# Supplementary material for: Renal oncocytoma characterized by the defective complex I of the respiratory chain boosts the synthesis of the ROS scavenger glutathione
Source: Oncotarget. 2017 Nov 11;8(62):105882–904. doi: 10.18632/oncotarget.22413 (PMC5739687; doi:10.18632/oncotarget.22413)
Supplement: Supplementary file 3 [file oncotarget-08-105882-s003.xlsx]

## Sheet: CNV_All_genes
Supplementary Table 4: Complete list of genes with Copy Number Variations.
Gene	Avg.Log2(CN)	Sample	GeneID	LocusTag	Synonyms	dbXrefs	Chromosome	map_location	Description
A1BG	-0.50117	RO2	1	-	A1B|ABG|GAB|HYST2477	MIM:138670|HGNC:HGNC:5|Ensembl:ENSG00000121410|HPRD:00726|Vega:OTTHUMG00000183507	19	19q13.43	alpha-1-B glycoprotein
A1BG-AS1	-0.50117	RO2	503538	-	A1BG-AS|A1BGAS|NCRNA00181	HGNC:HGNC:37133|Ensembl:ENSG00000268895	19	19q13.43	A1BG antisense RNA 1
A3GALT2	-0.668067	RO2	127550	-	A3GALT2P|IGB3S|IGBS3S	HGNC:HGNC:30005|Ensembl:ENSG00000184389|Vega:OTTHUMG00000004125	1	1p35.1	alpha 1,3-galactosyltransferase 2
AADACL3	-0.945221	RO1|RO2	126767	-	-	HGNC:HGNC:32037|Ensembl:ENSG00000188984|Vega:OTTHUMG00000001887	1	1p36.21	arylacetamide deacetylase like 3
AADACL4	-0.945221	RO1|RO2	343066	-	-	HGNC:HGNC:32038|Ensembl:ENSG00000204518|HPRD:15402|Vega:OTTHUMG00000001889	1	1p36.21	arylacetamide deacetylase like 4
ABCA4	-0.668067	RO2	24	-	ABC10|ABCR|ARMD2|CORD3|FFM|RMP|RP19|STGD|STGD1	MIM:601691|HGNC:HGNC:34|Ensembl:ENSG00000198691|HPRD:03408|Vega:OTTHUMG00000010622	1	1p22.1	ATP binding cassette subfamily A member 4
ABCA7	-0.632281	RO2	10347	-	ABCA-SSN|ABCX|AD9	MIM:605414|HGNC:HGNC:37|Ensembl:ENSG00000064687|HPRD:09255|Vega:OTTHUMG00000167547	19	19p13.3	ATP binding cassette subfamily A member 7
ABCB10	-0.703704	RO1|RO2	23456	-	EST20237|M-ABC2|MTABC2	MIM:605454|HGNC:HGNC:41|Ensembl:ENSG00000135776|HPRD:09263|Vega:OTTHUMG00000039471	1	1q42.13	ATP binding cassette subfamily B member 10
ABCB7	-1.05109	RO2|RO3|RO5|RO6	22	-	ABC7|ASAT|Atm1p|EST140535	MIM:300135|HGNC:HGNC:48|Ensembl:ENSG00000131269|HPRD:02137|Vega:OTTHUMG00000021862	X	Xq13.3	ATP binding cassette subfamily B member 7
ABCC13	-0.792233	RO2	150000	-	ABCC13P|C21orf73|PRED6	MIM:608835|HGNC:HGNC:16022|Ensembl:ENSG00000243064|HPRD:10586	21	21q11.2	ATP binding cassette subfamily C member 13 (pseudogene)
ABCD1	-1.05109	RO2|RO3|RO5|RO6	215	-	ABC42|ALD|ALDP|AMN	MIM:300371|HGNC:HGNC:61|Ensembl:ENSG00000101986|HPRD:02300|Vega:OTTHUMG00000024215	X	Xq28	ATP binding cassette subfamily D member 1
ABCD3	-0.668067	RO2	5825	-	ABC43|CBAS5|PMP70|PXMP1|ZWS2	MIM:170995|HGNC:HGNC:67|Ensembl:ENSG00000117528|HPRD:01368|Vega:OTTHUMG00000010717	1	1p21.3	ATP binding cassette subfamily D member 3
ABCD4	-0.690335	RO2	5826	-	ABC41|EST352188|MAHCJ|P70R|P79R|PMP69|PXMP1L	MIM:603214|HGNC:HGNC:68|Ensembl:ENSG00000119688|HPRD:04446|Vega:OTTHUMG00000171207	14	14q24.3	ATP binding cassette subfamily D member 4
ABCG1	-0.792233	RO2	9619	-	ABC8|WHITE1	MIM:603076|HGNC:HGNC:73|Ensembl:ENSG00000160179|HPRD:04355|Vega:OTTHUMG00000086791	21	21q22.3	ATP binding cassette subfamily G member 1
ABHD11	-0.634375	RO2	83451	-	PP1226|WBSCR21	HGNC:HGNC:16407|Ensembl:ENSG00000106077|HPRD:15658|Vega:OTTHUMG00000130029	7	7q11.23	abhydrolase domain containing 11
ABHD12B	-0.690335	RO2	145447	-	BEM46L3|C14orf29|c14_5314	HGNC:HGNC:19837|Ensembl:ENSG00000131969|Vega:OTTHUMG00000140286	14	14q22.1	abhydrolase domain containing 12B
ABHD17A	-0.632281	RO2	81926	-	C19orf27|FAM108A1	HGNC:HGNC:28756|Ensembl:ENSG00000129968|HPRD:07475|Vega:OTTHUMG00000171872	19	19p13.3	abhydrolase domain containing 17A
ABHD17AP1	-0.71612	RO2	728917	-	ABHD17AP2|C1orf47|FAM108A11P|FAM108A2|FAM108A3|FAM108A3P	HGNC:HGNC:28394	1	1q21.2	abhydrolase domain containing 17A pseudogene 1
ABHD17AP3	-0.703704	RO1|RO2	648359	-	FAM108A4|FAM108A4P	HGNC:HGNC:34041	1	1q41	abhydrolase domain containing 17A pseudogene 3
ABHD4	-0.690335	RO2	63874	-	ABH4	HGNC:HGNC:20154|Ensembl:ENSG00000100439|HPRD:12406|Vega:OTTHUMG00000028686	14	14q11.2	abhydrolase domain containing 4
ABHD8	-0.632281	RO2	79575	-	-	HGNC:HGNC:23759|Ensembl:ENSG00000127220|HPRD:12409|Vega:OTTHUMG00000182663	19	19p13.11	abhydrolase domain containing 8
ABL2	-0.71612	RO2	27	-	ABLL|ARG	MIM:164690|HGNC:HGNC:77|Ensembl:ENSG00000143322|HPRD:01259|Vega:OTTHUMG00000035199	1	1q25.2	ABL proto-oncogene 2, non-receptor tyrosine kinase
ACADM	-0.668067	RO2	34	-	ACAD1|MCAD|MCADH	MIM:607008|HGNC:HGNC:89|Ensembl:ENSG00000117054|HPRD:08447|Vega:OTTHUMG00000009784	1	1p31.1	acyl-CoA dehydrogenase, C-4 to C-12 straight chain
ACAP3	-0.945221	RO1|RO2	116983	-	CENTB5	HGNC:HGNC:16754|Ensembl:ENSG00000131584|HPRD:10820|Vega:OTTHUMG00000002235	1	1p36.33	ArfGAP with coiled-coil, ankyrin repeat and PH domains 3
ACBD3	-0.703704	RO1|RO2	64746	-	GCP60|GOCAP1|GOLPH1|PAP7	MIM:606809|HGNC:HGNC:15453|Ensembl:ENSG00000182827|HPRD:08432|Vega:OTTHUMG00000037560	1	1q42.12	acyl-CoA binding domain containing 3
ACBD6	-0.71612	RO2	84320	-	-	MIM:616352|HGNC:HGNC:23339|Ensembl:ENSG00000230124|HPRD:12416|Vega:OTTHUMG00000035117	1	1q25.2-q25.3	acyl-CoA binding domain containing 6
ACE2	-1.09532	RO2|RO3|RO5|RO6	59272	-	ACEH	MIM:300335|HGNC:HGNC:13557|Ensembl:ENSG00000130234|HPRD:02274|Vega:OTTHUMG00000021177	X	Xp22.2	angiotensin I converting enzyme 2
ACER1	-0.632281	RO2	125981	-	ALKCDase1|ASAH3	MIM:613491|HGNC:HGNC:18356|Ensembl:ENSG00000167769|HPRD:12496|Vega:OTTHUMG00000180777	19	19p13.3	alkaline ceramidase 1
ACHE	-0.531945	RO2	43	-	ACEE|ARACHE|N-ACHE|YT	MIM:100740|HGNC:HGNC:108|Ensembl:ENSG00000087085|HPRD:00010|Vega:OTTHUMG00000157033	7	7q22.1	acetylcholinesterase (Cartwright blood group)
ACIN1	-0.690335	RO2	22985	-	ACINUS|ACN|fSAP152	MIM:604562|HGNC:HGNC:17066|Ensembl:ENSG00000100813|HPRD:05191|Vega:OTTHUMG00000028716	14	14q11.2	apoptotic chromatin condensation inducer 1
ACOT1	-0.690335	RO2	641371	-	ACH2|CTE-1|LACH2	MIM:614313|HGNC:HGNC:33128|Ensembl:ENSG00000184227|Vega:OTTHUMG00000171607	14	14q24.3	acyl-CoA thioesterase 1
ACOT11	-0.668067	RO2	26027	-	BFIT|STARD14|THEA|THEM1	MIM:606803|HGNC:HGNC:18156|Ensembl:ENSG00000162390|HPRD:07075|Vega:OTTHUMG00000009891	1	1p32.3	acyl-CoA thioesterase 11
ACOT2	-0.690335	RO2	10965	-	CTE-IA|CTE1A|MTE1|PTE2|PTE2A|ZAP128	MIM:609972|HGNC:HGNC:18431|Ensembl:ENSG00000119673|HPRD:10173|Vega:OTTHUMG00000171608	14	14q24.3	acyl-CoA thioesterase 2
ACOT4	-0.690335	RO2	122970	-	PTE-Ib|PTE1B|PTE2B	MIM:614314|HGNC:HGNC:19748|Ensembl:ENSG00000177465|HPRD:17928|Vega:OTTHUMG00000169485	14	14q24.3	acyl-CoA thioesterase 4
ACOT6	-0.690335	RO2	641372	-	C14orf42|c14_5530	MIM:614267|HGNC:HGNC:33159|Ensembl:ENSG00000205669|Vega:OTTHUMG00000171609	14	14q24.3	acyl-CoA thioesterase 6
ACOT7	-0.945221	RO1|RO2	11332	-	ACH1|ACT|BACH|CTE-II|LACH|LACH1|hBACH	MIM:602587|HGNC:HGNC:24157|Ensembl:ENSG00000097021|HPRD:12517|Vega:OTTHUMG00000001295	1	1p36.31	acyl-CoA thioesterase 7
ACOT9	-1.09532	RO2|RO3|RO5|RO6	23597	-	ACATE2|CGI-16|MT-ACT48|MTACT48	MIM:300862|HGNC:HGNC:17152|Ensembl:ENSG00000123130|HPRD:06438|Vega:OTTHUMG00000021257	X	Xp22.11	acyl-CoA thioesterase 9
ACP5	-0.632281	RO2	54	-	HPAP|TRACP5a|TRACP5b|TRAP|TrATPase	MIM:171640|HGNC:HGNC:124|Ensembl:ENSG00000102575|HPRD:01374|Vega:OTTHUMG00000182036	19	19p13.2	acid phosphatase 5, tartrate resistant
ACP6	-0.71612	RO2	51205	-	ACPL1|LPAP|PACPL1	MIM:611471|HGNC:HGNC:29609|Ensembl:ENSG00000162836|HPRD:16472|Vega:OTTHUMG00000014019	1	1q21.2	acid phosphatase 6, lysophosphatidic
ACPT	-0.50117	RO2	93650	-	-	MIM:606362|HGNC:HGNC:14376|Ensembl:ENSG00000142513|HPRD:06964|Vega:OTTHUMG00000182961	19	19q13.33	acid phosphatase, testicular
ACSBG2	-0.632281	RO2	81616	-	BGR|BRGL|PRTD-NY3|PRTDNY3	MIM:614363|HGNC:HGNC:24174|Ensembl:ENSG00000130377|HPRD:09824|Vega:OTTHUMG00000180754	19	19p13.3	acyl-CoA synthetase bubblegum family member 2
ACSL4	-1.05109	RO2|RO3|RO5|RO6	2182	-	ACS4|FACL4|LACS4|MRX63|MRX68	MIM:300157|HGNC:HGNC:3571|Ensembl:ENSG00000068366|HPRD:02152|Vega:OTTHUMG00000022190	X	Xq23	acyl-CoA synthetase long-chain family member 4
ACTA1	-0.703704	RO1|RO2	58	-	ACTA|ASMA|CFTD|CFTD1|CFTDM|MPFD|NEM1|NEM2|NEM3|SHPM	MIM:102610|HGNC:HGNC:129|Ensembl:ENSG00000143632|HPRD:00030|Vega:OTTHUMG00000038006	1	1q42.13	actin, alpha 1, skeletal muscle
ACTG1P10	-1.09532	RO2|RO3|RO5|RO6	83	-	ACTGP10|ACTL1|ACTP1	HGNC:HGNC:155	X	Xp11.22	actin gamma 1 pseudogene 10
ACTG1P4	-0.668067	RO2	648740	-	ACTGP4	HGNC:HGNC:149	1	1p21.1	actin gamma 1 pseudogene 4
ACTL6B	-0.531945	RO2	51412	-	ACTL6|BAF53B|arpNalpha	MIM:612458|HGNC:HGNC:160|Ensembl:ENSG00000077080|HPRD:12419|Vega:OTTHUMG00000159661	7	7q22.1	actin like 6B
ACTL8	-0.945221	RO1|RO2	81569	-	CT57	HGNC:HGNC:24018|Ensembl:ENSG00000117148|HPRD:11274|Vega:OTTHUMG00000002512	1	1p36.13	actin like 8
ACTL9	-0.632281	RO2	284382	-	HSD21	HGNC:HGNC:28494|Ensembl:ENSG00000181786|HPRD:14562|Vega:OTTHUMG00000182194	19	19p13.2	actin like 9
ACTN1	-0.690335	RO2	87	-	BDPLT15	MIM:102575|HGNC:HGNC:163|Ensembl:ENSG00000072110|HPRD:00020|Vega:OTTHUMG00000171386	14	14q24.1|14q22-q24	actinin alpha 1
ACTN2	-0.703704	RO1|RO2	88	-	CMD1AA|CMH23	MIM:102573|HGNC:HGNC:164|Ensembl:ENSG00000077522|HPRD:00019|Vega:OTTHUMG00000040059	1	1q43	actinin alpha 2
ACTN4	-0.50117	RO2	81	-	ACTININ-4|FSGS|FSGS1	MIM:604638|HGNC:HGNC:166|Ensembl:ENSG00000130402|HPRD:05222|Vega:OTTHUMG00000137382	19	19q13.2	actinin alpha 4
ACTR10	-0.690335	RO2	55860	-	ACTR11|Arp10|Arp11|HARP11	HGNC:HGNC:17372|Ensembl:ENSG00000131966|HPRD:12420|Vega:OTTHUMG00000171049	14	14q23.1	actin-related protein 10 homolog
ACTRT1	-1.05109	RO2|RO3|RO5|RO6	139741	-	AIP1|ARIP1|ARPT1|HSD27	MIM:300487|HGNC:HGNC:24027|Ensembl:ENSG00000123165|HPRD:06439|Vega:OTTHUMG00000022359	X	Xq25	actin related protein T1
ACTRT2	-0.945221	RO1|RO2	140625	-	ARPM2|ARPT2|Arp-T2|HARPM2	MIM:608535|HGNC:HGNC:24026|Ensembl:ENSG00000169717|HPRD:12254|Vega:OTTHUMG00000000562	1	1p36.32	actin related protein T2
ACYP1	-0.690335	RO2	97	-	ACYPE	MIM:600875|HGNC:HGNC:179|Ensembl:ENSG00000119640|HPRD:02928|Vega:OTTHUMG00000171767	14	14q24.3	acylphosphatase 1
ADAM15	-0.71612	RO2	8751	-	MDC15	MIM:605548|HGNC:HGNC:193|Ensembl:ENSG00000143537|HPRD:05674|Vega:OTTHUMG00000013898	1	1q21.3	ADAM metallopeptidase domain 15
ADAM20	-0.690335	RO2	8748	-	-	MIM:603712|HGNC:HGNC:199|Ensembl:ENSG00000134007|HPRD:04754|Vega:OTTHUMG00000167548	14	14q24.2	ADAM metallopeptidase domain 20
ADAM21	-0.690335	RO2	8747	-	ADAM 21|ADAM31	MIM:603713|HGNC:HGNC:200|Ensembl:ENSG00000139985|HPRD:04755|Vega:OTTHUMG00000171328	14	14q24.2	ADAM metallopeptidase domain 21
ADAM21P1	-0.690335	RO2	145241	-	ADAM21P	HGNC:HGNC:19822|Ensembl:ENSG00000235812	14	14q24.2	ADAM metallopeptidase domain 21 pseudogene 1
ADAM30	-0.668067	RO2	11085	-	svph4	MIM:604779|HGNC:HGNC:208|Ensembl:ENSG00000134249|HPRD:05307|Vega:OTTHUMG00000189303	1	1p12	ADAM metallopeptidase domain 30
ADAM6	-0.690335	RO2	8755	-	C14orf96|tMDCIV	HGNC:HGNC:213|Ensembl:ENSG00000271968	14	14q32.33	ADAM metallopeptidase domain 6 (pseudogene)
ADAMTS1	-0.792233	RO2	9510	-	C3-C5|METH1	MIM:605174|HGNC:HGNC:217|Ensembl:ENSG00000154734|HPRD:05530|Vega:OTTHUMG00000078688	21	21q21.3	ADAM metallopeptidase with thrombospondin type 1 motif 1
ADAMTS10	-0.632281	RO2	81794	-	ADAM-TS10|ADAMTS-10|WMS|WMS1	MIM:608990|HGNC:HGNC:13201|Ensembl:ENSG00000142303|HPRD:07470|Vega:OTTHUMG00000182216	19	19p13.2	ADAM metallopeptidase with thrombospondin type 1 motif 10
ADAMTS4	-0.71612	RO2	9507	-	ADAMTS-2|ADAMTS-4|ADMP-1	MIM:603876|HGNC:HGNC:220|Ensembl:ENSG00000158859|HPRD:04853|Vega:OTTHUMG00000034349	1	1q23.3	ADAM metallopeptidase with thrombospondin type 1 motif 4
ADAMTS5	-0.792233	RO2	11096	-	ADAM-TS 11|ADAM-TS 5|ADAM-TS5|ADAMTS-11|ADAMTS-5|ADAMTS11|ADMP-2	MIM:605007|HGNC:HGNC:221|Ensembl:ENSG00000154736|HPRD:05420|Vega:OTTHUMG00000078686	21	21q21.3	ADAM metallopeptidase with thrombospondin type 1 motif 5
ADAMTSL4	-0.71612	RO2	54507	-	ADAMTSL-4|ECTOL2|TSRC1	MIM:610113|HGNC:HGNC:19706|Ensembl:ENSG00000143382|HPRD:08583|HPRD:18237|Vega:OTTHUMG00000034863	1	1q21.2	ADAMTS like 4
ADAMTSL4-AS1	-0.71612	RO2	574406	-	C1orf138	HGNC:HGNC:32041|Ensembl:ENSG00000203804	1	1q21.2	ADAMTSL4 antisense RNA 1
ADAMTSL5	-0.632281	RO2	339366	-	THSD6	HGNC:HGNC:27912|Ensembl:ENSG00000185761|HPRD:15504|Vega:OTTHUMG00000180093	19	19p13.3	ADAMTS like 5
ADAR	-0.71612	RO2	103	-	ADAR1|AGS6|DRADA|DSH|DSRAD|G1P1|IFI-4|IFI4|K88DSRBP|P136	MIM:146920|HGNC:HGNC:225|Ensembl:ENSG00000160710|HPRD:07528|Vega:OTTHUMG00000037261	1	1q21.3	adenosine deaminase, RNA specific
ADARB1	-0.792233	RO2	104	-	ADAR2|DRABA2|DRADA2|RED1	MIM:601218|HGNC:HGNC:226|Ensembl:ENSG00000197381|HPRD:06777|Vega:OTTHUMG00000090295	21	21q22.3	adenosine deaminase, RNA specific B1
ADAT3	-0.632281	RO2	113179	-	FWP005|MRT36|MST121|MSTP121|S863-5|TAD3	MIM:615302|HGNC:HGNC:25151|Ensembl:ENSG00000213638|HPRD:14000|Vega:OTTHUMG00000154591	19	19p13.3	adenosine deaminase, tRNA specific 3
ADCK1	-0.690335	RO2	57143	-	-	HGNC:HGNC:19038|Ensembl:ENSG00000063761|HPRD:10630|Vega:OTTHUMG00000171520	14	14q24.3	aarF domain containing kinase 1
ADCY10	-0.71612	RO2	55811	-	HCA2|HEL-S-7a|SAC|SACI|Sacy|hsAC	MIM:605205|HGNC:HGNC:21285|Ensembl:ENSG00000143199|HPRD:05549|Vega:OTTHUMG00000034573	1	1q24.2	adenylate cyclase 10, soluble
ADCY4	-0.690335	RO2	196883	-	AC4	MIM:600292|HGNC:HGNC:235|Ensembl:ENSG00000129467|HPRD:11614|Vega:OTTHUMG00000029347	14	14q12	adenylate cyclase 4
ADH5P3	-0.703704	RO1|RO2	100131810	-	-	HGNC:HGNC:22991	1	1q43	alcohol dehydrogenase 5 (class III), chi polypeptide, pseudogene 3
ADIPOR1	-0.703704	RO1|RO2	51094	-	ACDCR1|CGI-45|CGI45|PAQR1|TESBP1A	MIM:607945|HGNC:HGNC:24040|Ensembl:ENSG00000159346|HPRD:06402|Vega:OTTHUMG00000041391	1	1q32.1	adiponectin receptor 1
ADM5	-0.50117	RO2	199800	-	AM5|C19orf76	HGNC:HGNC:27293|Ensembl:ENSG00000224420|Vega:OTTHUMG00000183240	19	19q13.33	adrenomedullin 5 (putative)
ADORA1	-0.703704	RO1|RO2	134	-	RDC7	MIM:102775|HGNC:HGNC:262|Ensembl:ENSG00000163485|HPRD:00042|Vega:OTTHUMG00000042125	1	1q32.1	adenosine A1 receptor
ADORA3	-0.668067	RO2	140	-	A3AR	MIM:600445|HGNC:HGNC:268|Ensembl:ENSG00000282608|HPRD:08984|HPRD:12424|Vega:OTTHUMG00000011957	1	1p13.2	adenosine A3 receptor
ADPRHL2	-0.668067	RO2	54936	-	ARH3	MIM:610624|HGNC:HGNC:21304|Ensembl:ENSG00000116863|HPRD:12432|Vega:OTTHUMG00000007628	1	1p34.3	ADP-ribosylhydrolase like 2
ADSS	-0.703704	RO1|RO2	159	-	ADEH|ADSS 2	MIM:103060|HGNC:HGNC:292|Ensembl:ENSG00000035687|HPRD:00050|Vega:OTTHUMG00000040102	1	1q44	adenylosuccinate synthase
ADSSL1	-0.690335	RO2	122622	-	MPD5	MIM:612498|HGNC:HGNC:20093|Ensembl:ENSG00000185100|HPRD:12433|Vega:OTTHUMG00000170818	14	14q32.33	adenylosuccinate synthase like 1
AES	-0.632281	RO2	166	-	AES-1|AES-2|ESP1|GRG|GRG5|Grg-5|TLE5	MIM:600188|HGNC:HGNC:307|Ensembl:ENSG00000104964|HPRD:02556|Vega:OTTHUMG00000180567	19	19p13.3	amino-terminal enhancer of split
AFF2	-1.05109	RO2|RO3|RO5|RO6	2334	-	FMR2|FMR2P|FRAXE|MRX2|OX19	MIM:300806|HGNC:HGNC:3776|Ensembl:ENSG00000155966|HPRD:02397|Vega:OTTHUMG00000022613	X	Xq28	AF4/FMR2 family member 2
AGBL4	-0.668067	RO2	84871	-	CCP6	MIM:616476|HGNC:HGNC:25892|Ensembl:ENSG00000186094|HPRD:07487|Vega:OTTHUMG00000007793	1	1p33	ATP/GTP binding protein like 4
AGFG2	-0.531945	RO2	3268	-	HRBL|RABR	MIM:604019|HGNC:HGNC:5177|Ensembl:ENSG00000106351|HPRD:04932|Vega:OTTHUMG00000156029	7	7q22.1	ArfGAP with FG repeats 2
AGL	-0.668067	RO2	178	-	GDE	MIM:610860|HGNC:HGNC:321|Ensembl:ENSG00000162688|Ensembl:ENSG00000283495|HPRD:01984|Vega:OTTHUMG00000010803	1	1p21.2	amylo-alpha-1, 6-glucosidase, 4-alpha-glucanotransferase
AGMAT	-0.945221	RO1|RO2	79814	-	-	HGNC:HGNC:18407|Ensembl:ENSG00000116771|HPRD:12436|Vega:OTTHUMG00000002357	1	1p36.21	agmatinase
AGO1	-0.668067	RO2	26523	-	EIF2C|EIF2C1|GERP95|Q99|hAgo1	MIM:606228|HGNC:HGNC:3262|Ensembl:ENSG00000092847|HPRD:06942|Vega:OTTHUMG00000007381	1	1p34.3	argonaute 1, RISC catalytic component
AGO3	-0.668067	RO2	192669	-	EIF2C3	MIM:607355|HGNC:HGNC:18421|Ensembl:ENSG00000126070|HPRD:09558|Vega:OTTHUMG00000184172	1	1p34.3	argonaute 3, RISC catalytic component
AGO4	-0.668067	RO2	192670	-	EIF2C4	MIM:607356|HGNC:HGNC:18424|Ensembl:ENSG00000134698|HPRD:09559|Vega:OTTHUMG00000004243	1	1p34.3	argonaute 4, RISC catalytic component
AGPAT3	-0.792233	RO2	56894	-	LPAAT-GAMMA1|LPAAT3	MIM:614794|HGNC:HGNC:326|Ensembl:ENSG00000160216|HPRD:10637|Vega:OTTHUMG00000086892	21	21q22.3	1-acylglycerol-3-phosphate O-acyltransferase 3
AGRN	-0.945221	RO1|RO2	375790	-	CMS8|CMSPPD	MIM:103320|HGNC:HGNC:329|Ensembl:ENSG00000188157|HPRD:10550|Vega:OTTHUMG00000040778	1	1p36.33	agrin
AGT	-0.703704	RO1|RO2	183	-	ANHU|SERPINA8	MIM:106150|HGNC:HGNC:333|Ensembl:ENSG00000135744|HPRD:00106|Vega:OTTHUMG00000037757	1	1q42.2	angiotensinogen
AGTR2	-1.05109	RO2|RO3|RO5|RO6	186	-	AT2|ATGR2|MRX88	MIM:300034|HGNC:HGNC:338|Ensembl:ENSG00000180772|HPRD:02071|Vega:OTTHUMG00000022243	X	Xq23	angiotensin II receptor type 2
AGTRAP	-0.945221	RO1|RO2	57085	-	ATRAP	MIM:608729|HGNC:HGNC:13539|Ensembl:ENSG00000177674|HPRD:16379|Vega:OTTHUMG00000002230	1	1p36.22	angiotensin II receptor associated protein
AHCTF1	-0.703704	RO1|RO2	25909	-	ELYS|MST108|MSTP108|TMBS62	MIM:610853|HGNC:HGNC:24618|Ensembl:ENSG00000153207|HPRD:09935|Vega:OTTHUMG00000040706	1	1q44	AT-hook containing transcription factor 1
AHCYL1	-0.668067	RO2	10768	-	DCAL|IRBIT|PPP1R78|PRO0233|XPVKONA	MIM:607826|HGNC:HGNC:344|Ensembl:ENSG00000168710|HPRD:07613|Vega:OTTHUMG00000011652	1	1p13.3	adenosylhomocysteinase like 1
AHDC1	-0.945221	RO1|RO2	27245	-	MRD25	MIM:615790|HGNC:HGNC:25230|Ensembl:ENSG00000126705|HPRD:10885|Vega:OTTHUMG00000003398	1	1p36.11-p35.3	AT-hook DNA binding motif containing 1
AHNAK2	-0.690335	RO2	113146	-	C14orf78	MIM:608570|HGNC:HGNC:20125|Ensembl:ENSG00000185567|Vega:OTTHUMG00000170765	14	14q32.33	AHNAK nucleoprotein 2
AHSA1	-0.690335	RO2	10598	-	AHA1|C14orf3|hAha1|p38	MIM:608466|HGNC:HGNC:1189|Ensembl:ENSG00000100591|HPRD:09768|Vega:OTTHUMG00000171539	14	14q24.3	activator of Hsp90 ATPase activity 1
AIDA	-0.703704	RO1|RO2	64853	-	C1orf80	MIM:612375|HGNC:HGNC:25761|Ensembl:ENSG00000186063|HPRD:07798|Vega:OTTHUMG00000037653	1	1q41	axin interactor, dorsalization associated
AIFM1	-1.05109	RO2|RO3|RO5|RO6	9131	-	AIF|CMT2D|CMTX4|COWCK|COXPD6|DFNX5|NADMR|NAMSD|PDCD8	MIM:300169|MIM:310490|HGNC:HGNC:8768|Ensembl:ENSG00000156709|HPRD:02161|Vega:OTTHUMG00000022392	X	Xq26.1	apoptosis inducing factor, mitochondria associated 1
AIM1L	-0.945221	RO1|RO2	55057	-	CRYBG2	HGNC:HGNC:17295|Ensembl:ENSG00000176092|HPRD:09794	1	1p36.11	absent in melanoma 1-like
AIM2	-0.71612	RO2	9447	-	PYHIN4	MIM:604578|HGNC:HGNC:357|Ensembl:ENSG00000163568|HPRD:05202|Vega:OTTHUMG00000037183	1	1q23.1-q23.2	absent in melanoma 2
AIRE	-0.792233	RO2	326	-	AIRE1|APECED|APS1|APSI|PGA1	MIM:607358|HGNC:HGNC:360|Ensembl:ENSG00000160224|HPRD:06301|Vega:OTTHUMG00000086921	21	21q22.3	autoimmune regulator
AJAP1	-0.945221	RO1|RO2	55966	-	MOT8|SHREW-1|SHREW1	MIM:610972|HGNC:HGNC:30801|Ensembl:ENSG00000196581|HPRD:15339|Vega:OTTHUMG00000000645	1	1p36.32	adherens junctions associated protein 1
AJUBA	-0.690335	RO2	84962	-	JUB	MIM:609066|HGNC:HGNC:20250|Ensembl:ENSG00000129474|HPRD:16426|Vega:OTTHUMG00000028711	14	14q11.2	ajuba LIM protein
AK2	-0.668067	RO2	204	-	ADK2	MIM:103020|HGNC:HGNC:362|Ensembl:ENSG00000004455|HPRD:00047|Vega:OTTHUMG00000004131	1	1p35.1	adenylate kinase 2
AK4	-0.668067	RO2	205	-	AK 4|AK3|AK3L1|AK3L2	MIM:103030|HGNC:HGNC:363|Ensembl:ENSG00000162433|HPRD:00048|Vega:OTTHUMG00000009033	1	1p31.3	adenylate kinase 4
AK5	-0.668067	RO2	26289	-	AK6	MIM:608009|HGNC:HGNC:365|Ensembl:ENSG00000154027|HPRD:10472|Vega:OTTHUMG00000009796	1	1p31.1	adenylate kinase 5
AK7	-0.690335	RO2	122481	-	AK 7	MIM:615364|HGNC:HGNC:20091|Ensembl:ENSG00000140057|HPRD:10640|Vega:OTTHUMG00000171421	14	14q32.2	adenylate kinase 7
AKAP14	-1.05109	RO2|RO3|RO5|RO6	158798	-	AKAP28|PRKA14	MIM:300462|HGNC:HGNC:24061|Ensembl:ENSG00000186471|HPRD:02353|Vega:OTTHUMG00000022285	X	Xq24	A-kinase anchoring protein 14
AKAP17A	-1.09532	RO2|RO3|RO5|RO6	8227	-	721P|AKAP-17A|CCDC133|CXYorf3|DXYS155E|PRKA17A|SFRS17A|XE7|XE7Y	MIM:312095|MIM:465000|HGNC:HGNC:18783|Ensembl:ENSG00000197976|HPRD:02419|Vega:OTTHUMG00000021063	X|Y	Xp22.33 and Yp11.2	A-kinase anchoring protein 17A
AKAP4	-1.09532	RO2|RO3|RO5|RO6	8852	-	AKAP 82|AKAP-4|AKAP82|CT99|FSC1|HI|PRKA4|hAKAP82|p82	MIM:300185|HGNC:HGNC:374|Ensembl:ENSG00000147081|HPRD:02173|Vega:OTTHUMG00000021517	X	Xp11.22	A-kinase anchoring protein 4
AKAP5	-0.690335	RO2	9495	-	AKAP75|AKAP79|H21	MIM:604688|HGNC:HGNC:375|Ensembl:ENSG00000179841|HPRD:05255|Vega:OTTHUMG00000029634	14	14q23.3	A-kinase anchoring protein 5
AKAP6	-0.690335	RO2	9472	-	ADAP100|ADAP6|AKAP100|PRKA6|mAKAP	MIM:604691|HGNC:HGNC:376|Ensembl:ENSG00000151320|HPRD:05257|Vega:OTTHUMG00000140207	14	14q12	A-kinase anchoring protein 6
AKAP8	-0.632281	RO2	10270	-	AKAP 95|AKAP-8|AKAP-95|AKAP95	MIM:604692|HGNC:HGNC:378|Ensembl:ENSG00000105127|HPRD:05258|Vega:OTTHUMG00000182444	19	19p13.12	A-kinase anchoring protein 8
AKAP8L	-0.632281	RO2	26993	-	HA95|HAP95|NAKAP|NAKAP95	MIM:609475|HGNC:HGNC:29857|Ensembl:ENSG00000011243|HPRD:10641|Vega:OTTHUMG00000182446	19	19p13.12	A-kinase anchoring protein 8 like
AKIRIN1	-0.668067	RO2	79647	-	C1orf108|STRF2	MIM:615164|HGNC:HGNC:25744|Ensembl:ENSG00000174574|HPRD:07787|Vega:OTTHUMG00000007496	1	1p34.3	akirin 1
AKNAD1	-0.668067	RO2	254268	-	C1orf62	HGNC:HGNC:28398|Ensembl:ENSG00000162641|HPRD:11325|Vega:OTTHUMG00000011231	1	1p13.3	AKNA domain containing 1
AKR1A1	-0.668067	RO2	10327	-	ALDR1|ALR|ARM|DD3|HEL-S-6	MIM:103830|HGNC:HGNC:380|Ensembl:ENSG00000117448|HPRD:00069|Vega:OTTHUMG00000007740	1	1p34.1	aldo-keto reductase family 1 member A1
AKR7A2	-0.945221	RO1|RO2	8574	-	AFAR|AFAR1|AFB1-AR1|AKR7	MIM:603418|HGNC:HGNC:389|Ensembl:ENSG00000053371|HPRD:04567|Vega:OTTHUMG00000002522	1	1p36.13	aldo-keto reductase family 7 member A2
AKR7A2P1	-0.668067	RO2	246182	-	AFARP1	HGNC:HGNC:24062	1	1p13.2	aldo-keto reductase family 7 member A2 pseudogene 1
AKR7A3	-0.945221	RO1|RO2	22977	-	AFAR2	MIM:608477|HGNC:HGNC:390|Ensembl:ENSG00000162482|HPRD:07089|Vega:OTTHUMG00000002523	1	1p36.13	aldo-keto reductase family 7 member A3
AKR7L	-0.945221	RO1|RO2	246181	-	AFAR3|AFB1-AR3|AKR7A4	MIM:608478|HGNC:HGNC:24056|Ensembl:ENSG00000211454|HPRD:12240|Vega:OTTHUMG00000002520	1	1p36.13|1p35-p36.1	aldo-keto reductase family 7 like (gene/pseudogene)
AKT1	-0.690335	RO2	207	-	AKT|CWS6|PKB|PKB-ALPHA|PRKBA|RAC|RAC-ALPHA	MIM:164730|HGNC:HGNC:391|Ensembl:ENSG00000142208|HPRD:01261|Vega:OTTHUMG00000170795	14	14q32.33	AKT serine/threonine kinase 1
AKT1S1	-0.50117	RO2	84335	-	Lobe|PRAS40	MIM:610221|HGNC:HGNC:28426|Ensembl:ENSG00000204673|HPRD:12441|Vega:OTTHUMG00000150246	19	19q13.33	AKT1 substrate 1
AKT2	-0.50117	RO2	208	-	HIHGHH|PKBB|PKBBETA|PRKBB|RAC-BETA	MIM:164731|HGNC:HGNC:392|Ensembl:ENSG00000105221|HPRD:01262|Vega:OTTHUMG00000137375	19	19q13.2	AKT serine/threonine kinase 2
AKT3	-0.703704	RO1|RO2	10000	-	MPPH|MPPH2|PKB-GAMMA|PKBG|PRKBG|RAC-PK-gamma|RAC-gamma|STK-2	MIM:611223|HGNC:HGNC:393|Ensembl:ENSG00000117020|HPRD:06441|Vega:OTTHUMG00000039994	1	1q43-q44	AKT serine/threonine kinase 3
ALAS2	-1.09532	RO2|RO3|RO5|RO6	212	-	ALAS-E|ALASE|ANH1|ASB|SIDBA1|XLDPP|XLEPP|XLSA	MIM:301300|HGNC:HGNC:397|Ensembl:ENSG00000158578|HPRD:02356|Vega:OTTHUMG00000021641	X	Xp11.21	5'-aminolevulinate synthase 2
ALDH16A1	-0.50117	RO2	126133	-	-	MIM:613358|HGNC:HGNC:28114|Ensembl:ENSG00000161618|HPRD:14394|Vega:OTTHUMG00000183163	19	19q13.33	aldehyde dehydrogenase 16 family member A1
ALDH4A1	-0.945221	RO1|RO2	8659	-	ALDH4|P5CD|P5CDh	MIM:606811|HGNC:HGNC:406|Ensembl:ENSG00000159423|HPRD:06009|Vega:OTTHUMG00000002443	1	1p36.13	aldehyde dehydrogenase 4 family member A1
ALDH6A1	-0.690335	RO2	4329	-	MMSADHA|MMSDH	MIM:603178|HGNC:HGNC:7179|Ensembl:ENSG00000119711|HPRD:04416|Vega:OTTHUMG00000171203	14	14q24.3	aldehyde dehydrogenase 6 family member A1
ALDH9A1	-0.71612	RO2	223	-	ALDH4|ALDH7|ALDH9|E3|TMABADH	MIM:602733|HGNC:HGNC:412|Ensembl:ENSG00000143149|HPRD:04109|Vega:OTTHUMG00000034677	1	1q24.1	aldehyde dehydrogenase 9 family member A1
ALG13	-1.05109	RO2|RO3|RO5|RO6	79868	-	CDG1S|CXorf45|EIEE36|GLT28D1|MDS031|TDRD13|YGL047W	MIM:300776|HGNC:HGNC:30881|Ensembl:ENSG00000101901|HPRD:06542|Vega:OTTHUMG00000022209	X	Xq23	ALG13, UDP-N-acetylglucosaminyltransferase subunit
ALG13-AS1	-1.05109	RO2|RO3|RO5|RO6	106478971	-	-	HGNC:HGNC:41277	X	Xq23	ALG13 antisense RNA 1
ALG14	-0.668067	RO2	199857	-	CMS15	MIM:612866|HGNC:HGNC:28287|Ensembl:ENSG00000172339|HPRD:14466|Vega:OTTHUMG00000010781	1	1p21.3	ALG14, UDP-N-acetylglucosaminyltransferase subunit
ALG6	-0.668067	RO2	29929	-	CDG1C	MIM:604566|HGNC:HGNC:23157|Ensembl:ENSG00000088035|HPRD:05194|Vega:OTTHUMG00000009140	1	1p31.3	ALG6, alpha-1,3-glucosyltransferase
ALKBH1	-0.690335	RO2	8846	-	ABH|ABH1|ALKBH|alkB|hABH	MIM:605345|HGNC:HGNC:17911|Ensembl:ENSG00000100601|Vega:OTTHUMG00000171542	14	14q24.3	alkB homolog 1, histone H2A dioxygenase
ALKBH4	-0.531945	RO2	54784	-	ABH4	MIM:613302|HGNC:HGNC:21900|Ensembl:ENSG00000160993|HPRD:07875|Vega:OTTHUMG00000157720	7	7q22.1	alkB homolog 4, lysine demethylase
ALKBH6	-0.50117	RO2	84964	-	ABH6	MIM:613304|HGNC:HGNC:28243|Ensembl:ENSG00000239382|HPRD:17510|Vega:OTTHUMG00000048137	19	19q13.12	alkB homolog 6
ALKBH7	-0.632281	RO2	84266	-	ABH7|SPATA11|UNQ6002	MIM:613305|HGNC:HGNC:21306|Ensembl:ENSG00000125652|HPRD:15425|Vega:OTTHUMG00000180792	19	19p13.3	alkB homolog 7
ALPL	-0.945221	RO1|RO2	249	-	AP-TNAP|APTNAP|HOPS|TNAP|TNSALP	MIM:171760|HGNC:HGNC:438|Ensembl:ENSG00000162551|HPRD:01377|Vega:OTTHUMG00000002949	1	1p36.12	alkaline phosphatase, liver/bone/kidney
ALX3	-0.668067	RO2	257	-	FND|FND1	MIM:606014|HGNC:HGNC:449|Ensembl:ENSG00000156150|HPRD:16190|Vega:OTTHUMG00000011650	1	1p13.3	ALX homeobox 3
AMELX	-1.09532	RO2|RO3|RO5|RO6	265	-	AI1E|AIH1|ALGN|AMG|AMGL|AMGX	MIM:300391|HGNC:HGNC:461|Ensembl:ENSG00000125363|HPRD:02313|Vega:OTTHUMG00000021130	X	Xp22.2	amelogenin, X-linked
AMER1	-1.05109	RO2|RO3|RO5|RO6	139285	-	FAM123B|OSCS|WTX	MIM:300647|HGNC:HGNC:26837|Ensembl:ENSG00000184675|HPRD:06565|Vega:OTTHUMG00000021703	X	Xq11.2	APC membrane recruitment protein 1
AMH	-0.632281	RO2	268	-	MIF|MIS	MIM:600957|HGNC:HGNC:464|Ensembl:ENSG00000104899|HPRD:02979|Vega:OTTHUMG00000180415	19	19p13.3	anti-Mullerian hormone
AMIGO1	-0.668067	RO2	57463	-	ALI2|AMIGO|AMIGO-1	MIM:615689|HGNC:HGNC:20824|Ensembl:ENSG00000181754|HPRD:11129|Vega:OTTHUMG00000011653	1	1p13.3	adhesion molecule with Ig like domain 1
AMMECR1	-1.05109	RO2|RO3|RO5|RO6	9949	-	AMMERC1	MIM:300195|HGNC:HGNC:467|Ensembl:ENSG00000101935|HPRD:02182|Vega:OTTHUMG00000022197	X	Xq23	Alport syndrome, mental retardation, midface hypoplasia and elliptocytosis chromosomal region gene 1
AMN	-0.690335	RO2	81693	-	PRO1028|amnionless	MIM:605799|HGNC:HGNC:14604|Ensembl:ENSG00000166126|HPRD:09314|Vega:OTTHUMG00000171897	14	14q32.32	amnion associated transmembrane protein
AMOT	-1.05109	RO2|RO3|RO5|RO6	154796	-	-	MIM:300410|HGNC:HGNC:17810|Ensembl:ENSG00000126016|HPRD:02327|Vega:OTTHUMG00000022216	X	Xq23	angiomotin
AMPD1	-0.668067	RO2	270	-	MAD|MADA|MMDD	MIM:102770|HGNC:HGNC:468|Ensembl:ENSG00000116748|HPRD:00040|Vega:OTTHUMG00000011892	1	1p13.2	adenosine monophosphate deaminase 1
AMPD2	-0.668067	RO2	271	-	PCH9|SPG63	MIM:102771|HGNC:HGNC:469|Ensembl:ENSG00000116337|HPRD:11808|Vega:OTTHUMG00000011649	1	1p13.3	adenosine monophosphate deaminase 2
AMY1A	-0.668067	RO2	276	-	AMY1	MIM:104700|HGNC:HGNC:474|Ensembl:ENSG00000237763|HPRD:00096|Vega:OTTHUMG00000011020	1	1p21.1	amylase, alpha 1A (salivary)
AMY1B	-0.668067	RO2	277	-	AMY1	MIM:104701|HGNC:HGNC:475|Ensembl:ENSG00000174876|HPRD:18510|Vega:OTTHUMG00000011021	1	1p21.1	amylase, alpha 1B (salivary)
AMY1C	-0.668067	RO2	278	-	AMY1	MIM:104702|HGNC:HGNC:476|Ensembl:ENSG00000187733|HPRD:15911|Vega:OTTHUMG00000011045	1	1p21.1	amylase, alpha 1C (salivary)
AMY2A	-0.668067	RO2	279	-	AMY2|PA	MIM:104650|HGNC:HGNC:477|Ensembl:ENSG00000243480|HPRD:00094|Vega:OTTHUMG00000011023	1	1p21.1	amylase, alpha 2A (pancreatic)
AMY2B	-0.668067	RO2	280	-	AMY2|AMY3|HXA	MIM:104660|HGNC:HGNC:478|Ensembl:ENSG00000240038|HPRD:00095|Vega:OTTHUMG00000011024	1	1p21.1	amylase, alpha 2B (pancreatic)
AMYP1	-0.668067	RO2	281	-	AMY2P	HGNC:HGNC:479	1	1p21.1	amylase, alpha pseudogene 1
ANAPC1P1	-5.11517	RO2	100286979	-	-	HGNC:HGNC:44150|Ensembl:ENSG00000233673	2	2p11.2	anaphase promoting complex subunit 1 pseudogene 1
ANG	-0.690335	RO2	283	-	ALS9|HEL168|RAA1|RNASE4|RNASE5	MIM:105850|HGNC:HGNC:483|Ensembl:ENSG00000214274|HPRD:00105|Vega:OTTHUMG00000029576	14	14q11.2	angiogenin
ANGEL1	-0.690335	RO2	23357	-	Ccr4e|KIAA0759	HGNC:HGNC:19961|Ensembl:ENSG00000013523|HPRD:13815|Vega:OTTHUMG00000171494	14	14q24.3	angel homolog 1
ANGEL2	-0.703704	RO1|RO2	90806	-	Ccr4d|KIAA0759L	HGNC:HGNC:30534|Ensembl:ENSG00000174606|HPRD:14279|Vega:OTTHUMG00000036927	1	1q32.3	angel homolog 2
ANGPTL1	-0.71612	RO2	9068	-	ANG3|ANGPT3|ARP1|AngY|UNQ162|dJ595C2.2	MIM:603874|HGNC:HGNC:489|Ensembl:ENSG00000116194|HPRD:04851|Vega:OTTHUMG00000035075	1	1q25.2	angiopoietin like 1
ANGPTL3	-0.668067	RO2	27329	-	ANG-5|ANGPT5|ANL3|FHBL2	MIM:604774|HGNC:HGNC:491|Ensembl:ENSG00000132855|HPRD:10381|Vega:OTTHUMG00000009146	1	1p31.3	angiopoietin like 3
ANGPTL4	-0.632281	RO2	51129	-	ARP4|FIAF|HARP|HFARP|NL2|PGAR|TGQTL|UNQ171|pp1158	MIM:605910|HGNC:HGNC:16039|Ensembl:ENSG00000167772|HPRD:16173|Vega:OTTHUMG00000182273	19	19p13.2	angiopoietin like 4
ANGPTL6	-0.632281	RO2	83854	-	AGF|ARP5	MIM:609336|HGNC:HGNC:23140|Ensembl:ENSG00000130812|HPRD:12453|Vega:OTTHUMG00000180395	19	19p13.2	angiopoietin like 6
ANGPTL7	-0.945221	RO1|RO2	10218	-	AngX|CDT6|dJ647M16.1	HGNC:HGNC:24078|Ensembl:ENSG00000171819|HPRD:10818|Vega:OTTHUMG00000002002	1	1p36.22	angiopoietin like 7
ANKLE1	-0.632281	RO2	126549	-	ANKRD41|LEM3|LEMD6	HGNC:HGNC:26812|Ensembl:ENSG00000160117|HPRD:08801|Vega:OTTHUMG00000150839	19	19p13.11	ankyrin repeat and LEM domain containing 1
ANKRD13C	-0.668067	RO2	81573	-	dJ677H15.3	MIM:615125|HGNC:HGNC:25374|Ensembl:ENSG00000118454|HPRD:13176|Vega:OTTHUMG00000009343	1	1p31.1	ankyrin repeat domain 13C
ANKRD20A11P	-0.792233	RO2	391267	-	C21orf81	HGNC:HGNC:42024|Ensembl:ENSG00000215559	21	21q11.2	ankyrin repeat domain 20 family member A11, pseudogene
ANKRD20A12P	-0.790439	RO1|RO2	100874392	-	-	HGNC:HGNC:43603	4	-	ankyrin repeat domain 20 family member A12, pseudogene
ANKRD20A18P	-0.792233	RO2	391269	-	C21orf126	HGNC:HGNC:23756	21	21q11.2	ankyrin repeat domain 20 family member A18, pseudogene
ANKRD24	-0.632281	RO2	170961	-	-	HGNC:HGNC:29424|Ensembl:ENSG00000089847|Vega:OTTHUMG00000181865	19	19p13.3	ankyrin repeat domain 24
ANKRD27	-0.50117	RO2	84079	-	PP12899|VARP	HGNC:HGNC:25310|Ensembl:ENSG00000105186|HPRD:10650|Vega:OTTHUMG00000180225	19	19q13.11	ankyrin repeat domain 27
ANKRD30BP1	-0.792233	RO2	642460	-	ANKRD30BP|C21orf110|PRED4	HGNC:HGNC:19722	21	21q11.2	ankyrin repeat domain 30B pseudogene 1
ANKRD30BP2	-0.792233	RO2	149992	-	C21orf99|CT85|CTSP-1|CTSP1	HGNC:HGNC:16620|HPRD:10779	21	21q11.2	ankyrin repeat domain 30B pseudogene 2
ANKRD34A	-0.71612	RO2	284615	-	ANKRD34	HGNC:HGNC:27639|Ensembl:ENSG00000272031|Vega:OTTHUMG00000013740	1	1q21.1	ankyrin repeat domain 34A
ANKRD35	-0.71612	RO2	148741	-	-	HGNC:HGNC:26323|Ensembl:ENSG00000198483|HPRD:08050|Vega:OTTHUMG00000013743	1	1q21.1	ankyrin repeat domain 35
ANKRD36BP1	-0.71612	RO2	84832	-	ANKRD26L1|ANKRD36BL1	HGNC:HGNC:28169|Ensembl:ENSG00000214262	1	1q24.2	ankyrin repeat domain 36B pseudogene 1
ANKRD36P1	-0.611538	RO5	100132420	-	-	HGNC:HGNC:37759	Y	Yq11.23	ankyrin repeat domain 36 pseudogene 1
ANKRD45	-0.71612	RO2	339416	-	CT117	HGNC:HGNC:24786|Ensembl:ENSG00000183831|HPRD:13501|Vega:OTTHUMG00000040546	1	1q25.1	ankyrin repeat domain 45
ANKRD65	-0.945221	RO1|RO2	441869	-	-	HGNC:HGNC:42950|Ensembl:ENSG00000235098|Vega:OTTHUMG00000002911	1	1p36.33	ankyrin repeat domain 65
ANKRD9	-0.690335	RO2	122416	-	-	HGNC:HGNC:20096|Ensembl:ENSG00000156381|HPRD:12467|Vega:OTTHUMG00000171777	14	14q32.31	ankyrin repeat domain 9
ANO8	-0.632281	RO2	57719	-	KIAA1623|TMEM16H	MIM:610216|HGNC:HGNC:29329|Ensembl:ENSG00000074855|HPRD:17223|Vega:OTTHUMG00000182665	19	19p13.11	anoctamin 8
ANP32E	-0.71612	RO2	81611	-	LANP-L|LANPL	MIM:609611|HGNC:HGNC:16673|Ensembl:ENSG00000143401|HPRD:16493|Vega:OTTHUMG00000012547	1	1q21.2	acidic nuclear phosphoprotein 32 family member E
ANXA9	-0.71612	RO2	8416	-	ANX31	MIM:603319|HGNC:HGNC:547|Ensembl:ENSG00000143412|Vega:OTTHUMG00000035063	1	1q21.3	annexin A9
AP1G2	-0.690335	RO2	8906	-	G2AD	MIM:603534|HGNC:HGNC:556|Ensembl:ENSG00000213983|HPRD:04638|Vega:OTTHUMG00000028760	14	14q11.2	adaptor related protein complex 1 gamma 2 subunit
AP1M1	-0.632281	RO2	8907	-	AP47|CLAPM2|CLTNM|MU-1A	MIM:603535|HGNC:HGNC:13667|Ensembl:ENSG00000072958|HPRD:04639|Vega:OTTHUMG00000182323	19	19p13.11	adaptor related protein complex 1 mu 1 subunit
AP1M2	-0.632281	RO2	10053	-	AP1-mu2|HSMU1B|MU-1B|MU1B|mu2	MIM:607309|HGNC:HGNC:558|Ensembl:ENSG00000129354|HPRD:06296|Vega:OTTHUMG00000180584	19	19p13.2	adaptor related protein complex 1 mu 2 subunit
AP1S1	-0.531945	RO2	1174	-	AP19|CLAPS1|EKV3|MEDNIK|SIGMA1A	MIM:603531|HGNC:HGNC:559|Ensembl:ENSG00000106367|HPRD:04635|Vega:OTTHUMG00000157103	7	7q22.1	adaptor related protein complex 1 sigma 1 subunit
AP1S2	-1.09532	RO2|RO3|RO5|RO6	8905	-	DC22|MRX59|MRXS21|MRXS5|MRXSF|PGS|SIGMA1B	MIM:300629|HGNC:HGNC:560|Ensembl:ENSG00000182287|HPRD:04636|Vega:OTTHUMG00000021186	X	Xp22.2	adaptor related protein complex 1 sigma 2 subunit
AP2A1	-0.50117	RO2	160	-	ADTAA|AP2-ALPHA|CLAPA1	MIM:601026|HGNC:HGNC:561|Ensembl:ENSG00000196961|HPRD:03016|Vega:OTTHUMG00000183253	19	19q13.33	adaptor related protein complex 2 alpha 1 subunit
AP2S1	-0.50117	RO2	1175	-	AP17|CLAPS2|FBH3|FBHOk|HHC3	MIM:602242|HGNC:HGNC:565|Ensembl:ENSG00000042753|HPRD:03762|Vega:OTTHUMG00000183437	19	19q13.32	adaptor related protein complex 2 sigma 1 subunit
AP3D1	-0.632281	RO2	8943	-	ADTD|HPS10|hBLVR	MIM:607246|HGNC:HGNC:568|Ensembl:ENSG00000065000|HPRD:06260|Vega:OTTHUMG00000180354	19	19p13.3	adaptor related protein complex 3 delta 1 subunit
AP4B1	-0.668067	RO2	10717	-	BETA-4|CPSQ5|SPG47	MIM:607245|HGNC:HGNC:572|Ensembl:ENSG00000134262|HPRD:06259|Vega:OTTHUMG00000011943	1	1p13.2	adaptor related protein complex 4 beta 1 subunit
AP4B1-AS1	-0.668067	RO2	100287722	-	-	HGNC:HGNC:44114|Ensembl:ENSG00000226167	1	1p13.2	AP4B1 antisense RNA 1
AP4M1	-0.531945	RO2	9179	-	CPSQ3|MU-4|MU-ARP2|SPG50	MIM:602296|HGNC:HGNC:574|Ensembl:ENSG00000221838|HPRD:03803|Vega:OTTHUMG00000154722	7	7q22.1	adaptor related protein complex 4 mu 1 subunit
AP4S1	-0.690335	RO2	11154	-	AP47B|CLA20|CLAPS4|CPSQ6|SPG52	MIM:607243|HGNC:HGNC:575|Ensembl:ENSG00000100478|HPRD:06257|Vega:OTTHUMG00000140202	14	14q12	adaptor related protein complex 4 sigma 1 subunit
AP5M1	-0.690335	RO2	55745	-	C14orf108|MUDENG|Mu5|MuD	MIM:614368|HGNC:HGNC:20192|Ensembl:ENSG00000053770|HPRD:12630|Vega:OTTHUMG00000140318	14	14q22.3	adaptor related protein complex 5 mu 1 subunit
APBA3	-0.632281	RO2	9546	-	MGC:15815|X11L2|mint3	MIM:604262|HGNC:HGNC:580|Ensembl:ENSG00000011132|HPRD:05038|Vega:OTTHUMG00000180915	19	19p13.3	amyloid beta precursor protein binding family A member 3
APC2	-0.632281	RO2	10297	-	APCL|SOTOS3	MIM:612034|HGNC:HGNC:24036|Ensembl:ENSG00000115266|HPRD:09802|Vega:OTTHUMG00000180059	19	19p13.3	APC2, WNT signaling pathway regulator
APCS	-0.71612	RO2	325	-	HEL-S-92n|PTX2|SAP	MIM:104770|HGNC:HGNC:584|Ensembl:ENSG00000132703|HPRD:00101|Vega:OTTHUMG00000022741	1	1q23.2	amyloid P component, serum
APEX1	-0.690335	RO2	328	-	APE|APE1|APEN|APEX|APX|HAP1|REF1	MIM:107748|HGNC:HGNC:587|Ensembl:ENSG00000100823|HPRD:00136|Vega:OTTHUMG00000029544	14	14q11.2	apurinic/apyrimidinic endodeoxyribonuclease 1
APEX2	-1.09532	RO2|RO3|RO5|RO6	27301	-	APE2|APEXL2|XTH2|ZGRF2	MIM:300773|HGNC:HGNC:17889|Ensembl:ENSG00000169188|HPRD:06442|Vega:OTTHUMG00000021642	X	Xp11.21	apurinic/apyrimidinic endodeoxyribonuclease 2
APH1A	-0.71612	RO2	51107	-	6530402N02Rik|APH-1|APH-1A|CGI-78	MIM:607629|HGNC:HGNC:29509|Ensembl:ENSG00000117362|Vega:OTTHUMG00000012545	1	1q21.2	aph-1 homolog A, gamma-secretase subunit
APITD1-CORT	-0.945221	RO1|RO2	100526739	-	-	HGNC:HGNC:38843|Ensembl:ENSG00000251503|Vega:OTTHUMG00000162436	1	1p36.22	APITD1-CORT readthrough
APLN	-1.05109	RO2|RO3|RO5|RO6	8862	-	APEL|XNPEP2	MIM:300297|HGNC:HGNC:16665|Ensembl:ENSG00000171388|HPRD:02246|Vega:OTTHUMG00000022371	X	Xq26.1	apelin
APLP1	-0.50117	RO2	333	-	APLP	MIM:104775|HGNC:HGNC:597|Ensembl:ENSG00000105290|HPRD:00102|Vega:OTTHUMG00000180692	19	19q13.12	amyloid beta precursor like protein 1
APOA2	-0.71612	RO2	336	-	Apo-AII|ApoA-II|apoAII	MIM:107670|HGNC:HGNC:601|Ensembl:ENSG00000158874|HPRD:00129|Vega:OTTHUMG00000034346	1	1q23.3	apolipoprotein A2
APOBEC4	-0.71612	RO2	403314	-	C1orf169	MIM:609908|HGNC:HGNC:32152|Ensembl:ENSG00000173627|HPRD:17522|Vega:OTTHUMG00000035459	1	1q25.3	apolipoprotein B mRNA editing enzyme catalytic polypeptide like 4
APOC1	-0.50117	RO2	341	-	Apo-CI|ApoC-I|apo-CIB|apoC-IB	MIM:107710|HGNC:HGNC:607|Ensembl:ENSG00000130208|HPRD:00131|Vega:OTTHUMG00000180844	19	19q13.32	apolipoprotein C1
APOC1P1	-0.50117	RO2	342	-	-	HGNC:HGNC:608|Ensembl:ENSG00000214855	19	19q13.32	apolipoprotein C1 pseudogene 1
APOC2	-0.50117	RO2	344	-	APO-CII|APOC-II	MIM:608083|HGNC:HGNC:609|Ensembl:ENSG00000224916|Ensembl:ENSG00000234906|HPRD:07457|Vega:OTTHUMG00000180847	19	19q13.32	apolipoprotein C2
APOC4	-0.50117	RO2	346	-	APO-CIV|APOC-IV	MIM:600745|HGNC:HGNC:611|Ensembl:ENSG00000224916|Ensembl:ENSG00000267467|HPRD:02848|Vega:OTTHUMG00000180845|Vega:OTTHUMG00000180846	19	19q13.32	apolipoprotein C4
APOC4-APOC2	-0.50117	RO2	100533990	-	-	HGNC:HGNC:44426	19	19q13.32	APOC4-APOC2 readthrough (NMD candidate)
APOE	-0.50117	RO2	348	-	AD2|APO-E|ApoE4|LDLCQ5|LPG	MIM:107741|HGNC:HGNC:613|Ensembl:ENSG00000130203|HPRD:00135|Vega:OTTHUMG00000128901	19	19q13.32	apolipoprotein E
APOO	-1.09532	RO2|RO3|RO5|RO6	79135	-	FAM121B|MIC26|Mic23|My025	MIM:300753|HGNC:HGNC:28727|Ensembl:ENSG00000184831|HPRD:06657|Vega:OTTHUMG00000021259	X	Xp22.11	apolipoprotein O
APOOL	-1.05109	RO2|RO3|RO5|RO6	139322	-	CXorf33|FAM121A|Mic27|UNQ8193	MIM:300955|HGNC:HGNC:24009|Ensembl:ENSG00000155008|HPRD:16775|Vega:OTTHUMG00000021930	X	Xq21.1	apolipoprotein O like
APOPT1	-0.690335	RO2	84334	-	APOP|APOP1|C14orf153	MIM:616003|HGNC:HGNC:20492|Ensembl:ENSG00000256053|HPRD:12637|Vega:OTTHUMG00000153929	14	14q32.33	apoptogenic 1, mitochondrial
APP	-0.792233	RO2	351	-	AAA|ABETA|ABPP|AD1|APPI|CTFgamma|CVAP|PN-II|PN2	MIM:104760|HGNC:HGNC:620|Ensembl:ENSG00000142192|HPRD:00100|Vega:OTTHUMG00000078438	21	21q21.3	amyloid beta precursor protein
AQP10	-0.71612	RO2	89872	-	AQPA_HUMAN	MIM:606578|HGNC:HGNC:16029|Ensembl:ENSG00000143595|HPRD:07361|Vega:OTTHUMG00000035980	1	1q21.3	aquaporin 10
AR	-1.05109	RO2|RO3|RO5|RO6	367	-	AIS|AR8|DHTR|HUMARA|HYSP1|KD|NR3C4|SBMA|SMAX1|TFM	MIM:313700|HGNC:HGNC:644|Ensembl:ENSG00000169083|HPRD:02437|Vega:OTTHUMG00000021740	X	Xq12	androgen receptor
ARAF	-1.09532	RO2|RO3|RO5|RO6	369	-	A-RAF|ARAF1|PKS2|RAFA1	MIM:311010|HGNC:HGNC:646|Ensembl:ENSG00000078061|HPRD:02405|Vega:OTTHUMG00000021446	X	Xp11.3	A-Raf proto-oncogene, serine/threonine kinase
AREL1	-0.690335	RO2	9870	-	FIEL1|KIAA0317	MIM:615380|HGNC:HGNC:20363|Ensembl:ENSG00000119682|HPRD:13794|Vega:OTTHUMG00000154499	14	14q24.3	apoptosis resistant E3 ubiquitin protein ligase 1
ARF1	-0.703704	RO1|RO2	375	-	-	MIM:103180|HGNC:HGNC:652|Ensembl:ENSG00000143761|HPRD:00054|Vega:OTTHUMG00000037595	1	1q42.13	ADP ribosylation factor 1
ARF6	-0.690335	RO2	382	-	-	MIM:600464|HGNC:HGNC:659|Ensembl:ENSG00000165527|HPRD:02714|Vega:OTTHUMG00000140296	14	14q21.3	ADP ribosylation factor 6
ARG2	-0.690335	RO2	384	-	-	MIM:107830|HGNC:HGNC:664|Ensembl:ENSG00000081181|HPRD:00143|Vega:OTTHUMG00000171807	14	14q24.1	arginase 2
ARHGAP29	-0.668067	RO2	9411	-	PARG1	MIM:610496|HGNC:HGNC:30207|Ensembl:ENSG00000137962|HPRD:06674|Vega:OTTHUMG00000010643	1	1p22.1	Rho GTPase activating protein 29
ARHGAP30	-0.71612	RO2	257106	-	-	MIM:614264|HGNC:HGNC:27414|Ensembl:ENSG00000186517|HPRD:11250|Vega:OTTHUMG00000031477	1	1q23.3	Rho GTPase activating protein 30
ARHGAP33	-0.50117	RO2	115703	-	NOMA-GAP|SNX26|TCGAP	MIM:614902|HGNC:HGNC:23085|Ensembl:ENSG00000004777|HPRD:15415|Vega:OTTHUMG00000182071	19	19q13.12	Rho GTPase activating protein 33
ARHGAP35	-0.50117	RO2	2909	-	GRF-1|GRLF1|P190-A|P190A|p190ARhoGAP|p190RhoGAP	MIM:605277|HGNC:HGNC:4591|Ensembl:ENSG00000160007|HPRD:05592|Vega:OTTHUMG00000183438	19	19q13.32	Rho GTPase activating protein 35
ARHGAP36	-1.05109	RO2|RO3|RO5|RO6	158763	-	-	MIM:300937|HGNC:HGNC:26388|Ensembl:ENSG00000147256|HPRD:06547|Vega:OTTHUMG00000022402	X	Xq26.1	Rho GTPase activating protein 36
ARHGAP4	-1.05109	RO2|RO3|RO5|RO6	393	-	C1|RGC1|RhoGAP4|SrGAP4|p115	MIM:300023|HGNC:HGNC:674|Ensembl:ENSG00000089820|HPRD:02063|Vega:OTTHUMG00000024226	X	Xq28	Rho GTPase activating protein 4
ARHGAP5	-0.690335	RO2	394	-	GFI2|RhoGAP5|p190-B|p190BRhoGAP	MIM:602680|HGNC:HGNC:675|Ensembl:ENSG00000100852|HPRD:04060|Vega:OTTHUMG00000170589	14	14q12	Rho GTPase activating protein 5
ARHGAP6	-1.09532	RO2|RO3|RO5|RO6	395	-	RHOGAP6|RHOGAPX-1	MIM:300118|HGNC:HGNC:676|Ensembl:ENSG00000047648|HPRD:02124|Vega:OTTHUMG00000021134	X	Xp22.2	Rho GTPase activating protein 6
ARHGEF1	-0.50117	RO2	9138	-	GEF1|LBCL2|LSC|P115-RHOGEF|SUB1.5	MIM:601855|HGNC:HGNC:681|Ensembl:ENSG00000076928|HPRD:03511|Vega:OTTHUMG00000182679	19	19q13.2	Rho guanine nucleotide exchange factor 1
ARHGEF10L	-0.945221	RO1|RO2	55160	-	GrinchGEF	MIM:612494|HGNC:HGNC:25540|Ensembl:ENSG00000074964|HPRD:07679|Vega:OTTHUMG00000002514	1	1p36.13	Rho guanine nucleotide exchange factor 10 like
ARHGEF11	-0.71612	RO2	9826	-	GTRAP48|PDZ-RHOGEF	MIM:605708|HGNC:HGNC:14580|Ensembl:ENSG00000132694|HPRD:09302|Vega:OTTHUMG00000041292	1	1q23.1	Rho guanine nucleotide exchange factor 11
ARHGEF16	-0.945221	RO1|RO2	27237	-	GEF16|NBR	HGNC:HGNC:15515|Ensembl:ENSG00000130762|HPRD:12478|Vega:OTTHUMG00000000625	1	1p36.32	Rho guanine nucleotide exchange factor 16
ARHGEF18	-0.632281	RO2	23370	-	P114-RhoGEF	MIM:616432|HGNC:HGNC:17090|Ensembl:ENSG00000104880|Ensembl:ENSG00000268861|HPRD:12479|Vega:OTTHUMG00000177341|Vega:OTTHUMG00000177342	19	19p13.2	Rho/Rac guanine nucleotide exchange factor 18
ARHGEF19	-0.945221	RO1|RO2	128272	-	WGEF	MIM:612496|HGNC:HGNC:26604|Ensembl:ENSG00000142632|HPRD:10659|Vega:OTTHUMG00000002219	1	1p36.13	Rho guanine nucleotide exchange factor 19
ARHGEF19-AS1	-0.945221	RO1|RO2	100874233	-	-	HGNC:HGNC:39996	1	1p36.13	ARHGEF19 antisense RNA 1
ARHGEF2	-0.71612	RO2	9181	-	GEF|GEF-H1|GEFH1|LFP40|P40	MIM:607560|HGNC:HGNC:682|Ensembl:ENSG00000116584|HPRD:10458|Vega:OTTHUMG00000017464	1	1q22	Rho/Rac guanine nucleotide exchange factor 2
ARHGEF40	-0.690335	RO2	55701	-	SOLO	MIM:610018|HGNC:HGNC:25516|Ensembl:ENSG00000165801|HPRD:13335|Vega:OTTHUMG00000171359	14	14q11.2	Rho guanine nucleotide exchange factor 40
ARHGEF6	-1.05109	RO2|RO3|RO5|RO6	9459	-	COOL2|Cool-2|MRX46|PIXA|alpha-PIX|alphaPIX	MIM:300267|HGNC:HGNC:685|Ensembl:ENSG00000129675|HPRD:02226|Vega:OTTHUMG00000022518	X	Xq26.3	Rac/Cdc42 guanine nucleotide exchange factor 6
ARHGEF9	-1.05109	RO2|RO3|RO5|RO6	23229	-	COLLYBISTIN|EIEE8|HPEM-2|PEM-2|PEM2	MIM:300429|HGNC:HGNC:14561|Ensembl:ENSG00000131089|HPRD:02337|Vega:OTTHUMG00000021700	X	Xq11.1	Cdc42 guanine nucleotide exchange factor 9
ARID1A	-0.945221	RO1|RO2	8289	-	B120|BAF250|BAF250a|BM029|C1orf4|CSS2|ELD|MRD14|OSA1|P270|SMARCF1|hELD|hOSA1	MIM:603024|HGNC:HGNC:11110|Ensembl:ENSG00000117713|HPRD:04319|Vega:OTTHUMG00000004004	1	1p36.11	AT-rich interaction domain 1A
ARID3A	-0.632281	RO2	1820	-	BRIGHT|DRIL1|DRIL3|E2FBP1	MIM:603265|HGNC:HGNC:3031|Ensembl:ENSG00000116017|HPRD:10343|Vega:OTTHUMG00000182018	19	19p13.3	AT-rich interaction domain 3A
ARID4A	-0.690335	RO2	5926	-	RBBP-1|RBBP1|RBP-1|RBP1	MIM:180201|HGNC:HGNC:9885|Ensembl:ENSG00000032219|HPRD:01575|Vega:OTTHUMG00000140320	14	14q23.1	AT-rich interaction domain 4A
ARID4B	-0.703704	RO1|RO2	51742	-	BCAA|BRCAA1|RBBP1L1|RBP1L1|SAP180	MIM:609696|HGNC:HGNC:15550|Ensembl:ENSG00000054267|HPRD:10661|Vega:OTTHUMG00000039621	1	1q42.3	AT-rich interaction domain 4B
ARL13A	-1.05109	RO2|RO3|RO5|RO6	392509	-	ARL13|dJ341D10.2	HGNC:HGNC:31709|Ensembl:ENSG00000174225|HPRD:18526|Vega:OTTHUMG00000022013	X	Xq22.1	ADP ribosylation factor like GTPase 13A
ARL8A	-0.703704	RO1|RO2	127829	-	ARL10B|GIE2	MIM:616597|HGNC:HGNC:25192|Ensembl:ENSG00000143862|HPRD:09807|Vega:OTTHUMG00000035923	1	1q32.1	ADP ribosylation factor like GTPase 8A
ARMC6	-0.632281	RO2	93436	-	R30923_1	HGNC:HGNC:25049|Ensembl:ENSG00000105676|HPRD:12488|Vega:OTTHUMG00000169271	19	19p13.11	armadillo repeat containing 6
ARMCX1	-1.05109	RO2|RO3|RO5|RO6	51309	-	ALEX1|GASP7	MIM:300362|HGNC:HGNC:18073|Ensembl:ENSG00000126947|HPRD:02292|Vega:OTTHUMG00000022033	X	Xq22.1	armadillo repeat containing, X-linked 1
ARMCX2	-1.05109	RO2|RO3|RO5|RO6	9823	-	ALEX2|GASP9	MIM:300363|HGNC:HGNC:16869|Ensembl:ENSG00000184867|HPRD:02293|Vega:OTTHUMG00000022038	X	Xq22.1	armadillo repeat containing, X-linked 2
ARMCX3	-1.05109	RO2|RO3|RO5|RO6	51566	-	ALEX3|GASP6|dJ545K15.2	MIM:300364|HGNC:HGNC:24065|Ensembl:ENSG00000102401|HPRD:02294|Vega:OTTHUMG00000022035	X	Xq22.1	armadillo repeat containing, X-linked 3
ARMCX3-AS1	-1.06967	RO6	100128574	-	-	HGNC:HGNC:41038	X	Xq22.1	ARMCX3 antisense RNA 1
ARMCX4	-1.05109	RO2|RO3|RO5|RO6	100131755	-	CXorf35|GASP4	HGNC:HGNC:28615|Ensembl:ENSG00000196440|Vega:OTTHUMG00000022030	X	Xq22.1	armadillo repeat containing, X-linked 4
ARMCX5	-1.05109	RO2|RO3|RO5|RO6	64860	-	GASP5	HGNC:HGNC:25772|Ensembl:ENSG00000125962|HPRD:06521|Vega:OTTHUMG00000022062	X	Xq22.1	armadillo repeat containing, X-linked 5
ARMCX6	-1.05109	RO2|RO3|RO5|RO6	54470	-	GASP10	HGNC:HGNC:26094|Ensembl:ENSG00000198960|HPRD:06536|Vega:OTTHUMG00000022034	X	Xq22.1	armadillo repeat containing, X-linked 6
ARNT	-0.71612	RO2	405	-	HIF-1-beta|HIF-1beta|HIF1-beta|HIF1B|HIF1BETA|TANGO|bHLHe2	MIM:126110|HGNC:HGNC:700|Ensembl:ENSG00000143437|HPRD:00524|Vega:OTTHUMG00000035011	1	1q21.3	aryl hydrocarbon receptor nuclear translocator
ARPC1A	-0.531945	RO2	10552	-	Arc40|HEL-68|HEL-S-307|SOP2Hs|SOP2L	MIM:604220|HGNC:HGNC:703|Ensembl:ENSG00000241685|HPRD:07252|Vega:OTTHUMG00000154553	7	7q22.1	actin related protein 2/3 complex subunit 1A
ARPC1B	-0.531945	RO2	10095	-	ARC41|p40-ARC|p41-ARC	MIM:604223|HGNC:HGNC:704|Ensembl:ENSG00000130429|HPRD:10366|Vega:OTTHUMG00000154552	7	7q22.1	actin related protein 2/3 complex subunit 1B
ARPC5	-0.71612	RO2	10092	-	ARC16|dJ127C7.3|p16-Arc	MIM:604227|HGNC:HGNC:708|Ensembl:ENSG00000162704|HPRD:11969|Vega:OTTHUMG00000035326	1	1q25.3	actin related protein 2/3 complex subunit 5
ARR3	-1.05109	RO2|RO3|RO5|RO6	407	-	ARRX|cArr	MIM:301770|HGNC:HGNC:710|Ensembl:ENSG00000120500|HPRD:02358|Vega:OTTHUMG00000021768	X	Xq13.1	arrestin 3
ARRDC2	-0.632281	RO2	27106	-	CLONE24945|PP2703	HGNC:HGNC:25225|Ensembl:ENSG00000105643|HPRD:12492|Vega:OTTHUMG00000183483	19	19p13.11	arrestin domain containing 2
ARRDC5	-0.632281	RO2	645432	-	-	HGNC:HGNC:31407|Ensembl:ENSG00000205784|Vega:OTTHUMG00000180250	19	19p13.3	arrestin domain containing 5
ARSD	-1.09532	RO2|RO3|RO5|RO6	414	-	ASD	MIM:300002|HGNC:HGNC:717|Ensembl:ENSG00000006756|HPRD:02048|Vega:OTTHUMG00000021077	X	Xp22.33	arylsulfatase D
ARSD-AS1	-1.09532	RO2|RO3|RO5|RO6	100506356	-	-	HGNC:HGNC:40085|Ensembl:ENSG00000229851|Vega:OTTHUMG00000021076	X	-	ARSD antisense RNA 1
ARSDP1	-0.611538	RO5	10034	-	ARSDP|ARSDY1	HGNC:HGNC:718	Y	Yq11.21	arylsulfatase D pseudogene 1
ARSE	-1.09532	RO2|RO3|RO5|RO6	415	-	ASE|CDPX|CDPX1|CDPXR	MIM:300180|HGNC:HGNC:719|Ensembl:ENSG00000157399|HPRD:02171|Vega:OTTHUMG00000137358	X	Xp22.33	arylsulfatase E (chondrodysplasia punctata 1)
ARSEP1	-0.611538	RO5	10033	-	ARSEP	HGNC:HGNC:720	Y	Yq11.21	arylsulfatase E pseudogene 1
ARSF	-1.09532	RO2|RO3|RO5|RO6	416	-	ASF	MIM:300003|HGNC:HGNC:721|Ensembl:ENSG00000062096|HPRD:02049|Vega:OTTHUMG00000021081	X	Xp22.33	arylsulfatase F
ARSH	-1.09532	RO2|RO3|RO5|RO6	347527	-	sulfatase	MIM:300586|HGNC:HGNC:32488|Ensembl:ENSG00000205667|HPRD:16509|Vega:OTTHUMG00000159612	X	Xp22.33	arylsulfatase family member H
ARTN	-0.668067	RO2	9048	-	ART|ENOVIN|EVN|NBN	MIM:603886|HGNC:HGNC:727|Ensembl:ENSG00000117407|HPRD:04863|Vega:OTTHUMG00000007705	1	1p34.1	artemin
ARV1	-0.703704	RO1|RO2	64801	-	EIEE38	MIM:611647|HGNC:HGNC:29561|Ensembl:ENSG00000173409|HPRD:12494|Vega:OTTHUMG00000037837	1	1q42.2	ARV1 homolog, fatty acid homeostasis modulator
ARX	-1.09532	RO2|RO3|RO5|RO6	170302	-	CT121|EIEE1|ISSX|MRX29|MRX32|MRX33|MRX36|MRX38|MRX43|MRX54|MRX76|MRX87|MRXS1|PRTS	MIM:300382|HGNC:HGNC:18060|Ensembl:ENSG00000004848|HPRD:02307|Vega:OTTHUMG00000021275	X	Xp21.3	aristaless related homeobox
ASAP3	-0.945221	RO1|RO2	55616	-	ACAP4|CENTB6|DDEFL1|UPLC1	MIM:616594|HGNC:HGNC:14987|Ensembl:ENSG00000088280|HPRD:11662|Vega:OTTHUMG00000003234	1	1p36.12	ArfGAP with SH3 domain, ankyrin repeat and PH domain 3
ASB11	-1.09532	RO2|RO3|RO5|RO6	140456	-	-	MIM:300626|HGNC:HGNC:17186|Ensembl:ENSG00000165192|HPRD:06450|Vega:OTTHUMG00000021173	X	Xp22.2	ankyrin repeat and SOCS box containing 11
ASB12	-1.05109	RO2|RO3|RO5|RO6	142689	-	-	MIM:300891|HGNC:HGNC:19763|Ensembl:ENSG00000198881|HPRD:06451|Vega:OTTHUMG00000021705	X	Xq11.2	ankyrin repeat and SOCS box containing 12
ASB17	-0.668067	RO2	127247	-	Asb-17	HGNC:HGNC:19769|Ensembl:ENSG00000154007|HPRD:10671|Vega:OTTHUMG00000009787	1	1p31.1	ankyrin repeat and SOCS box containing 17
ASB2	-0.690335	RO2	51676	-	ASB-2	MIM:605759|HGNC:HGNC:16012|Ensembl:ENSG00000100628|HPRD:05768|Vega:OTTHUMG00000171298	14	14q32.12	ankyrin repeat and SOCS box containing 2
ASB9	-1.09532	RO2|RO3|RO5|RO6	140462	-	-	MIM:300890|HGNC:HGNC:17184|Ensembl:ENSG00000102048|HPRD:06452|Vega:OTTHUMG00000021172	X	Xp22.2	ankyrin repeat and SOCS box containing 9
ASF1B	-0.632281	RO2	55723	-	CIA-II	MIM:609190|HGNC:HGNC:20996|Ensembl:ENSG00000105011|HPRD:16460|Vega:OTTHUMG00000150401	19	19p13.12	anti-silencing function 1B histone chaperone
ASH1L	-0.71612	RO2	55870	-	ASH1|ASH1L1|KMT2H	MIM:607999|HGNC:HGNC:19088|Ensembl:ENSG00000116539|HPRD:06416|Vega:OTTHUMG00000014011	1	1q22	ASH1 like histone lysine methyltransferase
ASH1L-AS1	-0.71612	RO2	645676	-	-	HGNC:HGNC:44146	1	1q22	ASH1L antisense RNA 1
ASL	-0.634375	RO2	435	-	ASAL	MIM:608310|HGNC:HGNC:746|Ensembl:ENSG00000126522|HPRD:01948|Vega:OTTHUMG00000022876	7	7q11.21	argininosuccinate lyase
ASMT	-1.09532	RO2|RO3|RO5|RO6	438	-	ASMTY|HIOMT|HIOMTY	MIM:300015|MIM:402500|HGNC:HGNC:750|Ensembl:ENSG00000196433|HPRD:02058|Vega:OTTHUMG00000021065	X|Y	Xp22.33 and Yp11.2	acetylserotonin O-methyltransferase
ASMTL	-1.09532	RO2|RO3|RO5|RO6	8623	-	ASMTLX|ASMTLY|ASTML	MIM:300162|MIM:400011|HGNC:HGNC:751|Ensembl:ENSG00000169093|HPRD:02156|Vega:OTTHUMG00000021057	X|Y	Xp22.33 and Yp11.2	acetylserotonin O-methyltransferase-like
ASMTL-AS1	-1.09532	RO2|RO3|RO5|RO6	80161	-	ASMTL-AS|ASMTLAS|CXYorf2|NCRNA00105	HGNC:HGNC:25811|HPRD:06522	X|Y	Xp22.33 and Yp11.2	ASMTL antisense RNA 1
ASNA1	-0.632281	RO2	439	-	ARSA-I|ARSA1|ASNA-I|GET3|TRC40	MIM:601913|HGNC:HGNC:752|Ensembl:ENSG00000198356|HPRD:03555|Vega:OTTHUMG00000180355	19	19p13.13	arsA arsenite transporter, ATP-binding, homolog 1 (bacterial)
ASPDH	-0.50117	RO2	554235	-	-	HGNC:HGNC:33856|Ensembl:ENSG00000204653|HPRD:18692|Vega:OTTHUMG00000183057	19	19q13.33	aspartate dehydrogenase domain containing
ASPG	-0.690335	RO2	374569	-	C14orf76|GPA/WT	HGNC:HGNC:20123|Ensembl:ENSG00000166183|Vega:OTTHUMG00000170045	14	14q32.33	asparaginase
ASPM	-0.703704	RO1|RO2	259266	-	ASP|Calmbp1|MCPH5	MIM:605481|HGNC:HGNC:19048|Ensembl:ENSG00000066279|HPRD:08384|Vega:OTTHUMG00000036277	1	1q31.3	abnormal spindle microtubule assembly
ASTN1	-0.71612	RO2	460	-	ASTN	MIM:600904|HGNC:HGNC:773|Ensembl:ENSG00000152092|HPRD:09019|Vega:OTTHUMG00000035041	1	1q25.2	astrotactin 1
ATAD3A	-0.945221	RO1|RO2	55210	-	-	MIM:612316|HGNC:HGNC:25567|Ensembl:ENSG00000197785|HPRD:12500|Vega:OTTHUMG00000000575	1	1p36.33	ATPase family, AAA domain containing 3A
ATAD3B	-0.945221	RO1|RO2	83858	-	AAA-TOB3|TOB3	MIM:612317|HGNC:HGNC:24007|Ensembl:ENSG00000160072|HPRD:10679|Vega:OTTHUMG00000000577	1	1p36.33	ATPase family, AAA domain containing 3B
ATAD3C	-0.945221	RO1|RO2	219293	-	-	HGNC:HGNC:32151|Ensembl:ENSG00000215915|HPRD:13426|Vega:OTTHUMG00000000531	1	1p36.33	ATPase family, AAA domain containing 3C
ATCAY	-0.632281	RO2	85300	-	BNIP-H|CLAC	MIM:608179|HGNC:HGNC:779|Ensembl:ENSG00000167654|HPRD:10491|Vega:OTTHUMG00000181836	19	19p13.3	ATCAY, caytaxin
ATF3	-0.703704	RO1|RO2	467	-	-	MIM:603148|HGNC:HGNC:785|Ensembl:ENSG00000162772|HPRD:04395|Vega:OTTHUMG00000036747	1	1q32.3	activating transcription factor 3
ATF5	-0.50117	RO2	22809	-	ATFX|HMFN0395	MIM:606398|HGNC:HGNC:790|Ensembl:ENSG00000169136|HPRD:05906|Vega:OTTHUMG00000183065	19	19q13.33	activating transcription factor 5
ATF6	-0.71612	RO2	22926	-	ACHM7|ATF6A	MIM:605537|HGNC:HGNC:791|Ensembl:ENSG00000118217|HPRD:16118|Vega:OTTHUMG00000023961	1	1q23.3	activating transcription factor 6
ATG14	-0.690335	RO2	22863	-	ATG14L|BARKOR|KIAA0831	MIM:613515|HGNC:HGNC:19962|Ensembl:ENSG00000126775|HPRD:13820|Vega:OTTHUMG00000172129	14	14q22.3	autophagy related 14
ATG2B	-0.690335	RO2	55102	-	C14orf103	MIM:616226|HGNC:HGNC:20187|Ensembl:ENSG00000066739|HPRD:12626|Vega:OTTHUMG00000149933	14	14q32.2	autophagy related 2B
ATG4A	-1.05109	RO2|RO3|RO5|RO6	115201	-	APG4A|AUTL2	MIM:300663|HGNC:HGNC:16489|Ensembl:ENSG00000101844|HPRD:06455|Vega:OTTHUMG00000022176	X	Xq22.3	autophagy related 4A cysteine peptidase
ATG4C	-0.668067	RO2	84938	-	APG4-C|APG4C|AUTL1|AUTL3	MIM:611339|HGNC:HGNC:16040|Ensembl:ENSG00000125703|HPRD:07473|Vega:OTTHUMG00000009142	1	1p31.3	autophagy related 4C cysteine peptidase
ATG4D	-0.632281	RO2	84971	-	APG4-D|APG4D|AUTL4	MIM:611340|HGNC:HGNC:20789|Ensembl:ENSG00000130734|HPRD:07005|Vega:OTTHUMG00000180582	19	19p13.2	autophagy related 4D cysteine peptidase
ATL1	-0.690335	RO2	51062	-	AD-FSP|FSP1|GBP3|HSN1D|SPG3|SPG3A|atlastin1	MIM:606439|HGNC:HGNC:11231|Ensembl:ENSG00000198513|HPRD:05918|Vega:OTTHUMG00000140297	14	14q22.1	atlastin GTPase 1
ATP11C	-1.05109	RO2|RO3|RO5|RO6	286410	-	ATPIG|ATPIQ	MIM:300516|HGNC:HGNC:13554|Ensembl:ENSG00000101974|HPRD:09814|Vega:OTTHUMG00000022538	X	Xq27.1	ATPase phospholipid transporting 11C
ATP13A1	-0.632281	RO2	57130	-	ATP13A|CGI-152	HGNC:HGNC:24215|Ensembl:ENSG00000105726|HPRD:12501|Vega:OTTHUMG00000153016	19	19p13.11	ATPase 13A1
ATP13A2	-0.945221	RO1|RO2	23400	-	CLN12|HSA9947|KRPPD|PARK9	MIM:610513|HGNC:HGNC:30213|Ensembl:ENSG00000159363|HPRD:13677|Vega:OTTHUMG00000002293	1	1p36.13	ATPase 13A2
ATP1A1	-0.668067	RO2	476	-	-	MIM:182310|HGNC:HGNC:799|Ensembl:ENSG00000163399|HPRD:01662|Vega:OTTHUMG00000012109	1	1p13.1	ATPase Na+/K+ transporting subunit alpha 1
ATP1A2	-0.71612	RO2	477	-	FHM2|MHP2	MIM:182340|HGNC:HGNC:800|Ensembl:ENSG00000018625|HPRD:01665|Vega:OTTHUMG00000024080	1	1q23.2	ATPase Na+/K+ transporting subunit alpha 2
ATP1A3	-0.50117	RO2	478	-	AHC2|ATP1A1|CAPOS|DYT12|RDP	MIM:182350|HGNC:HGNC:801|Ensembl:ENSG00000105409|HPRD:01666|Vega:OTTHUMG00000137384	19	19q13.2	ATPase Na+/K+ transporting subunit alpha 3
ATP1A4	-0.71612	RO2	480	-	ATP1A1|ATP1AL2	MIM:607321|HGNC:HGNC:14073|Ensembl:ENSG00000132681|HPRD:09541|Vega:OTTHUMG00000031609	1	1q23.2	ATPase Na+/K+ transporting subunit alpha 4
ATP1B1	-0.71612	RO2	481	-	ATP1B	MIM:182330|HGNC:HGNC:804|Ensembl:ENSG00000143153|HPRD:01663|Vega:OTTHUMG00000034590	1	1q24.2	ATPase Na+/K+ transporting subunit beta 1
ATP1B4	-1.05109	RO2|RO3|RO5|RO6	23439	-	-	HGNC:HGNC:808|Ensembl:ENSG00000101892|HPRD:06453|Vega:OTTHUMG00000022299	X	Xq24	ATPase Na+/K+ transporting family member beta 4
ATP2B3	-1.05109	RO2|RO3|RO5|RO6	492	-	CFAP39|CLA2|OPCA|PMCA3|PMCA3a|SCAX1	MIM:300014|HGNC:HGNC:816|Ensembl:ENSG00000067842|HPRD:02057|Vega:OTTHUMG00000024202	X	Xq28	ATPase plasma membrane Ca2+ transporting 3
ATP2B4	-0.703704	RO1|RO2	493	-	ATP2B2|MXRA1|PMCA4|PMCA4b|PMCA4x	MIM:108732|HGNC:HGNC:817|Ensembl:ENSG00000058668|HPRD:00159|Vega:OTTHUMG00000035906	1	1q32.1	ATPase plasma membrane Ca2+ transporting 4
ATP4A	-0.50117	RO2	495	-	ATP6A	MIM:137216|HGNC:HGNC:819|Ensembl:ENSG00000105675|HPRD:00668|Vega:OTTHUMG00000048106	19	19q13.12	ATPase H+/K+ transporting alpha subunit
ATP5C1P1	-0.690335	RO2	645560	-	ATP5C2|ATP5CL2	HGNC:HGNC:834	14	14q22.2	ATP synthase, H+ transporting, mitochondrial F1 complex, gamma polypeptide 1 pseudogene 1
ATP5D	-0.632281	RO2	513	-	-	MIM:603150|HGNC:HGNC:837|Ensembl:ENSG00000099624|HPRD:04397|Vega:OTTHUMG00000180143	19	19p13.3	ATP synthase, H+ transporting, mitochondrial F1 complex, delta subunit
ATP5F1	-0.668067	RO2	515	-	PIG47	MIM:603270|HGNC:HGNC:840|Ensembl:ENSG00000116459|HPRD:04467|Vega:OTTHUMG00000011745	1	1p13.2	ATP synthase, H+ transporting, mitochondrial Fo complex subunit B1
ATP5J	-0.792233	RO2	522	-	ATP5|ATP5A|ATPM|CF6|F6	MIM:603152|HGNC:HGNC:847|Ensembl:ENSG00000154723|HPRD:04399|Vega:OTTHUMG00000078442	21	21q21.3	ATP synthase, H+ transporting, mitochondrial Fo complex subunit F6
ATP5J2	-0.531945	RO2	9551	-	ATP5JL	HGNC:HGNC:848|Ensembl:ENSG00000241468|HPRD:16520|Vega:OTTHUMG00000154609	7	7q22.1	ATP synthase, H+ transporting, mitochondrial Fo complex subunit F2
ATP5J2-PTCD1	-0.531945	RO2	100526740	-	-	HGNC:HGNC:38844|Ensembl:ENSG00000248919|Vega:OTTHUMG00000160779	7	7q22.1	ATP5J2-PTCD1 readthrough
ATP5O	-0.792233	RO2	539	-	ATPO|HMC08D05|OSCP	MIM:600828|HGNC:HGNC:850|Ensembl:ENSG00000241837|HPRD:02899|Vega:OTTHUMG00000065186	21	21q22.11	ATP synthase, H+ transporting, mitochondrial F1 complex, O subunit
ATP5S	-0.690335	RO2	27109	-	ATPW|FB|HSU79253	HGNC:HGNC:18799|Ensembl:ENSG00000125375|HPRD:12503|Vega:OTTHUMG00000170866	14	14q21.3	ATP synthase, H+ transporting, mitochondrial Fo complex subunit s (factor B)
ATP5SL	-0.50117	RO2	55101	-	-	HGNC:HGNC:25496|Ensembl:ENSG00000105341|HPRD:07655|Vega:OTTHUMG00000182342	19	19q13.2	ATP5S like
ATP6AP1	-1.05109	RO2|RO3|RO5|RO6	537	-	16A|ATP6IP1|ATP6S1|Ac45|CF2|VATPS1|XAP-3|XAP3	MIM:300197|HGNC:HGNC:868|Ensembl:ENSG00000071553|HPRD:02184|Vega:OTTHUMG00000033291	X	Xq28	ATPase H+ transporting accessory protein 1
ATP6AP2	-1.09532	RO2|RO3|RO5|RO6	10159	-	APT6M8-9|ATP6IP2|ATP6M8-9|ELDF10|HT028|M8-9|MRXE|MRXSH|MSTP009|PRR|RENR|XMRE|XPDS	MIM:300556|HGNC:HGNC:18305|Ensembl:ENSG00000182220|HPRD:06454|Vega:OTTHUMG00000024103	X	Xp11.4	ATPase H+ transporting accessory protein 2
ATP6V0B	-0.668067	RO2	533	-	ATP6F|HATPL|VMA16	MIM:603717|HGNC:HGNC:861|Ensembl:ENSG00000117410|HPRD:04759|Vega:OTTHUMG00000008298	1	1p34.1	ATPase H+ transporting V0 subunit b
ATP6V1D	-0.690335	RO2	51382	-	ATP6M|VATD|VMA8	MIM:609398|HGNC:HGNC:13527|Ensembl:ENSG00000100554|HPRD:16524|Vega:OTTHUMG00000171244	14	14q23.3	ATPase H+ transporting V1 subunit D
ATP6V1G3	-0.703704	RO1|RO2	127124	-	ATP6G3|Vma10	HGNC:HGNC:18265|Ensembl:ENSG00000151418|HPRD:16526|Vega:OTTHUMG00000035661	1	1q31.3	ATPase H+ transporting V1 subunit G3
ATP7A	-1.05109	RO2|RO3|RO5|RO6	538	-	DSMAX|MK|MNK|SMAX3	MIM:300011|HGNC:HGNC:869|Ensembl:ENSG00000165240|HPRD:02054|Vega:OTTHUMG00000021885	X	Xq21.1	ATPase copper transporting alpha
ATP8B2	-0.71612	RO2	57198	-	ATPID	MIM:605867|HGNC:HGNC:13534|Ensembl:ENSG00000143515|HPRD:05794|Vega:OTTHUMG00000035979	1	1q21.3	ATPase phospholipid transporting 8B2
ATP8B3	-0.632281	RO2	148229	-	ATPIK	MIM:605866|HGNC:HGNC:13535|Ensembl:ENSG00000130270|HPRD:05793|Vega:OTTHUMG00000166189	19	19p13.3	ATPase phospholipid transporting 8B3
ATPAF1	-0.668067	RO2	64756	-	ATP11|ATP11p	MIM:608917|HGNC:HGNC:18803|Ensembl:ENSG00000123472|HPRD:12332|Vega:OTTHUMG00000007988	1	1p33	ATP synthase mitochondrial F1 complex assembly factor 1
ATPIF1	-0.945221	RO1|RO2	93974	-	ATPI|ATPIP|IP	MIM:614981|HGNC:HGNC:871|Ensembl:ENSG00000130770|HPRD:16529|Vega:OTTHUMG00000003533	1	1p35.3	ATPase inhibitory factor 1
ATRX	-1.05109	RO2|RO3|RO5|RO6	546	-	ATR2|JMS|MRX52|MRXHF1|RAD54|RAD54L|SFM1|SHS|XH2|XNP|ZNF-HX	MIM:300032|MIM:300504|HGNC:HGNC:886|Ensembl:ENSG00000085224|HPRD:02069|Vega:OTTHUMG00000022686	X	Xq21.1	ATRX, chromatin remodeler
ATXN3	-0.690335	RO2	4287	-	AT3|ATX3|JOS|MJD|MJD1|SCA3	MIM:607047|HGNC:HGNC:7106|Ensembl:ENSG00000066427|HPRD:06131|Vega:OTTHUMG00000162212	14	14q32.12	ataxin 3
ATXN3L	-1.09532	RO2|RO3|RO5|RO6	92552	-	MJDL	MIM:300920|HGNC:HGNC:24173|Ensembl:ENSG00000123594|Vega:OTTHUMG00000021146	X	Xp22.2	ataxin 3 like
ATXN7L2	-0.668067	RO2	127002	-	-	HGNC:HGNC:28713|Ensembl:ENSG00000162650|HPRD:12506|Vega:OTTHUMG00000011027	1	1p13.3	ataxin 7 like 2
AUNIP	-0.945221	RO1|RO2	79000	-	AIBP|C1orf135	HGNC:HGNC:28363|Ensembl:ENSG00000127423|HPRD:08323|Vega:OTTHUMG00000007372	1	1p36.11	aurora kinase A and ninein interacting protein
AURKAIP1	-0.945221	RO1|RO2	54998	-	AIP|AKIP|MRP-S38	MIM:609183|HGNC:HGNC:24114|Ensembl:ENSG00000175756|HPRD:16457|Vega:OTTHUMG00000001413	1	1p36.33	aurora kinase A interacting protein 1
AURKAPS1	-0.703704	RO1|RO2	6791	-	AurAps1|STK6P	HGNC:HGNC:18611	1	1q41	aurora kinase A pseudogene 1
AURKC	-0.50117	RO2	6795	-	AIE2|AIK3|ARK3|AurC|HEL-S-90|SPGF5|STK13|aurora-C	MIM:603495|HGNC:HGNC:11391|Ensembl:ENSG00000105146|HPRD:04605|Vega:OTTHUMG00000183106	19	19q13.43	aurora kinase C
AUTS2	-0.634375	RO2	26053	-	FBRSL2|MRD26	MIM:607270|HGNC:HGNC:14262|Ensembl:ENSG00000158321|HPRD:06276|Vega:OTTHUMG00000023865	7	7q11.22	autism susceptibility candidate 2
AVPR1B	-0.703704	RO1|RO2	553	-	AVPR3	MIM:600264|HGNC:HGNC:896|Ensembl:ENSG00000198049|HPRD:02600|Vega:OTTHUMG00000184377	1	1q32.1	arginine vasopressin receptor 1B
AVPR2	-1.05109	RO2|RO3|RO5|RO6	554	-	ADHR|DI1|DIR|DIR3|NDI|V2R	MIM:300538|HGNC:HGNC:897|Ensembl:ENSG00000126895|HPRD:02368|Vega:OTTHUMG00000024227	X	Xq28	arginine vasopressin receptor 2
AWAT1	-1.05109	RO2|RO3|RO5|RO6	158833	-	DGA2|DGAT2L3	MIM:300924|HGNC:HGNC:23252|Ensembl:ENSG00000204195|HPRD:10296|Vega:OTTHUMG00000021773	X	Xq13.1	acyl-CoA wax alcohol acyltransferase 1
AWAT2	-1.05109	RO2|RO3|RO5|RO6	158835	-	ARAT|DC4|DGAT2L4|MFAT|WS	MIM:300925|HGNC:HGNC:23251|Ensembl:ENSG00000147160|HPRD:16799|Vega:OTTHUMG00000021763	X	Xq13.1	acyl-CoA wax alcohol acyltransferase 2
AXDND1	-0.71612	RO2	126859	-	C1orf125	HGNC:HGNC:26564|Ensembl:ENSG00000162779|HPRD:08740|Vega:OTTHUMG00000035266	1	1q25.2	axonemal dynein light chain domain containing 1
AXL	-0.50117	RO2	558	-	ARK|JTK11|Tyro7|UFO	MIM:109135|HGNC:HGNC:905|Ensembl:ENSG00000167601|HPRD:00171|Vega:OTTHUMG00000182727	19	19q13.2	AXL receptor tyrosine kinase
AZGP1	-0.531945	RO2	563	-	ZA2G|ZAG	MIM:194460|HGNC:HGNC:910|Ensembl:ENSG00000160862|HPRD:01910|Vega:OTTHUMG00000023066	7	7q22.1	alpha-2-glycoprotein 1, zinc-binding
AZGP1P1	-0.531945	RO2	646282	-	-	HGNC:HGNC:911|Ensembl:ENSG00000214313	7	7q22.1	alpha-2-glycoprotein 1, zinc-binding pseudogene 1
AZGP1P2	-0.531945	RO2	401393	-	-	HGNC:HGNC:912	7	7q22.1	alpha-2-glycoprotein 1, zinc-binding pseudogene 2
AZU1	-0.632281	RO2	566	-	AZAMP|AZU|CAP37|HBP|HUMAZUR|NAZC|hHBP	MIM:162815|HGNC:HGNC:913|Ensembl:ENSG00000172232|HPRD:01221|Vega:OTTHUMG00000187023	19	19p13.3	azurocidin 1
B3GALNT2	-0.703704	RO1|RO2	148789	-	B3GalNAc-T2|MDDGA11	MIM:610194|HGNC:HGNC:28596|Ensembl:ENSG00000162885|HPRD:16533|Vega:OTTHUMG00000040468	1	1q42.3	beta-1,3-N-acetylgalactosaminyltransferase 2
B3GALT2	-0.703704	RO1|RO2	8707	-	BETA3GALT2|GLCT2|beta3Gal-T2	MIM:603018|HGNC:HGNC:917|Ensembl:ENSG00000162630|HPRD:04313|Vega:OTTHUMG00000035687	1	1q31.2	beta-1,3-galactosyltransferase 2
B3GALT5	-0.792233	RO2	10317	-	B3GalT-V|B3GalTx|B3T5|GLCT5|beta-1,3-GalTase 5|beta-3-Gx-T5|beta3Gal-T5	MIM:604066|HGNC:HGNC:920|Ensembl:ENSG00000183778|HPRD:06818|Vega:OTTHUMG00000086725	21	21q22.2	beta-1,3-galactosyltransferase 5
B3GALT6	-0.945221	RO1|RO2	126792	-	EDSP2|SEMDJL1|beta3GalT6	MIM:615291|HGNC:HGNC:17978|Ensembl:ENSG00000176022|HPRD:12509|Vega:OTTHUMG00000001813	1	1p36.33	beta-1,3-galactosyltransferase 6
B3GNT3	-0.632281	RO2	10331	-	B3GAL-T8|B3GN-T3|B3GNT-3|HP10328|TMEM3|beta3Gn-T3	MIM:605863|HGNC:HGNC:13528|Ensembl:ENSG00000179913|HPRD:10431|Vega:OTTHUMG00000183490	19	19p13.11	UDP-GlcNAc:betaGal beta-1,3-N-acetylglucosaminyltransferase 3
B3GNT8	-0.50117	RO2	374907	-	B3GALT7|BGALT15|beta3Gn-T8	MIM:615357|HGNC:HGNC:24139|Ensembl:ENSG00000177191|HPRD:12510|Vega:OTTHUMG00000182749	19	19q13.2	UDP-GlcNAc:betaGal beta-1,3-N-acetylglucosaminyltransferase 8
B4GALT2	-0.668067	RO2	8704	-	B4Gal-T2|B4Gal-T3|beta4Gal-T2	MIM:604013|HGNC:HGNC:925|Ensembl:ENSG00000117411|HPRD:04928|Vega:OTTHUMG00000008296	1	1p34.1	beta-1,4-galactosyltransferase 2
B4GALT3	-0.71612	RO2	8703	-	beta4Gal-T3	MIM:604014|HGNC:HGNC:926|Ensembl:ENSG00000158850|HPRD:04929|Vega:OTTHUMG00000034348	1	1q23.3	beta-1,4-galactosyltransferase 3
B9D2	-0.50117	RO2	80776	-	ICIS-1|MKS10|MKSR2	MIM:611951|HGNC:HGNC:28636|Ensembl:ENSG00000123810|HPRD:14613|Vega:OTTHUMG00000182758	19	19q13.2	B9 protein domain 2
BABAM1	-0.632281	RO2	29086	-	C19orf62|HSPC142|MERIT40|NBA1	MIM:612766|HGNC:HGNC:25008|Ensembl:ENSG00000105393|HPRD:13702|Vega:OTTHUMG00000182755	19	19p13.11	BRISC and BRCA1 A complex member 1
BACE2	-0.792233	RO2	25825	-	AEPLC|ALP56|ASP1|ASP21|BAE2|CDA13|CEAP1|DRAP	MIM:605668|HGNC:HGNC:934|Ensembl:ENSG00000182240|HPRD:05744|Vega:OTTHUMG00000086742	21	21q22.2-q22.3	beta-site APP-cleaving enzyme 2
BACE2-IT1	-0.792233	RO2	282569	-	C21orf75|NCRNA00228|PRED43	HGNC:HGNC:16024	21	21q22.2	BACE2 intronic transcript 1
BACH1	-0.792233	RO2	571	-	BACH-1|BTBD24	MIM:602751|HGNC:HGNC:935|Ensembl:ENSG00000156273|HPRD:04127|Vega:OTTHUMG00000078878	21	21q21.3	BTB domain and CNC homolog 1
BAG5	-0.690335	RO2	9529	-	BAG-5	MIM:603885|HGNC:HGNC:941|Ensembl:ENSG00000166170|HPRD:04862|Vega:OTTHUMG00000171763	14	14q32.33	BCL2 associated athanogene 5
BAGE2	-0.838773	RO2|RO4|RO6	85319	-	CT2.2	HGNC:HGNC:15723|HPRD:16535	21	21p11.2	B melanoma antigen family member 2
BAIAP2L1	-0.531945	RO2	55971	-	IRTKS	MIM:611877|HGNC:HGNC:21649|Ensembl:ENSG00000006453|HPRD:11270|Vega:OTTHUMG00000165117	7	7q21.3-q22.1	BAI1 associated protein 2 like 1
BANF1P4	-0.71612	RO2	100653423	-	-	HGNC:HGNC:43884	1	1q25.1	barrier to autointegration factor 1 pseudogene 4
BARHL2	-0.668067	RO2	343472	-	-	MIM:605212|HGNC:HGNC:954|Ensembl:ENSG00000143032|HPRD:05555|Vega:OTTHUMG00000010020	1	1p22.2	BarH like homeobox 2
BATF	-0.690335	RO2	10538	-	B-ATF|BATF1|SFA-2|SFA2	MIM:612476|HGNC:HGNC:958|Ensembl:ENSG00000156127|HPRD:09820|Vega:OTTHUMG00000171486	14	14q24.3	basic leucine zipper ATF-like transcription factor
BATF3	-0.703704	RO1|RO2	55509	-	JDP1|JUNDM1|SNFT	MIM:612470|HGNC:HGNC:28915|Ensembl:ENSG00000123685|HPRD:18081|Vega:OTTHUMG00000036807	1	1q32.3	basic leucine zipper ATF-like transcription factor 3
BAX	-0.50117	RO2	581	-	BCL2L4	MIM:600040|HGNC:HGNC:959|Ensembl:ENSG00000087088|HPRD:02498|Vega:OTTHUMG00000160476	19	19q13.33	BCL2 associated X, apoptosis regulator
BAZ1A	-0.690335	RO2	11177	-	ACF1|WALp1|WCRF180|hACF1	MIM:605680|HGNC:HGNC:960|Ensembl:ENSG00000198604|Vega:OTTHUMG00000140216	14	14q13.1-q13.2	bromodomain adjacent to zinc finger domain 1A
BAZ1B	-0.634375	RO2	9031	-	WBSCR10|WBSCR9|WSTF	MIM:605681|HGNC:HGNC:961|Ensembl:ENSG00000009954|HPRD:10416|Vega:OTTHUMG00000023847	7	7q11.23	bromodomain adjacent to zinc finger domain 1B
BBC3	-0.50117	RO2	27113	-	JFY-1|JFY1|PUMA	MIM:605854|HGNC:HGNC:17868|Ensembl:ENSG00000105327|HPRD:16165|Vega:OTTHUMG00000183489	19	19q13.32	BCL2 binding component 3
BCAM	-0.50117	RO2	4059	-	AU|CD239|LU|MSK19	MIM:612773|HGNC:HGNC:6722|Ensembl:ENSG00000187244|HPRD:00197|Vega:OTTHUMG00000180838	19	19q13.32	basal cell adhesion molecule (Lutheran blood group)
BCAN	-0.71612	RO2	63827	-	BEHAB|CSPG7	MIM:600347|HGNC:HGNC:23059|Ensembl:ENSG00000132692|HPRD:02644|HPRD:09821|Vega:OTTHUMG00000033322	1	1q23.1	brevican
BCAP31	-1.05109	RO2|RO3|RO5|RO6	10134	-	6C6-AG|BAP31|CDM|DDCH|DXS1357E	MIM:300398|HGNC:HGNC:16695|Ensembl:ENSG00000185825|HPRD:02319|Vega:OTTHUMG00000024218	X	Xq28	B-cell receptor-associated protein 31
BCAR3	-0.668067	RO2	8412	-	NSP2|SH2D3B	MIM:604704|HGNC:HGNC:973|Ensembl:ENSG00000137936|HPRD:05268|Vega:OTTHUMG00000010301	1	1p22.1	breast cancer anti-estrogen resistance 3
BCAS2	-0.668067	RO2	10286	-	DAM1|SPF27|Snt309	MIM:605783|HGNC:HGNC:975|Ensembl:ENSG00000116752|HPRD:05777|Vega:OTTHUMG00000011898	1	1p13.2	breast carcinoma amplified sequence 2
BCAT2	-0.50117	RO2	587	-	BCAM|BCATM|BCT2|PP18	MIM:113530|HGNC:HGNC:977|Ensembl:ENSG00000105552|HPRD:00217|Vega:OTTHUMG00000183327	19	19q13.33	branched chain amino acid transaminase 2
BCKDHA	-0.50117	RO2	593	-	BCKDE1A|MSU|MSUD1|OVD1A	MIM:608348|HGNC:HGNC:986|Ensembl:ENSG00000248098|HPRD:02009|Vega:OTTHUMG00000168128	19	19q13.2	branched chain keto acid dehydrogenase E1, alpha polypeptide
BCL10	-0.668067	RO2	8915	-	CARMEN|CIPER|CLAP|IMD37|c-E10|mE10	MIM:603517|HGNC:HGNC:989|Ensembl:ENSG00000142867|HPRD:04625|Vega:OTTHUMG00000009965	1	1p22.3	B-cell CLL/lymphoma 10
BCL11B	-0.690335	RO2	64919	-	ATL1|ATL1-alpha|ATL1-beta|ATL1-delta|ATL1-gamma|CTIP-2|CTIP2|RIT1|ZNF856B|hRIT1-alpha	MIM:606558|HGNC:HGNC:13222|Ensembl:ENSG00000127152|HPRD:05950|Vega:OTTHUMG00000028967	14	14q32.2	B-cell CLL/lymphoma 11B
BCL2L12	-0.50117	RO2	83596	-	-	MIM:610837|HGNC:HGNC:13787|Ensembl:ENSG00000126453|HPRD:16543|Vega:OTTHUMG00000183239	19	19q13.33	BCL2 like 12
BCL2L15	-0.668067	RO2	440603	-	Bfk|C1orf178	HGNC:HGNC:33624|Ensembl:ENSG00000188761|HPRD:16920|Vega:OTTHUMG00000011940	1	1p13.2	BCL2 like 15
BCL2L2	-0.690335	RO2	599	-	BCL-W|BCL2-L-2|BCLW|PPP1R51	MIM:601931|HGNC:HGNC:995|Ensembl:ENSG00000129473|HPRD:03569|Vega:OTTHUMG00000028738	14	14q11.2	BCL2 like 2
BCL2L2-PABPN1	-0.690335	RO2	100529063	-	-	HGNC:HGNC:42959|Ensembl:ENSG00000258643|Vega:OTTHUMG00000171498	14	14q11.2	BCL2L2-PABPN1 readthrough
BCL3	-0.50117	RO2	602	-	BCL4|D19S37	MIM:109560|HGNC:HGNC:998|Ensembl:ENSG00000069399|HPRD:00179|Vega:OTTHUMG00000151517	19	19q13.32	B-cell CLL/lymphoma 3
BCL7B	-0.634375	RO2	9275	-	-	MIM:605846|HGNC:HGNC:1005|Ensembl:ENSG00000106635|HPRD:05786|Vega:OTTHUMG00000023412	7	7q11.23	BCL tumor suppressor 7B
BCL9	-0.71612	RO2	607	-	LGS	MIM:602597|HGNC:HGNC:1008|Ensembl:ENSG00000116128|HPRD:04000|Vega:OTTHUMG00000014031	1	1q21.2	B-cell CLL/lymphoma 9
BCOR	-1.09532	RO2|RO3|RO5|RO6	54880	-	ANOP2|MAA2|MCOPS2	MIM:300485|HGNC:HGNC:20893|Ensembl:ENSG00000183337|HPRD:06458|Vega:OTTHUMG00000024100	X	Xp11.4	BCL6 corepressor
BCORL1	-1.05109	RO2|RO3|RO5|RO6	63035	-	BCoR-L1|CXorf10	MIM:300688|HGNC:HGNC:25657|Ensembl:ENSG00000085185|HPRD:06517|Vega:OTTHUMG00000022379	X	Xq26.1	BCL6 corepressor-like 1
BCORP1	-0.611538	RO5	286554	-	BCORL2	HGNC:HGNC:23953|Ensembl:ENSG00000215580|HPRD:08266	Y	Yq11.222	BCL6 corepressor pseudogene 1
BDKRB1	-0.690335	RO2	623	-	B1BKR|B1R|BDKRB2|BKB1R|BKR1|BRADYB1	MIM:600337|HGNC:HGNC:1029|Ensembl:ENSG00000100739|HPRD:02639|Vega:OTTHUMG00000171412	14	14q32.2	bradykinin receptor B1
BDKRB2	-0.690335	RO2	624	-	B2R|BK-2|BK2|BKR2|BRB2	MIM:113503|HGNC:HGNC:1030|Ensembl:ENSG00000168398|HPRD:00213|Vega:OTTHUMG00000171408	14	14q32.2	bradykinin receptor B2
BEGAIN	-0.690335	RO2	57596	-	-	HGNC:HGNC:24163|Ensembl:ENSG00000183092|HPRD:06459|Vega:OTTHUMG00000171589	14	14q32.2	brain enriched guanylate kinase associated
BEND2	-1.09532	RO2|RO3|RO5|RO6	139105	-	CXorf20	HGNC:HGNC:28509|Ensembl:ENSG00000177324|HPRD:06646|Vega:OTTHUMG00000021211	X	Xp22.13	BEN domain containing 2
BEND5	-0.668067	RO2	79656	-	C1orf165	HGNC:HGNC:25668|Ensembl:ENSG00000162373|Vega:OTTHUMG00000008153	1	1p33	BEN domain containing 5
BEST2	-0.632281	RO2	54831	-	VMD2L1	MIM:607335|HGNC:HGNC:17107|Ensembl:ENSG00000039987|Vega:OTTHUMG00000169293	19	19p13.13	bestrophin 2
BEST4	-0.668067	RO2	266675	-	VMD2L2	MIM:607336|HGNC:HGNC:17106|Ensembl:ENSG00000142959|HPRD:09549|Vega:OTTHUMG00000008488	1	1p34.1	bestrophin 4
BEX1	-1.05109	RO2|RO3|RO5|RO6	55859	-	BEX2|HBEX2|HGR74-h	MIM:300690|HGNC:HGNC:1036|Ensembl:ENSG00000133169|HPRD:06460|Vega:OTTHUMG00000022708	X	Xq22.1|Xq22	brain expressed X-linked 1
BEX2	-1.05109	RO2|RO3|RO5|RO6	84707	-	BEX1|DJ79P11.1	MIM:300691|HGNC:HGNC:30933|Ensembl:ENSG00000133134|HPRD:06484|Vega:OTTHUMG00000022095	X	Xq22.2	brain expressed X-linked 2
BEX4	-1.05109	RO2|RO3|RO5|RO6	56271	-	BEXL1	MIM:300692|HGNC:HGNC:25475|Ensembl:ENSG00000102409|Vega:OTTHUMG00000022091	X	Xq22.1	brain expressed X-linked 4
BEX5	-1.06984	RO3|RO5|RO6	340542	-	NGFRAP1L1	MIM:300693|HGNC:HGNC:27990|Ensembl:ENSG00000184515|HPRD:18484|Vega:OTTHUMG00000022049	X	Xq22.1	brain expressed X-linked 5
BGLAP	-0.71612	RO2	632	-	BGP|OC|OCN	MIM:112260|HGNC:HGNC:1043|Ensembl:ENSG00000242252|HPRD:00205|Vega:OTTHUMG00000014819	1	1q22	bone gamma-carboxyglutamate protein
BGN	-1.05109	RO2|RO3|RO5|RO6	633	-	DSPG1|PG-S1|PGI|SEMDX|SLRR1A	MIM:301870|HGNC:HGNC:1044|Ensembl:ENSG00000182492|HPRD:02359|Vega:OTTHUMG00000024205	X	Xq28	biglycan
BHLHB9	-1.05109	RO2|RO3|RO5|RO6	80823	-	GASP3|p60TRP	MIM:300921|HGNC:HGNC:29353|Ensembl:ENSG00000198908|HPRD:10028|Vega:OTTHUMG00000022060	X	Xq22.1	basic helix-loop-helix domain containing, class B, 9
BIRC8	-0.50117	RO2	112401	-	ILP-2|ILP2|hILP2	HGNC:HGNC:14878|Ensembl:ENSG00000163098|HPRD:12525|Vega:OTTHUMG00000182919	19	19q13.42	baculoviral IAP repeat containing 8
BLOC1S3	-0.50117	RO2	388552	-	BLOS3|HPS8|RP	MIM:609762|HGNC:HGNC:20914|Ensembl:ENSG00000189114|HPRD:12527|Vega:OTTHUMG00000181776	19	19q13.32	biogenesis of lysosomal organelles complex 1 subunit 3
BLVRB	-0.50117	RO2	645	-	BVRB|FLR|HEL-S-10|SDR43U1	MIM:600941|HGNC:HGNC:1063|Ensembl:ENSG00000090013|HPRD:02967|Vega:OTTHUMG00000182593	19	19q13.2	biliverdin reductase B
BLZF1	-0.71612	RO2	8548	-	GOLGIN-45|JEM-1|JEM-1s|JEM1	MIM:608692|HGNC:HGNC:1065|Ensembl:ENSG00000117475|HPRD:16367|Vega:OTTHUMG00000035453	1	1q24.2	basic leucine zipper nuclear factor 1
BMP15	-1.09532	RO2|RO3|RO5|RO6	9210	-	GDF9B|ODG2|POF4	MIM:300247|HGNC:HGNC:1068|Ensembl:ENSG00000130385|HPRD:02216|Vega:OTTHUMG00000021525	X	Xp11.22	bone morphogenetic protein 15
BMP2KL	-1.05109	RO2|RO3|RO5|RO6	347359	-	-	HGNC:HGNC:17080	X	Xq13.2	BMP2 inducible kinase-like, pseudogene
BMP4	-0.690335	RO2	652	-	BMP2B|BMP2B1|MCOPS6|OFC11|ZYME	MIM:112262|HGNC:HGNC:1071|Ensembl:ENSG00000125378|HPRD:00207|Vega:OTTHUMG00000140303	14	14q22.2	bone morphogenetic protein 4
BMP8A	-0.668067	RO2	353500	-	-	HGNC:HGNC:21650|Ensembl:ENSG00000183682|HPRD:16555|Vega:OTTHUMG00000008394	1	1p34.3	bone morphogenetic protein 8a
BMP8B	-0.668067	RO2	656	-	BMP8|OP2	MIM:602284|HGNC:HGNC:1075|Ensembl:ENSG00000116985|HPRD:03792|Vega:OTTHUMG00000009247	1	1p34.2	bone morphogenetic protein 8b
BMS1P17	-0.690335	RO2	101101776	-	LINC00516	HGNC:HGNC:49162|Ensembl:ENSG00000228294	14	14q11.2	BMS1, ribosome biogenesis factor pseudogene 17
BMS1P18	-0.690335	RO2	414763	-	C14orf17|LINC00516	HGNC:HGNC:19436	14	14q11.2	BMS1, ribosome biogenesis factor pseudogene 18
BMX	-1.09532	RO2|RO3|RO5|RO6	660	-	ETK|PSCTK2|PSCTK3	MIM:300101|HGNC:HGNC:1079|Ensembl:ENSG00000102010|HPRD:02111|Vega:OTTHUMG00000021180	X	Xp22.2	BMX non-receptor tyrosine kinase
BNIP3P1	-0.690335	RO2	319138	-	BNIP3P	HGNC:HGNC:19922	14	14q12	BCL2 interacting protein 3 pseudogene 1
BNIPL	-0.71612	RO2	149428	-	BNIP-S|BNIP-Salpha|BNIP-Sbeta|BNIPL-1|BNIPL-2|BNIPL1|BNIPL2|BNIPS|PP753	MIM:611275|HGNC:HGNC:16976|Ensembl:ENSG00000163141|HPRD:16557|Vega:OTTHUMG00000035157	1	1q21.3	BCL2 interacting protein like
BOLA1	-0.71612	RO2	51027	-	CGI-143	MIM:613181|HGNC:HGNC:24263|Ensembl:ENSG00000178096|HPRD:13036|Vega:OTTHUMG00000012087	1	1q21.2	bolA family member 1
BPNT1	-0.703704	RO1|RO2	10380	-	HEL20|PIP	MIM:604053|HGNC:HGNC:1096|Ensembl:ENSG00000162813|HPRD:06814|Vega:OTTHUMG00000037435	1	1q41	3'(2'), 5'-bisphosphate nucleotidase 1
BRCC3	-1.05109	RO2|RO3|RO5|RO6	79184	-	BRCC36|C6.1A|CXorf53	MIM:300617|HGNC:HGNC:24185|Ensembl:ENSG00000185515|HPRD:06465|Vega:OTTHUMG00000022658	X	Xq28	BRCA1/BRCA2-containing complex subunit 3
BRD4	-0.632281	RO2	23476	-	CAP|HUNK1|HUNKI|MCAP	MIM:608749|HGNC:HGNC:13575|Ensembl:ENSG00000141867|HPRD:10574|Vega:OTTHUMG00000183252	19	19p13.12	bromodomain containing 4
BRDT	-0.668067	RO2	676	-	BRD6|CT9	MIM:602144|HGNC:HGNC:1105|Ensembl:ENSG00000137948|HPRD:03684|Vega:OTTHUMG00000010113	1	1p22.1	bromodomain testis associated
BRF1	-0.690335	RO2	2972	-	BRF|BRF-1|CFDS|GTF3B|HEL-S-76p|TAF3B2|TAF3C|TAFIII90|TF3B90|TFIIIB90|hBRF	MIM:604902|HGNC:HGNC:11551|Ensembl:ENSG00000185024|HPRD:05361|Vega:OTTHUMG00000029884	14	14q32.33	BRF1, RNA polymerase III transcription initiation factor 90 kDa subunit
BRI3	-0.531945	RO2	25798	-	I3	MIM:615628|HGNC:HGNC:1109|Ensembl:ENSG00000164713|HPRD:16562|Vega:OTTHUMG00000154275	7	7q21.3	brain protein I3
BRINP2	-0.71612	RO2	57795	-	DBCCR1L2|FAM5B	HGNC:HGNC:13746|Ensembl:ENSG00000198797|HPRD:13891|Vega:OTTHUMG00000034953	1	1q25.2	BMP/retinoic acid inducible neural specific 2
BRINP3	-0.703704	RO1|RO2	339479	-	DBCCR1L|DBCCR1L1|FAM5C	HGNC:HGNC:22393|Ensembl:ENSG00000162670|HPRD:16782|Vega:OTTHUMG00000035533	1	1q31.1	BMP/retinoic acid inducible neural specific 3
BRMS1L	-0.690335	RO2	84312	-	BRMS1	HGNC:HGNC:20512|Ensembl:ENSG00000100916|HPRD:16564|Vega:OTTHUMG00000170559	14	14q13.2	breast cancer metastasis-suppressor 1-like
BROX	-0.703704	RO1|RO2	148362	-	C1orf58	HGNC:HGNC:26512|Ensembl:ENSG00000162819|HPRD:08725|Vega:OTTHUMG00000037650	1	1q41	BRO1 domain and CAAX motif containing
BRS3	-1.03728	RO2|RO3	680	-	BB3|BB3R	MIM:300107|HGNC:HGNC:1113|Ensembl:ENSG00000102239|HPRD:02116|Vega:OTTHUMG00000022726	X	Xq26.3	bombesin receptor subtype 3
BRSK1	-0.50117	RO2	84446	-	hSAD1	MIM:609235|HGNC:HGNC:18994|Ensembl:ENSG00000160469|HPRD:12533|Vega:OTTHUMG00000180735	19	19q13.42	BR serine/threonine kinase 1
BRWD1	-0.792233	RO2	54014	-	C21orf107|DCAF19|N143|WDR9	HGNC:HGNC:12760|Ensembl:ENSG00000185658|HPRD:11683|Vega:OTTHUMG00000066030	21	21q22.2	bromodomain and WD repeat domain containing 1
BRWD1-IT1	-0.792233	RO2	106480743	-	-	HGNC:HGNC:41920	21	21q22.2	BRWD1 intronic transcript 1
BRWD3	-1.05109	RO2|RO3|RO5|RO6	254065	-	BRODL|MRX93	MIM:300553|HGNC:HGNC:17342|Ensembl:ENSG00000165288|HPRD:06564|Vega:OTTHUMG00000021908	X	Xq21.1	bromodomain and WD repeat domain containing 3
BSDC1	-0.945221	RO1|RO2	55108	-	-	HGNC:HGNC:25501|Ensembl:ENSG00000160058|HPRD:07658|Vega:OTTHUMG00000007588	1	1p35.1	BSD domain containing 1
BSG	-0.632281	RO2	682	-	5F7|CD147|EMMPRIN|OK|TCSF	MIM:109480|HGNC:HGNC:1116|Ensembl:ENSG00000172270|HPRD:00176|Vega:OTTHUMG00000177718	19	19p13.3	basigin (Ok blood group)
BSND	-0.668067	RO2	7809	-	BART|DFNB73	MIM:606412|HGNC:HGNC:16512|Ensembl:ENSG00000162399|HPRD:05914|Vega:OTTHUMG00000008112	1	1p32.3	barttin CLCNK type accessory beta subunit
BSPH1	-0.50117	RO2	100131137	-	BSP1|ELSPBP2	MIM:612213|HGNC:HGNC:33906|Ensembl:ENSG00000188334|Vega:OTTHUMG00000183137	19	19q13.33	binder of sperm protein homolog 1
BST2	-0.632281	RO2	684	-	CD317|TETHERIN	MIM:600534|HGNC:HGNC:1119|Ensembl:ENSG00000130303|HPRD:02759|Vega:OTTHUMG00000191770	19	19p13.11	bone marrow stromal cell antigen 2
BTBD19	-0.668067	RO2	149478	-	-	HGNC:HGNC:27145|Ensembl:ENSG00000222009|Vega:OTTHUMG00000008493	1	1p34.1	BTB domain containing 19
BTBD2	-0.632281	RO2	55643	-	-	MIM:608531|HGNC:HGNC:15504|Ensembl:ENSG00000133243|HPRD:12252|Vega:OTTHUMG00000180017	19	19p13.3	BTB domain containing 2
BTBD6	-0.690335	RO2	90135	-	BDPL	HGNC:HGNC:19897|Ensembl:ENSG00000184887|HPRD:12540|Vega:OTTHUMG00000029887	14	14q32.33	BTB domain containing 6
BTBD7	-0.690335	RO2	55727	-	FUP1	MIM:610386|HGNC:HGNC:18269|Ensembl:ENSG00000011114|HPRD:12541|Vega:OTTHUMG00000171269	14	14q32.12	BTB domain containing 7
BTBD8	-0.668067	RO2	284697	-	-	HGNC:HGNC:21019|Ensembl:ENSG00000189195|HPRD:12542|Vega:OTTHUMG00000010289	1	1p22.1	BTB domain containing 8
BTF3L4	-0.668067	RO2	91408	-	-	HGNC:HGNC:30547|Ensembl:ENSG00000134717|HPRD:17521|Vega:OTTHUMG00000008960	1	1p32.3	basic transcription factor 3 like 4
BTG2	-0.703704	RO1|RO2	7832	-	APRO1|PC3|TIS21	MIM:601597|HGNC:HGNC:1131|Ensembl:ENSG00000159388|HPRD:03357|Vega:OTTHUMG00000035834	1	1q32.1	BTG anti-proliferation factor 2
BTG3	-0.792233	RO2	10950	-	ANA|APRO4|TOB5|TOB55|TOFA	MIM:605674|HGNC:HGNC:1132|Ensembl:ENSG00000154640|HPRD:10415|Vega:OTTHUMG00000074501	21	21q21.1	BTG anti-proliferation factor 3
BTK	-1.05109	RO2|RO3|RO5|RO6	695	-	AGMX1|AT|ATK|BPK|IMD1|PSCTK1|XLA	MIM:300300|HGNC:HGNC:1133|Ensembl:ENSG00000010671|HPRD:02248|Vega:OTTHUMG00000022022	X	Xq22.1	Bruton tyrosine kinase
BTNL10	-0.703704	RO1|RO2	100129094	-	BTN4|BUTR1	HGNC:HGNC:42540	1	1q42.13	butyrophilin like 10
BUD31	-0.531945	RO2	8896	-	Cwc14|EDG-2|EDG2|G10|YCR063W|fSAP17	MIM:603477|HGNC:HGNC:29629|Ensembl:ENSG00000106245|HPRD:10351|Vega:OTTHUMG00000154602	7	7q22.1	BUD31 homolog
C14orf1	-0.690335	RO2	11161	-	ERG28|NET51	MIM:604576|HGNC:HGNC:1187|Ensembl:ENSG00000133935|HPRD:05201|Vega:OTTHUMG00000171488	14	14q24.3	chromosome 14 open reading frame 1
C14orf105	-0.690335	RO2	55195	-	-	HGNC:HGNC:20189|Ensembl:ENSG00000100557|HPRD:12628|Vega:OTTHUMG00000140317	14	14q22.3	chromosome 14 open reading frame 105
C14orf119	-0.690335	RO2	55017	-	-	HGNC:HGNC:20270|Ensembl:ENSG00000179933|HPRD:16595|Vega:OTTHUMG00000028717	14	14q11.2	chromosome 14 open reading frame 119
C14orf132	-0.690335	RO2	56967	-	C14orf88	HGNC:HGNC:20346|Ensembl:ENSG00000227051|HPRD:16603|Vega:OTTHUMG00000171393	14	14q32.2	chromosome 14 open reading frame 132
C14orf159	-0.690335	RO2	80017	-	-	HGNC:HGNC:20498|Ensembl:ENSG00000133943|HPRD:16612|Vega:OTTHUMG00000164980	14	14q32.11	chromosome 14 open reading frame 159
C14orf166	-0.690335	RO2	51637	-	CGI-99|CGI99|CLE|CLE7|LCRP369|RLLM1|hCLE1	MIM:610858|HGNC:HGNC:23169|Ensembl:ENSG00000087302|HPRD:16615|Vega:OTTHUMG00000152332	14	14q22.1	chromosome 14 open reading frame 166
C14orf169	-0.690335	RO2	79697	-	MAPJD|NO66|ROX|URLC2|hsNO66	MIM:611919|HGNC:HGNC:20968|Ensembl:ENSG00000170468|HPRD:12641|Vega:OTTHUMG00000166530	14	14q24.3	chromosome 14 open reading frame 169
C14orf177	-0.690335	RO2	283598	-	-	HGNC:HGNC:26375|Ensembl:ENSG00000176605|HPRD:08075|Vega:OTTHUMG00000167745	14	14q32.2	chromosome 14 open reading frame 177
C14orf178	-0.690335	RO2	283579	-	-	HGNC:HGNC:26385|Ensembl:ENSG00000197734|HPRD:08080|Vega:OTTHUMG00000171528	14	14q24.3	chromosome 14 open reading frame 178
C14orf180	-0.690335	RO2	400258	-	C14orf77|NRAC	HGNC:HGNC:33795|Ensembl:ENSG00000184601|HPRD:17383|Vega:OTTHUMG00000029806	14	14q32.33	chromosome 14 open reading frame 180
C14orf2	-0.690335	RO2	9556	-	MP68|PLPM	MIM:604573|HGNC:HGNC:1188|Ensembl:ENSG00000156411|HPRD:05199|Vega:OTTHUMG00000171601	14	14q32.33	chromosome 14 open reading frame 2
C14orf28	-0.690335	RO2	122525	-	DRIP-1|DRIP1|c14_5270	HGNC:HGNC:19834|Ensembl:ENSG00000179476|HPRD:18544|Vega:OTTHUMG00000170722	14	14q21.2	chromosome 14 open reading frame 28
C14orf37	-0.690335	RO2	145407	-	UT2|c14_5376	HGNC:HGNC:19846|Ensembl:ENSG00000139971|HPRD:10712|Vega:OTTHUMG00000171173	14	14q23.1	chromosome 14 open reading frame 37
C14orf39	-0.690335	RO2	317761	-	Six6os1	HGNC:HGNC:19849|Ensembl:ENSG00000179008|HPRD:08504|Vega:OTTHUMG00000140332	14	14q23.1	chromosome 14 open reading frame 39
C14orf79	-0.690335	RO2	122616	-	-	HGNC:HGNC:20126|Ensembl:ENSG00000140104|HPRD:12656|Vega:OTTHUMG00000170474	14	14q32.33	chromosome 14 open reading frame 79
C14orf80	-0.690335	RO2	283643	-	-	HGNC:HGNC:20127|Ensembl:ENSG00000185347|HPRD:12658|Vega:OTTHUMG00000170426	14	14q32.33	chromosome 14 open reading frame 80
C14orf93	-0.690335	RO2	60686	-	-	HGNC:HGNC:20162|Ensembl:ENSG00000100802|HPRD:12662|Vega:OTTHUMG00000028712	14	14q11.2	chromosome 14 open reading frame 93
C19orf12	-0.50117	RO2	83636	-	NBIA3|NBIA4|SPG43	MIM:614297|HGNC:HGNC:25443|Ensembl:ENSG00000131943|HPRD:12696|Vega:OTTHUMG00000149838	19	19q12	chromosome 19 open reading frame 12
C19orf18	-0.50117	RO2	147685	-	-	HGNC:HGNC:28642|Ensembl:ENSG00000177025|HPRD:12699|Vega:OTTHUMG00000183450	19	19q13.43	chromosome 19 open reading frame 18
C19orf24	-0.632281	RO2	55009	-	-	HGNC:HGNC:26073|Ensembl:ENSG00000228300|HPRD:12702|Vega:OTTHUMG00000153928	19	19p13.3	chromosome 19 open reading frame 24
C19orf25	-0.632281	RO2	148223	-	-	HGNC:HGNC:26711|Ensembl:ENSG00000119559|HPRD:12703|Vega:OTTHUMG00000180092	19	19p13.3	chromosome 19 open reading frame 25
C19orf33	-0.50117	RO2	64073	-	H2RSP|IMUP|IMUP-1|IMUP-2	HGNC:HGNC:16668|Ensembl:ENSG00000167644|HPRD:12706|Vega:OTTHUMG00000181894	19	19q13.2	chromosome 19 open reading frame 33
C19orf35	-0.632281	RO2	374872	-	-	HGNC:HGNC:24793|Ensembl:ENSG00000188305|HPRD:12707|Vega:OTTHUMG00000178460	19	19p13.3	chromosome 19 open reading frame 35
C19orf38	-0.632281	RO2	255809	-	HIDE1	HGNC:HGNC:34073|Ensembl:ENSG00000214212|Vega:OTTHUMG00000180697	19	19p13.2	chromosome 19 open reading frame 38
C19orf43	-0.632281	RO2	79002	-	fSAP18	HGNC:HGNC:28424|Ensembl:ENSG00000123144|HPRD:14528|Vega:OTTHUMG00000180347	19	19p13.13	chromosome 19 open reading frame 43
C19orf44	-0.632281	RO2	84167	-	-	HGNC:HGNC:26141|Ensembl:ENSG00000105072|HPRD:08641|Vega:OTTHUMG00000182439	19	19p13.11	chromosome 19 open reading frame 44
C19orf45	-0.632281	RO2	374877	-	-	HGNC:HGNC:24745|Ensembl:ENSG00000198723|HPRD:13420|Vega:OTTHUMG00000157183	19	19p13.2	chromosome 19 open reading frame 45
C19orf47	-0.50117	RO2	126526	-	-	HGNC:HGNC:26723|Ensembl:ENSG00000160392|HPRD:08216|Vega:OTTHUMG00000179028	19	19q13.2	chromosome 19 open reading frame 47
C19orf48	-0.50117	RO2	84798	-	-	HGNC:HGNC:29667|Ensembl:ENSG00000167747|HPRD:14437|Vega:OTTHUMG00000182875	19	19q13.33	chromosome 19 open reading frame 48
C19orf53	-0.632281	RO2	28974	-	HSPC023|LYDG10	HGNC:HGNC:24991|Ensembl:ENSG00000104979|HPRD:13687|Vega:OTTHUMG00000180914	19	19p13.13	chromosome 19 open reading frame 53
C19orf54	-0.50117	RO2	284325	-	-	HGNC:HGNC:24758|Ensembl:ENSG00000188493|HPRD:13449|Vega:OTTHUMG00000150174	19	19q13.2	chromosome 19 open reading frame 54
C19orf57	-0.632281	RO2	79173	-	-	HGNC:HGNC:28153|Ensembl:ENSG00000132016|HPRD:14415|Vega:OTTHUMG00000181851	19	19p13.12	chromosome 19 open reading frame 57
C19orf60	-0.632281	RO2	55049	-	-	HGNC:HGNC:26098|Ensembl:ENSG00000006015|HPRD:07948|Vega:OTTHUMG00000183112	19	19p13.11	chromosome 19 open reading frame 60
C19orf66	-0.632281	RO2	55337	-	RyDEN	MIM:616808|HGNC:HGNC:25649|Ensembl:ENSG00000130813|HPRD:07747|Vega:OTTHUMG00000180393	19	19p13.2	chromosome 19 open reading frame 66
C19orf67	-0.632281	RO2	646457	-	-	HGNC:HGNC:34354|Ensembl:ENSG00000188032|Vega:OTTHUMG00000169303	19	19p13.12	chromosome 19 open reading frame 67
C19orf68	-0.50117	RO2	374920	-	-	HGNC:HGNC:34495|Ensembl:ENSG00000185453|HPRD:14189	19	19q13.33	chromosome 19 open reading frame 68
C19orf70	-0.632281	RO2	125988	-	MIC13|P117|QIL1	MIM:616658|HGNC:HGNC:33702|Ensembl:ENSG00000174917|HPRD:15198|Vega:OTTHUMG00000180503	19	19p13.3	chromosome 19 open reading frame 70
C19orf71	-0.632281	RO2	100128569	-	-	HGNC:HGNC:34496|Ensembl:ENSG00000183397|Vega:OTTHUMG00000180764	19	19p13.3	chromosome 19 open reading frame 71
C19orf73	-0.50117	RO2	55150	-	-	HGNC:HGNC:25534|Ensembl:ENSG00000221916|HPRD:07676|Vega:OTTHUMG00000183345	19	19q13.33	chromosome 19 open reading frame 73
C19orf81	-0.50117	RO2	342918	-	-	HGNC:HGNC:40041|Ensembl:ENSG00000235034|Vega:OTTHUMG00000154593	19	19q13.33	chromosome 19 open reading frame 81
C19orf84	-0.50117	RO2	147646	-	-	HGNC:HGNC:27112|Ensembl:ENSG00000262874|Vega:OTTHUMG00000177322	19	19q13.41	chromosome 19 open reading frame 84
C1GALT1C1	-1.05109	RO2|RO3|RO5|RO6	29071	-	C1GALT2|C38H2-L1|COSMC|HSPC067|MST143|TNPS	MIM:300611|HGNC:HGNC:24338|Ensembl:ENSG00000171155|HPRD:06462|Vega:OTTHUMG00000022305	X	Xq24	C1GALT1 specific chaperone 1
C1orf100	-0.703704	RO1|RO2	200159	-	-	HGNC:HGNC:30435|Ensembl:ENSG00000173728|HPRD:13168|Vega:OTTHUMG00000040104	1	1q44	chromosome 1 open reading frame 100
C1orf101	-0.703704	RO1|RO2	257044	-	-	HGNC:HGNC:28491|Ensembl:ENSG00000179397|HPRD:14561|Vega:OTTHUMG00000040103	1	1q44	chromosome 1 open reading frame 101
C1orf105	-0.71612	RO2	92346	-	-	HGNC:HGNC:29591|Ensembl:ENSG00000180999|HPRD:14291|Vega:OTTHUMG00000034750	1	1q24.3	chromosome 1 open reading frame 105
C1orf106	-0.703704	RO1|RO2	55765	-	-	HGNC:HGNC:25599|Ensembl:ENSG00000163362|HPRD:07712|Vega:OTTHUMG00000035789	1	1q32.1	chromosome 1 open reading frame 106
C1orf109	-0.668067	RO2	54955	-	-	MIM:614799|HGNC:HGNC:26039|Ensembl:ENSG00000116922|HPRD:07918|Vega:OTTHUMG00000004323	1	1p34.3	chromosome 1 open reading frame 109
C1orf111	-0.71612	RO2	284680	-	HSD20	HGNC:HGNC:27648|Ensembl:ENSG00000171722|HPRD:14154|Vega:OTTHUMG00000031375	1	1q23.3	chromosome 1 open reading frame 111
C1orf112	-0.71612	RO2	55732	-	-	HGNC:HGNC:25565|Ensembl:ENSG00000000460|HPRD:07694|Vega:OTTHUMG00000035821	1	1q24.2	chromosome 1 open reading frame 112
C1orf115	-0.703704	RO1|RO2	79762	-	-	HGNC:HGNC:25873|Ensembl:ENSG00000162817|HPRD:08596|Vega:OTTHUMG00000037361	1	1q41	chromosome 1 open reading frame 115
C1orf116	-0.703704	RO1|RO2	79098	-	SARG	MIM:611680|HGNC:HGNC:28667|Ensembl:ENSG00000182795|HPRD:15294|Vega:OTTHUMG00000036580	1	1q32.1	chromosome 1 open reading frame 116
C1orf122	-0.668067	RO2	127687	-	ALAESM	HGNC:HGNC:24789|Ensembl:ENSG00000197982|HPRD:13508|Vega:OTTHUMG00000004319	1	1p34.3	chromosome 1 open reading frame 122
C1orf123	-0.668067	RO2	54987	-	-	HGNC:HGNC:26059|Ensembl:ENSG00000162384|HPRD:07929|Vega:OTTHUMG00000008940	1	1p32.3	chromosome 1 open reading frame 123
C1orf127	-0.945221	RO1|RO2	148345	-	-	HGNC:HGNC:26730|Ensembl:ENSG00000175262|HPRD:08780|Vega:OTTHUMG00000002032	1	1p36.22	chromosome 1 open reading frame 127
C1orf131	-0.703704	RO1|RO2	128061	-	-	HGNC:HGNC:25332|Ensembl:ENSG00000143633|HPRD:13204|Vega:OTTHUMG00000038023	1	1q42.2	chromosome 1 open reading frame 131
C1orf132	-0.703704	RO1|RO2	100128537	-	-	HGNC:HGNC:32018	1	1q32.2	chromosome 1 open reading frame 132
C1orf134	-0.945221	RO1|RO2	574037	-	-	HGNC:HGNC:32021	1	1p36.13	chromosome 1 open reading frame 134
C1orf137	-0.668067	RO2	388667	-	-	HGNC:HGNC:32040|HPRD:18385	1	1p13.1	chromosome 1 open reading frame 137
C1orf141	-0.668067	RO2	400757	-	-	HGNC:HGNC:32044|Ensembl:ENSG00000203963|HPRD:18418|Vega:OTTHUMG00000009406	1	1p31.3	chromosome 1 open reading frame 141
C1orf143	-0.703704	RO1|RO2	440714	-	-	HGNC:HGNC:32045	1	1q41	chromosome 1 open reading frame 143
C1orf145	-0.703704	RO1|RO2	574407	-	-	HGNC:HGNC:32047|Ensembl:ENSG00000162913|Vega:OTTHUMG00000039770	1	1q42.13	chromosome 1 open reading frame 145
C1orf146	-0.668067	RO2	388649	-	-	HGNC:HGNC:24032|Ensembl:ENSG00000203910|HPRD:17988|Vega:OTTHUMG00000010285	1	1p22.1	chromosome 1 open reading frame 146
C1orf147	-0.703704	RO1|RO2	574431	-	-	HGNC:HGNC:32061	1	1q32.1	chromosome 1 open reading frame 147
C1orf158	-0.945221	RO1|RO2	93190	-	-	HGNC:HGNC:28567|Ensembl:ENSG00000157330|HPRD:14604|Vega:OTTHUMG00000001888	1	1p36.21	chromosome 1 open reading frame 158
C1orf159	-0.945221	RO1|RO2	54991	-	-	HGNC:HGNC:26062|Ensembl:ENSG00000131591|HPRD:07930|Vega:OTTHUMG00000000745	1	1p36.33	chromosome 1 open reading frame 159
C1orf162	-0.668067	RO2	128346	-	-	HGNC:HGNC:28344|Ensembl:ENSG00000143110|HPRD:14495|Vega:OTTHUMG00000011750	1	1p13.2	chromosome 1 open reading frame 162
C1orf167	-0.945221	RO1|RO2	284498	-	-	HGNC:HGNC:25262|Ensembl:ENSG00000215910|Vega:OTTHUMG00000002228	1	1p36.22	chromosome 1 open reading frame 167
C1orf168	-0.668067	RO2	199920	-	-	HGNC:HGNC:27295|Ensembl:ENSG00000187889|HPRD:14120|Vega:OTTHUMG00000008281	1	1p32.2	chromosome 1 open reading frame 168
C1orf174	-0.945221	RO1|RO2	339448	-	-	HGNC:HGNC:27915|Ensembl:ENSG00000198912|HPRD:17353|Vega:OTTHUMG00000003739	1	1p36.32	chromosome 1 open reading frame 174
C1orf185	-0.668067	RO2	284546	-	-	HGNC:HGNC:28096|Ensembl:ENSG00000204006|Vega:OTTHUMG00000008084	1	1p32.3	chromosome 1 open reading frame 185
C1orf186	-0.703704	RO1|RO2	440712	-	RHEX	MIM:616088|HGNC:HGNC:25341|Ensembl:ENSG00000263961|HPRD:17400|Vega:OTTHUMG00000184376	1	1q32.1	chromosome 1 open reading frame 186
C1orf189	-0.71612	RO2	388701	-	-	HGNC:HGNC:32305|Ensembl:ENSG00000163263|HPRD:17373|Vega:OTTHUMG00000035982	1	1q21.3	chromosome 1 open reading frame 189
C1orf194	-0.668067	RO2	127003	-	-	HGNC:HGNC:32331|Ensembl:ENSG00000179902|Vega:OTTHUMG00000011735	1	1p13.3	chromosome 1 open reading frame 194
C1orf195	-0.945221	RO1|RO2	727684	-	-	HGNC:HGNC:32332	1	1p36.21	chromosome 1 open reading frame 195
C1orf198	-0.703704	RO1|RO2	84886	-	-	HGNC:HGNC:25900|Ensembl:ENSG00000119280|HPRD:13359|Vega:OTTHUMG00000037790	1	1q42.2	chromosome 1 open reading frame 198
C1orf204	-0.71612	RO2	284677	-	-	HGNC:HGNC:27647|Ensembl:ENSG00000188004|Vega:OTTHUMG00000035430	1	1q23.2	chromosome 1 open reading frame 204
C1orf21	-0.71612	RO2	81563	-	PIG13	HGNC:HGNC:15494|Ensembl:ENSG00000116667|HPRD:12721|Vega:OTTHUMG00000035386	1	1q25.3	chromosome 1 open reading frame 21
C1orf210	-0.668067	RO2	149466	-	TEMP	HGNC:HGNC:28755|Ensembl:ENSG00000253313|HPRD:14677|Vega:OTTHUMG00000007289	1	1p34.2	chromosome 1 open reading frame 210
C1orf216	-0.668067	RO2	127703	-	-	HGNC:HGNC:26800|Ensembl:ENSG00000142686|HPRD:08798|Vega:OTTHUMG00000004167	1	1p34.3	chromosome 1 open reading frame 216
C1orf220	-0.71612	RO2	400798	-	-	HGNC:HGNC:33805|Ensembl:ENSG00000213057|HPRD:13417	1	1q25.2	chromosome 1 open reading frame 220
C1orf226	-0.71612	RO2	400793	-	-	HGNC:HGNC:34351|Ensembl:ENSG00000239887|Vega:OTTHUMG00000031376	1	1q23.3	chromosome 1 open reading frame 226
C1orf228	-0.668067	RO2	339541	-	NCRNA00082|p40	HGNC:HGNC:34345|Ensembl:ENSG00000198520|HPRD:17525|Vega:OTTHUMG00000007834	1	1p34.1	chromosome 1 open reading frame 228
C1orf229	-0.703704	RO1|RO2	388759	-	-	HGNC:HGNC:33759|HPRD:13511	1	1q44	chromosome 1 open reading frame 229
C1orf234	-0.945221	RO1|RO2	729059	-	-	HGNC:HGNC:44651|Ensembl:ENSG00000227868|Vega:OTTHUMG00000003226	1	1p36.12	chromosome 1 open reading frame 234
C1orf27	-0.703704	RO1|RO2	54953	-	ODR4|TTG1|odr-4	MIM:609335|HGNC:HGNC:24299|Ensembl:ENSG00000157181|HPRD:12723|Vega:OTTHUMG00000035579	1	1q31.1	chromosome 1 open reading frame 27
C1orf35	-0.703704	RO1|RO2	79169	-	MMTAG2	HGNC:HGNC:19032|Ensembl:ENSG00000143793|HPRD:08512|HPRD:10090|Vega:OTTHUMG00000037793	1	1q42.13	chromosome 1 open reading frame 35
C1orf43	-0.71612	RO2	25912	-	HSPC012|NICE-3|NS5ATP4|S863-3	HGNC:HGNC:29876|Ensembl:ENSG00000143612|HPRD:16636|Vega:OTTHUMG00000035981	1	1q21.3	chromosome 1 open reading frame 43
C1orf50	-0.668067	RO2	79078	-	-	HGNC:HGNC:28795|Ensembl:ENSG00000164008|HPRD:14714|Vega:OTTHUMG00000191873	1	1p34.2	chromosome 1 open reading frame 50
C1orf52	-0.668067	RO2	148423	-	gm117	HGNC:HGNC:24871|Ensembl:ENSG00000162642|HPRD:16637|Vega:OTTHUMG00000009966	1	1p22.3	chromosome 1 open reading frame 52
C1orf53	-0.703704	RO1|RO2	388722	-	-	HGNC:HGNC:30003|Ensembl:ENSG00000203724|HPRD:18611|Vega:OTTHUMG00000035659	1	1q31.3	chromosome 1 open reading frame 53
C1orf54	-0.71612	RO2	79630	-	-	HGNC:HGNC:26258|Ensembl:ENSG00000118292|HPRD:08020|Vega:OTTHUMG00000012546	1	1q21.2	chromosome 1 open reading frame 54
C1orf56	-0.71612	RO2	54964	-	MENT	HGNC:HGNC:26045|Ensembl:ENSG00000143443|HPRD:08625|Vega:OTTHUMG00000035159	1	1q21.3	chromosome 1 open reading frame 56
C1orf61	-0.71612	RO2	10485	-	CROC4	HGNC:HGNC:30780|Ensembl:ENSG00000125462|HPRD:09899|Vega:OTTHUMG00000031022	1	1q22	chromosome 1 open reading frame 61
C1orf64	-0.945221	RO1|RO2	149563	-	ERRF	HGNC:HGNC:28339|Ensembl:ENSG00000183888|HPRD:14492|Vega:OTTHUMG00000009523	1	1p36.13	chromosome 1 open reading frame 64
C1orf68	-0.71612	RO2	100129271	-	LEP7|XP32	HGNC:HGNC:29468|Ensembl:ENSG00000198854|Vega:OTTHUMG00000012401	1	1q21.3	chromosome 1 open reading frame 68
C1orf74	-0.703704	RO1|RO2	148304	-	URLC4	HGNC:HGNC:26319|Ensembl:ENSG00000162757|HPRD:08682|Vega:OTTHUMG00000036483	1	1q32.2	chromosome 1 open reading frame 74
C1orf87	-0.668067	RO2	127795	-	CREF	HGNC:HGNC:28547|Ensembl:ENSG00000162598|HPRD:11338|Vega:OTTHUMG00000008992	1	1p32.1	chromosome 1 open reading frame 87
C1orf94	-0.668067	RO2	84970	-	-	HGNC:HGNC:28250|Ensembl:ENSG00000142698|HPRD:11310|Vega:OTTHUMG00000004012	1	1p35.1	chromosome 1 open reading frame 94
C1QA	-0.945221	RO1|RO2	712	-	-	MIM:120550|HGNC:HGNC:1241|Ensembl:ENSG00000173372|HPRD:00393|Vega:OTTHUMG00000002893	1	1p36.12	complement C1q A chain
C1QB	-0.945221	RO1|RO2	713	-	-	MIM:120570|HGNC:HGNC:1242|Ensembl:ENSG00000173369|HPRD:00394|Vega:OTTHUMG00000002896	1	1p36.12	complement C1q B chain
C1QC	-0.945221	RO1|RO2	714	-	C1Q-C|C1QG	MIM:120575|HGNC:HGNC:1245|Ensembl:ENSG00000159189|HPRD:00395|Vega:OTTHUMG00000002891	1	1p36.12	complement C1q C chain
C21orf140	-0.792233	RO2	101928147	-	-	HGNC:HGNC:39602|Ensembl:ENSG00000222018|Vega:OTTHUMG00000154291	21	21q22.12	chromosome 21 open reading frame 140
C21orf2	-0.792233	RO2	755	-	LRRC76|YF5/A2	MIM:603191|HGNC:HGNC:1260|Ensembl:ENSG00000160226|Vega:OTTHUMG00000086909	21	21q22.3	chromosome 21 open reading frame 2
C21orf33	-0.792233	RO2	8209	-	ES1|GT335|HES1|KNPH|KNPI	MIM:601659|HGNC:HGNC:1273|Ensembl:ENSG00000160221|HPRD:09044|Vega:OTTHUMG00000086916	21	21q22.3	chromosome 21 open reading frame 33
C21orf58	-0.792233	RO2	54058	-	-	HGNC:HGNC:1300|Ensembl:ENSG00000160298|HPRD:10755|Vega:OTTHUMG00000090634	21	21q22.3	chromosome 21 open reading frame 58
C21orf59	-0.792233	RO2	56683	-	C21orf48|CILD26|FBB18|Kur	MIM:615494|HGNC:HGNC:1301|Ensembl:ENSG00000159079|HPRD:10756|Vega:OTTHUMG00000179510	21	21q22.11	chromosome 21 open reading frame 59
C21orf62	-0.792233	RO2	56245	-	B37|C21orf120|PRED81	HGNC:HGNC:1305|Ensembl:ENSG00000205929|HPRD:10759|Vega:OTTHUMG00000163477	21	21q22.11	chromosome 21 open reading frame 62
C21orf91	-0.792233	RO2	54149	-	C21orf14|C21orf38|CSSG1|EURL|YG81	HGNC:HGNC:16459|Ensembl:ENSG00000154642|HPRD:10776|Vega:OTTHUMG00000074509	21	21q21.1	chromosome 21 open reading frame 91
C2CD2	-0.792233	RO2	25966	-	C21orf25|C21orf258|TMEM24L	HGNC:HGNC:1266|Ensembl:ENSG00000157617|HPRD:10745|Vega:OTTHUMG00000086779	21	21q22.3	C2 calcium dependent domain containing 2
C2CD4C	-0.632281	RO2	126567	-	FAM148C|KIAA1957|NLF3	MIM:610336|HGNC:HGNC:29417|Ensembl:ENSG00000183186|Vega:OTTHUMG00000180534	19	19p13.3	C2 calcium dependent domain containing 4C
C2CD4D	-0.71612	RO2	100191040	-	FAM148D	HGNC:HGNC:37210|Ensembl:ENSG00000225556|Vega:OTTHUMG00000167218	1	1q21.3	C2 calcium dependent domain containing 4D
C3	-0.632281	RO2	718	-	AHUS5|ARMD9|ASP|C3a|C3b|CPAMD1|HEL-S-62p	MIM:120700|HGNC:HGNC:1318|Ensembl:ENSG00000125730|HPRD:00400|Vega:OTTHUMG00000150335	19	19p13.3	complement C3
C3P1	-0.632281	RO2	388503	-	CPLP	HGNC:HGNC:34414|Ensembl:ENSG00000167798|HPRD:18382	19	19p13.2	complement component 3 precursor pseudogene
C4BPA	-0.703704	RO1|RO2	722	-	C4BP|PRP	MIM:120830|HGNC:HGNC:1325|Ensembl:ENSG00000123838|HPRD:00403|Vega:OTTHUMG00000036173	1	1q32.2	complement component 4 binding protein alpha
C4BPB	-0.703704	RO1|RO2	725	-	C4BP	MIM:120831|HGNC:HGNC:1328|Ensembl:ENSG00000123843|HPRD:00404|Vega:OTTHUMG00000036035	1	1q32.1	complement component 4 binding protein beta
C5AR1	-0.50117	RO2	728	-	C5A|C5AR|C5R1|CD88	MIM:113995|HGNC:HGNC:1338|Ensembl:ENSG00000197405|HPRD:00224|Vega:OTTHUMG00000183504	19	19q13.32	complement C5a receptor 1
C5AR2	-0.50117	RO2	27202	-	C5L2|GPF77|GPR77	MIM:609949|HGNC:HGNC:4527|Ensembl:ENSG00000134830|HPRD:17072|Vega:OTTHUMG00000183505	19	19q13.32	complement component 5a receptor 2
C7orf43	-0.531945	RO2	55262	-	-	HGNC:HGNC:25604|Ensembl:ENSG00000146826|HPRD:07716|Vega:OTTHUMG00000154862	7	7q22.1	chromosome 7 open reading frame 43
C7orf61	-0.531945	RO2	402573	-	-	HGNC:HGNC:22135|Ensembl:ENSG00000185955|HPRD:17558|Vega:OTTHUMG00000150234	7	7q22.1	chromosome 7 open reading frame 61
C8A	-0.668067	RO2	731	-	-	MIM:120950|HGNC:HGNC:1352|Ensembl:ENSG00000157131|HPRD:00409|Vega:OTTHUMG00000008306	1	1p32.2	complement C8 alpha chain
C8B	-0.668067	RO2	732	-	C82	MIM:120960|HGNC:HGNC:1353|Ensembl:ENSG00000021852|HPRD:00410|Vega:OTTHUMG00000008305	1	1p32.2	complement C8 beta chain
CA11	-0.50117	RO2	770	-	CARPX1	MIM:604644|HGNC:HGNC:1370|Ensembl:ENSG00000063180|HPRD:05225|Vega:OTTHUMG00000183320	19	19q13.33	carbonic anhydrase 11
CA14	-0.71612	RO2	23632	-	CAXiV	MIM:604832|HGNC:HGNC:1372|Ensembl:ENSG00000118298|HPRD:05320|Vega:OTTHUMG00000012549	1	1q21.2	carbonic anhydrase 14
CA5B	-1.09532	RO2|RO3|RO5|RO6	11238	-	CA-VB	MIM:300230|HGNC:HGNC:1378|Ensembl:ENSG00000169239|HPRD:02207|Vega:OTTHUMG00000021183	X	Xp22.2	carbonic anhydrase 5B
CA5BP1	-1.09532	RO2|RO3|RO5|RO6	340591	-	CA5BL|CA5BP|PRO2325	HGNC:HGNC:29544|Ensembl:ENSG00000186312	X	Xp22.2	carbonic anhydrase 5B pseudogene 1
CA6	-0.945221	RO1|RO2	765	-	CA-VI|GUSTIN	MIM:114780|HGNC:HGNC:1380|Ensembl:ENSG00000131686|HPRD:00264|Vega:OTTHUMG00000001763	1	1p36.23	carbonic anhydrase 6
CABP5	-0.50117	RO2	56344	-	CABP3	MIM:607315|HGNC:HGNC:13714|Ensembl:ENSG00000105507|HPRD:09537|Vega:OTTHUMG00000183139	19	19q13.33	calcium binding protein 5
CACHD1	-0.668067	RO2	57685	-	-	HGNC:HGNC:29314|Ensembl:ENSG00000158966|HPRD:13874|Vega:OTTHUMG00000009030	1	1p31.3	cache domain containing 1
CACNA1A	-0.632281	RO2	773	-	APCA|BI|CACNL1A4|CAV2.1|EA2|EIEE42|FHM|HPCA|MHP|MHP1|SCA6	MIM:601011|HGNC:HGNC:1388|Ensembl:ENSG00000141837|HPRD:03004|Vega:OTTHUMG00000044590	19	19p13.13	calcium voltage-gated channel subunit alpha1 A
CACNA1E	-0.71612	RO2	777	-	BII|CACH6|CACNL1A6|Cav2.3|gm139	MIM:601013|HGNC:HGNC:1392|Ensembl:ENSG00000198216|HPRD:03006|Vega:OTTHUMG00000037301	1	1q25.3	calcium voltage-gated channel subunit alpha1 E
CACNA1F	-1.09532	RO2|RO3|RO5|RO6	778	-	AIED|COD3|COD4|CORDX|CORDX3|CSNB2|CSNB2A|CSNBX2|Cav1.4|Cav1.4alpha1|JM8|JMC8|OA2	MIM:300110|HGNC:HGNC:1393|Ensembl:ENSG00000102001|HPRD:02119|Vega:OTTHUMG00000022703	X	Xp11.23	calcium voltage-gated channel subunit alpha1 F
CACNA1S	-0.703704	RO1|RO2	779	-	CACNL1A3|CCHL1A3|Cav1.1|HOKPP|HOKPP1|MHS5|TTPP1|hypoPP	MIM:114208|HGNC:HGNC:1397|Ensembl:ENSG00000081248|HPRD:00248|Vega:OTTHUMG00000035784	1	1q32.1	calcium voltage-gated channel subunit alpha1 S
CACNG6	-0.50117	RO2	59285	-	-	MIM:606898|HGNC:HGNC:13625|Ensembl:ENSG00000130433|HPRD:06061|Vega:OTTHUMG00000064907	19	19q13.42	calcium voltage-gated channel auxiliary subunit gamma 6
CACNG7	-0.50117	RO2	59284	-	-	MIM:606899|HGNC:HGNC:13626|Ensembl:ENSG00000105605|HPRD:06062|Vega:OTTHUMG00000064852	19	19q13.42	calcium voltage-gated channel auxiliary subunit gamma 7
CACNG8	-0.50117	RO2	59283	-	-	MIM:606900|HGNC:HGNC:13628|Ensembl:ENSG00000142408|HPRD:06063|Vega:OTTHUMG00000064908	19	19q13.42	calcium voltage-gated channel auxiliary subunit gamma 8
CACTIN	-0.632281	RO2	58509	-	C19orf29|NY-REN-24|fSAPc	HGNC:HGNC:29938|Ensembl:ENSG00000105298|Vega:OTTHUMG00000180808	19	19p13.3	cactin, spliceosome C complex subunit
CACTIN-AS1	-0.632281	RO2	404665	-	C19orf29-AS1|C19orf29OS	HGNC:HGNC:31391|Ensembl:ENSG00000226800	19	19p13.3	CACTIN antisense RNA 1
CACYBP	-0.71612	RO2	27101	-	GIG5|PNAS-107|S100A6BP|SIP	MIM:606186|HGNC:HGNC:30423|Ensembl:ENSG00000116161|HPRD:07316|Vega:OTTHUMG00000034941	1	1q25.1	calcyclin binding protein
CADM3	-0.71612	RO2	57863	-	BIgR|IGSF4B|NECL1|Necl-1|TSLL1|synCAM3	MIM:609743|HGNC:HGNC:17601|Ensembl:ENSG00000162706|HPRD:13733|Vega:OTTHUMG00000037177	1	1q23.2	cell adhesion molecule 3
CADM4	-0.50117	RO2	199731	-	IGSF4C|NECL4|Necl-4|TSLL2|synCAM4	MIM:609744|HGNC:HGNC:30825|Ensembl:ENSG00000105767|HPRD:17141|Vega:OTTHUMG00000182735	19	19q13.31	cell adhesion molecule 4
CALM1	-0.690335	RO2	801	-	CALML2|CAMI|CPVT4|DD132|LQT14|PHKD|caM	MIM:114180|HGNC:HGNC:1442|Ensembl:ENSG00000198668|HPRD:00241|Vega:OTTHUMG00000171044	14	14q32.11	calmodulin 1
CALM3	-0.50117	RO2	808	-	CaM|CaMIII|HEL-S-72|PHKD|PHKD3	MIM:114183|HGNC:HGNC:1449|Ensembl:ENSG00000160014|HPRD:00243|Vega:OTTHUMG00000133517	19	19q13.32	calmodulin 3
CALML6	-0.945221	RO1|RO2	163688	-	CAGLP	MIM:610171|HGNC:HGNC:24193|Ensembl:ENSG00000169885|HPRD:12997|Vega:OTTHUMG00000000943	1	1p36.33	calmodulin like 6
CALN1	-0.634375	RO2	83698	-	CABP8	MIM:607176|HGNC:HGNC:13248|Ensembl:ENSG00000183166|HPRD:06209|Vega:OTTHUMG00000023787	7	7q11.22	calneuron 1
CALR	-0.632281	RO2	811	-	CRT|HEL-S-99n|RO|SSA|cC1qR	MIM:109091|HGNC:HGNC:1455|Ensembl:ENSG00000179218|HPRD:00169|Vega:OTTHUMG00000180574	19	19p13.13	calreticulin
CALR3	-0.632281	RO2	125972	-	CMH19|CRT2|CT93	MIM:611414|HGNC:HGNC:20407|Ensembl:ENSG00000269058|HPRD:12999|Vega:OTTHUMG00000152571	19	19p13.11	calreticulin 3
CAMK1G	-0.703704	RO1|RO2	57172	-	CLICK3|CLICKIII|VWS1|dJ272L16.1	MIM:614994|HGNC:HGNC:14585|Ensembl:ENSG00000008118|HPRD:10807|Vega:OTTHUMG00000036361	1	1q32.2	calcium/calmodulin dependent protein kinase IG
CAMK2N1	-0.945221	RO1|RO2	55450	-	PRO1489	MIM:614986|HGNC:HGNC:24190|Ensembl:ENSG00000162545|HPRD:13112|Vega:OTTHUMG00000002837	1	1p36.12	calcium/calmodulin dependent protein kinase II inhibitor 1
CAMSAP2	-0.703704	RO1|RO2	23271	-	CAMSAP1L1	MIM:613775|HGNC:HGNC:29188|Ensembl:ENSG00000118200|HPRD:11124|Vega:OTTHUMG00000035740	1	1q32.1	calmodulin regulated spectrin associated protein family member 2
CAMSAP3	-0.632281	RO2	57662	-	KIAA1543|NEZHA|PPP1R80	MIM:612685|HGNC:HGNC:29307|Ensembl:ENSG00000076826|Vega:OTTHUMG00000182096	19	19p13.2	calmodulin regulated spectrin associated protein family member 3
CAMTA1	-0.945221	RO1|RO2	23261	-	CANPMR	MIM:611501|HGNC:HGNC:18806|Ensembl:ENSG00000171735|HPRD:16681|Vega:OTTHUMG00000001212	1	1p36.31-p36.23	calmodulin binding transcription activator 1
CAP1	-0.668067	RO2	10487	-	CAP|CAP1-PEN	HGNC:HGNC:20040|Ensembl:ENSG00000131236|HPRD:09869|Vega:OTTHUMG00000004493	1	1p34.2	adenylate cyclase associated protein 1
CAPN12	-0.50117	RO2	147968	-	-	MIM:608839|HGNC:HGNC:13249|Ensembl:ENSG00000182472|HPRD:07007|Vega:OTTHUMG00000182525	19	19q13.2	calpain 12
CAPN2	-0.703704	RO1|RO2	824	-	CANP2|CANPL2|CANPml|mCANP	MIM:114230|HGNC:HGNC:1479|Ensembl:ENSG00000162909|HPRD:00254|Vega:OTTHUMG00000037376	1	1q41	calpain 2
CAPN6	-1.05109	RO2|RO3|RO5|RO6	827	-	CANPX|CAPNX|CalpM|DJ914P14.1	MIM:300146|HGNC:HGNC:1483|Ensembl:ENSG00000077274|HPRD:02145|Vega:OTTHUMG00000022203	X	Xq23	calpain 6
CAPN8	-0.703704	RO1|RO2	388743	-	nCL-2	HGNC:HGNC:1485|Ensembl:ENSG00000203697|Vega:OTTHUMG00000037378	1	1q41	calpain 8
CAPN9	-0.703704	RO1|RO2	10753	-	GC36|nCL-4	MIM:606401|HGNC:HGNC:1486|Ensembl:ENSG00000135773|HPRD:05909|Vega:OTTHUMG00000037779	1	1q42.2	calpain 9
CAPNS1	-0.50117	RO2	826	-	CALPAIN4|CANP|CANPS|CAPN4|CDPS|CSS1	MIM:114170|HGNC:HGNC:1481|Ensembl:ENSG00000126247|HPRD:00240|Vega:OTTHUMG00000160811	19	19q13.12	calpain small subunit 1
CAPS	-0.632281	RO2	828	-	CAPS1	MIM:114212|HGNC:HGNC:1487|Ensembl:ENSG00000105519|HPRD:00250|Vega:OTTHUMG00000180619	19	19p13.3	calcyphosine
CAPZA1	-0.668067	RO2	829	-	CAPPA1|CAPZ|CAZ1	MIM:601580|HGNC:HGNC:1488|Ensembl:ENSG00000116489|HPRD:03347|Vega:OTTHUMG00000011769	1	1p13.2	capping actin protein of muscle Z-line alpha subunit 1
CAPZB	-0.945221	RO1|RO2	832	-	CAPB|CAPPB|CAPZ	MIM:601572|HGNC:HGNC:1491|Ensembl:ENSG00000077549|HPRD:11872|Vega:OTTHUMG00000002556	1	1p36.13	capping actin protein of muscle Z-line beta subunit
CARD8	-0.50117	RO2	22900	-	CARDINAL|DACAR|DAKAR|NDPP|NDPP1|TUCAN	MIM:609051|HGNC:HGNC:17057|Ensembl:ENSG00000105483|HPRD:16425|Vega:OTTHUMG00000165047	19	19q13.33	caspase recruitment domain family member 8
CARM1	-0.632281	RO2	10498	-	PRMT4	MIM:603934|HGNC:HGNC:23393|Ensembl:ENSG00000142453|HPRD:09158|Vega:OTTHUMG00000180699	19	19p13.2	coactivator associated arginine methyltransferase 1
CASK	-1.09532	RO2|RO3|RO5|RO6	8573	-	CAGH39|CAMGUK|CMG|FGS4|LIN2|MICPCH|MRXSNA|TNRC8	MIM:300172|HGNC:HGNC:1497|Ensembl:ENSG00000147044|HPRD:02164|Vega:OTTHUMG00000021378	X	Xp11.4	calcium/calmodulin dependent serine protein kinase
CASK-AS1	-1.09532	RO2|RO3|RO5|RO6	100873928	-	-	HGNC:HGNC:40126	X	Xp11.4	CASK antisense RNA 1
CASP14	-0.632281	RO2	23581	-	-	MIM:605848|HGNC:HGNC:1502|Ensembl:ENSG00000105141|HPRD:05788|Vega:OTTHUMG00000183205	19	19p13.12	caspase 14
CASP9	-0.945221	RO1|RO2	842	-	APAF-3|APAF3|ICE-LAP6|MCH6|PPP1R56	MIM:602234|HGNC:HGNC:1511|Ensembl:ENSG00000132906|HPRD:03756|Vega:OTTHUMG00000002256	1	1p36.21	caspase 9
CASQ1	-0.71612	RO2	844	-	CASQ|PDIB1|VMCQA	MIM:114250|HGNC:HGNC:1512|Ensembl:ENSG00000143318|HPRD:15915|Vega:OTTHUMG00000031607	1	1q23.2	calsequestrin 1
CASQ2	-0.668067	RO2	845	-	PDIB2	MIM:114251|HGNC:HGNC:1513|Ensembl:ENSG00000118729|HPRD:00256|Vega:OTTHUMG00000011970	1	1p13.1	calsequestrin 2
CASZ1	-0.945221	RO1|RO2	54897	-	CAS11|CST|SRG|ZNF693|dJ734G22.1	MIM:609895|HGNC:HGNC:26002|Ensembl:ENSG00000130940|HPRD:07897|Vega:OTTHUMG00000002035	1	1p36.22	castor zinc finger 1
CATSPER4	-0.945221	RO1|RO2	378807	-	-	MIM:609121|HGNC:HGNC:23220|Ensembl:ENSG00000188782|HPRD:18607|Vega:OTTHUMG00000003383	1	1p36.11	cation channel sperm associated 4
CATSPERB	-0.690335	RO2	79820	-	C14orf161|CatSper(beta)	MIM:611169|HGNC:HGNC:20500|Ensembl:ENSG00000133962|HPRD:16613|Vega:OTTHUMG00000171118	14	14q32.12	cation channel sperm associated auxiliary subunit beta
CATSPERD	-0.632281	RO2	257062	-	TMEM146	HGNC:HGNC:28598|Ensembl:ENSG00000174898|HPRD:17541|Vega:OTTHUMG00000143036	19	19p13.3	cation channel sperm associated auxiliary subunit delta
CATSPERG	-0.50117	RO2	57828	-	C19orf15	MIM:613452|HGNC:HGNC:25243|Ensembl:ENSG00000099338|HPRD:12698|Vega:OTTHUMG00000153223	19	19q13.2	cation channel sperm associated auxiliary subunit gamma
CBLC	-0.50117	RO2	23624	-	CBL-3|CBL-SL|RNF57	MIM:608453|HGNC:HGNC:15961|Ensembl:ENSG00000142273|HPRD:09765|Vega:OTTHUMG00000150715	19	19q13.32	Cbl proto-oncogene C
CBLN3	-0.690335	RO2	643866	-	PRO1486	MIM:612978|HGNC:HGNC:20146|Ensembl:ENSG00000139899|Vega:OTTHUMG00000171315	14	14q12	cerebellin 3 precursor
CBR1	-0.792233	RO2	873	-	CBR|SDR21C1|hCBR1	MIM:114830|HGNC:HGNC:1548|Ensembl:ENSG00000159228|HPRD:00267|Vega:OTTHUMG00000086618	21	21q22.12	carbonyl reductase 1
CBR3	-0.792233	RO2	874	-	HEL-S-25|SDR21C2|hCBR3	MIM:603608|HGNC:HGNC:1549|Ensembl:ENSG00000159231|HPRD:07222|Vega:OTTHUMG00000086617	21	21q22.12	carbonyl reductase 3
CBR3-AS1	-0.792233	RO2	100506428	-	PlncRNA-1|PlncRNA1	HGNC:HGNC:43664|Ensembl:ENSG00000236830	21	21q22.12	CBR3 antisense RNA 1
CBS	-0.792233	RO2	875	-	HIP4	MIM:613381|HGNC:HGNC:1550|Ensembl:ENSG00000160200|HPRD:01994|Vega:OTTHUMG00000086834	21	21q22.3	cystathionine-beta-synthase
CBX1P1	-1.06984	RO3|RO5|RO6	645251	-	-	HGNC:HGNC:38655	X	Xq11.1	chromobox 1 pseudogene 1
CC2D1A	-0.632281	RO2	54862	-	FREUD-1|Freud-1/Aki1|MRT3	MIM:610055|HGNC:HGNC:30237|Ensembl:ENSG00000132024|HPRD:08616|Vega:OTTHUMG00000181852	19	19p13.12	coiled-coil and C2 domain containing 1A
CC2D1B	-0.668067	RO2	200014	-	-	HGNC:HGNC:29386|Ensembl:ENSG00000154222|HPRD:12393|Vega:OTTHUMG00000008102	1	1p32.3	coiled-coil and C2 domain containing 1B
CCDC105	-0.632281	RO2	126402	-	-	HGNC:HGNC:26866|Ensembl:ENSG00000160994|HPRD:08280|Vega:OTTHUMG00000183352	19	19p13.12	coiled-coil domain containing 105
CCDC106	-0.50117	RO2	29903	-	HSU79303|ZNF581	MIM:613478|HGNC:HGNC:30181|Ensembl:ENSG00000173581|HPRD:09995|Vega:OTTHUMG00000180907	19	19q13.42	coiled-coil domain containing 106
CCDC114	-0.50117	RO2	93233	-	CILD20	MIM:615038|HGNC:HGNC:26560|Ensembl:ENSG00000105479|HPRD:08149|Vega:OTTHUMG00000156161	19	19q13.33	coiled-coil domain containing 114
CCDC120	-1.09532	RO2|RO3|RO5|RO6	90060	-	JM11	MIM:300947|HGNC:HGNC:28910|Ensembl:ENSG00000147144|HPRD:06595|Vega:OTTHUMG00000021509	X	Xp11.23	coiled-coil domain containing 120
CCDC124	-0.632281	RO2	115098	-	-	HGNC:HGNC:25171|Ensembl:ENSG00000007080|HPRD:14008|Vega:OTTHUMG00000183405	19	19p13.11	coiled-coil domain containing 124
CCDC130	-0.632281	RO2	81576	-	-	HGNC:HGNC:28118|Ensembl:ENSG00000104957|HPRD:11304|Vega:OTTHUMG00000180837	19	19p13.13	coiled-coil domain containing 130
CCDC146	-0.634375	RO2	57639	-	-	HGNC:HGNC:29296|Ensembl:ENSG00000135205|HPRD:11150|Vega:OTTHUMG00000162595	7	7q11.23	coiled-coil domain containing 146
CCDC151	-0.632281	RO2	115948	-	CILD30	MIM:615956|HGNC:HGNC:28303|Ensembl:ENSG00000198003|HPRD:10076|Vega:OTTHUMG00000182028	19	19p13.2	coiled-coil domain containing 151
CCDC155	-0.50117	RO2	147872	-	KASH5	HGNC:HGNC:26520|Ensembl:ENSG00000161609|HPRD:08134|Vega:OTTHUMG00000183170	19	19q13.33	coiled-coil domain containing 155
CCDC159	-0.632281	RO2	126075	-	-	HGNC:HGNC:26996|Ensembl:ENSG00000183401|Vega:OTTHUMG00000182022	19	19p13.2	coiled-coil domain containing 159
CCDC160	-1.05109	RO2|RO3|RO5|RO6	347475	-	-	HGNC:HGNC:37286|Ensembl:ENSG00000203952|Vega:OTTHUMG00000164183	X	Xq26.2	coiled-coil domain containing 160
CCDC17	-0.668067	RO2	149483	-	-	HGNC:HGNC:26574|Ensembl:ENSG00000159588|HPRD:08155|Vega:OTTHUMG00000007822	1	1p34.1	coiled-coil domain containing 17
CCDC175	-0.690335	RO2	729665	-	C14orf38|c14_5395	HGNC:HGNC:19847|Ensembl:ENSG00000151838|Vega:OTTHUMG00000171096	14	14q23.1	coiled-coil domain containing 175
CCDC177	-0.690335	RO2	56936	-	C14orf162|PLPL	HGNC:HGNC:23243|Ensembl:ENSG00000267909|HPRD:16614|Vega:OTTHUMG00000187379	14	14q24.1	coiled-coil domain containing 177
CCDC18	-0.668067	RO2	343099	-	NY-SAR-41	HGNC:HGNC:30370|Ensembl:ENSG00000122483|Vega:OTTHUMG00000010598	1	1p22.1	coiled-coil domain containing 18
CCDC181	-0.71612	RO2	57821	-	C1orf114	HGNC:HGNC:28051|Ensembl:ENSG00000117477|HPRD:14258|Vega:OTTHUMG00000035448	1	1q24.2	coiled-coil domain containing 181
CCDC22	-1.09532	RO2|RO3|RO5|RO6	28952	-	CXorf37|JM1|RTSC2	MIM:300859|HGNC:HGNC:28909|Ensembl:ENSG00000101997|HPRD:06594|Vega:OTTHUMG00000024141	X	Xp11.23	coiled-coil domain containing 22
CCDC24	-0.668067	RO2	149473	-	-	HGNC:HGNC:28688|Ensembl:ENSG00000159214|HPRD:14636|Vega:OTTHUMG00000008299	1	1p34.1	coiled-coil domain containing 24
CCDC27	-0.945221	RO1|RO2	148870	-	-	HGNC:HGNC:26546|Ensembl:ENSG00000162592|HPRD:08141|Vega:OTTHUMG00000003504	1	1p36.32	coiled-coil domain containing 27
CCDC28B	-0.945221	RO1|RO2	79140	-	-	MIM:610162|HGNC:HGNC:28163|Ensembl:ENSG00000160050|HPRD:14422|Vega:OTTHUMG00000005738	1	1p35.2	coiled-coil domain containing 28B
CCDC30	-0.668067	RO2	728621	-	PFD6L|PFDN6L	HGNC:HGNC:26103|Ensembl:ENSG00000186409|HPRD:08632|Vega:OTTHUMG00000007334	1	1p34.2	coiled-coil domain containing 30
CCDC61	-0.50117	RO2	729440	-	-	HGNC:HGNC:33629|Ensembl:ENSG00000104983|Vega:OTTHUMG00000182488	19	19q13.32	coiled-coil domain containing 61
CCDC8	-0.50117	RO2	83987	-	3M3|PPP1R20|p90	MIM:614145|HGNC:HGNC:25367|Ensembl:ENSG00000169515|HPRD:13009|Vega:OTTHUMG00000162348	19	19q13.32	coiled-coil domain containing 8
CCDC85C	-0.690335	RO2	317762	-	-	HGNC:HGNC:35459|Ensembl:ENSG00000205476|Vega:OTTHUMG00000171506	14	14q32.2	coiled-coil domain containing 85C
CCDC88C	-0.690335	RO2	440193	-	DAPLE|HKRP2|KIAA1509|SCA40	MIM:611204|HGNC:HGNC:19967|Ensembl:ENSG00000015133|Vega:OTTHUMG00000171099	14	14q32.11-q32.12	coiled-coil domain containing 88C
CCDC9	-0.50117	RO2	26093	-	-	HGNC:HGNC:24560|Ensembl:ENSG00000105321|HPRD:10813|Vega:OTTHUMG00000183503	19	19q13.32	coiled-coil domain containing 9
CCDC94	-0.632281	RO2	55702	-	-	HGNC:HGNC:25518|Ensembl:ENSG00000105248|HPRD:08546|Vega:OTTHUMG00000181867	19	19p13.3	coiled-coil domain containing 94
CCDC97	-0.50117	RO2	90324	-	-	HGNC:HGNC:28289|Ensembl:ENSG00000142039|HPRD:14467|Vega:OTTHUMG00000182722	19	19q13.2	coiled-coil domain containing 97
CCER2	-0.50117	RO2	643669	-	-	HGNC:HGNC:44662|Ensembl:ENSG00000262484|Vega:OTTHUMG00000177374	19	19q13.2	coiled-coil glutamate rich protein 2
CCL24	-0.634375	RO2	6369	-	Ckb-6|MPIF-2|MPIF2|SCYA24	MIM:602495|HGNC:HGNC:10623|Ensembl:ENSG00000106178|HPRD:03931|Vega:OTTHUMG00000156635	7	7q11.23	C-C motif chemokine ligand 24
CCL25	-0.632281	RO2	6370	-	Ckb15|SCYA25|TECK	MIM:602565|HGNC:HGNC:10624|Ensembl:ENSG00000131142|HPRD:03976|Vega:OTTHUMG00000141287	19	19p13.2	C-C motif chemokine ligand 25
CCL26	-0.634375	RO2	10344	-	IMAC|MIP-4a|MIP-4alpha|SCYA26|TSC-1	MIM:604697|HGNC:HGNC:10625|Ensembl:ENSG00000006606|HPRD:05262|Vega:OTTHUMG00000130403	7	7q11.23	C-C motif chemokine ligand 26
CCNB1IP1	-0.690335	RO2	57820	-	C14orf18|HEI10	MIM:608249|HGNC:HGNC:19437|Ensembl:ENSG00000100814|HPRD:07000|Vega:OTTHUMG00000029509	14	14q11.2	cyclin B1 interacting protein 1
CCNB3	-1.09532	RO2|RO3|RO5|RO6	85417	-	-	MIM:300456|HGNC:HGNC:18709|Ensembl:ENSG00000147082|HPRD:02350|Vega:OTTHUMG00000021519	X	Xp11.22	cyclin B3
CCNE1	-0.50117	RO2	898	-	CCNE|pCCNE1	MIM:123837|HGNC:HGNC:1589|Ensembl:ENSG00000105173|HPRD:00455|Vega:OTTHUMG00000177626	19	19q12	cyclin E1
CCNK	-0.690335	RO2	8812	-	CPR4	MIM:603544|HGNC:HGNC:1596|Ensembl:ENSG00000090061|Vega:OTTHUMG00000171495	14	14q32.2	cyclin K
CCNL2	-0.945221	RO1|RO2	81669	-	ANIA-6B|CCNM|CCNS|HCLA-ISO|HLA-ISO|PCEE|SB138	MIM:613482|HGNC:HGNC:20570|Ensembl:ENSG00000221978|HPRD:10815|Vega:OTTHUMG00000002917	1	1p36.33	cyclin L2
CCSAP	-0.703704	RO1|RO2	126731	-	C1orf96|CSAP	MIM:616762|HGNC:HGNC:29578|Ensembl:ENSG00000154429|HPRD:14035|Vega:OTTHUMG00000037663	1	1q42.13	centriole, cilia and spindle associated protein
CCT3	-0.71612	RO2	7203	-	CCT-gamma|CCTG|PIG48|TCP-1-gamma|TRIC5	MIM:600114|HGNC:HGNC:1616|Ensembl:ENSG00000163468|HPRD:08969|Vega:OTTHUMG00000024061	1	1q22	chaperonin containing TCP1 subunit 3
CCT6A	-0.580231	RO2	908	-	CCT-zeta|CCT-zeta-1|CCT6|Cctz|HTR3|MoDP-2|TCP-1-zeta|TCP20|TCPZ|TTCP20	MIM:104613|HGNC:HGNC:1620|Ensembl:ENSG00000146731|HPRD:00089|Vega:OTTHUMG00000022842	7	7p11.2	chaperonin containing TCP1 subunit 6A
CCT6P1	-0.634375	RO2	643253	-	CCT6-5P|CCT6AP1	HGNC:HGNC:33094	7	7q11.21	chaperonin containing TCP1 subunit 6 pseudogene 1
CCT6P3	-0.634375	RO2	643180	-	CCT6-3P	HGNC:HGNC:35137|Ensembl:ENSG00000234585	7	7q11.21	chaperonin containing TCP1 subunit 6 pseudogene 3
CCT8	-0.792233	RO2	10694	-	C21orf112|Cctq|D21S246|PRED71	HGNC:HGNC:1623|Ensembl:ENSG00000156261|HPRD:10816|Vega:OTTHUMG00000044595	21	21q21.3	chaperonin containing TCP1 subunit 8
CCT8P1	-0.71612	RO2	644131	-	CCT8-1P	HGNC:HGNC:35144	1	1q21.1	chaperonin containing TCP1 subunit 8 pseudogene 1
CD101	-0.668067	RO2	9398	-	EWI-101|IGSF2|V7	MIM:604516|HGNC:HGNC:5949|Ensembl:ENSG00000134256|HPRD:05154|Vega:OTTHUMG00000012029	1	1p13.1	CD101 molecule
CD160	-0.71612	RO2	11126	-	BY55|NK1|NK28	MIM:604463|HGNC:HGNC:17013|Ensembl:ENSG00000117281|HPRD:06833|Vega:OTTHUMG00000013749	1	1q21.1	CD160 molecule
CD164L2	-0.945221	RO1|RO2	388611	-	EAPG6122|UNQ6122	HGNC:HGNC:32043|Ensembl:ENSG00000174950|HPRD:15619|Vega:OTTHUMG00000003395	1	1p36.11	CD164 molecule like 2
CD177	-0.50117	RO2	57126	-	HNA-2a|HNA2A|NB1|NB1 GP|PRV-1|PRV1	MIM:162860|HGNC:HGNC:30072|Ensembl:ENSG00000204936|HPRD:01222|Vega:OTTHUMG00000185320	19	19q13.31	CD177 molecule
CD177P1	-0.50117	RO2	653579	-	CD177P	HGNC:HGNC:34508	19	19q13.31	CD177 molecule pseudogene 1
CD1A	-0.71612	RO2	909	-	CD1|FCB6|HTA1|R4|T6	MIM:188370|HGNC:HGNC:1634|Ensembl:ENSG00000158477|HPRD:01776|Vega:OTTHUMG00000017512	1	1q23.1	CD1a molecule
CD1B	-0.71612	RO2	910	-	CD1|CD1A|R1	MIM:188360|HGNC:HGNC:1635|Ensembl:ENSG00000158485|HPRD:01775|Vega:OTTHUMG00000017513	1	1q23.1	CD1b molecule
CD1C	-0.71612	RO2	911	-	BDCA1|CD1|CD1A|R7	MIM:188340|HGNC:HGNC:1636|Ensembl:ENSG00000158481|HPRD:01772|Vega:OTTHUMG00000017514	1	1q23.1	CD1c molecule
CD1D	-0.71612	RO2	912	-	CD1A|R3|R3G1	MIM:188410|HGNC:HGNC:1637|Ensembl:ENSG00000158473|HPRD:01780|Vega:OTTHUMG00000022436	1	1q23.1	CD1d molecule
CD1E	-0.71612	RO2	913	-	CD1A|R2	MIM:188411|HGNC:HGNC:1638|Ensembl:ENSG00000158488|HPRD:01781|Vega:OTTHUMG00000017515	1	1q23.1	CD1e molecule
CD2	-0.668067	RO2	914	-	LFA-2|SRBC|T11	MIM:186990|HGNC:HGNC:1639|Ensembl:ENSG00000116824|HPRD:01750|Vega:OTTHUMG00000022750	1	1p13.1	CD2 molecule
CD209	-0.632281	RO2	30835	-	CDSIGN|CLEC4L|DC-SIGN|DC-SIGN1	MIM:604672|HGNC:HGNC:1641|Ensembl:ENSG00000090659|HPRD:05241|Vega:OTTHUMG00000182530	19	19p13.2	CD209 molecule
CD22	-0.50117	RO2	933	-	SIGLEC-2|SIGLEC2	MIM:107266|HGNC:HGNC:1643|Ensembl:ENSG00000012124|HPRD:00114|Vega:OTTHUMG00000183298	19	19q13.12	CD22 molecule
CD244	-0.71612	RO2	51744	-	2B4|NAIL|NKR2B4|Nmrk|SLAMF4	MIM:605554|HGNC:HGNC:18171|Ensembl:ENSG00000122223|HPRD:16121|Vega:OTTHUMG00000028606	1	1q23.3	CD244 molecule
CD247	-0.71612	RO2	919	-	CD3-ZETA|CD3H|CD3Q|CD3Z|IMD25|T3Z|TCRZ	MIM:186780|HGNC:HGNC:1677|Ensembl:ENSG00000198821|HPRD:01729|Vega:OTTHUMG00000034593	1	1q24.2	CD247 molecule
CD24P4	-0.611538	RO5	938	-	CD24L4	HGNC:HGNC:1649	Y	Yq11.222	CD24 molecule pseudogene 4
CD320	-0.632281	RO2	51293	-	8D6|8D6A|TCBLR	MIM:606475|HGNC:HGNC:16692|Ensembl:ENSG00000167775|HPRD:05929|Vega:OTTHUMG00000182457	19	19p13.2	CD320 molecule
CD33	-0.50117	RO2	945	-	SIGLEC-3|SIGLEC3|p67	MIM:159590|HGNC:HGNC:1659|Ensembl:ENSG00000105383|HPRD:01165|Vega:OTTHUMG00000182891	19	19q13.41	CD33 molecule
CD34	-0.703704	RO1|RO2	947	-	-	MIM:142230|HGNC:HGNC:1662|Ensembl:ENSG00000174059|HPRD:00790|Vega:OTTHUMG00000036565	1	1q32.2	CD34 molecule
CD37	-0.50117	RO2	951	-	GP52-40|TSPAN26	MIM:151523|HGNC:HGNC:1666|Ensembl:ENSG00000104894|HPRD:01053|Vega:OTTHUMG00000183183	19	19q13.33	CD37 molecule
CD3EAP	-0.50117	RO2	10849	-	ASE-1|ASE1|CAST|PAF49	MIM:107325|HGNC:HGNC:24219|Ensembl:ENSG00000117877|HPRD:00125|Vega:OTTHUMG00000182120	19	19q13.32	CD3e molecule associated protein
CD40LG	-1.05109	RO2|RO3|RO5|RO6	959	-	CD154|CD40L|HIGM1|IGM|IMD3|T-BAM|TNFSF5|TRAP|gp39|hCD40L	MIM:300386|HGNC:HGNC:11935|Ensembl:ENSG00000102245|HPRD:02311|Vega:OTTHUMG00000022512	X	Xq26.3	CD40 ligand
CD46	-0.703704	RO1|RO2	4179	-	AHUS2|MCP|MIC10|TLX|TRA2.10	MIM:120920|HGNC:HGNC:6953|Ensembl:ENSG00000117335|HPRD:00406|Vega:OTTHUMG00000036397	1	1q32.2	CD46 molecule
CD46P1	-0.703704	RO1|RO2	4182	-	CD46P|MCPL|MCPL1	HGNC:HGNC:6959	1	1q32.2	CD46 molecule pseudogene 1
CD48	-0.71612	RO2	962	-	BCM1|BLAST|BLAST1|MEM-102|SLAMF2|hCD48|mCD48	MIM:109530|HGNC:HGNC:1683|Ensembl:ENSG00000117091|HPRD:00177|Vega:OTTHUMG00000024009	1	1q23.3	CD48 molecule
CD52	-0.945221	RO1|RO2	1043	-	CDW52	MIM:114280|HGNC:HGNC:1804|Ensembl:ENSG00000169442|HPRD:00257|Vega:OTTHUMG00000003491	1	1p36.11	CD52 molecule
CD53	-0.668067	RO2	963	-	MOX44|TSPAN25	MIM:151525|HGNC:HGNC:1686|Ensembl:ENSG00000143119|HPRD:01054|Vega:OTTHUMG00000048020	1	1p13.3	CD53 molecule
CD55	-0.703704	RO1|RO2	1604	-	CR|CROM|DAF|TC	MIM:125240|HGNC:HGNC:2665|Ensembl:ENSG00000196352|HPRD:00500|Vega:OTTHUMG00000036255	1	1q32.2	CD55 molecule (Cromer blood group)
CD58	-0.668067	RO2	965	-	LFA-3|LFA3|ag3	MIM:153420|HGNC:HGNC:1688|Ensembl:ENSG00000116815|HPRD:01081|Vega:OTTHUMG00000022749	1	1p13.1	CD58 molecule
CD5L	-0.71612	RO2	922	-	AIM|API6|CT-2|PRO229|SP-ALPHA|Spalpha|hAIM	MIM:602592|HGNC:HGNC:1690|Ensembl:ENSG00000073754|HPRD:03997|Vega:OTTHUMG00000022440	1	1q23.1	CD5 molecule like
CD70	-0.632281	RO2	970	-	CD27-L|CD27L|CD27LG|TNFSF7|TNLG8A	MIM:602840|HGNC:HGNC:11937|Ensembl:ENSG00000125726|HPRD:18515|Vega:OTTHUMG00000181834	19	19p13.3	CD70 molecule
CD79A	-0.50117	RO2	973	-	IGA|MB-1	MIM:112205|HGNC:HGNC:1698|Ensembl:ENSG00000105369|HPRD:00203|Vega:OTTHUMG00000182678	19	19q13.2	CD79a molecule
CD84	-0.71612	RO2	8832	-	LY9B|SLAMF5|hCD84|mCD84	MIM:604513|HGNC:HGNC:1704|Ensembl:ENSG00000066294|HPRD:05151|Vega:OTTHUMG00000022788	1	1q23.3	CD84 molecule
CD99	-1.09532	RO2|RO3|RO5|RO6	4267	-	HBA71|MIC2|MIC2X|MIC2Y|MSK5X	MIM:313470|MIM:450000|HGNC:HGNC:7082|Ensembl:ENSG00000002586|HPRD:02434|HPRD:02465|Vega:OTTHUMG00000021073	X|Y	Xp22.33 and Yp11.2	CD99 molecule
CD99L2	-1.05109	RO2|RO3|RO5|RO6	83692	-	CD99B|MIC2L1	MIM:300846|HGNC:HGNC:18237|Ensembl:ENSG00000102181|Vega:OTTHUMG00000024247	X	Xq28	CD99 molecule like 2
CDA	-0.945221	RO1|RO2	978	-	CDD	MIM:123920|HGNC:HGNC:1712|Ensembl:ENSG00000158825|HPRD:11744|Vega:OTTHUMG00000002845	1	1p36.12	cytidine deaminase
CDC14A	-0.668067	RO2	8556	-	DFNB105|cdc14|hCDC14	MIM:603504|HGNC:HGNC:1718|Ensembl:ENSG00000079335|HPRD:04614|Vega:OTTHUMG00000010987	1	1p21.2	cell division cycle 14A
CDC20	-0.668067	RO2	991	-	CDC20A|bA276H19.3|p55CDC	MIM:603618|HGNC:HGNC:1723|Ensembl:ENSG00000117399|HPRD:04686|Vega:OTTHUMG00000007420	1	1p34.2	cell division cycle 20
CDC34	-0.632281	RO2	997	-	E2-CDC34|UBC3|UBCH3|UBE2R1	MIM:116948|HGNC:HGNC:1734|Ensembl:ENSG00000099804|HPRD:00306|Vega:OTTHUMG00000180558	19	19p13.3	cell division cycle 34
CDC37	-0.632281	RO2	11140	-	P50CDC37	MIM:605065|HGNC:HGNC:1735|Ensembl:ENSG00000105401|HPRD:05456|Vega:OTTHUMG00000180578	19	19p13.2	cell division cycle 37
CDC42	-0.945221	RO1|RO2	998	-	CDC42Hs|G25K|TKS	MIM:116952|HGNC:HGNC:1736|Ensembl:ENSG00000070831|HPRD:00309|Vega:OTTHUMG00000002753	1	1p36.12	cell division cycle 42
CDC42BPA	-0.703704	RO1|RO2	8476	-	MRCK|MRCKA|PK428	MIM:603412|HGNC:HGNC:1737|Ensembl:ENSG00000143776|HPRD:04562|Vega:OTTHUMG00000037618	1	1q42.13	CDC42 binding protein kinase alpha
CDC42BPB	-0.690335	RO2	9578	-	MRCKB	MIM:614062|HGNC:HGNC:1738|Ensembl:ENSG00000198752|HPRD:08516|Vega:OTTHUMG00000171898	14	14q32.32	CDC42 binding protein kinase beta
CDC42EP5	-0.50117	RO2	148170	-	Borg3|CEP5	MIM:609171|HGNC:HGNC:17408|Ensembl:ENSG00000167617|HPRD:13023|Vega:OTTHUMG00000065699	19	19q13.42	CDC42 effector protein 5
CDC42SE1	-0.71612	RO2	56882	-	SCIP1|SPEC1	HGNC:HGNC:17719|Ensembl:ENSG00000197622|HPRD:16694|Vega:OTTHUMG00000035158	1	1q21.3	CDC42 small effector 1
CDC7	-0.668067	RO2	8317	-	CDC7L1|HsCDC7|Hsk1|huCDC7	MIM:603311|HGNC:HGNC:1745|Ensembl:ENSG00000097046|HPRD:10345|Vega:OTTHUMG00000047810	1	1p22.1	cell division cycle 7
CDC73	-0.703704	RO1|RO2	79577	-	C1orf28|FIHP|HPTJT|HRPT1|HRPT2|HYX	MIM:607393|HGNC:HGNC:16783|Ensembl:ENSG00000134371|HPRD:09581|Vega:OTTHUMG00000035676	1	1q31.2	cell division cycle 73
CDCA4	-0.690335	RO2	55038	-	HEPP|SEI-3/HEPP	MIM:612270|HGNC:HGNC:14625|Ensembl:ENSG00000170779|HPRD:13015|Vega:OTTHUMG00000170767	14	14q32.33	cell division cycle associated 4
CDCA8	-0.668067	RO2	55143	-	BOR|BOREALIN|DasraB|MESRGP	MIM:609977|HGNC:HGNC:14629|Ensembl:ENSG00000134690|HPRD:13017|Vega:OTTHUMG00000004320	1	1p34.3	cell division cycle associated 8
CDCP2	-0.668067	RO2	200008	-	-	MIM:612320|HGNC:HGNC:27297|Ensembl:ENSG00000157211|HPRD:14122|Vega:OTTHUMG00000155307	1	1p32.3	CUB domain containing protein 2
CDH24	-0.690335	RO2	64403	-	CDH11L	HGNC:HGNC:14265|Ensembl:ENSG00000139880|HPRD:13019|Vega:OTTHUMG00000028715	14	14q11.2	cadherin 24
CDK11A	-0.945221	RO1|RO2	728642	-	CDC2L2|CDC2L3|CDK11-p110|CDK11-p46|CDK11-p58|PITSLRE|p58GTA	MIM:116951|HGNC:HGNC:1730|Ensembl:ENSG00000008128|Vega:OTTHUMG00000000703	1	1p36.33	cyclin dependent kinase 11A
CDK11B	-0.945221	RO1|RO2	984	-	CDC2L1|CDK11|CDK11-p110|CDK11-p46|CDK11-p58|CLK-1|PITSLREA|PK58|p58|p58CDC2L1|p58CLK-1	MIM:176873|HGNC:HGNC:1729|Ensembl:ENSG00000248333|HPRD:08909|Vega:OTTHUMG00000078638	1	1p36.33	cyclin dependent kinase 11B
CDK16	-1.09532	RO2|RO3|RO5|RO6	5127	-	PCTAIRE|PCTAIRE1|PCTGAIRE|PCTK1	MIM:311550|HGNC:HGNC:8749|Ensembl:ENSG00000102225|HPRD:02409|Vega:OTTHUMG00000021438	X	Xp11.3	cyclin dependent kinase 16
CDK18	-0.703704	RO1|RO2	5129	-	PCTAIRE|PCTAIRE3|PCTK3	MIM:169190|HGNC:HGNC:8751|Ensembl:ENSG00000117266|HPRD:01354|Vega:OTTHUMG00000037203	1	1q32.1	cyclin dependent kinase 18
CDKL1	-0.690335	RO2	8814	-	KKIALRE|P42	MIM:603441|HGNC:HGNC:1781|Ensembl:ENSG00000100490|HPRD:10348|Vega:OTTHUMG00000140290	14	14q21.3	cyclin dependent kinase like 1
CDKL5	-1.09532	RO2|RO3|RO5|RO6	6792	-	CFAP247|EIEE2|ISSX|STK9	MIM:300203|HGNC:HGNC:11411|Ensembl:ENSG00000008086|HPRD:02190|Vega:OTTHUMG00000021214	X	Xp22.13	cyclin dependent kinase like 5
CDKN2C	-0.668067	RO2	1031	-	INK4C|p18|p18-INK4C	MIM:603369|HGNC:HGNC:1789|Ensembl:ENSG00000123080|HPRD:04534|Vega:OTTHUMG00000008046	1	1p32.3	cyclin dependent kinase inhibitor 2C
CDKN2D	-0.632281	RO2	1032	-	INK4D|p19|p19-INK4D	MIM:600927|HGNC:HGNC:1790|Ensembl:ENSG00000129355|HPRD:02957|Vega:OTTHUMG00000180583	19	19p13.2	cyclin dependent kinase inhibitor 2D
CDKN3	-0.690335	RO2	1033	-	CDI1|CIP2|KAP|KAP1	MIM:123832|HGNC:HGNC:1791|Ensembl:ENSG00000100526|HPRD:00450|Vega:OTTHUMG00000140302	14	14q22.2	cyclin dependent kinase inhibitor 3
CDX4	-1.05109	RO2|RO3|RO5|RO6	1046	-	-	MIM:300025|HGNC:HGNC:1808|Ensembl:ENSG00000131264|HPRD:02065|Vega:OTTHUMG00000021831	X	Xq13.2	caudal type homeobox 4
CDY1	-0.611538	RO5	9085	-	CDY|CDY1A	MIM:400016|HGNC:HGNC:1809|Ensembl:ENSG00000172288|HPRD:02457|Vega:OTTHUMG00000045274	Y	Yq11.23	chromodomain Y-linked 1
CEACAM1	-0.50117	RO2	634	-	BGP|BGP1|BGPI	MIM:109770|HGNC:HGNC:1814|Ensembl:ENSG00000079385|HPRD:00191|Vega:OTTHUMG00000151078	19	19q13.2	carcinoembryonic antigen related cell adhesion molecule 1
CEACAM16	-0.50117	RO2	388551	-	CEAL2|DFNA4B	MIM:614591|HGNC:HGNC:31948|Ensembl:ENSG00000213892|Vega:OTTHUMG00000151519	19	19q13.31-q13.32	carcinoembryonic antigen related cell adhesion molecule 16
CEACAM18	-0.50117	RO2	729767	-	-	HGNC:HGNC:31949|Ensembl:ENSG00000213822|Vega:OTTHUMG00000151557	19	19q13.41	carcinoembryonic antigen related cell adhesion molecule 18
CEACAM19	-0.50117	RO2	56971	-	CEACM19|CEAL1	MIM:606691|HGNC:HGNC:31951|Ensembl:ENSG00000186567|HPRD:16229|Vega:OTTHUMG00000151528	19	19q13.31	carcinoembryonic antigen related cell adhesion molecule 19
CEACAM20	-0.50117	RO2	125931	-	UNQ9366	HGNC:HGNC:24879|Ensembl:ENSG00000273777|HPRD:18273|Vega:OTTHUMG00000151532	19	19q13.31	carcinoembryonic antigen related cell adhesion molecule 20
CEACAM21	-0.50117	RO2	90273	-	CEACAM3|R29124_1	HGNC:HGNC:28834|Ensembl:ENSG00000007129|HPRD:10179|Vega:OTTHUMG00000151062	19	19q13.2	carcinoembryonic antigen related cell adhesion molecule 21
CEACAM22P	-0.50117	RO2	388550	-	-	HGNC:HGNC:38029|Ensembl:ENSG00000230666	19	19q13.31	carcinoembryonic antigen related cell adhesion molecule 22, pseudogene
CEACAM3	-0.50117	RO2	1084	-	CD66D|CEA|CGM1|W264|W282	MIM:609142|HGNC:HGNC:1815|Ensembl:ENSG00000170956|HPRD:16450|Vega:OTTHUMG00000150142	19	19q13.2	carcinoembryonic antigen related cell adhesion molecule 3
CEACAM4	-0.50117	RO2	1089	-	CGM7|CGM7_HUMAN|NCA	HGNC:HGNC:1816|Ensembl:ENSG00000105352|HPRD:07628|Vega:OTTHUMG00000151065	19	19q13.2	carcinoembryonic antigen related cell adhesion molecule 4
CEACAM5	-0.50117	RO2	1048	-	CD66e|CEA	MIM:114890|HGNC:HGNC:1817|Ensembl:ENSG00000105388|HPRD:00274|Vega:OTTHUMG00000151061	19	19q13.2	carcinoembryonic antigen related cell adhesion molecule 5
CEACAM6	-0.50117	RO2	4680	-	CD66c|CEAL|NCA	MIM:163980|HGNC:HGNC:1818|Ensembl:ENSG00000086548|HPRD:01233|Vega:OTTHUMG00000151064	19	19q13.2	carcinoembryonic antigen related cell adhesion molecule 6
CEACAM7	-0.50117	RO2	1087	-	CGM2	HGNC:HGNC:1819|Ensembl:ENSG00000007306|HPRD:07629|Vega:OTTHUMG00000151063	19	19q13.2	carcinoembryonic antigen related cell adhesion molecule 7
CEACAM8	-0.50117	RO2	1088	-	CD66b|CD67|CGM6|NCA-95	MIM:615747|HGNC:HGNC:1820|Ensembl:ENSG00000124469|HPRD:07630|Vega:OTTHUMG00000151124	19	19q13.2	carcinoembryonic antigen related cell adhesion molecule 8
CEACAMP10	-0.50117	RO2	1098	-	CEACAM31P|CGM17	HGNC:HGNC:1822	19	19q13.31	carcinoembryonic antigen related cell adhesion molecule pseudogene 10
CEACAMP11	-0.50117	RO2	1086	-	CEACAM32P|CGM18	HGNC:HGNC:1823	19	19q13.31	carcinoembryonic antigen related cell adhesion molecule pseudogene 11
CEACAMP7	-0.50117	RO2	1095	-	CEACAM28P|CGM14	HGNC:HGNC:1829	19	19q13.31	carcinoembryonic antigen related cell adhesion molecule pseudogene 7
CEBPA	-0.50117	RO2	1050	-	C/EBP-alpha|CEBP	MIM:116897|HGNC:HGNC:1833|Ensembl:ENSG00000245848|HPRD:00296|Vega:OTTHUMG00000161461	19	19q13.11	CCAAT/enhancer binding protein alpha
CEBPE	-0.690335	RO2	1053	-	C/EBP-epsilon|CRP1	MIM:600749|HGNC:HGNC:1836|Ensembl:ENSG00000092067|HPRD:02852|Vega:OTTHUMG00000028719	14	14q11.2	CCAAT/enhancer binding protein epsilon
CELA2A	-0.945221	RO1|RO2	63036	-	ELA2A|PE-1	MIM:609443|HGNC:HGNC:24609|Ensembl:ENSG00000142615|HPRD:06495|Vega:OTTHUMG00000002258	1	1p36.21	chymotrypsin like elastase family member 2A
CELA2B	-0.945221	RO1|RO2	51032	-	ELA2B	MIM:609444|HGNC:HGNC:29995|Ensembl:ENSG00000215704|HPRD:06496|Vega:OTTHUMG00000002259	1	1p36.21	chymotrypsin like elastase family member 2B
CELA3A	-0.945221	RO1|RO2	10136	-	ELA3|ELA3A	HGNC:HGNC:15944|Ensembl:ENSG00000142789|HPRD:06497|Vega:OTTHUMG00000002755	1	1p36.12	chymotrypsin like elastase family member 3A
CELA3B	-0.945221	RO1|RO2	23436	-	CBPP|ELA3B	HGNC:HGNC:15945|Ensembl:ENSG00000219073|HPRD:06498|Vega:OTTHUMG00000002758	1	1p36.12	chymotrypsin like elastase family member 3B
CELF3	-0.71612	RO2	11189	-	BRUNOL1|CAGH4|ERDA4|ETR-1|TNRC4	MIM:612678|HGNC:HGNC:11967|Ensembl:ENSG00000159409|HPRD:18210|Vega:OTTHUMG00000013064	1	1q21.3	CUGBP, Elav-like family member 3
CELF5	-0.632281	RO2	60680	-	BRUNOL-5|BRUNOL5|CELF-5	MIM:612680|HGNC:HGNC:14058|Ensembl:ENSG00000161082|HPRD:12535|Vega:OTTHUMG00000180693	19	19p13.3	CUGBP, Elav-like family member 5
CELSR2	-0.668067	RO2	1952	-	ADGRC2|CDHF10|EGFL2|Flamingo1|MEGF3	MIM:604265|HGNC:HGNC:3231|Ensembl:ENSG00000143126|HPRD:05040|Vega:OTTHUMG00000012003	1	1p13.3	cadherin EGF LAG seven-pass G-type receptor 2
CENPBD1P1	-0.50117	RO2	65996	-	-	HGNC:HGNC:28421|Ensembl:ENSG00000213753|HPRD:14527	19	19q13.43	CENPB DNA-binding domains containing 1 pseudogene 1
CENPF	-0.703704	RO1|RO2	1063	-	CENF|CILD31|PRO1779|STROMS|hcp-1	MIM:600236|HGNC:HGNC:1857|Ensembl:ENSG00000117724|HPRD:02582|Vega:OTTHUMG00000036955	1	1q41	centromere protein F
CENPI	-1.05109	RO2|RO3|RO5|RO6	2491	-	CENP-I|FSHPRH1|LRPR1	MIM:300065|HGNC:HGNC:3968|Ensembl:ENSG00000102384|HPRD:02089|Vega:OTTHUMG00000022018	X	Xq22.1	centromere protein I
CENPL	-0.71612	RO2	91687	-	C1orf155|CENP-L|dJ383J4.3	MIM:611503|HGNC:HGNC:17879|Ensembl:ENSG00000120334|HPRD:15909|Vega:OTTHUMG00000034802	1	1q25.1	centromere protein L
CEP104	-0.945221	RO1|RO2	9731	-	CFAP256|GlyBP|JBTS25|KIAA0562|ROC22	MIM:616690|HGNC:HGNC:24866|Ensembl:ENSG00000116198|HPRD:11091|Vega:OTTHUMG00000003507	1	1p36.32	centrosomal protein 104
CEP128	-0.690335	RO2	145508	-	C14orf145|C14orf61|LEDP/132	HGNC:HGNC:20359|Ensembl:ENSG00000100629|HPRD:09834|Vega:OTTHUMG00000171442	14	14q31.1	centrosomal protein 128
CEP170	-0.703704	RO1|RO2	9859	-	FAM68A|KAB|KIAA0470	MIM:613023|HGNC:HGNC:28920|Ensembl:ENSG00000143702|HPRD:17172|Vega:OTTHUMG00000039862	1	1q43	centrosomal protein 170
CEP170B	-0.690335	RO2	283638	-	CEP170R|FAM68C|KIAA0284	HGNC:HGNC:20362|Ensembl:ENSG00000099814|HPRD:12388|Vega:OTTHUMG00000170763	14	14q32.33	centrosomal protein 170B
CEP350	-0.71612	RO2	9857	-	CAP350|GM133	HGNC:HGNC:24238|Ensembl:ENSG00000135837|HPRD:09870|Vega:OTTHUMG00000035269	1	1q25.2	centrosomal protein 350
CEP85	-0.945221	RO1|RO2	64793	-	CCDC21	HGNC:HGNC:25309|Ensembl:ENSG00000130695|HPRD:07844|Vega:OTTHUMG00000003380	1	1p36.11	centrosomal protein 85
CEP89	-0.50117	RO2	84902	-	CCDC123|CEP123	MIM:615470|HGNC:HGNC:25907|Ensembl:ENSG00000121289|HPRD:08601|Vega:OTTHUMG00000180424	19	19q13.11	centrosomal protein 89
CEPT1	-0.668067	RO2	10390	-	-	MIM:616751|HGNC:HGNC:24289|Ensembl:ENSG00000134255|HPRD:13024|Vega:OTTHUMG00000012357	1	1p13.3	choline/ethanolamine phosphotransferase 1
CERS1	-0.632281	RO2	10715	-	EPM8|LAG1|LASS1|UOG1	MIM:606919|HGNC:HGNC:14253|Ensembl:ENSG00000223802|HPRD:12114|Vega:OTTHUMG00000183049	19	19p13.11	ceramide synthase 1
CERS2	-0.71612	RO2	29956	-	L3|LASS2|SP260|TMSG1	MIM:606920|HGNC:HGNC:14076|Ensembl:ENSG00000143418|HPRD:06080|Vega:OTTHUMG00000035064	1	1q21.3	ceramide synthase 2
CERS4	-0.632281	RO2	79603	-	LASS4|Trh1	MIM:615334|HGNC:HGNC:23747|Ensembl:ENSG00000090661|HPRD:13962|Vega:OTTHUMG00000172570	19	19p13.2	ceramide synthase 4
CETN2	-1.05109	RO2|RO3|RO5|RO6	1069	-	CALT|CEN2	MIM:300006|HGNC:HGNC:1867|Ensembl:ENSG00000147400|HPRD:02051|Vega:OTTHUMG00000024246	X	Xq28	centrin 2
CFD	-0.632281	RO2	1675	-	ADIPSIN|ADN|DF|PFD	MIM:134350|HGNC:HGNC:2771|Ensembl:ENSG00000197766|HPRD:00600|Vega:OTTHUMG00000181840	19	19p13.3	complement factor D
CFH	-0.703704	RO1|RO2	3075	-	AHUS1|AMBP1|ARMD4|ARMS1|CFHL3|FH|FHL1|HF|HF1|HF2|HUS	MIM:134370|HGNC:HGNC:4883|Ensembl:ENSG00000000971|HPRD:00601|Vega:OTTHUMG00000035607	1	1q31.3	complement factor H
CFHR1	-0.703704	RO1|RO2	3078	-	CFHL|CFHL1|CFHL1P|CFHR1P|FHR1|H36-1|H36-2|HFL1|HFL2	MIM:134371|HGNC:HGNC:4888|Ensembl:ENSG00000244414|HPRD:00602|Vega:OTTHUMG00000036276	1	1q31.3	complement factor H related 1
CFHR2	-0.703704	RO1|RO2	3080	-	CFHL2|FHR2|HFL3	MIM:600889|HGNC:HGNC:4890|Ensembl:ENSG00000080910|Ensembl:ENSG00000276911|HPRD:02933|Vega:OTTHUMG00000036518|Vega:OTTHUMG00000186748	1	1q31.3	complement factor H related 2
CFHR3	-0.703704	RO1|RO2	10878	-	CFHL3|DOWN16|FHR-3|FHR3|HLF4	MIM:605336|HGNC:HGNC:16980|Ensembl:ENSG00000116785|HPRD:05626|Vega:OTTHUMG00000035929	1	1q31.3	complement factor H related 3
CFHR4	-0.703704	RO1|RO2	10877	-	CFHL4|FHR-4|FHR4	MIM:605337|HGNC:HGNC:16979|Ensembl:ENSG00000134365|HPRD:05627|Vega:OTTHUMG00000036647	1	1q31.3	complement factor H related 4
CFHR5	-0.703704	RO1|RO2	81494	-	CFHL5|CFHR5D|FHR-5|FHR5	MIM:608593|HGNC:HGNC:24668|Ensembl:ENSG00000134389|HPRD:06508|Vega:OTTHUMG00000036517	1	1q31.3	complement factor H related 5
CFL1P6	-0.945221	RO1|RO2	390996	-	CFLP6	HGNC:HGNC:34545	1	1p36.22	cofilin 1 pseudogene 6
CFL2	-0.690335	RO2	1073	-	NEM7	MIM:601443|HGNC:HGNC:1875|Ensembl:ENSG00000165410|HPRD:03262|Vega:OTTHUMG00000029536	14	14q13.1	cofilin 2
CFP	-1.09532	RO2|RO3|RO5|RO6	5199	-	BFD|PFC|PFD|PROPERDIN	MIM:300383|HGNC:HGNC:8864|Ensembl:ENSG00000126759|HPRD:02308|Vega:OTTHUMG00000021451	X	Xp11.23	complement factor properdin
CGB1	-0.50117	RO2	114335	-	-	MIM:608823|HGNC:HGNC:16721|Ensembl:ENSG00000267631|HPRD:12307|Vega:OTTHUMG00000150186	19	19q13.33	chorionic gonadotropin beta subunit 1
CGB2	-0.50117	RO2	114336	-	-	MIM:608824|HGNC:HGNC:16722|Ensembl:ENSG00000104818|HPRD:12308|Vega:OTTHUMG00000150185	19	19q13.33	chorionic gonadotropin beta subunit 2
CGB5	-0.50117	RO2	93659	-	CGB|HCG|hCGB	MIM:608825|HGNC:HGNC:16452|Ensembl:ENSG00000189052|HPRD:12309|Vega:OTTHUMG00000183337	19	19q13.33	chorionic gonadotropin beta subunit 5
CGB7	-0.50117	RO2	94027	-	CG-beta-a|CGB6	MIM:608826|HGNC:HGNC:16451|Ensembl:ENSG00000196337|HPRD:12310|Vega:OTTHUMG00000183339	19	19q13.33	chorionic gonadotropin beta subunit 7
CGB8	-0.50117	RO2	94115	-	-	MIM:608827|HGNC:HGNC:16453|Ensembl:ENSG00000213030|HPRD:12311|Vega:OTTHUMG00000180609	19	19q13.33	chorionic gonadotropin beta subunit 8
CGN	-0.71612	RO2	57530	-	-	MIM:609473|HGNC:HGNC:17429|Ensembl:ENSG00000143375|HPRD:10827|Vega:OTTHUMG00000012497	1	1q21.3	cingulin
CGRRF1	-0.690335	RO2	10668	-	CGR19|RNF197	MIM:606138|HGNC:HGNC:15528|Ensembl:ENSG00000100532|HPRD:09366|Vega:OTTHUMG00000140308	14	14q22.2	cell growth regulator with ring finger domain 1
CHAF1A	-0.632281	RO2	10036	-	CAF-1|CAF1|CAF1B|CAF1P150|P150	MIM:601246|HGNC:HGNC:1910|Ensembl:ENSG00000167670|HPRD:03148|Vega:OTTHUMG00000181922	19	19p13.3	chromatin assembly factor 1 subunit A
CHAF1B	-0.792233	RO2	8208	-	CAF-1|CAF-IP60|CAF1|CAF1A|CAF1P60|MPHOSPH7|MPP7	MIM:601245|HGNC:HGNC:1911|Ensembl:ENSG00000159259|HPRD:03147|Vega:OTTHUMG00000086606	21	21q22.12-q22.13	chromatin assembly factor 1 subunit B
CHCHD2	-0.580231	RO2	51142	-	C7orf17|MNRR1|NS2TP|PARK22	MIM:616244|HGNC:HGNC:21645|Ensembl:ENSG00000106153|HPRD:09879|Vega:OTTHUMG00000129429	7	7p11.2	coiled-coil-helix-coiled-coil-helix domain containing 2
CHD1L	-0.71612	RO2	9557	-	ALC1|CHDL	MIM:613039|HGNC:HGNC:1916|Ensembl:ENSG00000131778|HPRD:09880|Vega:OTTHUMG00000150271	1	1q21.1	chromodomain helicase DNA binding protein 1 like
CHD5	-0.945221	RO1|RO2	26038	-	CHD-5	MIM:610771|HGNC:HGNC:16816|Ensembl:ENSG00000116254|HPRD:10828|Vega:OTTHUMG00000000952	1	1p36.31	chromodomain helicase DNA binding protein 5
CHD8	-0.690335	RO2	57680	-	AUTS18|HELSNF1	MIM:610528|HGNC:HGNC:20153|Ensembl:ENSG00000100888|HPRD:16712|Vega:OTTHUMG00000170759	14	14q11.2	chromodomain helicase DNA binding protein 8
CHERP	-0.632281	RO2	10523	-	DAN16|SCAF6|SRA1	HGNC:HGNC:16930|Ensembl:ENSG00000085872|Vega:OTTHUMG00000169304	19	19p13.11	calcium homeostasis endoplasmic reticulum protein
CHGA	-0.690335	RO2	1113	-	CGA	MIM:118910|HGNC:HGNC:1929|Ensembl:ENSG00000100604|HPRD:07170|Vega:OTTHUMG00000171225	14	14q32.12	chromogranin A
CHI3L1	-0.703704	RO1|RO2	1116	-	ASRT7|CGP-39|GP-39|GP39|HC-gp39|HCGP-3P|YKL-40|YKL40|YYL-40|hCGP-39	MIM:601525|HGNC:HGNC:1932|Ensembl:ENSG00000133048|HPRD:03314|Vega:OTTHUMG00000042122	1	1q32.1	chitinase 3 like 1
CHI3L2	-0.668067	RO2	1117	-	CHIL2|YKL-39|YKL39	MIM:601526|HGNC:HGNC:1933|Ensembl:ENSG00000064886|HPRD:03315|Vega:OTTHUMG00000012174	1	1p13.2	chitinase 3 like 2
CHIA	-0.668067	RO2	27159	-	AMCASE|CHIT2|TSA1902	MIM:606080|HGNC:HGNC:17432|Ensembl:ENSG00000134216|HPRD:09355|Vega:OTTHUMG00000011165	1	1p13.2	chitinase, acidic
CHIAP2	-0.668067	RO2	149620	-	-	HGNC:HGNC:44463|Ensembl:ENSG00000203878|HPRD:12595	1	1p13.2	chitinase, acidic pseudogene 2
CHIC1	-1.05109	RO2|RO3|RO5|RO6	53344	-	BRX	MIM:300922|HGNC:HGNC:1934|Ensembl:ENSG00000204116|Vega:OTTHUMG00000021835	X	Xq13.2	cysteine rich hydrophobic domain 1
CHIT1	-0.703704	RO1|RO2	1118	-	CHI3|CHIT|CHITD	MIM:600031|HGNC:HGNC:1936|Ensembl:ENSG00000133063|HPRD:02494|Vega:OTTHUMG00000042126	1	1q32.1	chitinase 1
CHM	-1.05109	RO2|RO3|RO5|RO6	1121	-	DXS540|GGTA|HSD-32|REP-1|TCD	MIM:300390|HGNC:HGNC:1940|Ensembl:ENSG00000188419|HPRD:02312|HPRD:06563|Vega:OTTHUMG00000021937	X	Xq21.2	CHM, Rab escort protein 1
CHML	-0.703704	RO1|RO2	1122	-	REP2	MIM:118825|HGNC:HGNC:1941|Ensembl:ENSG00000203668|HPRD:00341|Vega:OTTHUMG00000039690	1	1q43	CHM like, Rab escort protein 2
CHMP2A	-0.50117	RO2	27243	-	BC-2|BC2|CHMP2|VPS2|VPS2A	MIM:610893|HGNC:HGNC:30216|Ensembl:ENSG00000130724|HPRD:12520|Vega:OTTHUMG00000183547	19	19q13.43	charged multivesicular body protein 2A
CHMP4A	-0.690335	RO2	29082	-	C14orf123|CHMP4|CHMP4B|HSPC134|SHAX2|SNF7|SNF7-1|VPS32-1|VPS32A	MIM:610051|HGNC:HGNC:20274|Ensembl:ENSG00000254505|HPRD:16597|Vega:OTTHUMG00000167036	14	14q12	charged multivesicular body protein 4A
CHODL	-0.792233	RO2	140578	-	C21orf68|MT75|PRED12	MIM:607247|HGNC:HGNC:17807|Ensembl:ENSG00000154645|HPRD:06261|Vega:OTTHUMG00000074519	21	21q21.1	chondrolectin
CHRDL1	-1.05109	RO2|RO3|RO5|RO6	91851	-	CHL|MGC1|MGCN|NRLN1|VOPT|dA141H5.1	MIM:300350|HGNC:HGNC:29861|Ensembl:ENSG00000101938|HPRD:02285|Vega:OTTHUMG00000022199	X	Xq23	chordin like 1
CHRM3	-0.703704	RO1|RO2	1131	-	EGBRS|HM3|PBS	MIM:118494|HGNC:HGNC:1952|Ensembl:ENSG00000133019|HPRD:00329|Vega:OTTHUMG00000039649	1	1q43	cholinergic receptor muscarinic 3
CHRNB2	-0.71612	RO2	1141	-	EFNL3|nAChRB2	MIM:118507|HGNC:HGNC:1962|Ensembl:ENSG00000160716|HPRD:00335|Vega:OTTHUMG00000037262	1	1q21.3	cholinergic receptor nicotinic beta 2 subunit
CHST7	-1.09532	RO2|RO3|RO5|RO6	56548	-	C6ST-2|GST-5	MIM:300375|HGNC:HGNC:13817|Ensembl:ENSG00000147119|HPRD:02302|Vega:OTTHUMG00000021423	X	Xp11.3	carbohydrate sulfotransferase 7
CHST8	-0.50117	RO2	64377	-	GALNAC4ST1|GalNAc4ST|PSS3	MIM:610190|HGNC:HGNC:15993|Ensembl:ENSG00000124302|HPRD:07632|Vega:OTTHUMG00000180472	19	19q13.11	carbohydrate sulfotransferase 8
CHTF8P1	-1.09532	RO2|RO3|RO5|RO6	677883	-	CHTF8P|CTF8P	HGNC:HGNC:35443	X	Xp11.3	chromosome transmission fidelity factor 8 pseudogene 1
CHTOP	-0.71612	RO2	26097	-	C1orf77|FL-SRAG|FOP|SRAG|SRAG-3|SRAG-5|pp7704	MIM:614206|HGNC:HGNC:24511|Ensembl:ENSG00000160679|HPRD:13163|Vega:OTTHUMG00000037052	1	1q21.3	chromatin target of PRMT1
CHURC1	-0.690335	RO2	91612	-	C14orf52|My015|chch	MIM:608577|HGNC:HGNC:20099|Ensembl:ENSG00000258289|HPRD:12262|Vega:OTTHUMG00000170218	14	14q23.3	churchill domain containing 1
CHURC1-FNTB	-0.690335	RO2	100529261	-	-	HGNC:HGNC:42960|Ensembl:ENSG00000125954|Vega:OTTHUMG00000170219	14	14q23.3	CHURC1-FNTB readthrough
CIB3	-0.632281	RO2	117286	-	KIP3	MIM:610645|HGNC:HGNC:24580|Ensembl:ENSG00000141977|HPRD:16713|Vega:OTTHUMG00000182281	19	19p13.11	calcium and integrin binding family member 3
CIC	-0.50117	RO2	23152	-	-	MIM:612082|HGNC:HGNC:14214|Ensembl:ENSG00000079432|HPRD:10831|Vega:OTTHUMG00000182794	19	19q13.2	capicua transcriptional repressor
CICP1	-0.611538	RO5	360017	-	-	HGNC:HGNC:23936	Y	Yq11.23	capicua transcriptional repressor pseudogene 1
CICP11	-0.580231	RO2	100288904	-	-	HGNC:HGNC:37903	7	7p11.2	capicua transcriptional repressor pseudogene 11
CICP2	-0.611538	RO5	360016	-	-	HGNC:HGNC:23935	Y	Yq11.23	capicua transcriptional repressor pseudogene 2
CICP24	-0.634375	RO2	100996387	-	-	HGNC:HGNC:48831	7	-	capicua transcriptional repressor pseudogene 24
CICP26	-0.703704	RO1|RO2	648262	-	-	HGNC:HGNC:48834	1	1q42.13	capicua transcriptional repressor pseudogene 26
CICP5	-0.703704	RO1|RO2	730978	-	-	HGNC:HGNC:37754	1	1q42.11	capicua transcriptional repressor pseudogene 5
CIDEB	-0.690335	RO2	27141	-	-	MIM:604441|HGNC:HGNC:1977|Ensembl:ENSG00000136305|HPRD:11981|Vega:OTTHUMG00000171555	14	14q12	cell death-inducing DFFA-like effector b
CILP2	-0.632281	RO2	148113	-	CLIP-2	MIM:612419|HGNC:HGNC:24213|Ensembl:ENSG00000160161|HPRD:16714|Vega:OTTHUMG00000182148	19	19p13.11	cartilage intermediate layer protein 2
CINP	-0.690335	RO2	51550	-	-	MIM:613362|HGNC:HGNC:23789|Ensembl:ENSG00000100865|HPRD:16715|Vega:OTTHUMG00000171775	14	14q32.31	cyclin dependent kinase 2 interacting protein
CIPC	-0.690335	RO2	85457	-	KIAA1737	MIM:616995|HGNC:HGNC:20365|Ensembl:ENSG00000198894|HPRD:13890|Vega:OTTHUMG00000171573	14	14q24.3	CLOCK interacting pacemaker
CIRBP	-0.632281	RO2	1153	-	CIRP	MIM:602649|HGNC:HGNC:1982|Ensembl:ENSG00000099622|HPRD:08375|Vega:OTTHUMG00000180145	19	19p13.3	cold inducible RNA binding protein
CIRBP-AS1	-0.632281	RO2	148046	-	C19orf23	HGNC:HGNC:28588|HPRD:16626	19	19p13.3	CIRBP antisense RNA 1
CITED1	-1.05109	RO2|RO3|RO5|RO6	4435	-	MSG1	MIM:300149|HGNC:HGNC:1986|Ensembl:ENSG00000125931|HPRD:02146|Vega:OTTHUMG00000021812	X	Xq13.1	Cbp/p300 interacting transactivator with Glu/Asp rich carboxy-terminal domain 1
CITED4	-0.668067	RO2	163732	-	-	MIM:606815|HGNC:HGNC:18696|Ensembl:ENSG00000179862|HPRD:06011|Vega:OTTHUMG00000007728	1	1p34.2|1p35-p34	Cbp/p300 interacting transactivator with Glu/Asp rich carboxy-terminal domain 4
CKB	-0.690335	RO2	1152	-	B-CK|BCK|CKBB|HEL-211|HEL-S-29	MIM:123280|HGNC:HGNC:1991|Ensembl:ENSG00000166165|HPRD:00423|Vega:OTTHUMG00000171786	14	14q32.33	creatine kinase B
CKM	-0.50117	RO2	1158	-	CKMM|M-CK	MIM:123310|HGNC:HGNC:1994|Ensembl:ENSG00000104879|HPRD:00426|Vega:OTTHUMG00000181782	19	19q13.32	creatine kinase, M-type
CKS1B	-0.71612	RO2	1163	-	CKS1|PNAS-16|PNAS-18|ckshs1	MIM:116900|HGNC:HGNC:19083|Ensembl:ENSG00000173207|HPRD:00299|Vega:OTTHUMG00000037413	1	1q21.3	CDC28 protein kinase regulatory subunit 1B
CLASRP	-0.50117	RO2	11129	-	CLASP|SFRS16|SWAP2	HGNC:HGNC:17731|Ensembl:ENSG00000104859|HPRD:11552|Vega:OTTHUMG00000150189	19	19q13.32	CLK4 associating serine/arginine rich protein
CLC	-0.50117	RO2	1178	-	GAL10|Gal-10|LGALS10|LGALS10A|LPPL_HUMAN	MIM:153310|HGNC:HGNC:2014|Ensembl:ENSG00000105205|HPRD:08351|Vega:OTTHUMG00000183144	19	19q13.2	Charcot-Leyden crystal galectin
CLCA1	-0.668067	RO2	1179	-	CACC|CACC1|CLCRG1|CaCC-1|GOB5|hCLCA1|hCaCC-1	MIM:603906|HGNC:HGNC:2015|Ensembl:ENSG00000016490|HPRD:04880|Vega:OTTHUMG00000010254	1	1p22.3	chloride channel accessory 1
CLCA2	-0.668067	RO2	9635	-	CACC|CACC3|CLCRG2|CaCC-3	MIM:604003|HGNC:HGNC:2016|Ensembl:ENSG00000137975|HPRD:04923|Vega:OTTHUMG00000010256	1	1p22.3	chloride channel accessory 2
CLCA3P	-0.668067	RO2	9629	-	CLCA3	MIM:604337|HGNC:HGNC:2017|Ensembl:ENSG00000153923|HPRD:05065	1	1p22.3	chloride channel accessory 3, pseudogene
CLCA4	-0.668067	RO2	22802	-	CaCC|CaCC2	MIM:616857|HGNC:HGNC:2018|Ensembl:ENSG00000016602|HPRD:16719|Vega:OTTHUMG00000010260	1	1p22.3	chloride channel accessory 4
CLCC1	-0.668067	RO2	23155	-	MCLC	HGNC:HGNC:29675|Ensembl:ENSG00000121940|HPRD:17471|Vega:OTTHUMG00000011732	1	1p13.3	chloride channel CLIC like 1
CLCN4	-1.09532	RO2|RO3|RO5|RO6	1183	-	CLC4|ClC-4|ClC-4A|MRX15|MRX49	MIM:302910|HGNC:HGNC:2022|Ensembl:ENSG00000073464|HPRD:02362|Vega:OTTHUMG00000021125	X	Xp22.2	chloride voltage-gated channel 4
CLCN5	-1.09532	RO2|RO3|RO5|RO6	1184	-	CLC5|CLCK2|ClC-5|DENTS|NPHL1|NPHL2|XLRH|XRN|hCIC-K2	MIM:300008|HGNC:HGNC:2023|Ensembl:ENSG00000171365|HPRD:02053|Vega:OTTHUMG00000021514	X	Xp11.23	chloride voltage-gated channel 5
CLCN6	-0.945221	RO1|RO2	1185	-	CLC-6	MIM:602726|HGNC:HGNC:2024|Ensembl:ENSG00000011021|HPRD:04102|Vega:OTTHUMG00000002299	1	1p36.22	chloride voltage-gated channel 6
CLCNKA	-0.945221	RO1|RO2	1187	-	CLCK1|ClC-K1|hClC-Ka	MIM:602024|HGNC:HGNC:2026|Ensembl:ENSG00000186510|HPRD:03608|Vega:OTTHUMG00000009529	1	1p36.13	chloride voltage-gated channel Ka
CLCNKB	-0.945221	RO1|RO2	1188	-	CLCKB|ClC-K2|ClC-Kb	MIM:602023|HGNC:HGNC:2027|Ensembl:ENSG00000184908|HPRD:03607|Vega:OTTHUMG00000009530	1	1p36.13	chloride voltage-gated channel Kb
CLDN14	-0.792233	RO2	23562	-	DFNB29	MIM:605608|HGNC:HGNC:2035|Ensembl:ENSG00000159261|HPRD:05727|Vega:OTTHUMG00000086638	21	21q22.13	claudin 14
CLDN15	-0.531945	RO2	24146	-	-	MIM:615778|HGNC:HGNC:2036|Ensembl:ENSG00000106404|HPRD:13065|Vega:OTTHUMG00000150512	7	7q22.1	claudin 15
CLDN17	-0.792233	RO2	26285	-	-	MIM:617005|HGNC:HGNC:2038|Ensembl:ENSG00000156282|HPRD:10833|Vega:OTTHUMG00000081873	21	21q21.3	claudin 17
CLDN19	-0.668067	RO2	149461	-	HOMG5	MIM:610036|HGNC:HGNC:2040|Ensembl:ENSG00000164007|HPRD:10834|Vega:OTTHUMG00000007524	1	1p34.2	claudin 19
CLDN2	-1.05109	RO2|RO3|RO5|RO6	9075	-	-	MIM:300520|HGNC:HGNC:2041|Ensembl:ENSG00000165376|HPRD:06471|Vega:OTTHUMG00000022154	X	Xq22.3	claudin 2
CLDN3	-0.634375	RO2	1365	-	C7orf1|CPE-R2|CPETR2|HRVP1|RVP1	MIM:602910|HGNC:HGNC:2045|Ensembl:ENSG00000165215|HPRD:04219|Vega:OTTHUMG00000023424	7	7q11.23	claudin 3
CLDN4	-0.634375	RO2	1364	-	CPE-R|CPER|CPETR|CPETR1|WBSCR8|hCPE-R	MIM:602909|HGNC:HGNC:2046|Ensembl:ENSG00000189143|HPRD:04218|Vega:OTTHUMG00000023425	7	7q11.23	claudin 4
CLDN8	-0.792233	RO2	9073	-	HEL-S-79	MIM:611231|HGNC:HGNC:2050|Ensembl:ENSG00000156284|HPRD:10835|Vega:OTTHUMG00000081872	21	21q22.11	claudin 8
CLDND2	-0.50117	RO2	125875	-	-	HGNC:HGNC:28511|Ensembl:ENSG00000160318|HPRD:14574|Vega:OTTHUMG00000182901	19	19q13.41	claudin domain containing 2
CLEC11A	-0.50117	RO2	6320	-	CLECSF3|LSLCL|P47|SCGF	MIM:604713|HGNC:HGNC:10576|Ensembl:ENSG00000105472|HPRD:05277|Vega:OTTHUMG00000182866	19	19q13.33	C-type lectin domain family 11 member A
CLEC14A	-0.690335	RO2	161198	-	C14orf27|CEG1|EGFR-5	MIM:616845|HGNC:HGNC:19832|Ensembl:ENSG00000176435|HPRD:10711|Vega:OTTHUMG00000140248	14	14q21.1	C-type lectin domain family 14 member A
CLEC17A	-0.632281	RO2	388512	-	-	MIM:616838|HGNC:HGNC:34520|Ensembl:ENSG00000187912|HPRD:16993|Vega:OTTHUMG00000169312	19	19p13.12	C-type lectin domain family 17 member A
CLEC4G	-0.632281	RO2	339390	-	DTTR431|LP2698|LSECtin|UNQ431	MIM:616256|HGNC:HGNC:24591|Ensembl:ENSG00000182566|HPRD:16721|Vega:OTTHUMG00000182519	19	19p13.2	C-type lectin domain family 4 member G
CLEC4GP1	-0.632281	RO2	440508	-	-	HGNC:HGNC:33502	19	19p13.2	C-type lectin domain family 4 member G pseudogene 1
CLEC4M	-0.632281	RO2	10332	-	CD209L|CD299|DC-SIGN2|DC-SIGNR|DCSIGNR|HP10347|L-SIGN|LSIGN	MIM:605872|HGNC:HGNC:13523|Ensembl:ENSG00000104938|HPRD:12060|Vega:OTTHUMG00000182432	19	19p13.2	C-type lectin domain family 4 member M
CLIC2	-1.05109	RO2|RO3|RO5|RO6	1193	-	CLIC2b|MRXS32|XAP121	MIM:300138|HGNC:HGNC:2063|Ensembl:ENSG00000155962|HPRD:02139|Vega:OTTHUMG00000022660	X	Xq28	chloride intracellular channel 2
CLIC4	-0.945221	RO1|RO2	25932	-	CLIC4L|H1|MTCLIC|huH1|p64H1	MIM:606536|HGNC:HGNC:13518|Ensembl:ENSG00000169504|HPRD:05943|Vega:OTTHUMG00000003327	1	1p36.11	chloride intracellular channel 4
CLIC6	-0.792233	RO2	54102	-	CLIC1L	MIM:615321|HGNC:HGNC:2065|Ensembl:ENSG00000159212|Vega:OTTHUMG00000086237	21	21q22.12	chloride intracellular channel 6
CLIP2	-0.634375	RO2	7461	-	CLIP|CLIP-115|CYLN2|WBSCR3|WBSCR4|WSCR3|WSCR4	MIM:603432|HGNC:HGNC:2586|Ensembl:ENSG00000106665|HPRD:09140|Vega:OTTHUMG00000022980	7	7q11.23	CAP-Gly domain containing linker protein 2
CLIP3	-0.50117	RO2	25999	-	CLIPR-59|CLIPR59|RSNL1	MIM:607382|HGNC:HGNC:24314|Ensembl:ENSG00000105270|HPRD:09572|Vega:OTTHUMG00000181747	19	19q13.12	CAP-Gly domain containing linker protein 3
CLK2	-0.71612	RO2	1196	-	-	MIM:602989|HGNC:HGNC:2069|Ensembl:ENSG00000176444|HPRD:04289|Vega:OTTHUMG00000035873	1	1q22	CDC like kinase 2
CLMN	-0.690335	RO2	79789	-	-	MIM:611121|HGNC:HGNC:19972|Ensembl:ENSG00000165959|HPRD:13076|Vega:OTTHUMG00000171629	14	14q32.13	calmin
CLPP	-0.632281	RO2	8192	-	DFNB81|PRLTS3	MIM:601119|HGNC:HGNC:2084|Ensembl:ENSG00000125656|HPRD:03074|Vega:OTTHUMG00000180779	19	19p13.3	caseinolytic mitochondrial matrix peptidase proteolytic subunit
CLPTM1	-0.50117	RO2	1209	-	-	MIM:604783|HGNC:HGNC:2087|Ensembl:ENSG00000104853|Vega:OTTHUMG00000180849	19	19q13.32	CLPTM1, transmembrane protein
CLSPN	-0.668067	RO2	63967	-	-	MIM:605434|HGNC:HGNC:19715|Ensembl:ENSG00000092853|HPRD:09257|Vega:OTTHUMG00000004168	1	1p34.3	claspin
CLSTN1	-0.945221	RO1|RO2	22883	-	ALC-ALPHA|CDHR12|CST-1|CSTN1|PIK3CD|XB31alpha|alcalpha1|alcalpha2	MIM:611321|HGNC:HGNC:17447|Ensembl:ENSG00000171603|HPRD:10837|Vega:OTTHUMG00000001451	1	1p36.22	calsyntenin 1
CLUHP1	-0.611538	RO5	100418708	-	KIAA0664P1	HGNC:HGNC:38416	Y	Yq11.222	clustered mitochondria homolog pseudogene 1
CLUHP2	-0.611538	RO5	100418709	-	KIAA0664P2	HGNC:HGNC:38453	Y	Yq11.222	clustered mitochondria homolog pseudogene 2
CMA1	-0.690335	RO2	1215	-	CYH|MCT1|chymase	MIM:118938|HGNC:HGNC:2097|Ensembl:ENSG00000092009|HPRD:00346|Vega:OTTHUMG00000140181	14	14q12	chymase 1
CMC4	-1.05109	RO2|RO3|RO5|RO6	100272147	-	C6.1B|MTCP1|MTCP1B|MTCP1NB|p8|p8MTCP1	HGNC:HGNC:35428|Ensembl:ENSG00000182712|Vega:OTTHUMG00000158504	X	Xq28	C-X9-C motif containing 4
CMPK1	-0.668067	RO2	51727	-	CK|CMK|CMPK|UMK|UMP-CMPK|UMPK	MIM:191710|HGNC:HGNC:18170|Ensembl:ENSG00000162368|HPRD:18258|Vega:OTTHUMG00000007849	1	1p33	cytidine/uridine monophosphate kinase 1
CMTM5	-0.690335	RO2	116173	-	CKLFSF5	MIM:607888|HGNC:HGNC:19176|Ensembl:ENSG00000166091|HPRD:06986|Vega:OTTHUMG00000028751	14	14q11.2	CKLF like MARVEL transmembrane domain containing 5
CNFN	-0.50117	RO2	84518	-	PLAC8L2	MIM:611764|HGNC:HGNC:30183|Ensembl:ENSG00000105427|HPRD:16729|Vega:OTTHUMG00000182813	19	19q13.2	cornifelin
CNGA2	-1.05109	RO2|RO3|RO5|RO6	1260	-	CNCA|CNCA1|CNG2|OCNC1|OCNCALPHA|OCNCa	MIM:300338|HGNC:HGNC:2149|Ensembl:ENSG00000183862|HPRD:08946|Vega:OTTHUMG00000024173	X	Xq28	cyclic nucleotide gated channel alpha 2
CNIH1	-0.690335	RO2	10175	-	CNIH|CNIH-1|CNIL|TGAM77	MIM:611287|HGNC:HGNC:19431|Ensembl:ENSG00000100528|HPRD:16730|Vega:OTTHUMG00000152335	14	14q22.2	cornichon family AMPA receptor auxiliary protein 1
CNIH3	-0.703704	RO1|RO2	149111	-	CNIH-3	HGNC:HGNC:26802|Ensembl:ENSG00000143786|HPRD:08799|Vega:OTTHUMG00000037634	1	1q42.12	cornichon family AMPA receptor auxiliary protein 3
CNIH4	-0.703704	RO1|RO2	29097	-	CNIH-4|HSPC163	HGNC:HGNC:25013|Ensembl:ENSG00000143771|HPRD:13709|Vega:OTTHUMG00000037635	1	1q42.11	cornichon family AMPA receptor auxiliary protein 4
CNKSR1	-0.945221	RO1|RO2	10256	-	CNK|CNK1	MIM:603272|HGNC:HGNC:19700|Ensembl:ENSG00000142675|Vega:OTTHUMG00000007541	1	1p36.11	connector enhancer of kinase suppressor of Ras 1
CNKSR2	-1.09532	RO2|RO3|RO5|RO6	22866	-	CNK2|KSR2|MAGUIN	MIM:300724|HGNC:HGNC:19701|Ensembl:ENSG00000149970|HPRD:06473|Vega:OTTHUMG00000021233	X	Xp22.12	connector enhancer of kinase suppressor of Ras 2
CNN1	-0.632281	RO2	1264	-	HEL-S-14|SMCC|Sm-Calp	MIM:600806|HGNC:HGNC:2155|Ensembl:ENSG00000130176|HPRD:02884|Vega:OTTHUMG00000182033	19	19p13.2	calponin 1
CNN2	-0.632281	RO2	1265	-	-	MIM:602373|HGNC:HGNC:2156|Ensembl:ENSG00000064666|HPRD:03847|Vega:OTTHUMG00000172729	19	19p13.3	calponin 2
CNN3	-0.668067	RO2	1266	-	-	MIM:602374|HGNC:HGNC:2157|Ensembl:ENSG00000117519|HPRD:03848|Vega:OTTHUMG00000010783	1	1p21.3	calponin 3
CNOT3	-0.50117	RO2	4849	-	LENG2|NOT3|NOT3H	MIM:604910|HGNC:HGNC:7879|Ensembl:ENSG00000088038|HPRD:05368|Vega:OTTHUMG00000066468	19	19q13.42	CCR4-NOT transcription complex subunit 3
CNOT7P1	-1.05109	RO2|RO3|RO5|RO6	100421338	-	-	HGNC:HGNC:44248	X	Xq13.1	CCR4-NOT transcription complex subunit 7 pseudogene 1
CNPY4	-0.531945	RO2	245812	-	PRAT4B	MIM:610047|HGNC:HGNC:28631|Ensembl:ENSG00000166997|HPRD:14611|Vega:OTTHUMG00000154817	7	7q22.1	canopy FGF signaling regulator 4
CNR2	-0.945221	RO1|RO2	1269	-	CB-2|CB2|CX5	MIM:605051|HGNC:HGNC:2160|Ensembl:ENSG00000188822|HPRD:05444|Vega:OTTHUMG00000013892	1	1p36.11	cannabinoid receptor 2
CNST	-0.703704	RO1|RO2	163882	-	C1orf71|PPP1R64	MIM:613439|HGNC:HGNC:26486|Ensembl:ENSG00000162852|HPRD:08718|Vega:OTTHUMG00000040090	1	1q44	consortin, connexin sorting protein
CNTD2	-0.50117	RO2	79935	-	CCNP	HGNC:HGNC:25805|Ensembl:ENSG00000105219|HPRD:08581|Vega:OTTHUMG00000160481	19	19q13.2	cyclin N-terminal domain containing 2
CNTN2	-0.703704	RO1|RO2	6900	-	AXT|FAME5|TAG-1|TAX|TAX1	MIM:190197|HGNC:HGNC:2172|Ensembl:ENSG00000184144|HPRD:01826|Vega:OTTHUMG00000037105	1	1q32.1	contactin 2
COA6	-0.703704	RO1|RO2	388753	-	C1orf31|CEMCOX4	MIM:614772|HGNC:HGNC:18025|Ensembl:ENSG00000168275|HPRD:18535|Vega:OTTHUMG00000037945	1	1q42.2	cytochrome c oxidase assembly factor 6
COA7	-0.668067	RO2	65260	-	C1orf163|RESA1|SELRC1	MIM:615623|HGNC:HGNC:25716|Ensembl:ENSG00000162377|HPRD:07769|Vega:OTTHUMG00000008505	1	1p32.3	cytochrome c oxidase assembly factor 7 (putative)
COCH	-0.690335	RO2	1690	-	COCH-5B2|COCH5B2|DFNA9	MIM:603196|HGNC:HGNC:2180|Ensembl:ENSG00000100473|HPRD:04431|Vega:OTTHUMG00000029432	14	14q12	cochlin
COG2	-0.703704	RO1|RO2	22796	-	LDLC	MIM:606974|HGNC:HGNC:6546|Ensembl:ENSG00000135775|HPRD:07372|Vega:OTTHUMG00000037753	1	1q42.2	component of oligomeric golgi complex 2
COL11A1	-0.668067	RO2	1301	-	CO11A1|COLL6|STL2	MIM:120280|HGNC:HGNC:2186|Ensembl:ENSG00000060718|HPRD:00375|Vega:OTTHUMG00000010872	1	1p21.1	collagen type XI alpha 1 chain
COL16A1	-0.945221	RO1|RO2	1307	-	447AA|FP1572	MIM:120326|HGNC:HGNC:2193|Ensembl:ENSG00000084636|HPRD:00381|Vega:OTTHUMG00000003883	1	1p35.2	collagen type XVI alpha 1 chain
COL18A1	-0.792233	RO2	80781	-	KNO|KNO1|KS	MIM:120328|HGNC:HGNC:2195|Ensembl:ENSG00000182871|HPRD:00382|Vega:OTTHUMG00000090407	21	21q22.3	collagen type XVIII alpha 1 chain
COL18A1-AS1	-0.792233	RO2	378832	-	C21orf123|NCRNA00175|PRED80	HGNC:HGNC:23132|Ensembl:ENSG00000183535|HPRD:10736	21	21q22.3	COL18A1 antisense RNA 1
COL24A1	-0.668067	RO2	255631	-	-	MIM:610025|HGNC:HGNC:20821|Ensembl:ENSG00000171502|HPRD:10846|Vega:OTTHUMG00000010629	1	1p22.3	collagen type XXIV alpha 1 chain
COL26A1	-0.531945	RO2	136227	-	EMI6|EMID2|EMU2|SH2B	MIM:608927|HGNC:HGNC:18038|Ensembl:ENSG00000160963|HPRD:16405|Vega:OTTHUMG00000150033	7	7q22.1	collagen type XXVI alpha 1 chain
COL4A5	-1.05109	RO2|RO3|RO5|RO6	1287	-	ASLN|ATS|CA54	MIM:303630|HGNC:HGNC:2207|Ensembl:ENSG00000188153|HPRD:02363|Vega:OTTHUMG00000022182	X	Xq22.3	collagen type IV alpha 5 chain
COL4A6	-1.05109	RO2|RO3|RO5|RO6	1288	-	CXDELq22.3|DELXq22.3|DFNX6	MIM:303631|HGNC:HGNC:2208|Ensembl:ENSG00000197565|HPRD:02364|Vega:OTTHUMG00000022179	X	Xq22.3	collagen type IV alpha 6 chain
COL5A3	-0.632281	RO2	50509	-	-	MIM:120216|HGNC:HGNC:14864|Ensembl:ENSG00000080573|HPRD:00369|Vega:OTTHUMG00000150019	19	19p13.2	collagen type V alpha 3 chain
COL6A1	-0.792233	RO2	1291	-	BTHLM1|OPLL|UCHMD1	MIM:120220|HGNC:HGNC:2211|Ensembl:ENSG00000142156|HPRD:00370|Vega:OTTHUMG00000090440	21	21q22.3	collagen type VI alpha 1 chain
COL6A2	-0.792233	RO2	1292	-	BTHLM1|PP3610|UCMD1	MIM:120240|HGNC:HGNC:2212|Ensembl:ENSG00000142173|HPRD:02110|Vega:OTTHUMG00000090489	21	21q22.3	collagen type VI alpha 2 chain
COL8A2	-0.668067	RO2	1296	-	FECD|FECD1|PPCD|PPCD2	MIM:120252|HGNC:HGNC:2216|Ensembl:ENSG00000171812|HPRD:08347|Vega:OTTHUMG00000007665	1	1p34.3	collagen type VIII alpha 2 chain
COL9A2	-0.668067	RO2	1298	-	DJ39G22.4|EDM2|MED|STL5	MIM:120260|HGNC:HGNC:2218|Ensembl:ENSG00000049089|HPRD:00373|Vega:OTTHUMG00000005761	1	1p34.2	collagen type IX alpha 2 chain
COLGALT1	-0.632281	RO2	79709	-	GLT25D1	HGNC:HGNC:26182|Ensembl:ENSG00000130309|HPRD:07986|Vega:OTTHUMG00000182893	19	19p13.11	collagen beta(1-O)galactosyltransferase 1
COLGALT2	-0.71612	RO2	23127	-	C1orf17|GLT25D2	HGNC:HGNC:16790|Ensembl:ENSG00000198756|HPRD:13583|Vega:OTTHUMG00000035460	1	1q25.3	collagen beta(1-O)galactosyltransferase 2
COMP	-0.632281	RO2	1311	-	EDM1|EPD1|MED|PSACH|THBS5|TSP5	MIM:600310|HGNC:HGNC:2227|Ensembl:ENSG00000105664|HPRD:02632|Vega:OTTHUMG00000169318	19	19p13.11	cartilage oligomeric matrix protein
COPA	-0.71612	RO2	1314	-	AILJK|HEP-COP	MIM:601924|HGNC:HGNC:2230|Ensembl:ENSG00000122218|HPRD:03564|Vega:OTTHUMG00000033111	1	1q23.2	coatomer protein complex subunit alpha
COPE	-0.632281	RO2	11316	-	epsilon-COP	MIM:606942|HGNC:HGNC:2234|Ensembl:ENSG00000105669|HPRD:06089|Vega:OTTHUMG00000183052	19	19p13.11	coatomer protein complex subunit epsilon
COPS6	-0.531945	RO2	10980	-	CSN6|MOV34-34KD	MIM:614729|HGNC:HGNC:21749|Ensembl:ENSG00000168090|HPRD:16735|Vega:OTTHUMG00000154632	7	7q22.1	COP9 signalosome subunit 6
COQ6	-0.690335	RO2	51004	-	CGI-10|CGI10|COQ10D6	MIM:614647|HGNC:HGNC:20233|Ensembl:ENSG00000119723|HPRD:16742|Vega:OTTHUMG00000171260	14	14q24.3	coenzyme Q6, monooxygenase
CORT	-0.945221	RO1|RO2	1325	-	CST-14|CST-17|CST-29	MIM:602784|HGNC:HGNC:2257|Ensembl:ENSG00000241563|HPRD:04150|Vega:OTTHUMG00000001906	1	1p36.22	cortistatin
COX16	-0.690335	RO2	51241	-	C14orf112|HSPC203	HGNC:HGNC:20213|Ensembl:ENSG00000133983|HPRD:16591|Vega:OTTHUMG00000171238	14	14q24.2	COX16, cytochrome c oxidase assembly homolog
COX20	-0.703704	RO1|RO2	116228	-	FAM36A	MIM:614698|HGNC:HGNC:26970|Ensembl:ENSG00000203667|HPRD:13307|Vega:OTTHUMG00000040401	1	1q44	COX20, cytochrome c oxidase assembly factor
COX6B1	-0.50117	RO2	1340	-	COX6B|COXG|COXVIb1	MIM:124089|HGNC:HGNC:2280|Ensembl:ENSG00000126267|HPRD:00493|Vega:OTTHUMG00000048112	19	19q13.12	cytochrome c oxidase subunit 6B1
COX6B2	-0.50117	RO2	125965	-	COXVIB2|CT59	HGNC:HGNC:24380|Ensembl:ENSG00000160471|HPRD:13088|Vega:OTTHUMG00000180774	19	19q13.42	cytochrome c oxidase subunit 6B2
COX7A1	-0.50117	RO2	1346	-	COX7A|COX7AH|COX7AM	MIM:123995|HGNC:HGNC:2287|Ensembl:ENSG00000161281|HPRD:00481|Vega:OTTHUMG00000048144	19	19q13.12	cytochrome c oxidase subunit 7A1
COX7B	-1.05109	RO2|RO3|RO5|RO6	1349	-	APLCC|LSDMCA2	MIM:300885|HGNC:HGNC:2291|Ensembl:ENSG00000131174|HPRD:04812|Vega:OTTHUMG00000022718	X	Xq21.1	cytochrome c oxidase subunit 7B
COX8C	-0.690335	RO2	341947	-	COX8-3	MIM:616855|HGNC:HGNC:24382|Ensembl:ENSG00000187581|HPRD:13090|Vega:OTTHUMG00000171279	14	14q32.12	cytochrome c oxidase subunit 8C
CPAMD8	-0.632281	RO2	27151	-	K-CAP|VIP	MIM:608841|HGNC:HGNC:23228|Ensembl:ENSG00000160111|HPRD:09892|Vega:OTTHUMG00000133549	19	19p13.11	C3 and PZP like, alpha-2-macroglobulin domain containing 8
CPNE6	-0.690335	RO2	9362	-	-	MIM:605688|HGNC:HGNC:2319|Ensembl:ENSG00000100884|HPRD:05748|Vega:OTTHUMG00000028781	14	14q11.2	copine 6
CPSF2	-0.690335	RO2	53981	-	CPSF100	MIM:606028|HGNC:HGNC:2325|Ensembl:ENSG00000165934|HPRD:05824|Vega:OTTHUMG00000171181	14	14q32.12	cleavage and polyadenylation specific factor 2
CPSF3L	-0.945221	RO1|RO2	54973	-	CPSF73L|INT11|INTS11|RC-68|RC68	MIM:611354|HGNC:HGNC:26052|Ensembl:ENSG00000127054|HPRD:13377|Vega:OTTHUMG00000003330	1	1p36.33	cleavage and polyadenylation specific factor 3-like
CPSF4	-0.531945	RO2	10898	-	CPSF30|NAR|NEB-1|NEB1	MIM:603052|HGNC:HGNC:2327|Ensembl:ENSG00000160917|HPRD:04338|Vega:OTTHUMG00000154599	7	7q22.1	cleavage and polyadenylation specific factor 4
CPT1C	-0.50117	RO2	126129	-	CATL1|CPT1-B|CPT1P|CPTI-B|CPTIC|SPG73	MIM:608846|HGNC:HGNC:18540|Ensembl:ENSG00000169169|HPRD:12315|Vega:OTTHUMG00000183267	19	19q13.33	carnitine palmitoyltransferase 1C
CPT2	-0.668067	RO2	1376	-	CPT1|CPTASE|IIAE4	MIM:600650|HGNC:HGNC:2330|Ensembl:ENSG00000157184|HPRD:02802|Vega:OTTHUMG00000008942	1	1p32.3	carnitine palmitoyltransferase 2
CPXCR1	-1.05109	RO2|RO3|RO5|RO6	53336	-	CT77	HGNC:HGNC:2332|Ensembl:ENSG00000147183|HPRD:06474|Vega:OTTHUMG00000021950	X	Xq21.31	CPX chromosome region, candidate 1
CR1	-0.703704	RO1|RO2	1378	-	C3BR|C4BR|CD35|KN	MIM:120620|HGNC:HGNC:2334|Ensembl:ENSG00000203710|HPRD:00398|Vega:OTTHUMG00000036311	1	1q32.2	complement C3b/C4b receptor 1 (Knops blood group)
CR1L	-0.703704	RO1|RO2	1379	-	-	MIM:605886|HGNC:HGNC:2335|Ensembl:ENSG00000197721|Vega:OTTHUMG00000036354	1	1q32.2	complement C3b/C4b receptor 1 like
CR2	-0.703704	RO1|RO2	1380	-	C3DR|CD21|CR|CVID7|SLEB9	MIM:120650|HGNC:HGNC:2336|Ensembl:ENSG00000117322|HPRD:00399|Vega:OTTHUMG00000036307	1	1q32.2	complement C3d receptor 2
CRABP2	-0.71612	RO2	1382	-	CRABP-II|RBP6	MIM:180231|HGNC:HGNC:2339|Ensembl:ENSG00000143320|HPRD:08353|Vega:OTTHUMG00000041300	1	1q23.1	cellular retinoic acid binding protein 2
CRB1	-0.703704	RO1|RO2	23418	-	LCA8|RP12	MIM:604210|HGNC:HGNC:2343|Ensembl:ENSG00000134376|HPRD:05019|Vega:OTTHUMG00000035663	1	1q31.3	crumbs 1, cell polarity complex component
CRB3	-0.632281	RO2	92359	-	-	MIM:609737|HGNC:HGNC:20237|Ensembl:ENSG00000130545|HPRD:16749|Vega:OTTHUMG00000181828	19	19p13.3	crumbs 3, cell polarity complex component
CRCP	-0.634375	RO2	27297	-	CGRP-RCP|CGRPRCP|RCP|RCP9	MIM:606121|HGNC:HGNC:17888|Ensembl:ENSG00000241258|HPRD:12089|Vega:OTTHUMG00000129519	7	7q11.21	CGRP receptor component
CRCT1	-0.71612	RO2	54544	-	C1orf42|NICE-1	HGNC:HGNC:29875|Ensembl:ENSG00000169509|HPRD:16635|Vega:OTTHUMG00000012391	1	1q21.3	cysteine rich C-terminal 1
CREB3L3	-0.632281	RO2	84699	-	CREB-H|CREBH|HYST1481	MIM:611998|HGNC:HGNC:18855|Ensembl:ENSG00000060566|HPRD:16752|Vega:OTTHUMG00000181846	19	19p13.3	cAMP responsive element binding protein 3 like 3
CREB3L4	-0.71612	RO2	148327	-	AIBZIP|ATCE1|CREB3|CREB4|JAL|hJAL	MIM:607138|HGNC:HGNC:18854|Ensembl:ENSG00000143578|HPRD:06323|Vega:OTTHUMG00000037159	1	1q21.3	cAMP responsive element binding protein 3 like 4
CREG1	-0.71612	RO2	8804	-	CREG	HGNC:HGNC:2351|Ensembl:ENSG00000143162|HPRD:09897|Vega:OTTHUMG00000034682	1	1q24.2	cellular repressor of E1A stimulated genes 1
CRIP1	-0.690335	RO2	1396	-	CRHP|CRIP|CRP-1|CRP1	MIM:123875|HGNC:HGNC:2360|Ensembl:ENSG00000213145|Ensembl:ENSG00000257341|HPRD:00469|Vega:OTTHUMG00000029908|Vega:OTTHUMG00000029910	14	14q32.33	cysteine rich protein 1
CRIP2	-0.690335	RO2	1397	-	CRIP|CRP2|ESP1	MIM:601183|HGNC:HGNC:2361|Ensembl:ENSG00000182809|HPRD:03113|Vega:OTTHUMG00000029906	14	14q32.33	cysteine rich protein 2
CRLF1	-0.632281	RO2	9244	-	CISS|CISS1|CLF|CLF-1|NR6|zcytor5	MIM:604237|HGNC:HGNC:2364|Ensembl:ENSG00000006016|HPRD:09177|Vega:OTTHUMG00000183111	19	19p13.11	cytokine receptor like factor 1
CRLF2	-1.09532	RO2|RO3|RO5|RO6	64109	-	CRL2|CRLF2Y|TSLPR	MIM:300357|MIM:400023|HGNC:HGNC:14281|Ensembl:ENSG00000205755|HPRD:02288|Vega:OTTHUMG00000067432	X|Y	Xp22.33 and Yp11.2	cytokine receptor-like factor 2
CRNN	-0.71612	RO2	49860	-	C1orf10|DRC1|PDRC1|SEP53	MIM:611312|HGNC:HGNC:1230|Ensembl:ENSG00000143536|HPRD:12720|Vega:OTTHUMG00000012383	1	1q21.3	cornulin
CROCC	-0.945221	RO1|RO2	9696	-	ROLT|TAX1BP2	MIM:615776|HGNC:HGNC:21299|Ensembl:ENSG00000058453|HPRD:16758|Vega:OTTHUMG00000002200	1	1p36.13	ciliary rootlet coiled-coil, rootletin
CROCCP2	-0.945221	RO1|RO2	84809	-	CROCCL1	HGNC:HGNC:28170	1	1p36.13	ciliary rootlet coiled-coil, rootletin pseudogene 2
CROCCP3	-0.945221	RO1|RO2	114819	-	CROCCL2|dJ798A10.2	HGNC:HGNC:29405|Ensembl:ENSG00000080947	1	1p36.13	ciliary rootlet coiled-coil, rootletin pseudogene 3
CROCCP4	-1.05533	RO2	100421113	-	-	HGNC:HGNC:43864	1	1p36.13	ciliary rootlet coiled-coil, rootletin pseudogene 4
CROCCP5	-0.945221	RO1|RO2	100421114	-	-	HGNC:HGNC:43865	1	1p36.12	ciliary rootlet coiled-coil, rootletin pseudogene 5
CRP	-0.71612	RO2	1401	-	PTX1	MIM:123260|HGNC:HGNC:2367|Ensembl:ENSG00000132693|HPRD:00422|Vega:OTTHUMG00000035344	1	1q23.2	C-reactive protein
CRTC1	-0.632281	RO2	23373	-	MECT1|TORC-1|TORC1|WAMTP1	MIM:607536|HGNC:HGNC:16062|Ensembl:ENSG00000105662|HPRD:06339|Vega:OTTHUMG00000183115	19	19p13.11	CREB regulated transcription coactivator 1
CRTC2	-0.71612	RO2	200186	-	TORC-2|TORC2	MIM:608972|HGNC:HGNC:27301|Ensembl:ENSG00000160741|HPRD:12347|Vega:OTTHUMG00000037156	1	1q21.3	CREB regulated transcription coactivator 2
CRX	-0.50117	RO2	1406	-	CORD2|CRD|LCA7|OTX3	MIM:602225|HGNC:HGNC:2383|Ensembl:ENSG00000105392|HPRD:03748|Vega:OTTHUMG00000170610	19	19q13.33	cone-rod homeobox
CRYAA	-0.792233	RO2	1409	-	CRYA1|CTRCT9|HSPB4	MIM:123580|HGNC:HGNC:2388|Ensembl:ENSG00000160202|HPRD:00427|Vega:OTTHUMG00000086842	21	21q22.3	crystallin alpha A
CRYZ	-0.668067	RO2	1429	-	-	MIM:123691|HGNC:HGNC:2419|Ensembl:ENSG00000116791|HPRD:00437|Vega:OTTHUMG00000009620	1	1p31.1	crystallin zeta
CRYZL1	-0.792233	RO2	9946	-	4P11|QOH-1	MIM:603920|HGNC:HGNC:2420|Ensembl:ENSG00000205758|HPRD:06797|Vega:OTTHUMG00000065954	21	21q22.11	crystallin zeta like 1
CSAG1	-1.05109	RO2|RO3|RO5|RO6	158511	-	CSAGE|CT24.1	MIM:300944|HGNC:HGNC:24294|Ensembl:ENSG00000198930|HPRD:06475|Vega:OTTHUMG00000022648	X	Xq28	chondrosarcoma associated gene 1
CSAG2	-1.05109	RO2|RO3|RO5|RO6	102723547	-	CSAG3B|CT24.2|TRAG-3|TRAG3	HGNC:HGNC:16847	X	Xq28	CSAG family member 2
CSAG3	-1.05109	RO2|RO3|RO5|RO6	389903	-	CSAG3A|CT24.2	HGNC:HGNC:26237|Ensembl:ENSG00000268916|HPRD:14214	X	Xq28	CSAG family member 3
CSAG4	-1.05109	RO2|RO3|RO5|RO6	100130935	-	-	HGNC:HGNC:20923|Ensembl:ENSG00000242599	X	Xq28	CSAG family member 4 (pseudogene)
CSDE1	-0.668067	RO2	7812	-	D1S155E|UNR	MIM:191510|HGNC:HGNC:29905|Ensembl:ENSG00000009307|HPRD:15949|Vega:OTTHUMG00000012060	1	1p13.2	cold shock domain containing E1
CSF1	-0.668067	RO2	1435	-	CSF-1|MCSF	MIM:120420|HGNC:HGNC:2432|Ensembl:ENSG00000184371|HPRD:00388|Vega:OTTHUMG00000011646	1	1p13.3	colony stimulating factor 1
CSF2RA	-1.09532	RO2|RO3|RO5|RO6	1438	-	CD116|CDw116|CSF2R|CSF2RAX|CSF2RAY|CSF2RX|CSF2RY|GM-CSF-R-alpha|GMCSFR|GMR|SMDP4	MIM:306250|MIM:425000|HGNC:HGNC:2435|Ensembl:ENSG00000198223|HPRD:02381|Vega:OTTHUMG00000012533	X|Y	Xp22.33 and Yp11.2	colony stimulating factor 2 receptor alpha subunit
CSF3R	-0.668067	RO2	1441	-	CD114|GCSFR|SCN7	MIM:138971|HGNC:HGNC:2439|Ensembl:ENSG00000119535|HPRD:00737|Vega:OTTHUMG00000008010	1	1p34.3	colony stimulating factor 3 receptor
CSMD2	-0.668067	RO2	114784	-	dJ1007G16.1|dJ1007G16.2|dJ947L8.1	MIM:608398|HGNC:HGNC:19290|Ensembl:ENSG00000121904|HPRD:13094|Vega:OTTHUMG00000011135	1	1p35.1	CUB and Sushi multiple domains 2
CSNK1G2	-0.632281	RO2	1455	-	CK1g2	MIM:602214|HGNC:HGNC:2455|Ensembl:ENSG00000133275|HPRD:03738|Vega:OTTHUMG00000180016	19	19p13.3	casein kinase 1 gamma 2
CSNK1G2-AS1	-0.632281	RO2	255193	-	C19orf34	HGNC:HGNC:28604|Ensembl:ENSG00000180846|HPRD:16630	19	19p13.3	CSNK1G2 antisense RNA 1
CSPG4P1Y	-0.611538	RO5	114758	-	CSPG4LY|CSPG4LYP1|CSPG4P1|CSPG4PY1	MIM:400034|HGNC:HGNC:16478|Ensembl:ENSG00000240450	Y	Yq11.23	chondroitin sulfate proteoglycan 4 pseudogene 1, Y-linked
CSPG4P2Y	-0.611538	RO5	84664	-	CSPG4LYP2|CSPG4P2|CSPG4PY2	HGNC:HGNC:32424	Y	Yq11.23	chondroitin sulfate proteoglycan 4 pseudogene 2, Y-linked
CSPG4P3Y	-0.611538	RO5	100287261	-	CSPG4P3|CSPG4P6Y	HGNC:HGNC:38111	Y	Yq11.23	chondroitin sulfate proteoglycan 4 pseudogene 3, Y-linked
CSPG4P4Y	-0.611538	RO5	100287502	-	CSPG4P4|CSPG4P7Y	HGNC:HGNC:38535	Y	Yq11.23	chondroitin sulfate proteoglycan 4 pseudogene 4, Y-linked
CSRP1	-0.703704	RO1|RO2	1465	-	CRP|CRP1|CSRP|CYRP|D1S181E|HEL-141|HEL-S-286	MIM:123876|HGNC:HGNC:2469|Ensembl:ENSG00000159176|HPRD:00470|Vega:OTTHUMG00000035773	1	1q32.1	cysteine and glycine rich protein 1
CSTB	-0.792233	RO2	1476	-	CPI-B|CST6|EPM1|EPM1A|PME|STFB|ULD	MIM:601145|HGNC:HGNC:2482|Ensembl:ENSG00000160213|HPRD:03091|Vega:OTTHUMG00000086886	21	21q22.3	cystatin B
CSTF2	-1.05109	RO2|RO3|RO5|RO6	1478	-	CstF-64	MIM:300907|HGNC:HGNC:2484|Ensembl:ENSG00000101811|HPRD:02652|Vega:OTTHUMG00000022709	X	Xq22.1	cleavage stimulation factor subunit 2
CT45A3	-1.06967	RO6	441519	-	CT45-3|CT45-4|CT45.3|CT45.4|CT45A4	MIM:300794|HGNC:HGNC:33268|Ensembl:ENSG00000269096|HPRD:18653|Vega:OTTHUMG00000022489	X	Xq26.3	cancer/testis antigen family 45 member A3
CT45A5	-1.05109	RO2|RO3|RO5|RO6	441521	-	CT45.5|CT455	MIM:300796|HGNC:HGNC:33270|Ensembl:ENSG00000228836|HPRD:17573|Vega:OTTHUMG00000188603	X	Xq26.3	cancer/testis antigen family 45 member A5
CT45A6	-1.06967	RO6	541465	-	CT45-6|CT45.6	MIM:300797|HGNC:HGNC:33271|Ensembl:ENSG00000278289|HPRD:18672|Vega:OTTHUMG00000188604	X	Xq26.3	cancer/testis antigen family 45 member A6
CT47A1	-1.06489	RO5|RO6	728096	-	CT47.1	MIM:300780|HGNC:HGNC:33282|Ensembl:ENSG00000236371|Vega:OTTHUMG00000022311	X	Xq24	cancer/testis antigen family 47, member A1
CT47A10	-1.06489	RO5|RO6	728036	-	CT47|CT47.10	MIM:300789|HGNC:HGNC:33291|Ensembl:ENSG00000224089|Vega:OTTHUMG00000022309	X	Xq24	cancer/testis antigen family 47, member A10
CT47A11	-1.06984	RO3|RO5|RO6	255313	-	CT47.11	MIM:300592|HGNC:HGNC:27397|Ensembl:ENSG00000226929|HPRD:06619|Vega:OTTHUMG00000022310	X	Xq24	cancer/testis antigen family 47, member A11
CT47A12	-0.994838	RO2	100507170	-	CT47|CT47.12	HGNC:HGNC:33292|Ensembl:ENSG00000226685|Vega:OTTHUMG00000188843	X	Xq24	cancer/testis antigen family 47, member A12
CT47A2	-1.06489	RO5|RO6	728090	-	CT47.2	MIM:300781|HGNC:HGNC:33283|Ensembl:ENSG00000242362|Vega:OTTHUMG00000022312	X	Xq24	cancer/testis antigen family 47, member A2
CT47A3	-1.06967	RO6	728082	-	CT47.3	MIM:300782|HGNC:HGNC:33284|Ensembl:ENSG00000236126|Vega:OTTHUMG00000022313	X	Xq24	cancer/testis antigen family 47, member A3
CT47A4	-1.05109	RO2|RO3|RO5|RO6	728075	-	CT47.4	MIM:300783|HGNC:HGNC:33285|Ensembl:ENSG00000230594|Vega:OTTHUMG00000022314	X	Xq24	cancer/testis antigen family 47, member A4
CT47A5	-1.05109	RO2|RO3|RO5|RO6	728072	-	CT47.5	MIM:300784|HGNC:HGNC:33286|Ensembl:ENSG00000237957|Vega:OTTHUMG00000022315	X	Xq24	cancer/testis antigen family 47, member A5
CT47A6	-1.05109	RO2|RO3|RO5|RO6	728062	-	CT47.6	MIM:300785|HGNC:HGNC:33287|Ensembl:ENSG00000226023|Vega:OTTHUMG00000022316	X	Xq24	cancer/testis antigen family 47, member A6
CT47A7	-1.07469	RO3|RO6	653282	-	CT47.7	MIM:300786|HGNC:HGNC:33288|Ensembl:ENSG00000228517|Vega:OTTHUMG00000022317	X	Xq24	cancer/testis antigen family 47, member A7
CT47A9	-1.06984	RO3|RO5|RO6	728042	-	CT47.9	MIM:300788|HGNC:HGNC:33290|Ensembl:ENSG00000226600|Vega:OTTHUMG00000022319	X	Xq24	cancer/testis antigen family 47, member A9
CT47B1	-1.05109	RO2|RO3|RO5|RO6	643311	-	CT47.13|CT47A13	MIM:300790|HGNC:HGNC:33293|Ensembl:ENSG00000236446|Vega:OTTHUMG00000187483	X	Xq24	cancer/testis antigen family 47, member B1
CT55	-1.05109	RO2|RO3|RO5|RO6	54967	-	BJHCC20A|CXorf48	HGNC:HGNC:26047|Ensembl:ENSG00000169551|HPRD:06534|Vega:OTTHUMG00000022473	X	Xq26.3	cancer/testis antigen 55
CT83	-1.05109	RO2|RO3|RO5|RO6	203413	-	CXorf61|KK-LC-1|KKLC1	MIM:300625|HGNC:HGNC:33494|Ensembl:ENSG00000204019|HPRD:18577|Vega:OTTHUMG00000022244	X	Xq23	cancer/testis antigen 83
CTAG1A	-1.05109	RO2|RO3|RO5|RO6	246100	-	CT6.1|ESO1|LAGE-2|LAGE2A|NY-ESO-1	MIM:300657|HGNC:HGNC:24198|Ensembl:ENSG00000268651|HPRD:06607|Vega:OTTHUMG00000024238	X	Xq28	cancer/testis antigen 1A
CTAG1B	-1.05109	RO2|RO3|RO5|RO6	1485	-	CT6.1|CTAG|CTAG1|ESO1|LAGE-2|LAGE2B|NY-ESO-1	MIM:300156|HGNC:HGNC:2491|Ensembl:ENSG00000184033|HPRD:02151|Vega:OTTHUMG00000024232	X	Xq28	cancer/testis antigen 1B
CTAG2	-1.05109	RO2|RO3|RO5|RO6	30848	-	CAMEL|CT2|CT6.2|CT6.2a|CT6.2b|ESO2|LAGE-1|LAGE2B	MIM:300396|HGNC:HGNC:2492|Ensembl:ENSG00000126890|HPRD:02318|Vega:OTTHUMG00000024239	X	Xq28	cancer/testis antigen 2
CTBP2P8	-0.668067	RO2	100420253	-	-	HGNC:HGNC:45200	1	1p31.3	C-terminal binding protein 2 pseudogene 8
CTBS	-0.668067	RO2	1486	-	CTB	MIM:600873|HGNC:HGNC:2496|Ensembl:ENSG00000117151|HPRD:02927|Vega:OTTHUMG00000009922	1	1p22.3	chitobiase
CTH	-0.668067	RO2	1491	-	-	MIM:607657|HGNC:HGNC:2501|Ensembl:ENSG00000116761|HPRD:09633|Vega:OTTHUMG00000009352	1	1p31.1	cystathionine gamma-lyase
CTNNBIP1	-0.945221	RO1|RO2	56998	-	ICAT	MIM:607758|HGNC:HGNC:16913|Ensembl:ENSG00000178585|HPRD:09677|Vega:OTTHUMG00000001796	1	1p36.22	catenin beta interacting protein 1
CTPS1	-0.668067	RO2	1503	-	CTPS|IMD24	MIM:123860|HGNC:HGNC:2519|Ensembl:ENSG00000171793|HPRD:00465|Vega:OTTHUMG00000005712	1	1p34.2	CTP synthase 1
CTPS2	-1.09532	RO2|RO3|RO5|RO6	56474	-	-	MIM:300380|HGNC:HGNC:2520|Ensembl:ENSG00000047230|HPRD:02305|Vega:OTTHUMG00000021193	X	Xp22.2	CTP synthase 2
CTRC	-0.945221	RO1|RO2	11330	-	CLCR|ELA4	MIM:601405|HGNC:HGNC:2523|Ensembl:ENSG00000162438|HPRD:03242|Vega:OTTHUMG00000002255	1	1p36.21	chymotrypsin C
CTSE	-0.703704	RO1|RO2	1510	-	CATE	MIM:116890|HGNC:HGNC:2530|Ensembl:ENSG00000196188|HPRD:00294|Vega:OTTHUMG00000036121	1	1q32.1	cathepsin E
CTSG	-0.690335	RO2	1511	-	CATG|CG	MIM:116830|HGNC:HGNC:2532|Ensembl:ENSG00000100448|HPRD:00289|Vega:OTTHUMG00000140182	14	14q12	cathepsin G
CTSK	-0.71612	RO2	1513	-	CTS02|CTSO|CTSO1|CTSO2|PKND|PYCD	MIM:601105|HGNC:HGNC:2536|Ensembl:ENSG00000143387|HPRD:03064|Vega:OTTHUMG00000035008	1	1q21.3	cathepsin K
CTSS	-0.71612	RO2	1520	-	-	MIM:116845|HGNC:HGNC:2545|Ensembl:ENSG00000163131|HPRD:00292|Vega:OTTHUMG00000035010	1	1q21.3	cathepsin S
CTTNBP2NL	-0.668067	RO2	55917	-	-	MIM:615100|HGNC:HGNC:25330|Ensembl:ENSG00000143079|HPRD:10906|Vega:OTTHUMG00000011154	1	1p13.2	CTTNBP2 N-terminal like
CTU1	-0.50117	RO2	90353	-	ATPBD3|NCS6	MIM:612694|HGNC:HGNC:29590|Ensembl:ENSG00000142544|HPRD:14270|Vega:OTTHUMG00000182910	19	19q13.41	cytosolic thiouridylase subunit 1
CTXN1	-0.632281	RO2	404217	-	CTXN	MIM:600135|HGNC:HGNC:31108|Ensembl:ENSG00000178531|HPRD:13097|Vega:OTTHUMG00000182480	19	19p13.2	cortexin 1
CUL4B	-1.05109	RO2|RO3|RO5|RO6	8450	-	CUL-4B|MRXHF2|MRXS15|MRXSC|SFM2	MIM:300304|HGNC:HGNC:2555|Ensembl:ENSG00000158290|HPRD:02251|Vega:OTTHUMG00000022302	X	Xq24	cullin 4B
CUX1	-0.531945	RO2	1523	-	CASP|CDP|CDP/Cut|CDP1|COY1|CUTL1|CUX|Clox|Cux/CDP|GOLIM6|Nbla10317|p100|p110|p200|p75	MIM:116896|HGNC:HGNC:2557|Ensembl:ENSG00000257923|HPRD:00295|Vega:OTTHUMG00000157129	7	7q22.1	cut like homeobox 1
CXADR	-0.792233	RO2	1525	-	CAR|CAR4/6|HCAR	MIM:602621|HGNC:HGNC:2559|Ensembl:ENSG00000154639|HPRD:11804|Vega:OTTHUMG00000074508	21	21q21.1	coxsackie virus and adenovirus receptor
CXCL17	-0.50117	RO2	284340	-	DMC|Dcip1|UNQ473|VCC-1|VCC1	MIM:611387|HGNC:HGNC:19232|Ensembl:ENSG00000189377|HPRD:18264|Vega:OTTHUMG00000182817	19	19q13.2	C-X-C motif chemokine ligand 17
CXCR3	-1.05109	RO2|RO3|RO5|RO6	2833	-	CD182|CD183|CKR-L2|CMKAR3|GPR9|IP10-R|Mig-R|MigR	MIM:300574|HGNC:HGNC:4540|Ensembl:ENSG00000186810|HPRD:02936|Vega:OTTHUMG00000033326	X	Xq13.1	C-X-C motif chemokine receptor 3
CXorf21	-1.09532	RO2|RO3|RO5|RO6	80231	-	-	HGNC:HGNC:25667|Ensembl:ENSG00000120280|HPRD:06518|Vega:OTTHUMG00000021325	X	Xp21.2	chromosome X open reading frame 21
CXorf23	-1.09532	RO2|RO3|RO5|RO6	256643	-	-	HGNC:HGNC:27413|Ensembl:ENSG00000173681|HPRD:06620|Vega:OTTHUMG00000021226	X	Xp22.12	chromosome X open reading frame 23
CXorf36	-1.09532	RO2|RO3|RO5|RO6	79742	-	4930578C19Rik|DIA1R|EPQL1862|PRO3743|bA435K1.1	MIM:300959|HGNC:HGNC:25866|Ensembl:ENSG00000147113|HPRD:06524|Vega:OTTHUMG00000021403	X	Xp11.3	chromosome X open reading frame 36
CXorf38	-1.09532	RO2|RO3|RO5|RO6	159013	-	-	HGNC:HGNC:28589|Ensembl:ENSG00000185753|HPRD:06651|Vega:OTTHUMG00000024104	X	Xp11.4	chromosome X open reading frame 38
CXorf40A	-1.05109	RO2|RO3|RO5|RO6	91966	-	CXorf40|EOLA1|FLJ16423	MIM:300954|HGNC:HGNC:28089|Ensembl:ENSG00000197620|HPRD:06625|Vega:OTTHUMG00000022622	X	Xq28	chromosome X open reading frame 40A
CXorf40B	-1.05109	RO2|RO3|RO5|RO6	541578	-	-	HGNC:HGNC:17402|Ensembl:ENSG00000197021|HPRD:18676|Vega:OTTHUMG00000034327	X	Xq28	chromosome X open reading frame 40B
CXorf49	-1.05109	RO2|RO3|RO5|RO6	100130361	-	CXorf49B	HGNC:HGNC:30891|Ensembl:ENSG00000215115|Vega:OTTHUMG00000022702	X	Xq13.1	chromosome X open reading frame 49
CXorf49B	-1.05109	RO2|RO3|RO5|RO6	100132994	-	CXorf49	HGNC:HGNC:34229|Ensembl:ENSG00000215113|Vega:OTTHUMG00000021804	X	Xq13.1	chromosome X open reading frame 49B
CXorf51A	-1.05109	RO2|RO3|RO5|RO6	100129239	-	CXorf51	HGNC:HGNC:30533|Ensembl:ENSG00000224440|Vega:OTTHUMG00000022600	X	Xq27.3	chromosome X open reading frame 51A
CXorf51B	-1.05109	RO2|RO3|RO5|RO6	100133053	-	-	HGNC:HGNC:42787|Ensembl:ENSG00000235699|Vega:OTTHUMG00000022599	X	Xq27.3	chromosome X open reading frame 51B
CXorf56	-1.05109	RO2|RO3|RO5|RO6	63932	-	-	HGNC:HGNC:26239|Ensembl:ENSG00000018610|HPRD:06541|Vega:OTTHUMG00000022276	X	Xq24	chromosome X open reading frame 56
CXorf57	-1.05109	RO2|RO3|RO5|RO6	55086	-	-	HGNC:HGNC:25486|Ensembl:ENSG00000147231|HPRD:06513|Vega:OTTHUMG00000022150	X	Xq22.3	chromosome X open reading frame 57
CXorf58	-1.09532	RO2|RO3|RO5|RO6	254158	-	-	HGNC:HGNC:26356|Ensembl:ENSG00000165182|HPRD:06544|Vega:OTTHUMG00000021258	X	Xp22.11	chromosome X open reading frame 58
CXorf65	-1.05109	RO2|RO3|RO5|RO6	158830	-	-	HGNC:HGNC:33713|Ensembl:ENSG00000204165|HPRD:18741|Vega:OTTHUMG00000021785	X	Xq13.1	chromosome X open reading frame 65
CXorf66	-1.05109	RO2|RO3|RO5|RO6	347487	-	SGPX	HGNC:HGNC:33743|Ensembl:ENSG00000203933|HPRD:18139|Vega:OTTHUMG00000022539	X	Xq27.1	chromosome X open reading frame 66
CXorf67	-1.09532	RO2|RO3|RO5|RO6	340602	-	-	HGNC:HGNC:33738|Ensembl:ENSG00000187690|HPRD:14176|Vega:OTTHUMG00000187481	X	Xp11.22	chromosome X open reading frame 67
CYB561D1	-0.668067	RO2	284613	-	-	HGNC:HGNC:26804|Ensembl:ENSG00000174151|HPRD:09902|Vega:OTTHUMG00000011051	1	1p13.3	cytochrome b561 family member D1
CYB5R1	-0.703704	RO1|RO2	51706	-	B5R.1|B5R1|B5R2|NQO3A2|humb5R2	MIM:608341|HGNC:HGNC:13397|Ensembl:ENSG00000159348|HPRD:06434|Vega:OTTHUMG00000041387	1	1q32.1	cytochrome b5 reductase 1
CYB5RL	-0.668067	RO2	606495	-	-	HGNC:HGNC:32220|Ensembl:ENSG00000215883|Vega:OTTHUMG00000008082	1	1p32.3	cytochrome b5 reductase like
CYBB	-1.09532	RO2|RO3|RO5|RO6	1536	-	AMCBX2|CGD|GP91-1|GP91-PHOX|GP91PHOX|IMD34|NOX2|p91-PHOX	MIM:300481|HGNC:HGNC:2578|Ensembl:ENSG00000165168|HPRD:02382|Vega:OTTHUMG00000033175	X	Xp21.1-p11.4	cytochrome b-245 beta chain
CYLC1	-1.05109	RO2|RO3|RO5|RO6	1538	-	CYCL1	MIM:300768|HGNC:HGNC:2582|Ensembl:ENSG00000183035|Vega:OTTHUMG00000021922	X	Xq21.1	cylicin 1
CYP2A13	-0.50117	RO2	1553	-	CPAD|CYP2A|CYPIIA13	MIM:608055|HGNC:HGNC:2608|Ensembl:ENSG00000197838|HPRD:07454|Vega:OTTHUMG00000182762	19	19q13.2	cytochrome P450 family 2 subfamily A member 13
CYP2A6	-0.50117	RO2	1548	-	CPA6|CYP2A|CYP2A3|CYPIIA6|P450C2A|P450PB	MIM:122720|HGNC:HGNC:2610|Ensembl:ENSG00000255974|HPRD:00420|Vega:OTTHUMG00000182713	19	19q13.2	cytochrome P450 family 2 subfamily A member 6
CYP2A7	-0.50117	RO2	1549	-	CPA7|CPAD|CYP2A|CYPIIA7|P450-IIA4	MIM:608054|HGNC:HGNC:2611|Ensembl:ENSG00000198077|HPRD:07453|Vega:OTTHUMG00000182715	19	19q13.2	cytochrome P450 family 2 subfamily A member 7
CYP2A7P1	-0.50117	RO2	1550	-	CYP2A18PC|CYP2A18PN|CYP2A7P2|CYP2A7PT	HGNC:HGNC:2612	19	19q13.2	cytochrome P450 family 2 subfamily A member 7 pseudogene 1
CYP2B6	-0.50117	RO2	1555	-	CPB6|CYP2B|CYP2B7|CYP2B7P|CYPIIB6|EFVM|IIB1|P450	MIM:123930|HGNC:HGNC:2615|Ensembl:ENSG00000197408|HPRD:00477|Vega:OTTHUMG00000182714	19	19q13.2	cytochrome P450 family 2 subfamily B member 6
CYP2B7P	-0.50117	RO2	1556	-	CYP2B|CYP2B7|CYP2B7P1	HGNC:HGNC:2616|Ensembl:ENSG00000256612	19	19q13.2	cytochrome P450 family 2 subfamily B member 7, pseudogene
CYP2F1	-0.50117	RO2	1572	-	C2F1|CYP2F|CYPIIF1	MIM:124070|HGNC:HGNC:2632|Ensembl:ENSG00000197446|HPRD:00490|Vega:OTTHUMG00000167412	19	19q13.2	cytochrome P450 family 2 subfamily F member 1
CYP2F2P	-0.50117	RO2	171427	-	CYP2F1P	HGNC:HGNC:18851	19	19q13.2	cytochrome P450 family 2 subfamily F member 2, pseudogene
CYP2G1P	-0.50117	RO2	22952	-	CYP2G1|CYP2G2P|CYP2GP1	MIM:601133|HGNC:HGNC:2633|Ensembl:ENSG00000130612	19	19q13.2	cytochrome P450 family 2 subfamily G member 1, pseudogene
CYP2G2P	-0.50117	RO2	83757	-	CYP2G2|CYP2GP2	HGNC:HGNC:15653	19	19q13.2	cytochrome P450 family 2 subfamily G member 2, pseudogene
CYP2J2	-0.668067	RO2	1573	-	CPJ2|CYPIIJ2	MIM:601258|HGNC:HGNC:2634|Ensembl:ENSG00000134716|HPRD:03159|Vega:OTTHUMG00000008991	1	1p32.1	cytochrome P450 family 2 subfamily J member 2
CYP2S1	-0.50117	RO2	29785	-	CYPIIS1	MIM:611529|HGNC:HGNC:15654|Ensembl:ENSG00000167600|HPRD:07481|Vega:OTTHUMG00000182721	19	19q13.2	cytochrome P450 family 2 subfamily S member 1
CYP3A4	-0.531945	RO2	1576	-	CP33|CP34|CYP3A|CYP3A3|CYPIIIA3|CYPIIIA4|HLP|NF-25|P450C3|P450PCN1	MIM:124010|HGNC:HGNC:2637|Ensembl:ENSG00000160868|HPRD:00484|Vega:OTTHUMG00000156651	7	7q22.1	cytochrome P450 family 3 subfamily A member 4
CYP3A43	-0.531945	RO2	64816	-	-	MIM:606534|HGNC:HGNC:17450|Ensembl:ENSG00000021461|HPRD:05942|Vega:OTTHUMG00000156498	7	7q22.1	cytochrome P450 family 3 subfamily A member 43
CYP3A5	-0.531945	RO2	1577	-	CP35|CYPIIIA5|P450PCN3|PCN3	MIM:605325|HGNC:HGNC:2638|Ensembl:ENSG00000106258|HPRD:05617|Vega:OTTHUMG00000156724	7	7q22.1	cytochrome P450 family 3 subfamily A member 5
CYP3A7	-0.531945	RO2	1551	-	CP37|CYPIIIA7|P-450(HFL33)|P-450111A7|P450-HFLA	MIM:605340|HGNC:HGNC:2640|Ensembl:ENSG00000160870|HPRD:05630|Vega:OTTHUMG00000156726	7	7q22.1	cytochrome P450 family 3 subfamily A member 7
CYP46A1	-0.690335	RO2	10858	-	CP46|CYP46	MIM:604087|HGNC:HGNC:2641|Ensembl:ENSG00000036530|HPRD:04970|Vega:OTTHUMG00000171510	14	14q32.2	cytochrome P450 family 46 subfamily A member 1
CYP4A11	-0.668067	RO2	1579	-	CP4Y|CYP4A2|CYP4AII	MIM:601310|HGNC:HGNC:2642|Ensembl:ENSG00000187048|HPRD:03201|Vega:OTTHUMG00000008020	1	1p33	cytochrome P450 family 4 subfamily A member 11
CYP4A22	-0.668067	RO2	284541	-	-	MIM:615341|HGNC:HGNC:20575|Ensembl:ENSG00000162365|HPRD:16776|Vega:OTTHUMG00000007845	1	1p33	cytochrome P450 family 4 subfamily A member 22
CYP4A22-AS1	-0.668067	RO2	104355148	-	ncRNA-a3	HGNC:HGNC:43715	1	1p33	CYP4A22 antisense RNA 1
CYP4B1	-0.668067	RO2	1580	-	CYPIVB1|P-450HP	MIM:124075|HGNC:HGNC:2644|Ensembl:ENSG00000142973|HPRD:00491|Vega:OTTHUMG00000007984	1	1p33	cytochrome P450 family 4 subfamily B member 1
CYP4F10P	-0.632281	RO2	646575	-	-	HGNC:HGNC:39943	19	19p13.12	cytochrome P450 family 4 subfamily F member 10, pseudogene
CYP4F11	-0.632281	RO2	57834	-	CYPIVF11	MIM:611517|HGNC:HGNC:13265|Ensembl:ENSG00000171903|HPRD:07101|Vega:OTTHUMG00000182294	19	19p13.12	cytochrome P450 family 4 subfamily F member 11
CYP4F12	-0.632281	RO2	66002	-	CYPIVF12|F22329_1	MIM:611485|HGNC:HGNC:18857|Ensembl:ENSG00000186204|HPRD:07102|Vega:OTTHUMG00000164477	19	19p13.12	cytochrome P450 family 4 subfamily F member 12
CYP4F2	-0.632281	RO2	8529	-	CPF2	MIM:604426|HGNC:HGNC:2645|Ensembl:ENSG00000186115|HPRD:05112|Vega:OTTHUMG00000185995	19	19p13.12	cytochrome P450 family 4 subfamily F member 2
CYP4F22	-0.632281	RO2	126410	-	ARCI5|INLNE|LI3	MIM:611495|HGNC:HGNC:26820|Ensembl:ENSG00000171954|HPRD:08256|Vega:OTTHUMG00000182451	19	19p13.12	cytochrome P450 family 4 subfamily F member 22
CYP4F24P	-0.632281	RO2	388514	-	-	HGNC:HGNC:39945	19	19p13.12	cytochrome P450 family 4 subfamily F member 24, pseudogene
CYP4F3	-0.632281	RO2	4051	-	CPF3|CYP4F|LTB4H	MIM:601270|HGNC:HGNC:2646|Ensembl:ENSG00000186529|HPRD:03169|Vega:OTTHUMG00000182374	19	19p13.12	cytochrome P450 family 4 subfamily F member 3
CYP4F8	-0.632281	RO2	11283	-	CPF8|CYPIVF8	MIM:611545|HGNC:HGNC:2648|Ensembl:ENSG00000186526|HPRD:08518|Vega:OTTHUMG00000182386	19	19p13.12	cytochrome P450 family 4 subfamily F member 8
CYP4X1	-0.668067	RO2	260293	-	CYPIVX1	MIM:614999|HGNC:HGNC:20244|Ensembl:ENSG00000186377|HPRD:13110|Vega:OTTHUMG00000008017	1	1p33|1	cytochrome P450 family 4 subfamily X member 1
CYP4Z1	-0.668067	RO2	199974	-	CYP4A20	HGNC:HGNC:20583|Ensembl:ENSG00000186160|HPRD:13111|Vega:OTTHUMG00000008019	1	1p33	cytochrome P450 family 4 subfamily Z member 1
CYP4Z2P	-0.668067	RO2	163720	-	-	HGNC:HGNC:24426|Ensembl:ENSG00000154198	1	1p33	cytochrome P450 family 4 subfamily Z member 2, pseudogene
CYR61	-0.668067	RO2	3491	-	CCN1|GIG1|IGFBP10	MIM:602369|HGNC:HGNC:2654|Ensembl:ENSG00000142871|HPRD:09089|Vega:OTTHUMG00000010577	1	1p22.3	cysteine rich angiogenic inducer 61
CYSLTR1	-1.05109	RO2|RO3|RO5|RO6	10800	-	CYSLT1|CYSLT1R|CYSLTR|HMTMF81	MIM:300201|HGNC:HGNC:17451|Ensembl:ENSG00000173198|HPRD:02188|Vega:OTTHUMG00000021889	X	Xq21.1	cysteinyl leukotriene receptor 1
CYTH2	-0.50117	RO2	9266	-	ARNO|CTS18|CTS18.1|PSCD2|PSCD2L|SEC7L|Sec7p-L|Sec7p-like|cytohesin-2	MIM:602488|HGNC:HGNC:9502|Ensembl:ENSG00000105443|HPRD:03925|Vega:OTTHUMG00000150245	19	19q13.33	cytohesin 2
CYYR1	-0.792233	RO2	116159	-	C21orf95	MIM:616020|HGNC:HGNC:16274|Ensembl:ENSG00000166265|Vega:OTTHUMG00000078689	21	21q21.3	cysteine and tyrosine rich 1
DAAM1	-0.690335	RO2	23002	-	-	MIM:606626|HGNC:HGNC:18142|Ensembl:ENSG00000100592|HPRD:09433|Vega:OTTHUMG00000140326	14	14q23.1	dishevelled associated activator of morphogenesis 1
DAB1	-0.668067	RO2	1600	-	-	MIM:603448|HGNC:HGNC:2661|Ensembl:ENSG00000173406|HPRD:04582|Vega:OTTHUMG00000008391	1	1p32.2	DAB1, reelin adaptor protein
DACH2	-1.05109	RO2|RO3|RO5|RO6	117154	-	-	MIM:300608|HGNC:HGNC:16814|Ensembl:ENSG00000126733|HPRD:06481|Vega:OTTHUMG00000021944	X	Xq21.2	dachshund family transcription factor 2
DACT1	-0.690335	RO2	51339	-	DAPPER|DAPPER1|DPR1|FRODO|HDPR1|THYEX3	MIM:607861|HGNC:HGNC:17748|Ensembl:ENSG00000165617|HPRD:09709|Vega:OTTHUMG00000140324	14	14q23.1	dishevelled binding antagonist of beta catenin 1
DACT3	-0.50117	RO2	147906	-	DAPPER3|RRR1	MIM:611112|HGNC:HGNC:30745|Ensembl:ENSG00000197380|HPRD:17505|Vega:OTTHUMG00000153070	19	19q13.32	dishevelled binding antagonist of beta catenin 3
DACT3-AS1	-0.50117	RO2	100506068	-	-	HGNC:HGNC:44120|Ensembl:ENSG00000245598	19	19q13.32	DACT3 antisense RNA 1
DAD1	-0.690335	RO2	1603	-	OST2	MIM:600243|HGNC:HGNC:2664|Ensembl:ENSG00000129562|HPRD:02589|Vega:OTTHUMG00000028685	14	14q11.2	defender against cell death 1
DAND5	-0.632281	RO2	199699	-	CER2|CERL2|CKTSF1B3|COCO|CRL2|DANTE|GREM3|SP1	MIM:609068|HGNC:HGNC:26780|Ensembl:ENSG00000179284|HPRD:08788|Vega:OTTHUMG00000180725	19	19p13.13	DAN domain BMP antagonist family member 5
DAP3	-0.71612	RO2	7818	-	DAP-3|MRP-S29|MRPS29|bMRP-10	MIM:602074|HGNC:HGNC:2673|Ensembl:ENSG00000132676|HPRD:03646|Vega:OTTHUMG00000035439	1	1q22	death associated protein 3
DAP3P1	-0.71612	RO2	359804	-	DAP3P|MRPS29P1	HGNC:HGNC:17624	1	1q22	death associated protein 3 pseudogene 1
DAPK3	-0.632281	RO2	1613	-	DLK|ZIP|ZIPK	MIM:603289|HGNC:HGNC:2676|Ensembl:ENSG00000167657|HPRD:04478|Vega:OTTHUMG00000181825	19	19p13.3	death associated protein kinase 3
DARS2	-0.71612	RO2	55157	-	ASPRS|LBSL|MT-ASPRS	MIM:610956|HGNC:HGNC:25538|Ensembl:ENSG00000117593|HPRD:07677|Vega:OTTHUMG00000034803	1	1q25.1	aspartyl-tRNA synthetase 2, mitochondrial
DAZ1	-0.611538	RO5	1617	-	DAZ|SPGY	MIM:400003|HGNC:HGNC:2682|Ensembl:ENSG00000188120|HPRD:15958|Vega:OTTHUMG00000044053	Y	Yq11.223	deleted in azoospermia 1
DAZ2	-0.611538	RO5	57055	-	pDP1678	MIM:400026|HGNC:HGNC:15964|Ensembl:ENSG00000205944|HPRD:11848|Vega:OTTHUMG00000044060	Y	Yq11.223	deleted in azoospermia 2
DAZ3	-0.611538	RO5	57054	-	pDP1679	MIM:400027|HGNC:HGNC:15965|Ensembl:ENSG00000187191|HPRD:15959|Vega:OTTHUMG00000045099	Y	Yq11.23	deleted in azoospermia 3
DAZ4	-0.611538	RO5	57135	-	pDP1680|pDP1681	HGNC:HGNC:15966|Ensembl:ENSG00000205916|HPRD:13117|Vega:OTTHUMG00000045100	Y	Yq11.23	deleted in azoospermia 4
DAZAP1	-0.632281	RO2	26528	-	-	MIM:607430|HGNC:HGNC:2683|Ensembl:ENSG00000071626|HPRD:08462|Vega:OTTHUMG00000180058	19	19p13.3	DAZ associated protein 1
DBP	-0.50117	RO2	1628	-	DABP	MIM:124097|HGNC:HGNC:2697|Ensembl:ENSG00000105516|HPRD:00497|Vega:OTTHUMG00000183319	19	19q13.33	D-box binding PAR bZIP transcription factor
DBT	-0.668067	RO2	1629	-	BCATE2|BCKAD-E2|BCKADE2|BCOADC-E2|E2|E2B	MIM:248610|HGNC:HGNC:2698|Ensembl:ENSG00000137992|HPRD:02010|Vega:OTTHUMG00000010921	1	1p21.2	dihydrolipoamide branched chain transacylase E2
DCAF11	-0.690335	RO2	80344	-	GL014|PRO2389|WDR23	MIM:613317|HGNC:HGNC:20258|Ensembl:ENSG00000100897|HPRD:18297|Vega:OTTHUMG00000028793	14	14q12	DDB1 and CUL4 associated factor 11
DCAF12L1	-1.05109	RO2|RO3|RO5|RO6	139170	-	KIAA1892L|WDR40B	HGNC:HGNC:29395|Ensembl:ENSG00000198889|HPRD:06604|Vega:OTTHUMG00000022353	X	Xq25	DDB1 and CUL4 associated factor 12 like 1
DCAF12L2	-1.05109	RO2|RO3|RO5|RO6	340578	-	WDR40C	HGNC:HGNC:32950|Ensembl:ENSG00000198354|HPRD:15323|Vega:OTTHUMG00000022348	X	Xq25	DDB1 and CUL4 associated factor 12 like 2
DCAF15	-0.632281	RO2	90379	-	C19orf72	HGNC:HGNC:25095|Ensembl:ENSG00000132017|Vega:OTTHUMG00000181882	19	19p13.12	DDB1 and CUL4 associated factor 15
DCAF4	-0.690335	RO2	26094	-	WDR21|WDR21A	MIM:616372|HGNC:HGNC:20229|Ensembl:ENSG00000119599|HPRD:15664|Vega:OTTHUMG00000160542	14	14q24.2	DDB1 and CUL4 associated factor 4
DCAF5	-0.690335	RO2	8816	-	BCRG2|BCRP2|D14S1461E|WDR22	MIM:603812|HGNC:HGNC:20224|Ensembl:ENSG00000139990|HPRD:16032|Vega:OTTHUMG00000171699	14	14q24.1	DDB1 and CUL4 associated factor 5
DCAF6	-0.71612	RO2	55827	-	1200006M05Rik|ARCAP|IQWD1|MSTP055|NRIP|PC326	MIM:610494|HGNC:HGNC:30002|Ensembl:ENSG00000143164|HPRD:17156|Vega:OTTHUMG00000034572	1	1q24.2	DDB1 and CUL4 associated factor 6
DCAF8	-0.71612	RO2	50717	-	GAN2|H326|WDR42A	MIM:615820|HGNC:HGNC:24891|Ensembl:ENSG00000132716|HPRD:18300|Vega:OTTHUMG00000031604	1	1q23.2	DDB1 and CUL4 associated factor 8
DCAF8L1	-1.09532	RO2|RO3|RO5|RO6	139425	-	WDR42B	HGNC:HGNC:31810|Ensembl:ENSG00000226372|HPRD:18551|Vega:OTTHUMG00000021312	X	Xp21.3	DDB1 and CUL4 associated factor 8 like 1
DCAF8L2	-1.09532	RO2|RO3|RO5|RO6	347442	-	WDR42C	HGNC:HGNC:31811|Ensembl:ENSG00000189186|Vega:OTTHUMG00000021305	X	Xp21.3	DDB1 and CUL4 associated factor 8 like 2
DCDC2B	-0.945221	RO1|RO2	149069	-	-	HGNC:HGNC:32576|Ensembl:ENSG00000222046|Vega:OTTHUMG00000005741	1	1p35.2	doublecortin domain containing 2B
DCLRE1B	-0.668067	RO2	64858	-	APOLLO|SNM1B|SNMIB	MIM:609683|HGNC:HGNC:17641|Ensembl:ENSG00000118655|HPRD:16785|Vega:OTTHUMG00000011937	1	1p13.2	DNA cross-link repair 1B
DCST1	-0.71612	RO2	149095	-	-	HGNC:HGNC:26539|Ensembl:ENSG00000163357|HPRD:08733|Vega:OTTHUMG00000041314	1	1q21.3	DC-STAMP domain containing 1
DCST2	-0.71612	RO2	127579	-	-	HGNC:HGNC:26562|Ensembl:ENSG00000163354|HPRD:08739|Vega:OTTHUMG00000037371	1	1q21.3	DC-STAMP domain containing 2
DCX	-1.05109	RO2|RO3|RO5|RO6	1641	-	DBCN|DC|LISX|SCLH|XLIS	MIM:300121|HGNC:HGNC:2714|Ensembl:ENSG00000077279|HPRD:02127|Vega:OTTHUMG00000022204	X	Xq23	doublecortin
DDA1	-0.632281	RO2	79016	-	C19orf58|PCIA1	HGNC:HGNC:28360|Ensembl:ENSG00000130311|HPRD:15107|Vega:OTTHUMG00000182765	19	19p13.11	DET1 and DDB1 associated 1
DDAH1	-0.668067	RO2	23576	-	DDAH|DDAH-1|DDAHI|HEL-S-16	MIM:604743|HGNC:HGNC:2715|Ensembl:ENSG00000153904|HPRD:09203|Vega:OTTHUMG00000191181	1	1p22.3	dimethylarginine dimethylaminohydrolase 1
DDHD1	-0.690335	RO2	80821	-	PA-PLA1|PAPLA1|SPG28	MIM:614603|HGNC:HGNC:19714|Ensembl:ENSG00000100523|HPRD:07482|Vega:OTTHUMG00000140305	14	14q22.1	DDHD domain containing 1
DDI2	-0.945221	RO1|RO2	84301	-	-	HGNC:HGNC:24578|Ensembl:ENSG00000197312|HPRD:18702|Vega:OTTHUMG00000002381	1	1p36.21	DNA damage inducible 1 homolog 2
DDOST	-0.945221	RO1|RO2	1650	-	AGER1|CDG1R|OKSWcl45|OST|OST48|WBP1	MIM:602202|HGNC:HGNC:2728|Ensembl:ENSG00000244038|HPRD:03728|Vega:OTTHUMG00000002844	1	1p36.12	dolichyl-diphosphooligosaccharide--protein glycosyltransferase non-catalytic subunit
DDR2	-0.71612	RO2	4921	-	MIG20a|NTRKR3|TKT|TYRO10	MIM:191311|HGNC:HGNC:2731|Ensembl:ENSG00000162733|HPRD:01868|Vega:OTTHUMG00000034423	1	1q23.3	discoidin domain receptor tyrosine kinase 2
DDX11L16	-1.04154	RO2|RO5|RO6	727856	-	-	HGNC:HGNC:37115	X|Y	Xq28 and Yq12	DEAD/H-box helicase 11 like 16
DDX20	-0.668067	RO2	11218	-	DP103|GEMIN3	MIM:606168|HGNC:HGNC:2743|Ensembl:ENSG00000064703|HPRD:05859|Vega:OTTHUMG00000011956	1	1p13.2	DEAD-box helicase 20
DDX24	-0.690335	RO2	57062	-	-	MIM:606181|HGNC:HGNC:13266|Ensembl:ENSG00000089737|HPRD:05860|Vega:OTTHUMG00000171301	14	14q32.12	DEAD-box helicase 24
DDX39A	-0.632281	RO2	10212	-	BAT1|BAT1L|DDX39|DDXL|URH49	HGNC:HGNC:17821|Ensembl:ENSG00000123136|HPRD:10861|Vega:OTTHUMG00000182181	19	19p13.12	DExD-box helicase 39A
DDX3X	-1.09532	RO2|RO3|RO5|RO6	1654	-	CAP-Rf|DBX|DDX14|DDX3|HLP2|MRX102	MIM:300160|HGNC:HGNC:2745|Ensembl:ENSG00000215301|HPRD:02154|Vega:OTTHUMG00000021369	X	Xp11.4	DEAD-box helicase 3, X-linked
DDX3Y	-0.611538	RO5	8653	-	DBY	MIM:400010|HGNC:HGNC:2699|Ensembl:ENSG00000067048|HPRD:02452|Vega:OTTHUMG00000036324	Y	Yq11.221	DEAD-box helicase 3, Y-linked
DDX49	-0.632281	RO2	54555	-	R27090_2	HGNC:HGNC:18684|Ensembl:ENSG00000105671|HPRD:10864|Vega:OTTHUMG00000182994	19	19p13.11	DEAD-box helicase 49
DDX53	-1.09532	RO2|RO3|RO5|RO6	168400	-	CAGE|CT26	HGNC:HGNC:20083|Ensembl:ENSG00000184735|HPRD:06466|Vega:OTTHUMG00000021248	X	Xp22.11	DEAD-box helicase 53
DDX59	-0.703704	RO1|RO2	83479	-	OFD5|ZNHIT5	MIM:615464|HGNC:HGNC:25360|Ensembl:ENSG00000118197|HPRD:10893|Vega:OTTHUMG00000035725	1	1q32.1	DEAD-box helicase 59
DEDD	-0.71612	RO2	9191	-	CASP8IP1|DEDD1|DEFT|FLDED1|KE05	MIM:606841|HGNC:HGNC:2755|Ensembl:ENSG00000158796|HPRD:06022|Vega:OTTHUMG00000033104	1	1q23.3	death effector domain containing
DEDD2	-0.50117	RO2	162989	-	FLAME-3|FLAME3	MIM:617078|HGNC:HGNC:24450|Ensembl:ENSG00000160570|HPRD:10868|Vega:OTTHUMG00000182763	19	19q13.2	death effector domain containing 2
DEGS1	-0.703704	RO1|RO2	8560	-	DEGS|DEGS-1|DES1|Des-1|FADS7|MIG15|MLD	MIM:615843|HGNC:HGNC:13709|Ensembl:ENSG00000143753|HPRD:13133|Vega:OTTHUMG00000037496	1	1q42.11	delta 4-desaturase, sphingolipid 1
DEGS2	-0.690335	RO2	123099	-	C14orf66|DES2|FADS8	MIM:610862|HGNC:HGNC:20113|Ensembl:ENSG00000168350|HPRD:13134|Vega:OTTHUMG00000171537	14	14q32.2	delta 4-desaturase, sphingolipid 2
DENND1B	-0.703704	RO1|RO2	163486	-	C1ORF18|C1orf218|FAM31B	MIM:613292|HGNC:HGNC:28404|Ensembl:ENSG00000213047|HPRD:13303|Vega:OTTHUMG00000035653	1	1q31.3	DENN domain containing 1B
DENND1C	-0.632281	RO2	79958	-	FAM31C	MIM:613634|HGNC:HGNC:26225|Ensembl:ENSG00000205744|HPRD:13304|Vega:OTTHUMG00000180853	19	19p13.3	DENN domain containing 1C
DENND2C	-0.668067	RO2	163259	-	dJ1156J9.1	HGNC:HGNC:24748|Ensembl:ENSG00000175984|HPRD:13425|Vega:OTTHUMG00000011893	1	1p13.2	DENN domain containing 2C
DENND2D	-0.668067	RO2	79961	-	-	MIM:615111|HGNC:HGNC:26192|Ensembl:ENSG00000162777|HPRD:08655|Vega:OTTHUMG00000012356	1	1p13.3-p13.2	DENN domain containing 2D
DENND4B	-0.71612	RO2	9909	-	KIAA0476	HGNC:HGNC:29044|Ensembl:ENSG00000198837|Vega:OTTHUMG00000037157	1	1q21.3	DENN domain containing 4B
DEPDC1	-0.668067	RO2	55635	-	DEP.8|DEPDC1-V2|DEPDC1A|SDP35	MIM:612002|HGNC:HGNC:22949|Ensembl:ENSG00000024526|HPRD:10879|Vega:OTTHUMG00000009212	1	1p31.3	DEP domain containing 1
DESI2	-0.703704	RO1|RO2	51029	-	C1orf121|CGI-146|DESI|DESI1|DeSI-2|FAM152A|PNAS-4|PPPDE1	MIM:614638|HGNC:HGNC:24264|Ensembl:ENSG00000121644|HPRD:15153|Vega:OTTHUMG00000040398	1	1q44	desumoylating isopeptidase 2
DFFA	-0.945221	RO1|RO2	1676	-	DFF-45|DFF1|ICAD	MIM:601882|HGNC:HGNC:2772|Ensembl:ENSG00000160049|HPRD:03531|Vega:OTTHUMG00000001909	1	1p36.22	DNA fragmentation factor subunit alpha
DFFB	-0.945221	RO1|RO2	1677	-	CAD|CPAN|DFF-40|DFF2|DFF40	MIM:601883|HGNC:HGNC:2773|Ensembl:ENSG00000169598|HPRD:03532|Vega:OTTHUMG00000003525	1	1p36.32	DNA fragmentation factor subunit beta
DGAT2L6	-1.05109	RO2|RO3|RO5|RO6	347516	-	DC3	MIM:300926|HGNC:HGNC:23250|Ensembl:ENSG00000184210|HPRD:13141|Vega:OTTHUMG00000021774	X	Xq13.1	diacylglycerol O-acyltransferase 2 like 6
DGAT2L7P	-0.531945	RO2	646409	-	DGAT2L7	HGNC:HGNC:44367	7	7q22.1	diacylglycerol O-acyltransferase 2 like 7, pseudogene
DGKK	-1.09532	RO2|RO3|RO5|RO6	139189	-	-	MIM:300837|HGNC:HGNC:32395|Ensembl:ENSG00000274588|HPRD:10299|Vega:OTTHUMG00000021520	X	Xp11.22	diacylglycerol kinase kappa
DHCR24	-0.668067	RO2	1718	-	DCE|Nbla03646|SELADIN1|seladin-1	MIM:606418|HGNC:HGNC:2859|Ensembl:ENSG00000116133|HPRD:05916|Vega:OTTHUMG00000009989	1	1p32.3	24-dehydrocholesterol reductase
DHDDS	-0.945221	RO1|RO2	79947	-	CIT|CPT|DS|HDS|RP59	MIM:608172|HGNC:HGNC:20603|Ensembl:ENSG00000117682|HPRD:12183|Vega:OTTHUMG00000003554	1	1p36.11	dehydrodolichyl diphosphate synthase subunit
DHDH	-0.50117	RO2	27294	-	2DD|HUM2DD	MIM:606377|HGNC:HGNC:17887|Ensembl:ENSG00000104808|HPRD:08399|Vega:OTTHUMG00000165029	19	19q13.33	dihydrodiol dehydrogenase
DHPS	-0.632281	RO2	1725	-	DHS|DS|MIG13	MIM:600944|HGNC:HGNC:2869|Ensembl:ENSG00000095059|HPRD:02969|Vega:OTTHUMG00000182618	19	19p13.13	deoxyhypusine synthase
DHRS1	-0.690335	RO2	115817	-	SDR19C1	MIM:610410|HGNC:HGNC:16445|Ensembl:ENSG00000157379|HPRD:09914|Vega:OTTHUMG00000029333	14	14q12	dehydrogenase/reductase 1
DHRS2	-0.690335	RO2	10202	-	HEP27|SDR25C1	MIM:615194|HGNC:HGNC:18349|Ensembl:ENSG00000100867|HPRD:07483|Vega:OTTHUMG00000028771	14	14q11.2	dehydrogenase/reductase 2
DHRS3	-0.945221	RO1|RO2	9249	-	DD83.1|RDH17|Rsdr1|SDR1|SDR16C1|retSDR1	MIM:612830|HGNC:HGNC:17693|Ensembl:ENSG00000162496|HPRD:09915|Vega:OTTHUMG00000001885	1	1p36.21	dehydrogenase/reductase 3
DHRS4	-0.690335	RO2	10901	-	CR|NRDR|PHCR|PSCD|SCAD-SRL|SDR-SRL|SDR25C1|SDR25C2	MIM:611596|HGNC:HGNC:16985|Ensembl:ENSG00000157326|HPRD:07484|Vega:OTTHUMG00000028777	14	14q11.2	dehydrogenase/reductase 4
DHRS4-AS1	-0.690335	RO2	55449	-	AS1DHRS4|C14orf167|DHRS4AS1|PRO1488	MIM:616925|HGNC:HGNC:23175|Ensembl:ENSG00000215256	14	14q11.2	DHRS4 antisense RNA 1
DHRS4L2	-0.690335	RO2	317749	-	SDR25C3	MIM:615196|HGNC:HGNC:19731|Ensembl:ENSG00000187630|HPRD:10880|Vega:OTTHUMG00000028778	14	14q11.2	dehydrogenase/reductase 4 like 2
DHRS7	-0.690335	RO2	51635	-	CGI-86|SDR34C1|retDSR4|retSDR4	MIM:612833|HGNC:HGNC:21524|Ensembl:ENSG00000100612|HPRD:16802|Vega:OTTHUMG00000140331	14	14q23.1	dehydrogenase/reductase 7
DHRSX	-1.09532	RO2|RO3|RO5|RO6	207063	-	CXorf11|DHRS5X|DHRS5Y|DHRSXY|DHRSY|SDR46C1|SDR7C6	HGNC:HGNC:18399|Ensembl:ENSG00000169084|HPRD:16803|Vega:OTTHUMG00000021068	X|Y	Xp22.33 and Yp11.2	dehydrogenase/reductase X-linked
DHX34	-0.50117	RO2	9704	-	DDX34|HRH1	MIM:615475|HGNC:HGNC:16719|Ensembl:ENSG00000134815|HPRD:13144|Vega:OTTHUMG00000149959	19	19q13.32	DExH-box helicase 34
DHX9	-0.71612	RO2	1660	-	DDX9|LKP|NDH2|NDHII|RHA	MIM:603115|HGNC:HGNC:2750|Ensembl:ENSG00000135829|HPRD:04386|Vega:OTTHUMG00000035337	1	1q25.3	DExH-box helicase 9
DIAPH2	-1.05109	RO2|RO3|RO5|RO6	1730	-	DIA|DIA2|DRF2|POF|POF2	MIM:300108|HGNC:HGNC:2877|Ensembl:ENSG00000147202|HPRD:02117|Vega:OTTHUMG00000022689	X	Xq21.33	diaphanous related formin 2
DIAPH2-AS1	-1.05109	RO2|RO3|RO5|RO6	10824	-	EPAG	MIM:300347|HGNC:HGNC:16972|Ensembl:ENSG00000236256	X	Xq21.33	DIAPH2 antisense RNA 1
DICER1	-0.690335	RO2	23405	-	DCR1|Dicer|Dicer1e|HERNA|K12H4.8-LIKE|MNG1|RMSE2	MIM:606241|HGNC:HGNC:17098|Ensembl:ENSG00000100697|HPRD:05875|Vega:OTTHUMG00000166134	14	14q32.13	dicer 1, ribonuclease III
DIEXF	-0.703704	RO1|RO2	27042	-	C1orf107|DEF|DJ434O14.5|UTP25	HGNC:HGNC:28440|Ensembl:ENSG00000117597|HPRD:14535|Vega:OTTHUMG00000036654	1	1q32.2	digestive organ expansion factor homolog (zebrafish)
DIO1	-0.668067	RO2	1733	-	5DI|TXDI1	MIM:147892|HGNC:HGNC:2883|Ensembl:ENSG00000211452|HPRD:01002|Vega:OTTHUMG00000008435	1	1p32.3	iodothyronine deiodinase 1
DIO2	-0.690335	RO2	1734	-	5DII|D2|DIOII|SelY|TXDI2	MIM:601413|HGNC:HGNC:2884|Ensembl:ENSG00000211448|HPRD:09027|Vega:OTTHUMG00000171443	14	14q31.1	iodothyronine deiodinase 2
DIO2-AS1	-0.690335	RO2	100628307	-	-	HGNC:HGNC:44153|Ensembl:ENSG00000258766	14	14q31.1	DIO2 antisense RNA 1
DIO3	-0.690335	RO2	1735	-	5DIII|D3|DIOIII|TXDI3	MIM:601038|HGNC:HGNC:2885|Ensembl:ENSG00000197406|HPRD:11867|Vega:OTTHUMG00000160681	14	14q32.31	iodothyronine deiodinase 3
DIO3OS	-0.690335	RO2	64150	-	C14orf134|DIO3-AS1|DIO3-OS|NCRNA00041	MIM:608523|HGNC:HGNC:20348	14	14q32.31	DIO3 opposite strand/antisense RNA (head to head)
DIP2A	-0.792233	RO2	23181	-	C21orf106|DIP2	MIM:607711|HGNC:HGNC:17217|Ensembl:ENSG00000160305|HPRD:07611|Vega:OTTHUMG00000090717	21	21q22.3	disco interacting protein 2 homolog A
DIRAS1	-0.632281	RO2	148252	-	Di-Ras1|GBTS1|RIG	MIM:607862|HGNC:HGNC:19127|Ensembl:ENSG00000176490|HPRD:09710|Vega:OTTHUMG00000180439	19	19p13.3	DIRAS family GTPase 1
DIRAS3	-0.668067	RO2	9077	-	ARHI|NOEY2	MIM:605193|HGNC:HGNC:687|Ensembl:ENSG00000162595|HPRD:05547|Vega:OTTHUMG00000009544	1	1p31.3	DIRAS family GTPase 3
DISC1	-0.703704	RO1|RO2	27185	-	C1orf136|SCZD9	MIM:605210|HGNC:HGNC:2888|Ensembl:ENSG00000162946|HPRD:05553|Vega:OTTHUMG00000037835	1	1q42.2	disrupted in schizophrenia 1
DISP1	-0.703704	RO1|RO2	84976	-	DISPA	MIM:607502|HGNC:HGNC:19711|Ensembl:ENSG00000154309|HPRD:06326|Vega:OTTHUMG00000037893	1	1q41	dispatched RND transporter family member 1
DKC1	-1.05109	RO2|RO3|RO5|RO6	1736	-	CBF5|DKC|DKCX|NAP57|NOLA4|XAP101	MIM:300126|HGNC:HGNC:2890|Ensembl:ENSG00000130826|HPRD:02129|Vega:OTTHUMG00000024242	X	Xq28	dyskerin pseudouridine synthase 1
DKKL1	-0.50117	RO2	27120	-	CT34|SGY|SGY-1|SGY1	MIM:605418|HGNC:HGNC:16528|Ensembl:ENSG00000104901|HPRD:10396|Vega:OTTHUMG00000183171	19	19q13.33	dickkopf like acrosomal protein 1
DLEU2L	-0.668067	RO2	79469	-	BCMSUNL	HGNC:HGNC:13225	1	1p31.3	deleted in lymphocytic leukemia 2-like
DLG3	-1.05109	RO2|RO3|RO5|RO6	1741	-	MRX|MRX90|NEDLG|PPP1R82|SAP102|XLMR	MIM:300189|HGNC:HGNC:2902|Ensembl:ENSG00000082458|HPRD:02177|Vega:OTTHUMG00000021778	X	Xq13.1	discs large MAGUK scaffold protein 3
DLG3-AS1	-1.05109	RO2|RO3|RO5|RO6	100873930	-	-	HGNC:HGNC:40182|Ensembl:ENSG00000231651	X	Xq13.1	DLG3 antisense RNA 1
DLGAP3	-0.668067	RO2	58512	-	DAP3|SAPAP3	MIM:611413|HGNC:HGNC:30368|Ensembl:ENSG00000116544|Vega:OTTHUMG00000004049	1	1p34.3	DLG associated protein 3
DLGAP5	-0.690335	RO2	9787	-	DLG7|HURP	HGNC:HGNC:16864|Ensembl:ENSG00000126787|HPRD:06490|Vega:OTTHUMG00000140310	14	14q22.3	DLG associated protein 5
DLK1	-0.690335	RO2	8788	-	DLK|DLK-1|Delta1|FA1|PREF1|Pref-1|ZOG|pG2	MIM:176290|HGNC:HGNC:2907|Ensembl:ENSG00000185559|HPRD:01446|Vega:OTTHUMG00000171600	14	14q32.2	delta like non-canonical Notch ligand 1
DLL3	-0.50117	RO2	10683	-	SCDO1	MIM:602768|HGNC:HGNC:2909|Ensembl:ENSG00000090932|HPRD:04140|Vega:OTTHUMG00000183067	19	19q13.2	delta like canonical Notch ligand 3
DLST	-0.690335	RO2	1743	-	DLTS	MIM:126063|HGNC:HGNC:2911|Ensembl:ENSG00000119689|HPRD:00520|Vega:OTTHUMG00000171483	14	14q24.3	dihydrolipoamide S-succinyltransferase
DMAP1	-0.668067	RO2	55929	-	DNMAP1|DNMTAP1|EAF2|MEAF2|SWC4	MIM:605077|HGNC:HGNC:18291|Ensembl:ENSG00000178028|HPRD:05465|Vega:OTTHUMG00000007577	1	1p34.1	DNA methyltransferase 1 associated protein 1
DMBX1	-0.668067	RO2	127343	-	MBX|OTX3|PAXB	MIM:607410|HGNC:HGNC:19026|Ensembl:ENSG00000197587|HPRD:07593|Vega:OTTHUMG00000007982	1	1p33	diencephalon/mesencephalon homeobox 1
DMD	-1.09532	RO2|RO3|RO5|RO6	1756	-	BMD|CMD3B|DXS142|DXS164|DXS206|DXS230|DXS239|DXS268|DXS269|DXS270|DXS272|MRX85	MIM:300377|HGNC:HGNC:2928|Ensembl:ENSG00000198947|HPRD:02303|Vega:OTTHUMG00000021336	X	Xp21.2-p21.1	dystrophin
DMKN	-0.50117	RO2	93099	-	UNQ729|ZD52F10	HGNC:HGNC:25063|Ensembl:ENSG00000161249|HPRD:12387|Vega:OTTHUMG00000048101	19	19q13.12	dermokine
DMPK	-0.50117	RO2	1760	-	DM|DM1|DM1PK|DMK|MDPK|MT-PK	MIM:605377|HGNC:HGNC:2933|Ensembl:ENSG00000104936|HPRD:05645|Vega:OTTHUMG00000182334	19	19q13.32	dystrophia myotonica protein kinase
DMRTA2	-0.668067	RO2	63950	-	-	MIM:614804|HGNC:HGNC:13908|Ensembl:ENSG00000142700|Vega:OTTHUMG00000007884	1	1p32.3	DMRT like family A2
DMRTB1	-0.668067	RO2	63948	-	-	MIM:614805|HGNC:HGNC:13913|Ensembl:ENSG00000143006|HPRD:16828|Vega:OTTHUMG00000008080	1	1p32.3	DMRT like family B with proline rich C-terminal 1
DMRTC1	-1.05109	RO2|RO3|RO5|RO6	63947	-	-	MIM:300878|HGNC:HGNC:13910|Ensembl:ENSG00000269502|HPRD:06491|Vega:OTTHUMG00000021820	X	Xq13.1	DMRT like family C1
DMRTC1B	-1.05109	RO2|RO3|RO5|RO6	728656	-	-	HGNC:HGNC:31686|Ensembl:ENSG00000184911|Vega:OTTHUMG00000021818	X	Xq13.1	DMRT like family C1B
DMRTC2	-0.50117	RO2	63946	-	-	MIM:614806|HGNC:HGNC:13911|Ensembl:ENSG00000142025|HPRD:16829|Vega:OTTHUMG00000182675	19	19q13.2	DMRT like family C2
DMWD	-0.50117	RO2	1762	-	D19S593E|DMR-N9|DMRN9|gene59	MIM:609857|HGNC:HGNC:2936|Ensembl:ENSG00000185800|Vega:OTTHUMG00000169044	19	19q13.32	dystrophia myotonica, WD repeat containing
DNAAF2	-0.690335	RO2	55172	-	C14orf104|CILD10|KTU|PF13	MIM:612517|HGNC:HGNC:20188|Ensembl:ENSG00000165506|HPRD:12627|Vega:OTTHUMG00000152331	14	14q21.3	dynein axonemal assembly factor 2
DNAAF3	-0.50117	RO2	352909	-	C19orf51|CILD2|DAB1|PCD|PF22	MIM:614566|HGNC:HGNC:30492|Ensembl:ENSG00000167646|HPRD:14185|Vega:OTTHUMG00000128547	19	19q13.42	dynein axonemal assembly factor 3
DNAH14	-0.703704	RO1|RO2	127602	-	C1orf67|Dnahc14|HL-18|HL18	MIM:603341|HGNC:HGNC:2945|Ensembl:ENSG00000185842|Vega:OTTHUMG00000037447	1	1q42.12	dynein axonemal heavy chain 14
DNAJB1	-0.632281	RO2	3337	-	HSPF1|Hdj1|Hsp40|RSPH16B|Sis1	MIM:604572|HGNC:HGNC:5270|Ensembl:ENSG00000132002|HPRD:05198|Vega:OTTHUMG00000183289	19	19p13.12	DnaJ heat shock protein family (Hsp40) member B1
DNAJB4	-0.668067	RO2	11080	-	DNAJW|DjB4|HLJ1	MIM:611327|HGNC:HGNC:14886|Ensembl:ENSG00000162616|HPRD:07486|Vega:OTTHUMG00000040905	1	1p31.1	DnaJ heat shock protein family (Hsp40) member B4
DNAJC11	-0.945221	RO1|RO2	55735	-	dJ126A5.1	MIM:614827|HGNC:HGNC:25570|Ensembl:ENSG00000007923|HPRD:07112|Vega:OTTHUMG00000001443	1	1p36.31	DnaJ heat shock protein family (Hsp40) member C11
DNAJC16	-0.945221	RO1|RO2	23341	-	-	HGNC:HGNC:29157|Ensembl:ENSG00000116138|HPRD:17202|Vega:OTTHUMG00000002358	1	1p36.21	DnaJ heat shock protein family (Hsp40) member C16
DNAJC28	-0.792233	RO2	54943	-	C21orf55|C21orf78	HGNC:HGNC:1297|Ensembl:ENSG00000177692|HPRD:10752|Vega:OTTHUMG00000065531	21	21q22.11	DnaJ heat shock protein family (Hsp40) member C28
DNAJC30	-0.634375	RO2	84277	-	WBSCR18	HGNC:HGNC:16410|Ensembl:ENSG00000176410|HPRD:10303|Vega:OTTHUMG00000023290	7	7q11.23	DnaJ heat shock protein family (Hsp40) member C30
DNAJC6	-0.668067	RO2	9829	-	DJC6|PARK19	MIM:608375|HGNC:HGNC:15469|Ensembl:ENSG00000116675|HPRD:16326|Vega:OTTHUMG00000009066	1	1p31.3	DnaJ heat shock protein family (Hsp40) member C6
DNAJC8	-0.945221	RO1|RO2	22826	-	HSPC331|SPF31	HGNC:HGNC:15470|Ensembl:ENSG00000126698|HPRD:13236|Vega:OTTHUMG00000003538	1	1p35.3	DnaJ heat shock protein family (Hsp40) member C8
DNAL1	-0.690335	RO2	83544	-	C14orf168|CILD16	MIM:610062|HGNC:HGNC:23247|Ensembl:ENSG00000119661|HPRD:16616|Vega:OTTHUMG00000171642	14	14q24.3	dynein axonemal light chain 1
DNALI1	-0.668067	RO2	7802	-	P28|dJ423B22.5|hp28	MIM:602135|HGNC:HGNC:14353|Ensembl:ENSG00000163879|HPRD:03681|Vega:OTTHUMG00000004222	1	1p34.3	dynein axonemal light intermediate chain 1
DNASE1L1	-1.05109	RO2|RO3|RO5|RO6	1774	-	DNAS1L1|DNASEX|DNL1L|G4.8|XIB	MIM:300081|HGNC:HGNC:2957|Ensembl:ENSG00000013563|HPRD:02096|Vega:OTTHUMG00000033188	X	Xq28	deoxyribonuclease 1 like 1
DNASE2	-0.632281	RO2	1777	-	DNASE2A|DNL|DNL2	MIM:126350|HGNC:HGNC:2960|Ensembl:ENSG00000105612|HPRD:00531|Vega:OTTHUMG00000180535	19	19p13.13	deoxyribonuclease 2, lysosomal
DNASE2B	-0.668067	RO2	58511	-	DLAD	MIM:608057|HGNC:HGNC:28875|Ensembl:ENSG00000137976|HPRD:09728|Vega:OTTHUMG00000009860	1	1p31.1-p22.3	deoxyribonuclease 2 beta
DNM1P24	-0.611538	RO5	100216505	-	DNM1DN15-1|DNM1DN15@	HGNC:HGNC:35171	Y	Yq11.23	dynamin 1 pseudogene 24
DNM1P48	-0.611538	RO5	100418739	-	-	HGNC:HGNC:38801	Y	Yq11.23	dynamin 1 pseudogene 48
DNM2	-0.632281	RO2	1785	-	CMT2M|CMTDI1|CMTDIB|DI-CMTB|DYN2|DYNII|LCCS5	MIM:602378|HGNC:HGNC:2974|Ensembl:ENSG00000079805|HPRD:03852|Vega:OTTHUMG00000180694	19	19p13.2	dynamin 2
DNM3	-0.71612	RO2	26052	-	Dyna III	MIM:611445|HGNC:HGNC:29125|Ensembl:ENSG00000197959|HPRD:13241|Vega:OTTHUMG00000034913	1	1q24.3	dynamin 3
DNM3OS	-0.71612	RO2	100628315	-	DNM3-AS1|MIR199A2HG	HGNC:HGNC:41228|Ensembl:ENSG00000230630	1	1q24.3	DNM3 opposite strand/antisense RNA
DNMT1	-0.632281	RO2	1786	-	ADCADN|AIM|CXXC9|DNMT|HSN1E|MCMT|m.HsaI	MIM:126375|HGNC:HGNC:2976|Ensembl:ENSG00000130816|HPRD:00532|Vega:OTTHUMG00000180397	19	19p13.2	DNA methyltransferase 1
DNMT3L	-0.792233	RO2	29947	-	-	MIM:606588|HGNC:HGNC:2980|Ensembl:ENSG00000142182|HPRD:09417|Vega:OTTHUMG00000086914	21	21q22.3	DNA methyltransferase 3 like
DNTTIP2	-0.668067	RO2	30836	-	ERBP|FCF2|HSU15552|LPTS-RP2|TdIF2	MIM:611199|HGNC:HGNC:24013|Ensembl:ENSG00000067334|HPRD:09994|Vega:OTTHUMG00000010268	1	1p22.1	deoxynucleotidyltransferase terminal interacting protein 2
DOCK11	-1.05109	RO2|RO3|RO5|RO6	139818	-	ACG|ZIZ2|bB128O4.1	MIM:300681|HGNC:HGNC:23483|Ensembl:ENSG00000147251|HPRD:06492|Vega:OTTHUMG00000022256	X	Xq24	dedicator of cytokinesis 11
DOCK6	-0.632281	RO2	57572	-	AOS2|ZIR1	MIM:614194|HGNC:HGNC:19189|Ensembl:ENSG00000130158|HPRD:13243|Vega:OTTHUMG00000180826	19	19p13.2	dedicator of cytokinesis 6
DOCK7	-0.668067	RO2	85440	-	EIEE23|ZIR2	MIM:615730|HGNC:HGNC:19190|Ensembl:ENSG00000116641|HPRD:16833|Vega:OTTHUMG00000013131	1	1p31.3	dedicator of cytokinesis 7
DOHH	-0.632281	RO2	83475	-	HLRC1|hDOHH	MIM:611262|HGNC:HGNC:28662|Ensembl:ENSG00000129932|HPRD:14627|Vega:OTTHUMG00000180762	19	19p13.3	deoxyhypusine hydroxylase/monooxygenase
DONSON	-0.792233	RO2	29980	-	B17|C21orf60	MIM:611428|HGNC:HGNC:2993|Ensembl:ENSG00000159147|HPRD:09926|Vega:OTTHUMG00000065904	21	21q22.11	downstream neighbor of SON
DOPEY2	-0.792233	RO2	9980	-	21orf5|C21orf5	MIM:604803|HGNC:HGNC:1291|Ensembl:ENSG00000142197|HPRD:07271|Vega:OTTHUMG00000086619	21	21q22.12	dopey family member 2
DOT1L	-0.632281	RO2	84444	-	DOT1|KMT4	MIM:607375|HGNC:HGNC:24948|Ensembl:ENSG00000104885|HPRD:10455|Vega:OTTHUMG00000150431	19	19p13.3	DOT1 like histone lysine methyltransferase
DPF1	-0.50117	RO2	8193	-	BAF45b|NEUD4|neuro-d4	MIM:601670|HGNC:HGNC:20225|Ensembl:ENSG00000011332|HPRD:03393|Vega:OTTHUMG00000157164	19	19q13.2	double PHD fingers 1
DPF3	-0.690335	RO2	8110	-	BAF45C|CERD4	MIM:601672|HGNC:HGNC:17427|Ensembl:ENSG00000205683|HPRD:03395|Vega:OTTHUMG00000171364	14	14q24.2	double PHD fingers 3
DPH2	-0.668067	RO2	1802	-	DPH2L2	MIM:603456|HGNC:HGNC:3004|Ensembl:ENSG00000132768|HPRD:16023|Vega:OTTHUMG00000008295	1	1p34.1	DPH2 homolog
DPH5	-0.668067	RO2	51611	-	AD-018|CGI-30|HSPC143|NPD015	MIM:611075|HGNC:HGNC:24270|Ensembl:ENSG00000117543|HPRD:13037|Vega:OTTHUMG00000010829	1	1p21.2	diphthamide biosynthesis 5
DPM3	-0.71612	RO2	54344	-	CDG1O	MIM:605951|HGNC:HGNC:3007|Ensembl:ENSG00000179085|HPRD:16179|Vega:OTTHUMG00000035335	1	1q22	dolichyl-phosphate mannosyltransferase subunit 3
DPP9	-0.632281	RO2	91039	-	DP9|DPLP9|DPRP-2|DPRP2	MIM:608258|HGNC:HGNC:18648|Ensembl:ENSG00000142002|HPRD:07001|Vega:OTTHUMG00000182040	19	19p13.3	dipeptidyl peptidase 9
DPPA2P1	-0.611538	RO5	100421137	-	-	HGNC:HGNC:38448	Y	Yq11.221	developmental pluripotency associated 2 pseudogene 1
DPPA2P2	-0.945221	RO1|RO2	100128503	-	-	HGNC:HGNC:44627	1	1p36.11	developmental pluripotency associated 2 pseudogene 2
DPPA3P1	-1.05109	RO2|RO3|RO5|RO6	728493	-	-	HGNC:HGNC:32345	X	Xq22.2	developmental pluripotency associated 3 pseudogene 1
DPPA3P2	-0.690335	RO2	400206	-	STELLAR	HGNC:HGNC:20417	14	14q13.3	developmental pluripotency associated 3 pseudogene 2
DPRX	-0.50117	RO2	503834	-	-	MIM:611165|HGNC:HGNC:32166|Ensembl:ENSG00000204595|HPRD:10561|Vega:OTTHUMG00000170632	19	19q13.42	divergent-paired related homeobox
DPT	-0.71612	RO2	1805	-	TRAMP	MIM:125597|HGNC:HGNC:3011|Ensembl:ENSG00000143196|HPRD:00510|Vega:OTTHUMG00000034554	1	1q24.2	dermatopontin
DPY19L3	-0.50117	RO2	147991	-	-	MIM:613894|HGNC:HGNC:27120|Ensembl:ENSG00000178904|HPRD:14078|Vega:OTTHUMG00000180222	19	19q13.11	dpy-19 like 3 (C. elegans)
DPYD	-0.668067	RO2	1806	-	DHP|DHPDHASE|DPD	MIM:612779|HGNC:HGNC:3012|Ensembl:ENSG00000188641|HPRD:02036|Vega:OTTHUMG00000039683	1	1p21.3	dihydropyrimidine dehydrogenase
DPYD-AS1	-0.668067	RO2	100873932	-	-	HGNC:HGNC:40195|Ensembl:ENSG00000232878	1	1p21.3	DPYD antisense RNA 1
DR1	-0.668067	RO2	1810	-	NC2|NC2-BETA|NC2B	MIM:601482|HGNC:HGNC:3017|Ensembl:ENSG00000117505|HPRD:03284|Vega:OTTHUMG00000010862	1	1p22.1	down-regulator of transcription 1
DRAM2	-0.668067	RO2	128338	-	CORD21|PRO180|TMEM77|WWFQ154	MIM:613360|HGNC:HGNC:28769|Ensembl:ENSG00000156171|HPRD:14685|Vega:OTTHUMG00000011911	1	1p13.3	DNA damage regulated autophagy modulator 2
DRAXIN	-0.945221	RO1|RO2	374946	-	AGPA3119|C1orf187|UNQ3119|neucrin	MIM:612682|HGNC:HGNC:25054|Ensembl:ENSG00000162490|HPRD:11844|Vega:OTTHUMG00000002227	1	1p36.22	dorsal inhibitory axon guidance protein
DRD5P2	-0.71612	RO2	1818	-	-	HGNC:HGNC:3028	1	1q21.1	dopamine receptor D5 pseudogene 2
DRP2	-1.05109	RO2|RO3|RO5|RO6	1821	-	DRP-2	MIM:300052|HGNC:HGNC:3032|Ensembl:ENSG00000102385|HPRD:02083|Vega:OTTHUMG00000022020	X	Xq22.1	dystrophin related protein 2
DSCAM	-0.792233	RO2	1826	-	CHD2|CHD2-42|CHD2-52	MIM:602523|HGNC:HGNC:3039|Ensembl:ENSG00000171587|HPRD:03953|Vega:OTTHUMG00000086732	21	21q22.2	DS cell adhesion molecule
DSCR10	-0.792233	RO2	259234	-	-	HGNC:HGNC:16302|Ensembl:ENSG00000233316|HPRD:10922	21	21q22.13	Down syndrome critical region 10 (non-protein coding)
DSCR3	-0.792233	RO2	10311	-	DCRA|DSCRA	MIM:605298|HGNC:HGNC:3044|Ensembl:ENSG00000157538|HPRD:10390|Vega:OTTHUMG00000086659	21	21q22.13	DSCR3 arrestin fold containing
DSCR4	-0.792233	RO2	10281	-	DCRB|DSCRB	MIM:604829|HGNC:HGNC:3045|Ensembl:ENSG00000184029|HPRD:05318|Vega:OTTHUMG00000086673	21	21q22.13	Down syndrome critical region 4
DSCR8	-0.792233	RO2	84677	-	C21orf65|CT25.1a|CT25.1b|MMA-1|MMA-1a|MMA-1b|MMA1|MTAG2	MIM:613396|HGNC:HGNC:16707|Ensembl:ENSG00000198054|HPRD:10924|Vega:OTTHUMG00000090610	21	21q22.13	Down syndrome critical region 8
DSCR9	-0.792233	RO2	257203	-	NCRNA00038	HGNC:HGNC:16301|Ensembl:ENSG00000230366|HPRD:10925	21	21q22.13	Down syndrome critical region 9 (non-protein coding)
DSTYK	-0.703704	RO1|RO2	25778	-	CAKUT1|DustyPK|HDCMD38P|RIP5|RIPK5	MIM:612666|HGNC:HGNC:29043|Ensembl:ENSG00000133059|HPRD:11495|Vega:OTTHUMG00000037102	1	1q32.1	dual serine/threonine and tyrosine protein kinase
DTD2	-0.690335	RO2	112487	-	C14orf126	HGNC:HGNC:20277|Ensembl:ENSG00000129480|HPRD:16599|Vega:OTTHUMG00000140205	14	14q12	D-tyrosyl-tRNA deacylase 2 (putative)
DTL	-0.703704	RO1|RO2	51514	-	CDT2|DCAF2|L2DTL|RAMP	MIM:610617|HGNC:HGNC:30288|Ensembl:ENSG00000143476|HPRD:17952|Vega:OTTHUMG00000037133	1	1q32.3	denticleless E3 ubiquitin protein ligase homolog
DTX2	-0.634375	RO2	113878	-	RNF58	MIM:613141|HGNC:HGNC:15973|Ensembl:ENSG00000091073|HPRD:16841|Vega:OTTHUMG00000162594	7	7q11.23	deltex E3 ubiquitin ligase 2
DTX2P1	-0.634375	RO2	107161144	-	-	HGNC:HGNC:42352	7	7q11.23	DTX2 pseudogene 1
DTX2P1-UPK3BP1-PMS2P11	-0.634375	RO2	441263	-	PMS2L11	HGNC:HGNC:42360|Ensembl:ENSG00000265479	7	7q11.23	DTX2P1-UPK3BP1-PMS2P11 readthrough, transcribed pseudogene
DUS3L	-0.632281	RO2	56931	-	DUS3	HGNC:HGNC:26920|Ensembl:ENSG00000141994|HPRD:14252|Vega:OTTHUMG00000162311	19	19p13.3	dihydrouridine synthase 3 like
DUSP10	-0.703704	RO1|RO2	11221	-	MKP-5|MKP5	MIM:608867|HGNC:HGNC:3065|Ensembl:ENSG00000143507|HPRD:12320|Vega:OTTHUMG00000037269	1	1q41	dual specificity phosphatase 10
DUSP12	-0.71612	RO2	11266	-	DUSP1|YVH1	MIM:604835|HGNC:HGNC:3067|Ensembl:ENSG00000081721|HPRD:05323|Vega:OTTHUMG00000034540	1	1q23.3	dual specificity phosphatase 12
DUSP21	-1.09532	RO2|RO3|RO5|RO6	63904	-	LMWDSP21	MIM:300678|HGNC:HGNC:20476|Ensembl:ENSG00000189037|HPRD:06494|Vega:OTTHUMG00000021401	X	Xp11.3	dual specificity phosphatase 21
DUSP23	-0.71612	RO2	54935	-	DUSP25|LDP-3|MOSP|VHZ	HGNC:HGNC:21480|Ensembl:ENSG00000158716|HPRD:07908|Vega:OTTHUMG00000022795	1	1q23.2	dual specificity phosphatase 23
DUSP27	-0.71612	RO2	92235	-	-	HGNC:HGNC:25034|Ensembl:ENSG00000198842|Vega:OTTHUMG00000034434	1	1q24.1	dual specificity phosphatase 27 (putative)
DUSP5P1	-0.703704	RO1|RO2	574029	-	DUSP5P	HGNC:HGNC:32020	1	1q42.13	dual specificity phosphatase 5 pseudogene 1
DUSP9	-1.05109	RO2|RO3|RO5|RO6	1852	-	MKP-4|MKP4	MIM:300134|HGNC:HGNC:3076|Ensembl:ENSG00000130829|HPRD:02136|Vega:OTTHUMG00000024211	X	Xq28	dual specificity phosphatase 9
DUTP6	-0.71612	RO2	100873912	-	-	HGNC:HGNC:39519	1	1q24.1	deoxyuridine triphosphatase pseudogene 6
DUX4L19	-0.611538	RO5	643034	-	DUXY4	HGNC:HGNC:37718	Y	Yq11.21	double homeobox 4 like 19
DUXA	-0.50117	RO2	503835	-	-	MIM:611168|HGNC:HGNC:32179|Ensembl:ENSG00000258873|HPRD:10619|Vega:OTTHUMG00000170714	19	19q13.43	double homeobox A
DVL1	-0.945221	RO1|RO2	1855	-	DRS2|DVL|DVL1L1|DVL1P1	MIM:601365|HGNC:HGNC:3084|Ensembl:ENSG00000107404|HPRD:03220|Vega:OTTHUMG00000003069	1	1p36.33	dishevelled segment polarity protein 1
DYNC1H1	-0.690335	RO2	1778	-	CMT2O|DHC1|DHC1a|DNCH1|DNCL|DNECL|DYHC|Dnchc1|HL-3|SMALED1|p22	MIM:600112|HGNC:HGNC:2961|Ensembl:ENSG00000197102|HPRD:02524|Vega:OTTHUMG00000171644	14	14q32.31	dynein cytoplasmic 1 heavy chain 1
DYNLL1P1	-0.690335	RO2	246720	-	DNCL1P1	HGNC:HGNC:20723	14	14q31.1	dynein light chain LC8-type 1 pseudogene 1
DYNLT3	-1.09532	RO2|RO3|RO5|RO6	6990	-	RP3|TCTE1L|TCTEX1L	MIM:300302|HGNC:HGNC:11694|Ensembl:ENSG00000165169|HPRD:02249|Vega:OTTHUMG00000033172	X	Xp11.4	dynein light chain Tctex-type 3
DYRK1A	-0.792233	RO2	1859	-	DYRK|DYRK1|HP86|MNB|MNBH|MRD7	MIM:600855|HGNC:HGNC:3091|Ensembl:ENSG00000157540|HPRD:09018|Vega:OTTHUMG00000086657	21	21q22.13	dual specificity tyrosine phosphorylation regulated kinase 1A
DYRK1B	-0.50117	RO2	9149	-	AOMS3|MIRK	MIM:604556|HGNC:HGNC:3092|Ensembl:ENSG00000105204|HPRD:05188|Vega:OTTHUMG00000182584	19	19q13.2	dual specificity tyrosine phosphorylation regulated kinase 1B
DYRK3	-0.703704	RO1|RO2	8444	-	DYRK5|RED|REDK|hYAK3-2	MIM:603497|HGNC:HGNC:3094|Ensembl:ENSG00000143479|HPRD:04607|Vega:OTTHUMG00000036339	1	1q32.1	dual specificity tyrosine phosphorylation regulated kinase 3
E2F2	-0.945221	RO1|RO2	1870	-	E2F-2	MIM:600426|HGNC:HGNC:3114|Ensembl:ENSG00000007968|HPRD:02692|Vega:OTTHUMG00000003223	1	1p36.12	E2F transcription factor 2
EAPP	-0.690335	RO2	55837	-	BM036|C14orf11	MIM:609486|HGNC:HGNC:19312|Ensembl:ENSG00000129518|HPRD:12631|Vega:OTTHUMG00000170621	14	14q13.1	E2F associated phosphoprotein
EBI3	-0.632281	RO2	10148	-	IL-27B|IL27B|IL35B	MIM:605816|HGNC:HGNC:3129|Ensembl:ENSG00000105246|HPRD:12051|Vega:OTTHUMG00000181866	19	19p13.3	Epstein-Barr virus induced 3
EBNA1BP2	-0.668067	RO2	10969	-	EBP2|NOBP|P40	MIM:614443|HGNC:HGNC:15531|Ensembl:ENSG00000117395|HPRD:16849|Vega:OTTHUMG00000007284	1	1p34.2	EBNA1 binding protein 2
EBP	-1.09532	RO2|RO3|RO5|RO6	10682	-	CDPX2|CHO2|CPX|CPXD|MEND	MIM:300205|HGNC:HGNC:3133|Ensembl:ENSG00000147155|HPRD:02192|Vega:OTTHUMG00000034482	X	Xp11.23	emopamil binding protein (sterol isomerase)
ECE1	-0.945221	RO1|RO2	1889	-	ECE	MIM:600423|HGNC:HGNC:3146|Ensembl:ENSG00000117298|HPRD:02690|Vega:OTTHUMG00000002625	1	1p36.12	endothelin converting enzyme 1
ECH1	-0.50117	RO2	1891	-	HPXEL	MIM:600696|HGNC:HGNC:3149|Ensembl:ENSG00000104823|HPRD:02825|Vega:OTTHUMG00000182609	19	19q13.2	enoyl-CoA hydratase 1
ECHDC2	-0.668067	RO2	55268	-	-	HGNC:HGNC:23408|Ensembl:ENSG00000121310|HPRD:07718|Vega:OTTHUMG00000008927	1	1p32.3	enoyl-CoA hydratase domain containing 2
ECM1	-0.71612	RO2	1893	-	URBWD	MIM:602201|HGNC:HGNC:3153|Ensembl:ENSG00000143369|HPRD:03727|Vega:OTTHUMG00000012806	1	1q21.2	extracellular matrix protein 1
ECSIT	-0.632281	RO2	51295	-	SITPEC	MIM:608388|HGNC:HGNC:29548|Ensembl:ENSG00000130159|HPRD:12225|Vega:OTTHUMG00000178590	19	19p13.2	ECSIT signalling integrator
EDA	-1.05109	RO2|RO3|RO5|RO6	1896	-	ECTD1|ED1|ED1-A1|ED1-A2|EDA-A1|EDA-A2|EDA1|EDA2|HED|HED1|ODT1|STHAGX1|TNLG7C|XHED|XLHED	MIM:300451|HGNC:HGNC:3157|Ensembl:ENSG00000158813|HPRD:02347|Vega:OTTHUMG00000021764	X	Xq13.1	ectodysplasin A
EDA2R	-1.05109	RO2|RO3|RO5|RO6	60401	-	EDA-A2R|EDAA2R|TNFRSF27|XEDAR	MIM:300276|HGNC:HGNC:17756|Ensembl:ENSG00000131080|HPRD:02230|Vega:OTTHUMG00000021736	X	Xq12	ectodysplasin A2 receptor
EDARADD	-0.703704	RO1|RO2	128178	-	ECTD11A|ECTD11B|ED3|EDA3	MIM:606603|HGNC:HGNC:14341|Ensembl:ENSG00000186197|HPRD:05965|Vega:OTTHUMG00000039954	1	1q42.3-q43	EDAR associated death domain
EDDM3A	-0.690335	RO2	10876	-	EP3A|FAM12A|HE3-ALPHA|HE3A|HE3ALPHA|RAM1	MIM:611580|HGNC:HGNC:16978|Ensembl:ENSG00000181562|HPRD:13289|Vega:OTTHUMG00000029581	14	14q11.2	epididymal protein 3A
EDDM3B	-0.690335	RO2	64184	-	EP3B|FAM12B|HE3-BETA|HE3B|RAM2	MIM:611582|HGNC:HGNC:19223|Ensembl:ENSG00000181552|HPRD:13290|Vega:OTTHUMG00000029583	14	14q11.2	epididymal protein 3B
EDEM3	-0.71612	RO2	80267	-	C1orf22	MIM:610214|HGNC:HGNC:16787|Ensembl:ENSG00000116406|HPRD:10724|Vega:OTTHUMG00000035387	1	1q25.3	ER degradation enhancing alpha-mannosidase like protein 3
EDN2	-0.668067	RO2	1907	-	ET-2|ET2|PPET2	MIM:131241|HGNC:HGNC:3177|Ensembl:ENSG00000127129|HPRD:07173|Vega:OTTHUMG00000006362	1	1p34.2	endothelin 2
EEF1A1P11	-0.668067	RO2	440595	-	EEF1AL9	HGNC:HGNC:3206	1	1p21.3	eukaryotic translation elongation factor 1 alpha 1 pseudogene 11
EEF1B2P3	-1.09532	RO2|RO3|RO5|RO6	644820	-	EEF1B4	HGNC:HGNC:3210	X	Xp22.11	eukaryotic translation elongation factor 1 beta 2 pseudogene 3
EEF1GP5	-1.05109	RO2|RO3|RO5|RO6	642357	-	-	HGNC:HGNC:44560	X	Xq23	eukaryotic translation elongation factor 1 gamma pseudogene 5
EEF2	-0.632281	RO2	1938	-	EEF-2|EF-2|EF2|SCA26	MIM:130610|HGNC:HGNC:3214|Ensembl:ENSG00000167658|HPRD:00561|Vega:OTTHUMG00000181790	19	19p13.3	eukaryotic translation elongation factor 2
EFCAB11	-0.690335	RO2	90141	-	C14orf143	HGNC:HGNC:20357|Ensembl:ENSG00000140025|HPRD:16609|Vega:OTTHUMG00000148671	14	14q32.11	EF-hand calcium binding domain 11
EFCAB14	-0.668067	RO2	9813	-	KIAA0494	HGNC:HGNC:29051|Ensembl:ENSG00000159658|HPRD:17191|Vega:OTTHUMG00000007992	1	1p33	EF-hand calcium binding domain 14
EFCAB14-AS1	-0.668067	RO2	100130197	-	KIAA0494-AS1	HGNC:HGNC:44108|Ensembl:ENSG00000228237	1	1p33	EFCAB14 antisense RNA 1
EFCAB2	-0.703704	RO1|RO2	84288	-	CFAP200|DRC8	HGNC:HGNC:28166|Ensembl:ENSG00000203666|HPRD:14423|Vega:OTTHUMG00000040474	1	1q44	EF-hand calcium binding domain 2
EFCAB7	-0.668067	RO2	84455	-	-	HGNC:HGNC:29379|Ensembl:ENSG00000203965|HPRD:17226|Vega:OTTHUMG00000008983	1	1p31.3	EF-hand calcium binding domain 7
EFHC2	-1.09532	RO2|RO3|RO5|RO6	80258	-	MRX74|dJ1158H2.1	MIM:300817|HGNC:HGNC:26233|Ensembl:ENSG00000183690|HPRD:06540|Vega:OTTHUMG00000021393	X	Xp11.3	EF-hand domain containing 2
EFHD2	-0.945221	RO1|RO2	79180	-	SWS1	MIM:616450|HGNC:HGNC:28670|Ensembl:ENSG00000142634|HPRD:13266|Vega:OTTHUMG00000002254	1	1p36.21	EF-hand domain family member D2
EFNA1	-0.71612	RO2	1942	-	B61|ECKLG|EFL1|EPLG1|LERK-1|LERK1|TNFAIP4	MIM:191164|HGNC:HGNC:3221|Ensembl:ENSG00000169242|HPRD:01858|Vega:OTTHUMG00000035312	1	1q22	ephrin A1
EFNA2	-0.632281	RO2	1943	-	ELF-1|EPLG6|HEK7-L|LERK-6|LERK6	MIM:602756|HGNC:HGNC:3222|Ensembl:ENSG00000099617|HPRD:04132|Vega:OTTHUMG00000180148	19	19p13.3	ephrin A2
EFNA3	-0.71612	RO2	1944	-	EFL2|EPLG3|Ehk1-L|LERK3	MIM:601381|HGNC:HGNC:3223|Ensembl:ENSG00000143590|HPRD:03225|Vega:OTTHUMG00000035313	1	1q21.3	ephrin A3
EFNA4	-0.71612	RO2	1945	-	EFL4|EPLG4|LERK4	MIM:601380|HGNC:HGNC:3224|Ensembl:ENSG00000243364|HPRD:03224|Vega:OTTHUMG00000035309	1	1q21.3	ephrin A4
EFNB1	-1.05109	RO2|RO3|RO5|RO6	1947	-	CFND|CFNS|EFB1|EFL3|EPLG2|Elk-L|LERK2	MIM:300035|HGNC:HGNC:3226|Ensembl:ENSG00000090776|HPRD:02072|Vega:OTTHUMG00000021751	X	Xq13.1	ephrin B1
EFS	-0.690335	RO2	10278	-	CAS3|CASS3|EFS1|EFS2|HEFS|SIN	MIM:609906|HGNC:HGNC:16898|Ensembl:ENSG00000100842|HPRD:09932|Vega:OTTHUMG00000028741	14	14q11.2	embryonal Fyn-associated substrate
EGFL6	-1.09532	RO2|RO3|RO5|RO6	25975	-	MAEG|W80	MIM:300239|HGNC:HGNC:3235|Ensembl:ENSG00000198759|HPRD:02212|Vega:OTTHUMG00000021155	X	Xp22.2	EGF like domain multiple 6
EGLN1	-0.703704	RO1|RO2	54583	-	C1orf12|ECYT3|HALAH|HIF-PH2|HIFPH2|HPH-2|HPH2|PHD2|SM20|ZMYND6	MIM:606425|HGNC:HGNC:1232|Ensembl:ENSG00000135766|HPRD:06971|Vega:OTTHUMG00000038027	1	1q42.2	egl-9 family hypoxia inducible factor 1
EGLN2	-0.50117	RO2	112398	-	EIT6|HIF-PH1|HIFPH1|HPH-1|HPH-3|PHD1	MIM:606424|HGNC:HGNC:14660|Ensembl:ENSG00000269858|HPRD:06970|Vega:OTTHUMG00000182703	19	19q13.2	egl-9 family hypoxia inducible factor 2
EGLN3	-0.690335	RO2	112399	-	HIFP4H3|HIFPH3|PHD3	MIM:606426|HGNC:HGNC:14661|Ensembl:ENSG00000129521|HPRD:06972|Vega:OTTHUMG00000029498	14	14q13.1	egl-9 family hypoxia inducible factor 3
EHD2	-0.50117	RO2	30846	-	PAST2	MIM:605890|HGNC:HGNC:3243|Ensembl:ENSG00000024422|HPRD:10434|Vega:OTTHUMG00000183266	19	19q13.33	EH domain containing 2
EI24P2	-0.71612	RO2	100129866	-	-	HGNC:HGNC:44587	1	1q23.1	EI24, autophagy associated transmembrane protein pseudogene 2
EID2	-0.50117	RO2	163126	-	CRI2|EID-2	MIM:609773|HGNC:HGNC:28292|Ensembl:ENSG00000176396|HPRD:16754|Vega:OTTHUMG00000074073	19	19q13.2	EP300 interacting inhibitor of differentiation 2
EID2B	-0.50117	RO2	126272	-	EID-2B|EID-3	HGNC:HGNC:26796|Ensembl:ENSG00000176401|HPRD:08795|Vega:OTTHUMG00000183068	19	19q13.2	EP300 interacting inhibitor of differentiation 2B
EIF1AX	-1.09532	RO2|RO3|RO5|RO6	1964	-	EIF1A|EIF1AP1|EIF4C|eIF-1A|eIF-4C	MIM:300186|HGNC:HGNC:3250|Ensembl:ENSG00000173674|HPRD:02174|Vega:OTTHUMG00000022704	X	Xp22.12	eukaryotic translation initiation factor 1A, X-linked
EIF1AXP1	-0.945221	RO1|RO2	280661	-	EIF1AP1	HGNC:HGNC:19900	1	1p36.13	eukaryotic translation initiation factor 1A, X-linked pseudogene 1
EIF1AY	-0.611538	RO5	9086	-	eIF-4C	MIM:400014|HGNC:HGNC:3252|Ensembl:ENSG00000198692|HPRD:02455|Vega:OTTHUMG00000036544	Y	Yq11.223	eukaryotic translation initiation factor 1A, Y-linked
EIF2B2	-0.690335	RO2	8892	-	EIF-2Bbeta|EIF2B	MIM:606454|HGNC:HGNC:3258|Ensembl:ENSG00000119718|HPRD:05923|Vega:OTTHUMG00000171764	14	14q24.3	eukaryotic translation initiation factor 2B subunit beta
EIF2B3	-0.668067	RO2	8891	-	EIF-2B|EIF2Bgamma	MIM:606273|HGNC:HGNC:3259|Ensembl:ENSG00000070785|HPRD:09379|Vega:OTTHUMG00000008585	1	1p34.1	eukaryotic translation initiation factor 2B subunit gamma
EIF2D	-0.703704	RO1|RO2	1939	-	HCA56|LGTN	MIM:613709|HGNC:HGNC:6583|Ensembl:ENSG00000143486|HPRD:01057|Vega:OTTHUMG00000184619	1	1q32.1	eukaryotic translation initiation factor 2D
EIF2S1	-0.690335	RO2	1965	-	EIF-2|EIF-2A|EIF-2alpha|EIF2|EIF2A	MIM:603907|HGNC:HGNC:3265|Ensembl:ENSG00000134001|HPRD:04881|Vega:OTTHUMG00000029800	14	14q23.3	eukaryotic translation initiation factor 2 subunit alpha
EIF2S3	-1.09532	RO2|RO3|RO5|RO6	1968	-	EIF2|EIF2G|EIF2gamma|MRXSBRK|eIF-2gA	MIM:300161|HGNC:HGNC:3267|Ensembl:ENSG00000130741|HPRD:02155|Vega:OTTHUMG00000021262	X	Xp22.11	eukaryotic translation initiation factor 2 subunit gamma
EIF3G	-0.632281	RO2	8666	-	EIF3-P42|EIF3S4|eIF3-delta|eIF3-p44	MIM:603913|HGNC:HGNC:3274|Ensembl:ENSG00000130811|HPRD:04886|Vega:OTTHUMG00000180396	19	19p13.2	eukaryotic translation initiation factor 3 subunit G
EIF3I	-0.945221	RO1|RO2	8668	-	EIF3S2|PRO2242|TRIP-1|TRIP1|eIF3-beta|eIF3-p36	MIM:603911|HGNC:HGNC:3272|Ensembl:ENSG00000084623|HPRD:04884|Vega:OTTHUMG00000007364	1	1p35.2	eukaryotic translation initiation factor 3 subunit I
EIF3K	-0.50117	RO2	27335	-	ARG134|EIF3-p28|EIF3S12|HSPC029|M9|MSTP001|PLAC-24|PLAC24|PRO1474|PTD001	MIM:609596|HGNC:HGNC:24656|Ensembl:ENSG00000178982|HPRD:11740|Vega:OTTHUMG00000180865	19	19q13.2	eukaryotic translation initiation factor 3 subunit K
EIF4G3	-0.945221	RO1|RO2	8672	-	eIF-4G 3|eIF4G 3|eIF4GII	MIM:603929|HGNC:HGNC:3298|Ensembl:ENSG00000075151|HPRD:06802|Vega:OTTHUMG00000002624	1	1p36.12	eukaryotic translation initiation factor 4 gamma 3
EIF4H	-0.634375	RO2	7458	-	WBSCR1|WSCR1|eIF-4H	MIM:603431|HGNC:HGNC:12741|Ensembl:ENSG00000106682|HPRD:11940|Vega:OTTHUMG00000023025	7	7q11.23	eukaryotic translation initiation factor 4H
EIF5	-0.690335	RO2	1983	-	EIF-5|EIF-5A	MIM:601710|HGNC:HGNC:3299|Ensembl:ENSG00000100664|HPRD:03417|Vega:OTTHUMG00000171839	14	14q32.32	eukaryotic translation initiation factor 5
EIF5AP3	-0.50117	RO2	1987	-	-	HGNC:HGNC:3304	19	19q13.32	eukaryotic translation initiation factor 5A pseudogene 3
ELANE	-0.632281	RO2	1991	-	ELA2|GE|HLE|HNE|NE|PMN-E|SCN1	MIM:130130|HGNC:HGNC:3309|Ensembl:ENSG00000197561|HPRD:00554|Vega:OTTHUMG00000181839	19	19p13.3	elastase, neutrophil expressed
ELAVL1	-0.632281	RO2	1994	-	ELAV1|HUR|Hua|MelG	MIM:603466|HGNC:HGNC:3312|Ensembl:ENSG00000066044|HPRD:16025|Vega:OTTHUMG00000182470	19	19p13.2	ELAV like RNA binding protein 1
ELAVL3	-0.632281	RO2	1995	-	HUC|HUCL|PLE21	MIM:603458|HGNC:HGNC:3314|Ensembl:ENSG00000196361|HPRD:16024|Vega:OTTHUMG00000182030	19	19p13.2	ELAV like RNA binding protein 3
ELAVL4	-0.668067	RO2	1996	-	HUD|PNEM	MIM:168360|HGNC:HGNC:3315|Ensembl:ENSG00000162374|HPRD:01343|Vega:OTTHUMG00000007877	1	1p33-p32.3	ELAV like RNA binding protein 4
ELF3	-0.703704	RO1|RO2	1999	-	EPR-1|ERT|ESE-1|ESX	MIM:602191|HGNC:HGNC:3318|Ensembl:ENSG00000163435|HPRD:03722|Vega:OTTHUMG00000035867	1	1q32.1	E74 like ETS transcription factor 3
ELF4	-1.05109	RO2|RO3|RO5|RO6	2000	-	ELFR|MEF	MIM:300775|HGNC:HGNC:3319|Ensembl:ENSG00000102034|HPRD:06499|Vega:OTTHUMG00000022390	X	Xq26.1	E74 like ETS transcription factor 4
ELK1	-1.09532	RO2|RO3|RO5|RO6	2002	-	-	MIM:311040|HGNC:HGNC:3321|Ensembl:ENSG00000126767|HPRD:02407|Vega:OTTHUMG00000021452	X	Xp11.23	ELK1, ETS transcription factor
ELK2AP	-0.690335	RO2	2003	-	ELK2|ELK2.1|ELK2P1	HGNC:HGNC:3323	14	14q32.33	ELK2A, member of ETS oncogene family, pseudogene
ELK2BP	-0.690335	RO2	9995	-	ELK2.2|ELK2P2	HGNC:HGNC:3324	14	14q32.33	ELK2B, member of ETS oncogene family, pseudogene
ELK4	-0.703704	RO1|RO2	2005	-	SAP1	MIM:600246|HGNC:HGNC:3326|Ensembl:ENSG00000158711|HPRD:02592|Vega:OTTHUMG00000037221	1	1q32.1	ELK4, ETS transcription factor
ELL	-0.632281	RO2	8178	-	C19orf17|ELL1|MEN|PPP1R68	MIM:600284|HGNC:HGNC:23114|Ensembl:ENSG00000105656|HPRD:02615|Vega:OTTHUMG00000183364	19	19p13.11	elongation factor for RNA polymerase II
ELL2P1	-0.71612	RO2	646270	-	-	HGNC:HGNC:39343	1	1q23.1	elongation factor for RNA polymerase II 2 pseudogene 1
ELMSAN1	-0.690335	RO2	91748	-	C14orf117|C14orf43|LSR68|MIDEAS|c14_5541	HGNC:HGNC:19853|Ensembl:ENSG00000156030|HPRD:12648|Vega:OTTHUMG00000150359	14	14q24.3	ELM2 and Myb/SANT domain containing 1
ELN	-0.634375	RO2	2006	-	SVAS|WBS|WS	MIM:130160|HGNC:HGNC:3327|Ensembl:ENSG00000049540|HPRD:00556|Vega:OTTHUMG00000150229	7	7q11.23	elastin
ELOF1	-0.632281	RO2	84337	-	ELF1	HGNC:HGNC:28691|Ensembl:ENSG00000130165|HPRD:14639|Vega:OTTHUMG00000182034	19	19p13.2	elongation factor 1 homolog
ELOVL1	-0.668067	RO2	64834	-	CGI-88|Ssc1	MIM:611813|HGNC:HGNC:14418|Ensembl:ENSG00000066322|HPRD:10935|Vega:OTTHUMG00000007422	1	1p34.2	ELOVL fatty acid elongase 1
ELSPBP1	-0.50117	RO2	64100	-	E12|EDDM12|EL149|HE12	MIM:607443|HGNC:HGNC:14417|Ensembl:ENSG00000169393|HPRD:12119|Vega:OTTHUMG00000183138	19	19q13.33	epididymal sperm binding protein 1
EMBP1	-0.668067	RO2	647121	-	-	HGNC:HGNC:38661|Ensembl:ENSG00000231752	1	1p11.2	embigin pseudogene 1
EMC1	-0.945221	RO1|RO2	23065	-	CAVIPMR|KIAA0090	MIM:616846|HGNC:HGNC:28957|Ensembl:ENSG00000127463|HPRD:08306|Vega:OTTHUMG00000002497	1	1p36.13	ER membrane protein complex subunit 1
EMC10	-0.50117	RO2	284361	-	C19orf63|HSM1|HSS1	MIM:614545|HGNC:HGNC:27609|Ensembl:ENSG00000161671|HPRD:14153|Vega:OTTHUMG00000183042	19	19q13.33	ER membrane protein complex subunit 10
EMC9	-0.690335	RO2	51016	-	C14orf122|CGI-112|FAM158A	HGNC:HGNC:20273|Ensembl:ENSG00000100908|HPRD:16596|Vega:OTTHUMG00000028796	14	14q12	ER membrane protein complex subunit 9
EMD	-1.05109	RO2|RO3|RO5|RO6	2010	-	EDMD|LEMD5|STA	MIM:300384|HGNC:HGNC:3331|Ensembl:ENSG00000102119|HPRD:02309|Vega:OTTHUMG00000033186	X	Xq28	emerin
EML1	-0.690335	RO2	2009	-	BH|ELP79|EMAP|EMAPL|HuEMAP	MIM:602033|HGNC:HGNC:3330|Ensembl:ENSG00000066629|HPRD:03613|Vega:OTTHUMG00000171529	14	14q32.2	echinoderm microtubule associated protein like 1
EML2	-0.50117	RO2	24139	-	ELP70|EMAP-2|EMAP2	HGNC:HGNC:18035|Ensembl:ENSG00000125746|HPRD:16860|Vega:OTTHUMG00000182127	19	19q13.32	echinoderm microtubule associated protein like 2
EML5	-0.690335	RO2	161436	-	EMAP-2	HGNC:HGNC:18197|Ensembl:ENSG00000165521|HPRD:16861|Vega:OTTHUMG00000170811	14	14q31.3	echinoderm microtubule associated protein like 5
EMP3	-0.50117	RO2	2014	-	YMP	MIM:602335|HGNC:HGNC:3335|Ensembl:ENSG00000142227|HPRD:18514|Vega:OTTHUMG00000183196	19	19q13.33	epithelial membrane protein 3
ENAH	-0.703704	RO1|RO2	55740	-	ENA|MENA|NDPP1	MIM:609061|HGNC:HGNC:18271|Ensembl:ENSG00000154380|HPRD:12360|Vega:OTTHUMG00000037742	1	1q42.12	enabled homolog (Drosophila)
ENO1	-0.945221	RO1|RO2	2023	-	ENO1L1|HEL-S-17|MPB1|NNE|PPH	MIM:172430|HGNC:HGNC:3350|Ensembl:ENSG00000074800|HPRD:01400|Vega:OTTHUMG00000001773	1	1p36.23	enolase 1
ENO1P1	-0.703704	RO1|RO2	2025	-	ENO1P	HGNC:HGNC:3352	1	1q43	enolase 1 pseudogene 1
ENOX2	-1.05109	RO2|RO3|RO5|RO6	10495	-	APK1|COVA1|tNOX	MIM:300282|HGNC:HGNC:2259|Ensembl:ENSG00000165675|HPRD:02234|Vega:OTTHUMG00000022401	X	Xq26.1	ecto-NOX disulfide-thiol exchanger 2
ENSA	-0.71612	RO2	2029	-	ARPP-19e	MIM:603061|HGNC:HGNC:3360|Ensembl:ENSG00000143420|HPRD:11927|Vega:OTTHUMG00000035004	1	1q21.3	endosulfine alpha
ENTPD5	-0.690335	RO2	957	-	CD39L4|NTPDase-5|PCPH	MIM:603162|HGNC:HGNC:3367|Ensembl:ENSG00000187097|HPRD:16015|Vega:OTTHUMG00000171201	14	14q24.3	ectonucleoside triphosphate diphosphohydrolase 5
EPB41	-0.945221	RO1|RO2	2035	-	4.1R|EL1|HE	MIM:130500|HGNC:HGNC:3377|Ensembl:ENSG00000159023|HPRD:00558|Vega:OTTHUMG00000003644	1	1p35.3	erythrocyte membrane protein band 4.1
EPHA10	-0.668067	RO2	284656	-	-	MIM:611123|HGNC:HGNC:19987|Ensembl:ENSG00000183317|HPRD:08163|Vega:OTTHUMG00000004325	1	1p34.3	EPH receptor A10
EPHA2	-0.945221	RO1|RO2	1969	-	ARCC2|CTPA|CTPP1|CTRCT6|ECK	MIM:176946|HGNC:HGNC:3386|Ensembl:ENSG00000142627|HPRD:01494|Vega:OTTHUMG00000009527	1	1p36.13	EPH receptor A2
EPHA8	-0.945221	RO1|RO2	2046	-	EEK|EK3|HEK3	MIM:176945|HGNC:HGNC:3391|Ensembl:ENSG00000070886|HPRD:01493|Vega:OTTHUMG00000002892	1	1p36.12	EPH receptor A8
EPHB2	-0.945221	RO1|RO2	2048	-	CAPB|DRT|EK5|EPHT3|ERK|Hek5|PCBC|Tyro5	MIM:600997|HGNC:HGNC:3393|Ensembl:ENSG00000133216|HPRD:02997|Vega:OTTHUMG00000002881	1	1p36.12	EPH receptor B2
EPHB4	-0.531945	RO2	2050	-	HTK|MYK1|TYRO11	MIM:600011|HGNC:HGNC:3395|Ensembl:ENSG00000196411|HPRD:02481|Vega:OTTHUMG00000157040	7	7q22.1	EPH receptor B4
EPHX1	-0.703704	RO1|RO2	2052	-	EPHX|EPOX|HYL1|MEH	MIM:132810|HGNC:HGNC:3401|Ensembl:ENSG00000143819|HPRD:00581|Vega:OTTHUMG00000037743	1	1q42.12	epoxide hydrolase 1
EPHX3	-0.632281	RO2	79852	-	ABHD9|EH3	HGNC:HGNC:23760|Ensembl:ENSG00000105131|HPRD:12410|Vega:OTTHUMG00000183251	19	19p13.12	epoxide hydrolase 3
EPHX4	-0.668067	RO2	253152	-	ABHD7|EH4|EPHXRP	HGNC:HGNC:23758|Ensembl:ENSG00000172031|HPRD:12408|Vega:OTTHUMG00000010114	1	1p22.1	epoxide hydrolase 4
EPN1	-0.50117	RO2	29924	-	-	MIM:607262|HGNC:HGNC:21604|Ensembl:ENSG00000063245|HPRD:06270|Vega:OTTHUMG00000180911	19	19q13.42	epsin 1
EPO	-0.531945	RO2	2056	-	EP|MVCD2	MIM:133170|HGNC:HGNC:3415|Ensembl:ENSG00000130427|HPRD:00586|Vega:OTTHUMG00000152121	7	7q22.1	erythropoietin
EPOR	-0.632281	RO2	2057	-	EPO-R	MIM:133171|HGNC:HGNC:3416|Ensembl:ENSG00000187266|HPRD:00587|Vega:OTTHUMG00000182027	19	19p13.2	erythropoietin receptor
EPRS	-0.703704	RO1|RO2	2058	-	EARS|GLUPRORS|PARS|PIG32|QARS|QPRS	MIM:138295|HGNC:HGNC:3418|Ensembl:ENSG00000136628|HPRD:00703|Vega:OTTHUMG00000037433	1	1q41	glutamyl-prolyl-tRNA synthetase
EPS15	-0.668067	RO2	2060	-	AF-1P|AF1P|MLLT5	MIM:600051|HGNC:HGNC:3419|Ensembl:ENSG00000085832|HPRD:08968|Vega:OTTHUMG00000008192	1	1p32.3	epidermal growth factor receptor pathway substrate 15
EPS15L1	-0.632281	RO2	58513	-	EPS15R	MIM:616826|HGNC:HGNC:24634|Ensembl:ENSG00000127527|HPRD:09445|Vega:OTTHUMG00000182361	19	19p13.11	epidermal growth factor receptor pathway substrate 15 like 1
EPS8L1	-0.50117	RO2	54869	-	DRC3|EPS8R1|PP10566	MIM:614987|HGNC:HGNC:21295|Ensembl:ENSG00000131037|HPRD:13276|Vega:OTTHUMG00000180513	19	19q13.42	EPS8 like 1
EPS8L3	-0.668067	RO2	79574	-	EPS8R3	MIM:614989|HGNC:HGNC:21297|Ensembl:ENSG00000198758|HPRD:13277|Vega:OTTHUMG00000011651	1	1p13.3	EPS8 like 3
ERAS	-1.09532	RO2|RO3|RO5|RO6	3266	-	HRAS2|HRASP	MIM:300437|HGNC:HGNC:5174|Ensembl:ENSG00000187682|HPRD:02339|Vega:OTTHUMG00000059533	X	Xp11.23	ES cell expressed Ras
ERCC1	-0.50117	RO2	2067	-	COFS4|RAD10|UV20	MIM:126380|HGNC:HGNC:3433|Ensembl:ENSG00000012061|HPRD:00533|Vega:OTTHUMG00000182121	19	19q13.32	ERCC excision repair 1, endonuclease non-catalytic subunit
ERCC2	-0.50117	RO2	2068	-	COFS2|EM9|TFIIH|TTD|TTD1|XPD	MIM:126340|HGNC:HGNC:3434|Ensembl:ENSG00000104884|HPRD:00530|Vega:OTTHUMG00000048190	19	19q13.32	ERCC excision repair 2, TFIIH core complex helicase subunit
ERCC6L	-1.05109	RO2|RO3|RO5|RO6	54821	-	PICH|RAD26L	MIM:300687|HGNC:HGNC:20794|Ensembl:ENSG00000186871|HPRD:10974|Vega:OTTHUMG00000021810	X	Xq13.1	ERCC excision repair 6 like, spindle assembly checkpoint helicase
ERF	-0.50117	RO2	2077	-	CRS4|PE-2|PE2	MIM:611888|HGNC:HGNC:3444|Ensembl:ENSG00000105722|HPRD:09942|Vega:OTTHUMG00000182788	19	19q13.2	ETS2 repressor factor
ERG	-0.792233	RO2	2078	-	erg-3|p55	MIM:165080|HGNC:HGNC:3446|Ensembl:ENSG00000157554|HPRD:01298|Vega:OTTHUMG00000090767	21	21q22.2	ERG, ETS transcription factor
ERH	-0.690335	RO2	2079	-	DROER	MIM:601191|HGNC:HGNC:3447|Ensembl:ENSG00000100632|HPRD:09026|Vega:OTTHUMG00000171323	14	14q24.1	enhancer of rudimentary homolog (Drosophila)
ERI3	-0.668067	RO2	79033	-	PINT1|PRNPIP	MIM:609917|HGNC:HGNC:17276|Ensembl:ENSG00000117419|HPRD:15175|Vega:OTTHUMG00000007637	1	1p34.1	ERI1 exoribonuclease family member 3
ERMAP	-0.668067	RO2	114625	-	BTN5|PRO2801|RD|SC	MIM:609017|HGNC:HGNC:15743|Ensembl:ENSG00000164010|HPRD:12355|Vega:OTTHUMG00000007619	1	1p34.2	erythroblast membrane associated protein (Scianna blood group)
ERRFI1	-0.945221	RO1|RO2	54206	-	GENE-33|MIG-6|MIG6|RALT	MIM:608069|HGNC:HGNC:18185|Ensembl:ENSG00000116285|HPRD:09218|Vega:OTTHUMG00000001221	1	1p36.23	ERBB receptor feedback inhibitor 1
ERV3-1	-0.634375	RO2	2086	-	ERV-R|ERV3|ERVR|HERV-R|HERVR|envR	MIM:131170|HGNC:HGNC:3454|Ensembl:ENSG00000213462|HPRD:15919|Vega:OTTHUMG00000165023	7	7q11.21	endogenous retrovirus group 3 member 1
ERVH48-1	-0.792233	RO2	90625	-	C21orf105|NDUFV3-AS1	HGNC:HGNC:17216	21	21q22.3	endogenous retrovirus group 48 member 1
ERVMER61-1	-0.703704	RO1|RO2	339476	-	C1orf99	HGNC:HGNC:27919|HPRD:17354	1	1q31.1	endogenous retrovirus group MER61 member 1
ERVV-1	-0.50117	RO2	147664	-	ENVV1|HERV-V1	HGNC:HGNC:26501|Ensembl:ENSG00000269526|HPRD:08124|Vega:OTTHUMG00000182942	19	19q13.41	endogenous retrovirus group V member 1
ERVV-2	-0.50117	RO2	100271846	-	ENVV2|HERV-V2	HGNC:HGNC:39051|Ensembl:ENSG00000268964|Vega:OTTHUMG00000182943	19	19q13.41	endogenous retrovirus group V member 2
ESPN	-0.945221	RO1|RO2	83715	-	DFNB36|LP2654	MIM:606351|HGNC:HGNC:13281|Ensembl:ENSG00000187017|HPRD:06962|Vega:OTTHUMG00000000753	1	1p36.31	espin
ESPNP	-0.945221	RO1|RO2	284729	-	dJ1182A14.1	HGNC:HGNC:23285|Ensembl:ENSG00000268869	1	1p36.13	espin pseudogene
ESR2	-0.690335	RO2	2100	-	ER-BETA|ESR-BETA|ESRB|ESTRB|Erb|NR3A2	MIM:601663|HGNC:HGNC:3468|Ensembl:ENSG00000140009|HPRD:03390|Vega:OTTHUMG00000141306	14	14q23.2-q23.3	estrogen receptor 2
ESRRB	-0.690335	RO2	2103	-	DFNB35|ERR2|ERRb|ESRL2|NR3B2	MIM:602167|HGNC:HGNC:3473|Ensembl:ENSG00000119715|HPRD:03700|Vega:OTTHUMG00000160457	14	14q24.3	estrogen related receptor beta
ESRRG	-0.703704	RO1|RO2	2104	-	ERR3|ERRgamma|NR3B3	MIM:602969|HGNC:HGNC:3474|Ensembl:ENSG00000196482|HPRD:04274|Vega:OTTHUMG00000037025	1	1q41	estrogen related receptor gamma
ESX1	-1.05109	RO2|RO3|RO5|RO6	80712	-	ESX1L|ESXR1	MIM:300154|HGNC:HGNC:14865|Ensembl:ENSG00000123576|HPRD:06503|HPRD:08945|Vega:OTTHUMG00000022125	X	Xq22.2	ESX homeobox 1
ETFB	-0.50117	RO2	2109	-	FP585|MADD	MIM:130410|HGNC:HGNC:3482|Ensembl:ENSG00000105379|HPRD:00557|Vega:OTTHUMG00000182903	19	19q13.41	electron transfer flavoprotein beta subunit
ETHE1	-0.50117	RO2	23474	-	HSCO|YF13H12	MIM:608451|HGNC:HGNC:23287|Ensembl:ENSG00000105755|HPRD:09764|Vega:OTTHUMG00000182697	19	19q13.31	ETHE1, persulfide dioxygenase
ETNK2	-0.703704	RO1|RO2	55224	-	EKI2|HMFT1716	MIM:609859|HGNC:HGNC:25575|Ensembl:ENSG00000143845|HPRD:13283|Vega:OTTHUMG00000036061	1	1q32.1	ethanolamine kinase 2
ETS2	-0.792233	RO2	2114	-	ETS2IT1	MIM:164740|HGNC:HGNC:3489|Ensembl:ENSG00000157557|HPRD:01263|Vega:OTTHUMG00000090769	21	21q22.2	ETS proto-oncogene 2, transcription factor
ETV2	-0.50117	RO2	2116	-	ER71|ETSRP71	MIM:609358|HGNC:HGNC:3491|Ensembl:ENSG00000105672|HPRD:16871|Vega:OTTHUMG00000150545	19	19q13.12	ETS variant 2
ETV3	-0.71612	RO2	2117	-	METS|PE-1|PE1|bA110J1.4	MIM:164873|HGNC:HGNC:3492|Ensembl:ENSG00000117036|HPRD:01282|Vega:OTTHUMG00000034298	1	1q23.1	ETS variant 3
ETV3L	-0.71612	RO2	440695	-	-	HGNC:HGNC:33834|Ensembl:ENSG00000253831|HPRD:13365|Vega:OTTHUMG00000041325	1	1q23.1	ETS variant 3 like
EVA1B	-0.668067	RO2	55194	-	C1orf78|FAM176B	HGNC:HGNC:25558|Ensembl:ENSG00000142694|HPRD:07690|Vega:OTTHUMG00000007867	1	1p34.3	eva-1 homolog B
EVA1C	-0.792233	RO2	59271	-	B18|B19|C21orf63|C21orf64|FAM176C|PRED34|SUE21	HGNC:HGNC:13239|Ensembl:ENSG00000166979|HPRD:10760|Vega:OTTHUMG00000064922	21	21q22.11	eva-1 homolog C
EVI5	-0.668067	RO2	7813	-	EVI-5|NB4S	MIM:602942|HGNC:HGNC:3501|Ensembl:ENSG00000067208|HPRD:04249|Vega:OTTHUMG00000010895	1	1p22.1	ecotropic viral integration site 5
EVI5L	-0.632281	RO2	115704	-	-	HGNC:HGNC:30464|Ensembl:ENSG00000142459|HPRD:10044|Vega:OTTHUMG00000182454	19	19p13.2	ecotropic viral integration site 5 like
EVL	-0.690335	RO2	51466	-	RNB6	MIM:616912|HGNC:HGNC:20234|Ensembl:ENSG00000196405|HPRD:10942|Vega:OTTHUMG00000171530	14	14q32.2	Enah/Vasp-like
EXD2	-0.690335	RO2	55218	-	C14orf114|EXDL2	MIM:616940|HGNC:HGNC:20217|Ensembl:ENSG00000081177|HPRD:16592|Vega:OTTHUMG00000154496	14	14q24.1	exonuclease 3'-5' domain containing 2
EXO1	-0.703704	RO1|RO2	9156	-	HEX1|hExoI	MIM:606063|HGNC:HGNC:3511|Ensembl:ENSG00000174371|HPRD:06932|Vega:OTTHUMG00000039965	1	1q43	exonuclease 1
EXO5	-0.668067	RO2	64789	-	C1orf176|DEM1|Exo V|hExo5	HGNC:HGNC:26115|Ensembl:ENSG00000164002|HPRD:07955|Vega:OTTHUMG00000007305	1	1p34.2	exonuclease 5
EXOC3L2	-0.50117	RO2	90332	-	XTP7	MIM:616927|HGNC:HGNC:30162|Ensembl:ENSG00000130201|HPRD:10311	19	19q13.32	exocyst complex component 3 like 2
EXOC3L4	-0.690335	RO2	91828	-	C14orf73	HGNC:HGNC:20120|Ensembl:ENSG00000205436|Vega:OTTHUMG00000171888	14	14q32.32	exocyst complex component 3 like 4
EXOC5	-0.690335	RO2	10640	-	HSEC10|PRO1912|SEC10|SEC10L1|SEC10P	MIM:604469|HGNC:HGNC:10696|Ensembl:ENSG00000070367|HPRD:07258|Vega:OTTHUMG00000171309	14	14q22.3	exocyst complex component 5
EXOC8	-0.703704	RO1|RO2	149371	-	EXO84|Exo84p|SEC84	MIM:615283|HGNC:HGNC:24659|Ensembl:ENSG00000116903|HPRD:09943|Vega:OTTHUMG00000038025	1	1q42.2	exocyst complex component 8
EXOSC10	-0.945221	RO1|RO2	5394	-	PM-Scl|PM/Scl-100|PMSCL|PMSCL2|RRP6|Rrp6p|p2|p3|p4	MIM:605960|HGNC:HGNC:9138|Ensembl:ENSG00000171824|HPRD:16180|Vega:OTTHUMG00000002123	1	1p36.22	exosome component 10
EXOSC5	-0.50117	RO2	56915	-	RRP41B|RRP46|Rrp46p|hRrp46p|p12B	MIM:606492|HGNC:HGNC:24662|Ensembl:ENSG00000077348|HPRD:16222|Vega:OTTHUMG00000182759	19	19q13.2	exosome component 5
EXTL1	-0.945221	RO1|RO2	2134	-	EXTL	MIM:601738|HGNC:HGNC:3515|Ensembl:ENSG00000158008|HPRD:03441|Vega:OTTHUMG00000007509	1	1p36.11	exostosin like glycosyltransferase 1
EXTL2	-0.668067	RO2	2135	-	EXTR2	MIM:602411|HGNC:HGNC:3516|Ensembl:ENSG00000162694|HPRD:03876|Vega:OTTHUMG00000011814	1	1p21.2	exostosin like glycosyltransferase 2
EYA3	-0.945221	RO1|RO2	2140	-	-	MIM:601655|HGNC:HGNC:3521|Ensembl:ENSG00000158161|HPRD:09042|Vega:OTTHUMG00000003916	1	1p35.3	EYA transcriptional coactivator and phosphatase 3
F11R	-0.71612	RO2	50848	-	CD321|JAM|JAM1|JAMA|JCAM|KAT|PAM-1	MIM:605721|HGNC:HGNC:14685|Ensembl:ENSG00000158769|HPRD:12038|Vega:OTTHUMG00000028602	1	1q23.3	F11 receptor
F13B	-0.703704	RO1|RO2	2165	-	FXIIIB	MIM:134580|HGNC:HGNC:3534|Ensembl:ENSG00000143278|HPRD:00605|Vega:OTTHUMG00000036519	1	1q31.3	coagulation factor XIII B chain
F2RL3	-0.632281	RO2	9002	-	PAR4	MIM:602779|HGNC:HGNC:3540|Ensembl:ENSG00000127533|HPRD:04148|Vega:OTTHUMG00000182647	19	19p13.11	F2R like thrombin/trypsin receptor 3
F3	-0.668067	RO2	2152	-	CD142|TF|TFA	MIM:134390|HGNC:HGNC:3541|Ensembl:ENSG00000117525|HPRD:00603|Vega:OTTHUMG00000010716	1	1p21.3	coagulation factor III, tissue factor
F5	-0.71612	RO2	2153	-	FVL|PCCF|RPRGL1|THPH2	MIM:612309|HGNC:HGNC:3542|Ensembl:ENSG00000198734|HPRD:01964|Vega:OTTHUMG00000034595	1	1q24.2	coagulation factor V
F8	-1.05109	RO2|RO3|RO5|RO6	2157	-	AHF|DXS1253E|F8B|F8C|FVIII|HEMA	MIM:300841|HGNC:HGNC:3546|Ensembl:ENSG00000185010|HPRD:02384|Vega:OTTHUMG00000022688	X	Xq28	coagulation factor VIII
F8A2	-1.06967	RO6	474383	-	-	HGNC:HGNC:31849|Ensembl:ENSG00000274791|HPRD:18665|Vega:OTTHUMG00000034293	X	Xq28	coagulation factor VIII-associated 2
F9	-1.05109	RO2|RO3|RO5|RO6	2158	-	F9 p22|FIX|HEMB|P19|PTC|THPH8	MIM:300746|HGNC:HGNC:3551|Ensembl:ENSG00000101981|HPRD:02385|Vega:OTTHUMG00000022536	X	Xq27.1	coagulation factor IX
FAAH	-0.668067	RO2	2166	-	FAAH-1|PSAB	MIM:602935|HGNC:HGNC:3553|Ensembl:ENSG00000117480|HPRD:04244|Vega:OTTHUMG00000007811	1	1p33	fatty acid amide hydrolase
FAAH2	-1.09532	RO2|RO3|RO5|RO6	158584	-	AMDD	MIM:300654|HGNC:HGNC:26440|Ensembl:ENSG00000165591|HPRD:06551|Vega:OTTHUMG00000021684	X	Xp11.21	fatty acid amide hydrolase 2
FABP3	-0.945221	RO1|RO2	2170	-	FABP11|H-FABP|M-FABP|MDGI|O-FABP	MIM:134651|HGNC:HGNC:3557|Ensembl:ENSG00000121769|HPRD:00613|Vega:OTTHUMG00000003797	1	1p35.2	fatty acid binding protein 3
FAF1	-0.668067	RO2	11124	-	CGI-03|HFAF1s|UBXD12|UBXN3A|hFAF1	MIM:604460|HGNC:HGNC:3578|Ensembl:ENSG00000185104|HPRD:05124|Vega:OTTHUMG00000007930	1	1p32.3	Fas associated factor 1
FAM102B	-0.668067	RO2	284611	-	SYM-3B	HGNC:HGNC:27637|Ensembl:ENSG00000162636|HPRD:17339|Vega:OTTHUMG00000010967	1	1p13.3	family with sequence similarity 102 member B
FAM104B	-1.09532	RO2|RO3|RO5|RO6	90736	-	CXorf44	HGNC:HGNC:25085|Ensembl:ENSG00000182518|HPRD:06457|Vega:OTTHUMG00000021646	X	Xp11.21	family with sequence similarity 104 member B
FAM110D	-0.945221	RO1|RO2	79927	-	GRRP1	HGNC:HGNC:25860|Ensembl:ENSG00000197245|HPRD:07848|Vega:OTTHUMG00000007537	1	1p36.11	family with sequence similarity 110 member D
FAM120C	-1.09532	RO2|RO3|RO5|RO6	54954	-	CXorf17|ORF34	MIM:300741|HGNC:HGNC:16949|Ensembl:ENSG00000184083|HPRD:06480|Vega:OTTHUMG00000021625	X	Xp11.22	family with sequence similarity 120C
FAM122B	-1.05109	RO2|RO3|RO5|RO6	159090	-	SPACIA2	HGNC:HGNC:30490|Ensembl:ENSG00000156504|HPRD:06614|Vega:OTTHUMG00000022461	X	Xq26.3	family with sequence similarity 122B
FAM122C	-1.05109	RO2|RO3|RO5|RO6	159091	-	-	HGNC:HGNC:25202|Ensembl:ENSG00000156500|HPRD:06615|Vega:OTTHUMG00000022716	X	Xq26.3	family with sequence similarity 122C
FAM127A	-1.05109	RO2|RO3|RO5|RO6	8933	-	CXX1|MAR8C|MART8C|Mar8|Mart8	MIM:300213|HGNC:HGNC:2569|Ensembl:ENSG00000134590|HPRD:02197|Vega:OTTHUMG00000022465	X	Xq26.3	family with sequence similarity 127 member A
FAM127B	-1.05109	RO2|RO3|RO5|RO6	26071	-	CXX1b|MAR8A	HGNC:HGNC:24514|Ensembl:ENSG00000203950|HPRD:06485|Vega:OTTHUMG00000022466	X	Xq26.3	family with sequence similarity 127 member B
FAM127C	-1.05109	RO2|RO3|RO5|RO6	441518	-	CXX1c|MAR8B	HGNC:HGNC:33156|Ensembl:ENSG00000212747|Vega:OTTHUMG00000022464	X	Xq26.3	family with sequence similarity 127 member C
FAM129A	-0.71612	RO2	116496	-	C1orf24|GIG39|NIBAN	HGNC:HGNC:16784|Ensembl:ENSG00000135842|HPRD:10725|Vega:OTTHUMG00000035388	1	1q25.3	family with sequence similarity 129 member A
FAM129C	-0.632281	RO2	199786	-	BCNP1	MIM:609967|HGNC:HGNC:24130|Ensembl:ENSG00000167483|HPRD:16546|Vega:OTTHUMG00000182892	19	19p13.11	family with sequence similarity 129 member C
FAM131C	-0.945221	RO1|RO2	348487	-	C1orf117	HGNC:HGNC:26717|Ensembl:ENSG00000185519|HPRD:08779|Vega:OTTHUMG00000009525	1	1p36.13	family with sequence similarity 131 member C
FAM132A	-0.945221	RO1|RO2	388581	-	C1QDC2|C1QTNF12|CTRP12	MIM:616593|HGNC:HGNC:32308|Ensembl:ENSG00000184163|Vega:OTTHUMG00000001412	1	1p36.33	family with sequence similarity 132 member A
FAM133A	-1.05109	RO2|RO3|RO5|RO6	286499	-	CT115	HGNC:HGNC:26748|Ensembl:ENSG00000179083|HPRD:06562|Vega:OTTHUMG00000021975	X	Xq21.32	family with sequence similarity 133 member A
FAM151A	-0.668067	RO2	338094	-	C1orf179	HGNC:HGNC:25032|Ensembl:ENSG00000162391|HPRD:11326|Vega:OTTHUMG00000009888	1	-	family with sequence similarity 151 member A
FAM155B	-1.05109	RO2|RO3|RO5|RO6	27112	-	CXorf63|TED|TMEM28|bB57D9.1	HGNC:HGNC:30701|Ensembl:ENSG00000130054|HPRD:06740|Vega:OTTHUMG00000021756	X	Xq13.1	family with sequence similarity 155 member B
FAM156A	-1.09532	RO2|RO3|RO5|RO6	29057	-	PRO0659|TMEM29	HGNC:HGNC:30114|Ensembl:ENSG00000268350|HPRD:06683|Vega:OTTHUMG00000188220	X	Xp11.22	family with sequence similarity 156 member A
FAM156B	-1.09532	RO2|RO3|RO5|RO6	727866	-	TMEM29B	HGNC:HGNC:31962|Ensembl:ENSG00000179304|Vega:OTTHUMG00000188219	X	Xp11.22	family with sequence similarity 156 member B
FAM159A	-0.668067	RO2	348378	-	PRO7171|WWLS2783	HGNC:HGNC:28757|Ensembl:ENSG00000182183|HPRD:14678|Vega:OTTHUMG00000008330	1	1p32.3	family with sequence similarity 159 member A
FAM161B	-0.690335	RO2	145483	-	C14orf44|c14_5547	HGNC:HGNC:19854|Ensembl:ENSG00000156050|HPRD:12649|Vega:OTTHUMG00000171259	14	14q24.3	family with sequence similarity 161 member B
FAM163A	-0.71612	RO2	148753	-	C1orf76|NDSP	MIM:611727|HGNC:HGNC:28274|Ensembl:ENSG00000143340|HPRD:14454|Vega:OTTHUMG00000035262	1	1q25.2	family with sequence similarity 163 member A
FAM167B	-0.945221	RO1|RO2	84734	-	C1orf90	HGNC:HGNC:28133|Ensembl:ENSG00000183615|HPRD:14401|Vega:OTTHUMG00000007462	1	1p35.2	family with sequence similarity 167 member B
FAM177A1	-0.690335	RO2	283635	-	C14orf24	HGNC:HGNC:19829|Ensembl:ENSG00000151327|HPRD:12644|Vega:OTTHUMG00000140217	14	14q13.2	family with sequence similarity 177 member A1
FAM177B	-0.703704	RO1|RO2	400823	-	-	HGNC:HGNC:34395|Ensembl:ENSG00000197520|HPRD:16965|Vega:OTTHUMG00000037766	1	1q41	family with sequence similarity 177 member B
FAM179B	-0.690335	RO2	23116	-	KIAA0423	HGNC:HGNC:19959|Ensembl:ENSG00000198718|HPRD:11082|Vega:OTTHUMG00000140264	14	14q21.2	family with sequence similarity 179 member B
FAM181A	-0.690335	RO2	90050	-	C14orf152	HGNC:HGNC:20491|Ensembl:ENSG00000140067|HPRD:12636|Vega:OTTHUMG00000171297	14	14q32.12	family with sequence similarity 181 member A
FAM181A-AS1	-0.690335	RO2	283592	-	C14orf86	HGNC:HGNC:20133|Ensembl:ENSG00000258584	14	14q32.12	FAM181A antisense RNA 1
FAM183A	-0.668067	RO2	440585	-	-	HGNC:HGNC:34347|Ensembl:ENSG00000186973|Vega:OTTHUMG00000007286	1	1p34.2	family with sequence similarity 183 member A
FAM185A	-0.531945	RO2	222234	-	-	HGNC:HGNC:22412|Ensembl:ENSG00000222011|HPRD:11343|Vega:OTTHUMG00000154140	7	7q22.1	family with sequence similarity 185 member A
FAM185BP	-0.634375	RO2	641808	-	FAM185B	HGNC:HGNC:21813	7	7q11.23	family with sequence similarity 185, member A pseudogene
FAM187B	-0.50117	RO2	148109	-	TMEM162	HGNC:HGNC:26366|Ensembl:ENSG00000177558|HPRD:08071|Vega:OTTHUMG00000164450	19	19q13.12	family with sequence similarity 187 member B
FAM189B	-0.71612	RO2	10712	-	C1orf2|COTE1	HGNC:HGNC:1233|Ensembl:ENSG00000160767|HPRD:08511|Vega:OTTHUMG00000035844	1	1q22	family with sequence similarity 189 member B
FAM199X	-1.05109	RO2|RO3|RO5|RO6	139231	-	CXorf39	HGNC:HGNC:25195|Ensembl:ENSG00000123575|HPRD:10045|Vega:OTTHUMG00000022126	X	Xq22.2	family with sequence similarity 199, X-linked
FAM19A3	-0.668067	RO2	284467	-	TAFA-3|TAFA3	HGNC:HGNC:21590|Ensembl:ENSG00000184599|HPRD:16877|Vega:OTTHUMG00000012020	1	1p13.2	family with sequence similarity 19 member A3, C-C motif chemokine like
FAM200A	-0.531945	RO2	221786	-	C7orf38	HGNC:HGNC:25401|Ensembl:ENSG00000221909|HPRD:13221|Vega:OTTHUMG00000156723	7	7q22.1	family with sequence similarity 200 member A
FAM207A	-0.792233	RO2	85395	-	C21orf70|PRED56	HGNC:HGNC:15811|Ensembl:ENSG00000160256|HPRD:10765|Vega:OTTHUMG00000090293	21	21q22.3	family with sequence similarity 207 member A
FAM20B	-0.71612	RO2	9917	-	gxk1	MIM:611063|HGNC:HGNC:23017|Ensembl:ENSG00000116199|HPRD:13297|Vega:OTTHUMG00000035073	1	1q25.2	FAM20B, glycosaminoglycan xylosylkinase
FAM212B	-0.668067	RO2	55924	-	C1orf183	HGNC:HGNC:28045|Ensembl:ENSG00000197852|HPRD:14246|Vega:OTTHUMG00000011953	1	1p13.2	family with sequence similarity 212 member B
FAM213B	-0.945221	RO1|RO2	127281	-	C1orf93	HGNC:HGNC:28390|Ensembl:ENSG00000157870|HPRD:14513|Vega:OTTHUMG00000000847	1	1p36.32	family with sequence similarity 213 member B
FAM226B	-1.05109	RO2|RO3|RO5|RO6	653687	-	CXorf50B|LINC00246B|NCRNA00246B	HGNC:HGNC:31964	X	Xq13.1	family with sequence similarity 226 member B (non-protein coding)
FAM229A	-0.945221	RO1|RO2	100128071	-	-	HGNC:HGNC:44652|Ensembl:ENSG00000225828|Vega:OTTHUMG00000007587	1	1p35.1	family with sequence similarity 229 member A
FAM231A	-0.945221	RO1|RO2	729574	-	FAM231C	HGNC:HGNC:49427|Ensembl:ENSG00000237847|Vega:OTTHUMG00000189242	1	1p36.13	family with sequence similarity 231 member A
FAM231B	-0.945221	RO1|RO2	100133301	-	-	HGNC:HGNC:49506|Ensembl:ENSG00000268991|Vega:OTTHUMG00000189241	1	1p36.13	family with sequence similarity 231 member B
FAM231C	-0.945221	RO1|RO2	729587	-	-	HGNC:HGNC:49508|Ensembl:ENSG00000268674	1	1p36.13	family with sequence similarity 231 member C
FAM231D	-0.71612	RO2	644634	-	-	HGNC:HGNC:49509	1	1q21.2	family with sequence similarity 231 member D
FAM32A	-0.632281	RO2	26017	-	OTAG-12|OTAG12	MIM:614554|HGNC:HGNC:24563|Ensembl:ENSG00000105058|HPRD:13305|Vega:OTTHUMG00000182279	19	19p13.11	family with sequence similarity 32 member A
FAM3A	-1.05109	RO2|RO3|RO5|RO6	60343	-	2.19|DLD|DXS560S|XAP-7	MIM:300492|HGNC:HGNC:13749|Ensembl:ENSG00000071889|HPRD:06505|Vega:OTTHUMG00000013418	X	Xq28	family with sequence similarity 3 member A
FAM3B	-0.792233	RO2	54097	-	2-21|C21orf11|C21orf76|ORF9|PANDER|PRED44	MIM:608617|HGNC:HGNC:1253|Ensembl:ENSG00000183844|HPRD:10552|Vega:OTTHUMG00000086752	21	21q22.3	family with sequence similarity 3 member B
FAM41C	-0.945221	RO1|RO2	284593	-	-	HGNC:HGNC:27635|Ensembl:ENSG00000230368	1	1p36.33	family with sequence similarity 41 member C
FAM43B	-0.945221	RO1|RO2	163933	-	-	HGNC:HGNC:31791|Ensembl:ENSG00000183114|HPRD:16881|Vega:OTTHUMG00000057491	1	1p36.12	family with sequence similarity 43 member B
FAM46B	-0.945221	RO1|RO2	115572	-	-	HGNC:HGNC:28273|Ensembl:ENSG00000158246|HPRD:16882|Vega:OTTHUMG00000004278	1	1p36.11	family with sequence similarity 46 member B
FAM46C	-0.668067	RO2	54855	-	-	MIM:613952|HGNC:HGNC:24712|Ensembl:ENSG00000183508|HPRD:13312|Vega:OTTHUMG00000013703	1	1p12	family with sequence similarity 46 member C
FAM46D	-0.994838	RO2	169966	-	CT1.26|CT112	MIM:300976|HGNC:HGNC:28399|Ensembl:ENSG00000174016|HPRD:06643|Vega:OTTHUMG00000021902	X	Xq21.1	family with sequence similarity 46 member D
FAM47A	-1.09532	RO2|RO3|RO5|RO6	158724	-	-	HGNC:HGNC:29962|Ensembl:ENSG00000185448|HPRD:10947|Vega:OTTHUMG00000021339	X	Xp21.1	family with sequence similarity 47 member A
FAM47B	-1.09532	RO2|RO3|RO5|RO6	170062	-	-	HGNC:HGNC:26659|Ensembl:ENSG00000189132|HPRD:06559|Vega:OTTHUMG00000021345	X	Xp21.1	family with sequence similarity 47 member B
FAM47C	-1.09532	RO2|RO3|RO5|RO6	442444	-	-	HGNC:HGNC:25301|Ensembl:ENSG00000198173|HPRD:18474|Vega:OTTHUMG00000024025	X	Xp21.1	family with sequence similarity 47 member C
FAM50A	-1.05109	RO2|RO3|RO5|RO6	9130	-	9F|DXS9928E|HXC-26|HXC26|XAP5	MIM:300453|HGNC:HGNC:18786|Ensembl:ENSG00000071859|HPRD:02349|Vega:OTTHUMG00000033292	X	Xq28	family with sequence similarity 50 member A
FAM58A	-1.05109	RO2|RO3|RO5|RO6	92002	-	STAR	MIM:300708|HGNC:HGNC:28434|Ensembl:ENSG00000262919|HPRD:06645|Vega:OTTHUMG00000024206	X	Xq28	family with sequence similarity 58 member A
FAM58BP	-0.703704	RO1|RO2	339521	-	FAM58B	HGNC:HGNC:27373	1	1q32.1	cyclin-related protein FAM58B
FAM63A	-0.71612	RO2	55793	-	MINDY-1	HGNC:HGNC:25648|Ensembl:ENSG00000143409|HPRD:07746|Vega:OTTHUMG00000035061	1	1q21.3	family with sequence similarity 63 member A
FAM69A	-0.668067	RO2	388650	-	-	MIM:614542|HGNC:HGNC:32213|Ensembl:ENSG00000154511|HPRD:14204|Vega:OTTHUMG00000010894	1	1p22.1	family with sequence similarity 69 member A
FAM71A	-0.703704	RO1|RO2	149647	-	GARI-L4	HGNC:HGNC:26541|Ensembl:ENSG00000162771|HPRD:08735|Vega:OTTHUMG00000041084	1	1q32.3	family with sequence similarity 71 member A
FAM71D	-0.690335	RO2	161142	-	C14orf54	HGNC:HGNC:20101|Ensembl:ENSG00000172717|HPRD:12653|Vega:OTTHUMG00000142819	14	14q23.3	family with sequence similarity 71 member D
FAM71E1	-0.50117	RO2	112703	-	-	HGNC:HGNC:25107|Ensembl:ENSG00000142530|HPRD:18718|Vega:OTTHUMG00000183041	19	19q13.33	family with sequence similarity 71 member E1
FAM71E2	-0.50117	RO2	284418	-	C19orf16	HGNC:HGNC:25278|Ensembl:ENSG00000180043|Vega:OTTHUMG00000170357	19	19q13.42	family with sequence similarity 71 member E2
FAM72D	-0.864758	RO1	728833	-	GCUD2	MIM:614712|HGNC:HGNC:33593|Ensembl:ENSG00000215784|Vega:OTTHUMG00000074801	1	1q21.1	family with sequence similarity 72 member D
FAM76A	-0.945221	RO1|RO2	199870	-	-	HGNC:HGNC:28530|Ensembl:ENSG00000009780|HPRD:14583|Vega:OTTHUMG00000003729	1	1p35.3	family with sequence similarity 76 member A
FAM78B	-0.71612	RO2	149297	-	-	HGNC:HGNC:13495|Ensembl:ENSG00000188859|HPRD:18557|Vega:OTTHUMG00000034705	1	1q24.1	family with sequence similarity 78 member B
FAM83E	-0.50117	RO2	54854	-	-	HGNC:HGNC:25972|Ensembl:ENSG00000105523|HPRD:07883|Vega:OTTHUMG00000183315	19	19q13.33	family with sequence similarity 83 member E
FAM87B	-0.945221	RO1|RO2	400728	-	-	HGNC:HGNC:32236|Ensembl:ENSG00000177757	1	1p36.33	family with sequence similarity 87 member B
FAM89A	-0.703704	RO1|RO2	375061	-	C1orf153	HGNC:HGNC:25057|Ensembl:ENSG00000182118|HPRD:11845|Vega:OTTHUMG00000037960	1	1q42.2	family with sequence similarity 89 member A
FAM90A27P	-0.50117	RO2	646508	-	-	HGNC:HGNC:43617|Ensembl:ENSG00000189348	19	19q13.42	family with sequence similarity 90 member A27, pseudogene
FAM90A28P	-0.50117	RO2	100128254	-	-	HGNC:HGNC:43747	19	19q13.42	family with sequence similarity 90 member A28, pseudogene
FAM98C	-0.50117	RO2	147965	-	-	HGNC:HGNC:27119|Ensembl:ENSG00000130244|HPRD:14077|Vega:OTTHUMG00000182084	19	19q13.2	family with sequence similarity 98 member C
FAM9A	-1.09532	RO2|RO3|RO5|RO6	171482	-	TEX39A	MIM:300477|HGNC:HGNC:18403|Ensembl:ENSG00000183304|HPRD:06506|Vega:OTTHUMG00000021110	X	Xp22.31	family with sequence similarity 9 member A
FAM9B	-1.09532	RO2|RO3|RO5|RO6	171483	-	TEX39B	MIM:300478|HGNC:HGNC:18404|Ensembl:ENSG00000177138|HPRD:06566|HPRD:15955|Vega:OTTHUMG00000021114	X	Xp22.31	family with sequence similarity 9 member B
FAM9C	-1.09532	RO2|RO3|RO5|RO6	171484	-	TEX39C	MIM:300479|HGNC:HGNC:18405|Ensembl:ENSG00000187268|HPRD:06507|Vega:OTTHUMG00000021143	X	Xp22.2	family with sequence similarity 9 member C
FANCB	-1.09532	RO2|RO3|RO5|RO6	2187	-	FA2|FAAP90|FAAP95|FAB|FACB	MIM:300515|HGNC:HGNC:3583|Ensembl:ENSG00000181544|HPRD:06557|Vega:OTTHUMG00000021168	X	Xp22.2	Fanconi anemia complementation group B
FANCM	-0.690335	RO2	57697	-	FAAP250|KIAA1596	MIM:609644|HGNC:HGNC:23168|Ensembl:ENSG00000187790|HPRD:13876|Vega:OTTHUMG00000170807	14	14q21.2	Fanconi anemia complementation group M
FARSA	-0.632281	RO2	2193	-	CML33|FARSL|FARSLA|FRSA|PheHA	MIM:602918|HGNC:HGNC:3592|Ensembl:ENSG00000179115|HPRD:04227|Vega:OTTHUMG00000180569	19	19p13.13	phenylalanyl-tRNA synthetase alpha subunit
FASLG	-0.71612	RO2	356	-	ALPS1B|APT1LG1|APTL|CD178|CD95-L|CD95L|FASL|TNFSF6|TNLG1A	MIM:134638|HGNC:HGNC:11936|Ensembl:ENSG00000117560|HPRD:00610|Vega:OTTHUMG00000034841	1	1q24.3	Fas ligand
FATE1	-1.05109	RO2|RO3|RO5|RO6	89885	-	CT43|FATE	MIM:300450|HGNC:HGNC:24683|Ensembl:ENSG00000147378|HPRD:02346|Vega:OTTHUMG00000024172	X	Xq28	fetal and adult testis expressed 1
FBL	-0.50117	RO2	2091	-	FIB|FLRN|RNU3IP1	MIM:134795|HGNC:HGNC:3599|Ensembl:ENSG00000105202|HPRD:00617|Vega:OTTHUMG00000182581	19	19q13.2	fibrillarin
FBLIM1	-0.945221	RO1|RO2	54751	-	CAL|FBLP-1|FBLP1	MIM:607747|HGNC:HGNC:24686|Ensembl:ENSG00000162458|HPRD:09669|Vega:OTTHUMG00000003079	1	1p36.21	filamin binding LIM protein 1
FBLN5	-0.690335	RO2	10516	-	ADCL2|ARCL1A|ARMD3|DANCE|EVEC|FIBL-5|HNARMD|UP50	MIM:604580|HGNC:HGNC:3602|Ensembl:ENSG00000140092|HPRD:05204|Vega:OTTHUMG00000171122	14	14q32.12	fibulin 5
FBN3	-0.632281	RO2	84467	-	-	MIM:608529|HGNC:HGNC:18794|Ensembl:ENSG00000142449|HPRD:10538|Vega:OTTHUMG00000182462	19	19p13.2	fibrillin 3
FBXL12	-0.632281	RO2	54850	-	Fbl12	MIM:609079|HGNC:HGNC:13611|Ensembl:ENSG00000127452|HPRD:12363|Vega:OTTHUMG00000180212	19	19p13.2	F-box and leucine rich repeat protein 12
FBXO17	-0.50117	RO2	115290	-	FBG4|FBX26|FBXO26|Fbx17	MIM:609094|HGNC:HGNC:18754|Ensembl:ENSG00000269190|HPRD:16436	19	19q13.2	F-box protein 17
FBXO2	-0.945221	RO1|RO2	26232	-	FBG1|FBX2|Fbs1|NFB42|OCP1	MIM:607112|HGNC:HGNC:13581|Ensembl:ENSG00000116661|HPRD:06171|Vega:OTTHUMG00000002072	1	1p36.22	F-box protein 2
FBXO24	-0.531945	RO2	26261	-	FBX24	MIM:609097|HGNC:HGNC:13595|Ensembl:ENSG00000106336|HPRD:16438|Vega:OTTHUMG00000159543	7	7q22.1	F-box protein 24
FBXO27	-0.50117	RO2	126433	-	FBG5|Fbx27	MIM:609099|HGNC:HGNC:18753|Ensembl:ENSG00000161243|HPRD:16440|Vega:OTTHUMG00000182719	19	19q13.2	F-box protein 27
FBXO28	-0.703704	RO1|RO2	23219	-	CENP-30|Fbx28	MIM:609100|HGNC:HGNC:29046|Ensembl:ENSG00000143756|HPRD:12367|Vega:OTTHUMG00000037495	1	1q42.11	F-box protein 28
FBXO33	-0.690335	RO2	254170	-	BMND12|Fbx33|c14_5247	MIM:609103|HGNC:HGNC:19833|Ensembl:ENSG00000165355|HPRD:16441|Vega:OTTHUMG00000140257	14	14q21.1	F-box protein 33
FBXO34	-0.690335	RO2	55030	-	CGI-301|Fbx34	MIM:609104|HGNC:HGNC:20201|Ensembl:ENSG00000178974|HPRD:16442|Vega:OTTHUMG00000171033	14	14q22.3	F-box protein 34
FBXO42	-0.945221	RO1|RO2	54455	-	Fbx42|JFK	MIM:609109|HGNC:HGNC:29249|Ensembl:ENSG00000037637|Vega:OTTHUMG00000002218	1	1p36.13	F-box protein 42
FBXO44	-0.945221	RO1|RO2	93611	-	FBG3|FBX30|FBX6A|Fbx44|Fbxo6a	MIM:609111|HGNC:HGNC:24847|Ensembl:ENSG00000132879|HPRD:16445|Vega:OTTHUMG00000002071	1	1p36.22	F-box protein 44
FBXO46	-0.50117	RO2	23403	-	20D7-FC4|FBXO34L|Fbx46	MIM:609117|HGNC:HGNC:25069|Ensembl:ENSG00000177051|Vega:OTTHUMG00000182132	19	19q13.32	F-box protein 46
FBXO6	-0.945221	RO1|RO2	26270	-	FBG2|FBS2|FBX6|Fbx6b	MIM:605647|HGNC:HGNC:13585|Ensembl:ENSG00000116663|HPRD:07291|Vega:OTTHUMG00000002229	1	1p36.22	F-box protein 6
FBXW9	-0.632281	RO2	84261	-	Fbw9	MIM:609074|HGNC:HGNC:28136|Ensembl:ENSG00000132004|HPRD:12361|Vega:OTTHUMG00000150152	19	19p13.13	F-box and WD repeat domain containing 9
FCAMR	-0.703704	RO1|RO2	83953	-	CD351|FCA/MR|FKSG87	MIM:605484|HGNC:HGNC:24692|Ensembl:ENSG00000162897|HPRD:12020|Vega:OTTHUMG00000036579	1	1q32.1	Fc fragment of IgA and IgM receptor
FCAR	-0.50117	RO2	2204	-	CD89|CTB-61M7.2|FcalphaRI	MIM:147045|HGNC:HGNC:3608|Ensembl:ENSG00000186431|HPRD:00914|Vega:OTTHUMG00000065936	19	19q13.42	Fc fragment of IgA receptor
FCER1A	-0.71612	RO2	2205	-	FCE1A|FcERI	MIM:147140|HGNC:HGNC:3609|Ensembl:ENSG00000179639|HPRD:00917|Vega:OTTHUMG00000037176	1	1q23.2	Fc fragment of IgE receptor Ia
FCER1G	-0.71612	RO2	2207	-	FCRG	MIM:147139|HGNC:HGNC:3611|Ensembl:ENSG00000158869|HPRD:00916|Vega:OTTHUMG00000034343	1	1q23.3	Fc fragment of IgE receptor Ig
FCER2	-0.632281	RO2	2208	-	BLAST-2|CD23|CD23A|CLEC4J|FCE2|IGEBF	MIM:151445|HGNC:HGNC:3612|Ensembl:ENSG00000104921|HPRD:01049|Vega:OTTHUMG00000182517	19	19p13.2	Fc fragment of IgE receptor II
FCF1	-0.690335	RO2	51077	-	Bka|C14orf111|CGI-35|UTP24	HGNC:HGNC:20220|Ensembl:ENSG00000119616|HPRD:12633|Vega:OTTHUMG00000171480	14	14q24.3	FCF1 rRNA-processing protein
FCGBP	-0.50117	RO2	8857	-	FC(GAMMA)BP	HGNC:HGNC:13572|Ensembl:ENSG00000275395|HPRD:10956|Vega:OTTHUMG00000182580	19	19q13.2	Fc fragment of IgG binding protein
FCGR1A	-0.71612	RO2	2209	-	CD64|CD64A|FCRI|IGFR1	MIM:146760|HGNC:HGNC:3613|Ensembl:ENSG00000150337|HPRD:00904|Vega:OTTHUMG00000012089	1	1q21.2	Fc fragment of IgG receptor Ia
FCGR1B	-0.668067	RO2	2210	-	CD64b|IGFRB	MIM:601502|HGNC:HGNC:3614|Ensembl:ENSG00000198019|HPRD:14225|Vega:OTTHUMG00000040903	1	1p11.2	Fc fragment of IgG receptor Ib
FCGR2A	-0.71612	RO2	2212	-	CD32|CD32A|CDw32|FCG2|FCGR2|FCGR2A1|FcGR|IGFR2	MIM:146790|HGNC:HGNC:3616|Ensembl:ENSG00000143226|HPRD:00906|Vega:OTTHUMG00000034469	1	1q23.3	Fc fragment of IgG receptor IIa
FCGR2B	-0.71612	RO2	2213	-	CD32|CD32B|FCG2|FCGR2|IGFR2	MIM:604590|HGNC:HGNC:3618|Ensembl:ENSG00000072694|HPRD:06849|Vega:OTTHUMG00000034470	1	1q23.3	Fc fragment of IgG receptor IIb
FCGR2C	-0.71612	RO2	9103	-	CD32|CD32C|CDW32|FCG2|FCRIIC|IGFR2	MIM:612169|HGNC:HGNC:15626|HPRD:13318	1	1q23.3	Fc fragment of IgG receptor IIc (gene/pseudogene)
FCGR3A	-0.71612	RO2	2214	-	CD16|CD16A|FCG3|FCGR3|FCGRIII|FCR-10|FCRIII|FCRIIIA|IGFR3|IMD20	MIM:146740|HGNC:HGNC:3619|Ensembl:ENSG00000203747|HPRD:00903|Vega:OTTHUMG00000034466	1	1q23.3	Fc fragment of IgG receptor IIIa
FCGR3B	-0.71612	RO2	2215	-	CD16|CD16b|FCG3|FCGR3|FCR-10|FCRIII|FCRIIIb	MIM:610665|HGNC:HGNC:3620|Ensembl:ENSG00000162747|HPRD:09951|Vega:OTTHUMG00000074099	1	1q23.3	Fc fragment of IgG receptor IIIb
FCGRT	-0.50117	RO2	2217	-	FCRN|alpha-chain	MIM:601437|HGNC:HGNC:3621|Ensembl:ENSG00000104870|HPRD:03257|Vega:OTTHUMG00000183155	19	19q13.33	Fc fragment of IgG receptor and transporter
FCHO1	-0.632281	RO2	23149	-	-	MIM:613437|HGNC:HGNC:29002|Ensembl:ENSG00000130475|HPRD:16887|Vega:OTTHUMG00000183293	19	19p13.11	FCH domain only 1
FCN3	-0.945221	RO1|RO2	8547	-	FCNH|HAKA1	MIM:604973|HGNC:HGNC:3625|Ensembl:ENSG00000142748|HPRD:05399|Vega:OTTHUMG00000005722	1	1p36.11	ficolin 3
FCRL1	-0.71612	RO2	115350	-	CD307a|FCRH1|IFGP1|IRTA5	MIM:606508|HGNC:HGNC:18509|Ensembl:ENSG00000163534|HPRD:07350|Vega:OTTHUMG00000019398	1	1q23.1	Fc receptor like 1
FCRL2	-0.71612	RO2	79368	-	CD307b|FCRH2|IFGP4|IRTA4|SPAP1|SPAP1A|SPAP1B|SPAP1C	MIM:606509|HGNC:HGNC:14875|Ensembl:ENSG00000132704|HPRD:07351|Vega:OTTHUMG00000019399	1	1q23.1	Fc receptor like 2
FCRL3	-0.71612	RO2	115352	-	CD307c|FCRH3|IFGP3|IRTA3|SPAP2	MIM:606510|HGNC:HGNC:18506|Ensembl:ENSG00000160856|HPRD:07352|Vega:OTTHUMG00000019400	1	1q23.1	Fc receptor like 3
FCRL4	-0.71612	RO2	83417	-	CD307d|FCRH4|IGFP2|IRTA1	MIM:605876|HGNC:HGNC:18507|Ensembl:ENSG00000163518|HPRD:16168|Vega:OTTHUMG00000035488	1	1q23.1	Fc receptor like 4
FCRL5	-0.71612	RO2	83416	-	BXMAS1|CD307|CD307e|FCRH5|IRTA2|PRO820	MIM:605877|HGNC:HGNC:18508|Ensembl:ENSG00000143297|HPRD:16169|Vega:OTTHUMG00000017481	1	1q23.1	Fc receptor like 5
FCRL6	-0.71612	RO2	343413	-	FcRH6	MIM:613562|HGNC:HGNC:31910|Ensembl:ENSG00000181036|HPRD:14177|Vega:OTTHUMG00000035351	1	1q23.2	Fc receptor like 6
FCRLA	-0.71612	RO2	84824	-	FCRL|FCRL1|FCRLM1|FCRLX|FCRLb|FCRLc1|FCRLc2|FCRLd|FCRLe|FCRX|FREB	MIM:606891|HGNC:HGNC:18504|Ensembl:ENSG00000132185|Vega:OTTHUMG00000034537	1	1q23.3	Fc receptor like A
FCRLB	-0.71612	RO2	127943	-	FCRL2|FCRLM2|FCRLY|FREB-2|FcRY	MIM:609251|HGNC:HGNC:26431|Ensembl:ENSG00000162746|HPRD:08093|Vega:OTTHUMG00000133629	1	1q23.3	Fc receptor like B
FDPS	-0.71612	RO2	2224	-	FPPS|FPS|POROK9	MIM:134629|HGNC:HGNC:3631|Ensembl:ENSG00000160752|HPRD:00606|Vega:OTTHUMG00000013909	1	1q22	farnesyl diphosphate synthase
FDPSP2	-0.634375	RO2	619190	-	FDPSL2|FDPSL2A|FPSL2	HGNC:HGNC:3633	7	7q11.23	farnesyl diphosphate synthase pseudogene 2
FDX1L	-0.632281	RO2	112812	-	FDX2	MIM:614585|HGNC:HGNC:30546|Ensembl:ENSG00000267673|HPRD:14465|Vega:OTTHUMG00000141299	19	19p13.2	ferredoxin 1 like
FEM1A	-0.632281	RO2	55527	-	EPRAP	MIM:613538|HGNC:HGNC:16934|Ensembl:ENSG00000141965|HPRD:16888|Vega:OTTHUMG00000182048	19	19p13.3	fem-1 homolog A
FEN1P1	-0.668067	RO2	645931	-	FENL1	HGNC:HGNC:3651	1	1p22.2	flap structure-specific endonuclease 1 pseudogene 1
FERMT2	-0.690335	RO2	10979	-	KIND2|MIG2|PLEKHC1|UNC112|UNC112B|mig-2	MIM:607746|HGNC:HGNC:15767|Ensembl:ENSG00000073712|HPRD:06374|Vega:OTTHUMG00000140309	14	14q22.1	fermitin family member 2
FFAR1	-0.50117	RO2	2864	-	FFA1R|GPCR40|GPR40	MIM:603820|HGNC:HGNC:4498|Ensembl:ENSG00000126266|HPRD:04822|Vega:OTTHUMG00000188261	19	19q13.12	free fatty acid receptor 1
FFAR2	-0.50117	RO2	2867	-	FFA2R|GPR43	MIM:603823|HGNC:HGNC:4501|Ensembl:ENSG00000126262|HPRD:04824|Vega:OTTHUMG00000183303	19	19q13.12	free fatty acid receptor 2
FFAR3	-0.50117	RO2	2865	-	FFA3R|GPR41|GPR42	MIM:603821|HGNC:HGNC:4499|Ensembl:ENSG00000185897|HPRD:04823|Vega:OTTHUMG00000172514	19	19q13.12	free fatty acid receptor 3
FGD1	-1.09532	RO2|RO3|RO5|RO6	2245	-	AAS|FGDY|MRXS16|ZFYVE3	MIM:300546|HGNC:HGNC:3663|Ensembl:ENSG00000102302|HPRD:02373|Vega:OTTHUMG00000021627	X	Xp11.22	FYVE, RhoGEF and PH domain containing 1
FGF13	-1.05109	RO2|RO3|RO5|RO6	2258	-	FGF-13|FGF2|FHF-2|FHF2	MIM:300070|HGNC:HGNC:3670|Ensembl:ENSG00000129682|Ensembl:ENSG00000283147|HPRD:02090|Vega:OTTHUMG00000022532	X	Xq26.3-q27.1	fibroblast growth factor 13
FGF13-AS1	-1.05109	RO2|RO3|RO5|RO6	100129662	-	-	HGNC:HGNC:44264|Ensembl:ENSG00000226031	X	Xq26.3	FGF13 antisense RNA 1
FGF16	-1.05109	RO2|RO3|RO5|RO6	8823	-	FGF-16|MF4	MIM:300827|MIM:309630|HGNC:HGNC:3672|Ensembl:ENSG00000196468|HPRD:04764|Vega:OTTHUMG00000013133	X	Xq21.1	fibroblast growth factor 16
FGF21	-0.50117	RO2	26291	-	-	MIM:609436|HGNC:HGNC:3678|Ensembl:ENSG00000105550|HPRD:09447|Vega:OTTHUMG00000183326	19	19q13.33	fibroblast growth factor 21
FGF22	-0.632281	RO2	27006	-	-	MIM:605831|HGNC:HGNC:3679|Ensembl:ENSG00000070388|HPRD:05784|Vega:OTTHUMG00000180591	19	19p13.3	fibroblast growth factor 22
FGGY	-0.668067	RO2	55277	-	-	MIM:611370|HGNC:HGNC:25610|Ensembl:ENSG00000172456|HPRD:07721|Vega:OTTHUMG00000008424	1	1p32.1	FGGY carbohydrate kinase domain containing
FGR	-0.945221	RO1|RO2	2268	-	SRC2|c-fgr|c-src2|p55-Fgr|p55c-fgr|p58-Fgr|p58c-fgr	MIM:164940|HGNC:HGNC:3697|Ensembl:ENSG00000000938|HPRD:01288|Vega:OTTHUMG00000003516	1	1p35.3	FGR proto-oncogene, Src family tyrosine kinase
FH	-0.703704	RO1|RO2	2271	-	FMRD|HLRCC|LRCC|MCL|MCUL1	MIM:136850|HGNC:HGNC:3700|Ensembl:ENSG00000091483|HPRD:00652|Vega:OTTHUMG00000039597	1	1q43	fumarate hydratase
FHAD1	-0.945221	RO1|RO2	114827	-	-	HGNC:HGNC:29408|Ensembl:ENSG00000142621|Vega:OTTHUMG00000002088	1	1p36.21	forkhead associated phosphopeptide binding domain 1
FHL1	-1.05109	RO2|RO3|RO5|RO6	2273	-	FHL-1|FHL1A|FHL1B|FLH1A|KYOT|RBMX1A|RBMX1B|SLIM|SLIM-1|SLIM1|SLIMMER|XMPMA	MIM:300163|HGNC:HGNC:3702|Ensembl:ENSG00000022267|HPRD:02157|Vega:OTTHUMG00000022504	X	Xq26.3	four and a half LIM domains 1
FHL3	-0.668067	RO2	2275	-	SLIM2	MIM:602790|HGNC:HGNC:3704|Ensembl:ENSG00000183386|HPRD:09101|Vega:OTTHUMG00000004434	1	1p34.3	four and a half LIM domains 3
FIS1	-0.531945	RO2	51024	-	CGI-135|TTC11	MIM:609003|HGNC:HGNC:21689|Ensembl:ENSG00000214253|HPRD:12352|Vega:OTTHUMG00000157106	7	7q22.1	fission, mitochondrial 1
FITM1	-0.690335	RO2	161247	-	FIT1	MIM:612028|HGNC:HGNC:33714|Ensembl:ENSG00000139914|HPRD:17312|Vega:OTTHUMG00000133476	14	14q12	fat storage inducing transmembrane protein 1
FIZ1	-0.50117	RO2	84922	-	ZNF798	MIM:609133|HGNC:HGNC:25917|Ensembl:ENSG00000179943|HPRD:07870|Vega:OTTHUMG00000180858	19	19q13.42	FLT3 interacting zinc finger 1
FKBP3	-0.690335	RO2	2287	-	FKBP-25|FKBP-3|FKBP25|PPIase	MIM:186947|HGNC:HGNC:3719|Ensembl:ENSG00000100442|HPRD:01743|Vega:OTTHUMG00000140267	14	14q21.2	FK506 binding protein 3
FKBP6	-0.634375	RO2	8468	-	FKBP36	MIM:604839|HGNC:HGNC:3722|Ensembl:ENSG00000077800|HPRD:05326|Vega:OTTHUMG00000150520	7	7q11.23	FK506 binding protein 6
FKBP8	-0.632281	RO2	23770	-	FKBP38|FKBPr38	MIM:604840|HGNC:HGNC:3724|Ensembl:ENSG00000105701|HPRD:05327|Vega:OTTHUMG00000183368	19	19p13.11	FK506 binding protein 8
FKRP	-0.50117	RO2	79147	-	LGMD2I|MDC1C|MDDGA5|MDDGB5|MDDGC5	MIM:606596|HGNC:HGNC:17997|Ensembl:ENSG00000181027|HPRD:05962|Vega:OTTHUMG00000183177	19	19q13.32	fukutin related protein
FLAD1	-0.71612	RO2	80308	-	FAD1|FADS|LSMFLAD|PP591	MIM:610595|HGNC:HGNC:24671|Ensembl:ENSG00000160688|HPRD:17887|Vega:OTTHUMG00000037416	1	1q21.3	flavin adenine dinucleotide synthetase 1
FLG	-0.71612	RO2	2312	-	ATOD2	MIM:135940|HGNC:HGNC:3748|Ensembl:ENSG00000143631|HPRD:15920|Vega:OTTHUMG00000012202	1	1q21.3	filaggrin
FLG-AS1	-0.71612	RO2	339400	-	-	HGNC:HGNC:27913|Ensembl:ENSG00000237975	1	1q21.3	FLG antisense RNA 1
FLG2	-0.71612	RO2	388698	-	IFPS	MIM:616284|HGNC:HGNC:33276|Ensembl:ENSG00000143520|HPRD:11815|Vega:OTTHUMG00000012245	1	1q21.3	filaggrin family member 2
FLNA	-1.05109	RO2|RO3|RO5|RO6	2316	-	ABP-280|ABPX|CSBS|CVD1|FLN|FLN-A|FLN1|FMD|MNS|NHBP|OPD|OPD1|OPD2|XLVD|XMVD	MIM:300017|HGNC:HGNC:3754|Ensembl:ENSG00000196924|HPRD:02060|Vega:OTTHUMG00000022712	X	Xq28	filamin A
FLRT2	-0.690335	RO2	23768	-	-	MIM:604807|HGNC:HGNC:3761|Ensembl:ENSG00000185070|HPRD:05312|Vega:OTTHUMG00000171372	14	14q31.3	fibronectin leucine rich transmembrane protein 2
FLT3LG	-0.50117	RO2	2323	-	FL|FLT3L	MIM:600007|HGNC:HGNC:3766|Ensembl:ENSG00000090554|HPRD:02477|Vega:OTTHUMG00000186490	19	19q13.33	fms related tyrosine kinase 3 ligand
FLVCR1	-0.703704	RO1|RO2	28982	-	AXPC1|FLVCR|MFSD7B|PCA|PCARP	MIM:609144|HGNC:HGNC:24682|Ensembl:ENSG00000162769|HPRD:16451|Vega:OTTHUMG00000036924	1	1q32.3	feline leukemia virus subgroup C cellular receptor 1
FLVCR1-AS1	-0.703704	RO1|RO2	642946	-	LQK1|NCRNA00292	MIM:610864|HGNC:HGNC:39077|Ensembl:ENSG00000198468	1	1q32.3	FLVCR1 antisense RNA 1 (head to head)
FLVCR2	-0.690335	RO2	55640	-	C14orf58|CCT|EPV|FLVCRL14q|MFSD7C|PVHH	MIM:610865|HGNC:HGNC:20105|Ensembl:ENSG00000119686|HPRD:12654|Vega:OTTHUMG00000171487	14	14q24.3	feline leukemia virus subgroup C cellular receptor family member 2
FMN2	-0.703704	RO1|RO2	56776	-	-	MIM:606373|HGNC:HGNC:14074|Ensembl:ENSG00000155816|HPRD:10449|Vega:OTTHUMG00000039883	1	1q43	formin 2
FMO1	-0.71612	RO2	2326	-	-	MIM:136130|HGNC:HGNC:3769|Ensembl:ENSG00000010932|HPRD:00631|Vega:OTTHUMG00000035502	1	1q24.3	flavin containing monooxygenase 1
FMO2	-0.71612	RO2	2327	-	FMO1B1	MIM:603955|HGNC:HGNC:3770|Ensembl:ENSG00000094963|HPRD:04903|Vega:OTTHUMG00000035504	1	1q24.3	flavin containing monooxygenase 2
FMO3	-0.71612	RO2	2328	-	FMOII|TMAU|dJ127D3.1	MIM:136132|HGNC:HGNC:3771|Ensembl:ENSG00000007933|HPRD:00633|Vega:OTTHUMG00000035505	1	1q24.3	flavin containing monooxygenase 3
FMO4	-0.71612	RO2	2329	-	FMO2	MIM:136131|HGNC:HGNC:3772|Ensembl:ENSG00000076258|HPRD:00632|Vega:OTTHUMG00000035506	1	1q24.3	flavin containing monooxygenase 4
FMO5	-0.71612	RO2	2330	-	-	MIM:603957|HGNC:HGNC:3773|Ensembl:ENSG00000131781|HPRD:04904|Vega:OTTHUMG00000014607	1	1q21.1	flavin containing monooxygenase 5
FMO6P	-0.71612	RO2	388714	-	FMO6	HGNC:HGNC:24024|Ensembl:ENSG00000117507|HPRD:18387	1	1q24.3	flavin containing monooxygenase 6 pseudogene
FMO9P	-0.71612	RO2	116123	-	-	HGNC:HGNC:32210|Ensembl:ENSG00000215834|HPRD:14011	1	1q24.1	flavin containing monooxygenase 9 pseudogene
FMOD	-0.703704	RO1|RO2	2331	-	FM|SLRR2E	MIM:600245|HGNC:HGNC:3774|Ensembl:ENSG00000122176|HPRD:02591|Vega:OTTHUMG00000035910	1	1q32.1	fibromodulin
FMR1	-1.05109	RO2|RO3|RO5|RO6	2332	-	FMRP|FRAXA|POF|POF1	MIM:309550|HGNC:HGNC:3775|Ensembl:ENSG00000102081|HPRD:02398|Vega:OTTHUMG00000022606	X	Xq27.3	fragile X mental retardation 1
FMR1-AS1	-1.04154	RO2|RO5|RO6	100126270	-	ASFMR1|FMR1-AS|FMR1AS|FMR4	MIM:300805|HGNC:HGNC:39081|Ensembl:ENSG00000268066	X	Xq27.3	FMR1 antisense RNA 1
FMR1NB	-1.05109	RO2|RO3|RO5|RO6	158521	-	CT37|NY-SAR-35|NYSAR35	HGNC:HGNC:26372|Ensembl:ENSG00000176988|HPRD:06546|Vega:OTTHUMG00000022608	X	Xq27.3-q28	fragile X mental retardation 1 neighbor
FNBP1L	-0.668067	RO2	54874	-	C1orf39|TOCA1	MIM:608848|HGNC:HGNC:20851|Ensembl:ENSG00000137942|HPRD:12317|Vega:OTTHUMG00000010863	1	1p22.1	formin binding protein 1 like
FNDC3CP	-1.06967	RO6	100421340	-	-	HGNC:HGNC:35452	X	Xq21.1	fibronectin type III domain containing 3C, pseudogene
FNDC5	-1.05533	RO2	252995	-	FRCP2|irisin	MIM:611906|HGNC:HGNC:20240|Ensembl:ENSG00000160097|HPRD:17009|Vega:OTTHUMG00000004015	1	1p35.1	fibronectin type III domain containing 5
FNDC7	-0.668067	RO2	163479	-	-	HGNC:HGNC:26668|Ensembl:ENSG00000143107|HPRD:08195|Vega:OTTHUMG00000011120	1	1p13.3	fibronectin type III domain containing 7
FNTB	-0.690335	RO2	2342	-	FPTB	MIM:134636|HGNC:HGNC:3785|Ensembl:ENSG00000257365|HPRD:00608|Vega:OTTHUMG00000142811	14	14q23.3	farnesyltransferase, CAAX box, beta
FOS	-0.690335	RO2	2353	-	AP-1|C-FOS|p55	MIM:164810|HGNC:HGNC:3796|Ensembl:ENSG00000170345|HPRD:01275|Vega:OTTHUMG00000171774	14	14q24.3	Fos proto-oncogene, AP-1 transcription factor subunit
FOSB	-0.50117	RO2	2354	-	AP-1|G0S3|GOS3|GOSB	MIM:164772|HGNC:HGNC:3797|Ensembl:ENSG00000125740|HPRD:01270|Vega:OTTHUMG00000182122	19	19q13.32	FosB proto-oncogene, AP-1 transcription factor subunit
FOXA1	-0.690335	RO2	3169	-	HNF3A|TCF3A	MIM:602294|HGNC:HGNC:5021|Ensembl:ENSG00000129514|HPRD:03801|Vega:OTTHUMG00000140253	14	14q21.1	forkhead box A1
FOXA3	-0.50117	RO2	3171	-	FKHH3|HNF3G|TCF3G	MIM:602295|HGNC:HGNC:5023|Ensembl:ENSG00000170608|HPRD:03802|Vega:OTTHUMG00000182484	19	19q13.32	forkhead box A3
FOXD2	-0.668067	RO2	2306	-	FKHL17|FREAC-9|FREAC9	MIM:602211|HGNC:HGNC:3803|Ensembl:ENSG00000186564|HPRD:03735|Vega:OTTHUMG00000007950	1	1p33	forkhead box D2
FOXD3	-0.668067	RO2	27022	-	AIS1|Genesis|HFH2|VAMAS2	MIM:611539|HGNC:HGNC:3804|Ensembl:ENSG00000187140|HPRD:07018|Vega:OTTHUMG00000009141	1	1p31.3	forkhead box D3
FOXE3	-0.668067	RO2	2301	-	FKHL12|FREAC8	MIM:601094|HGNC:HGNC:3808|Ensembl:ENSG00000186790|HPRD:03058|Vega:OTTHUMG00000007954	1	1p33	forkhead box E3
FOXG1	-0.690335	RO2	2290	-	BF1|BF2|FHKL3|FKH2|FKHL1|FKHL2|FKHL3|FKHL4|FOXG1A|FOXG1B|FOXG1C|HBF-1|HBF-2|HBF-3|HBF-G2|HBF2|HFK1|HFK2|HFK3|KHL2|QIN	MIM:164874|HGNC:HGNC:3811|Ensembl:ENSG00000176165|HPRD:01283|Vega:OTTHUMG00000140187	14	14q12	forkhead box G1
FOXJ3	-0.668067	RO2	22887	-	-	MIM:616035|HGNC:HGNC:29178|Ensembl:ENSG00000198815|HPRD:13549|Vega:OTTHUMG00000007026	1	1p34.2	forkhead box J3
FOXN3	-0.690335	RO2	1112	-	C14orf116|CHES1|PRO1635	MIM:602628|HGNC:HGNC:1928|Ensembl:ENSG00000053254|HPRD:07533|Vega:OTTHUMG00000170898	14	14q31.3-q32.11	forkhead box N3
FOXO4	-1.05109	RO2|RO3|RO5|RO6	4303	-	AFX|AFX1|MLLT7	MIM:300033|HGNC:HGNC:7139|Ensembl:ENSG00000184481|HPRD:02070|Vega:OTTHUMG00000021789	X	Xq13.1	forkhead box O4
FOXO6	-0.668067	RO2	100132074	-	-	MIM:611457|HGNC:HGNC:24814	1	1p34.2	forkhead box O6
FOXP3	-1.09532	RO2|RO3|RO5|RO6	50943	-	AIID|DIETER|IPEX|JM2|PIDX|XPID	MIM:300292|HGNC:HGNC:6106|Ensembl:ENSG00000049768|HPRD:02242|Vega:OTTHUMG00000024135	X	Xp11.23	forkhead box P3
FOXR2	-1.09532	RO2|RO3|RO5|RO6	139628	-	FOXN6	MIM:300949|HGNC:HGNC:30469|Ensembl:ENSG00000189299|HPRD:13552|Vega:OTTHUMG00000021661	X	Xp11.21	forkhead box R2
FPGT	-0.668067	RO2	8790	-	GFPP	MIM:603609|HGNC:HGNC:3825|Ensembl:ENSG00000254685|HPRD:06790|Vega:OTTHUMG00000009571	1	1p31.1	fucose-1-phosphate guanylyltransferase
FPGT-TNNI3K	-0.668067	RO2	100526835	-	-	HGNC:HGNC:42952|Ensembl:ENSG00000259030|Vega:OTTHUMG00000166281	1	1p31.1	FPGT-TNNI3K readthrough
FPR1	-0.50117	RO2	2357	-	FMLP|FPR	MIM:136537|HGNC:HGNC:3826|Ensembl:ENSG00000171051|HPRD:00646|Vega:OTTHUMG00000183500	19	19q13.41	formyl peptide receptor 1
FPR3	-0.50117	RO2	2359	-	FML2_HUMAN|FMLP-R-II|FMLPY|FPRH1|FPRH2|FPRL2|RMLP-R-I	MIM:136539|HGNC:HGNC:3828|Ensembl:ENSG00000187474|HPRD:00648|Vega:OTTHUMG00000183502	19	19q13.41	formyl peptide receptor 3
FRMD6	-0.690335	RO2	122786	-	C14orf31|EX1|Willin|c14_5320	MIM:614555|HGNC:HGNC:19839|Ensembl:ENSG00000139926|HPRD:12646|Vega:OTTHUMG00000140294	14	14q22.1	FERM domain containing 6
FRMD7	-1.05109	RO2|RO3|RO5|RO6	90167	-	NYS|NYS1|XIPAN	MIM:300628|HGNC:HGNC:8079|Ensembl:ENSG00000165694|HPRD:06624|Vega:OTTHUMG00000022421	X	Xq26.2	FERM domain containing 7
FRMPD3	-1.05109	RO2|RO3|RO5|RO6	84443	-	-	HGNC:HGNC:29382|Ensembl:ENSG00000147234|Vega:OTTHUMG00000022165	X	Xq22.3	FERM and PDZ domain containing 3
FRMPD3-AS1	-1.05109	RO2|RO3|RO5|RO6	100874122	-	-	HGNC:HGNC:41239|Ensembl:ENSG00000227610	X	Xq22.3	FRMPD3 antisense RNA 1
FRMPD4	-1.09532	RO2|RO3|RO5|RO6	9758	-	MRX104|PDZD10|PDZK10	MIM:300838|HGNC:HGNC:29007|Ensembl:ENSG00000169933|HPRD:10011|Vega:OTTHUMG00000021138	X	Xp22.2	FERM and PDZ domain containing 4
FRRS1	-0.668067	RO2	391059	-	SDFR2|SDR2	MIM:611578|HGNC:HGNC:27622|Ensembl:ENSG00000156869|HPRD:18403|Vega:OTTHUMG00000010768	1	1p21.2	ferric chelate reductase 1
FSCB	-0.690335	RO2	84075	-	C14orf155	MIM:611779|HGNC:HGNC:20494|Ensembl:ENSG00000189139|HPRD:12638|Vega:OTTHUMG00000140262	14	14q21.2	fibrous sheath CABYR binding protein
FSD1	-0.632281	RO2	79187	-	GLFND|MIR1	MIM:609828|HGNC:HGNC:13745|Ensembl:ENSG00000105255|HPRD:17021|Vega:OTTHUMG00000181881	19	19p13.3	fibronectin type III and SPRY domain containing 1
FSTL3	-0.632281	RO2	10272	-	FLRG|FSRP	MIM:605343|HGNC:HGNC:3973|Ensembl:ENSG00000070404|HPRD:05632|Vega:OTTHUMG00000180593	19	19p13.3	follistatin like 3
FTCD	-0.792233	RO2	10841	-	LCHC1	MIM:606806|HGNC:HGNC:3974|Ensembl:ENSG00000160282|HPRD:08430|Vega:OTTHUMG00000090488	21	21q22.3	formimidoyltransferase cyclodeaminase
FTCD-AS1	-0.792233	RO2	100861507	-	-	HGNC:HGNC:40243	21	21q22.3	FTCD antisense RNA 1
FTH1P18	-1.09532	RO2|RO3|RO5|RO6	441490	-	FTHL18	HGNC:HGNC:3988	X	Xp21.1	ferritin heavy chain 1 pseudogene 18
FTH1P19	-1.09532	RO2|RO3|RO5|RO6	389844	-	FTHL19	HGNC:HGNC:33525	X	Xp21.1	ferritin heavy chain 1 pseudogene 19
FTHL17	-1.09532	RO2|RO3|RO5|RO6	53940	-	CT38	MIM:300308|HGNC:HGNC:3987|Ensembl:ENSG00000132446|HPRD:02254|Vega:OTTHUMG00000021332	X	Xp21.2	ferritin heavy chain like 17
FTL	-0.50117	RO2	2512	-	LFTD|NBIA3	MIM:134790|HGNC:HGNC:3999|Ensembl:ENSG00000087086|HPRD:00616|Vega:OTTHUMG00000183332	19	19q13.33	ferritin light chain
FTLP2	-1.09532	RO2|RO3|RO5|RO6	392437	-	FTLL2	HGNC:HGNC:4001	X	Xp21.2	ferritin light chain pseudogene 2
FTSJ1	-1.09532	RO2|RO3|RO5|RO6	24140	-	CDLIV|JM23|MRX44|MRX9|SPB1|TRMT7	MIM:300499|HGNC:HGNC:13254|Ensembl:ENSG00000068438|HPRD:06568|Vega:OTTHUMG00000024118	X	Xp11.23	FtsJ RNA methyltransferase homolog 1 (E. coli)
FTX	-1.05109	RO2|RO3|RO5|RO6	100302692	-	LINC00182|MIR374AHG|NCRNA00182	MIM:300936|HGNC:HGNC:37190|Ensembl:ENSG00000230590	X	Xq13.2	FTX transcript, XIST regulator (non-protein coding)
FUBP1	-0.668067	RO2	8880	-	FBP|FUBP|hDH V	MIM:603444|HGNC:HGNC:4004|Ensembl:ENSG00000162613|HPRD:10349|Vega:OTTHUMG00000040799	1	1p31.1	far upstream element binding protein 1
FUCA1	-0.945221	RO1|RO2	2517	-	FUCA	MIM:612280|HGNC:HGNC:4006|Ensembl:ENSG00000179163|HPRD:01974|Vega:OTTHUMG00000002965	1	1p36.11	fucosidase, alpha-L- 1, tissue
FUNDC1	-1.09532	RO2|RO3|RO5|RO6	139341	-	-	MIM:300871|HGNC:HGNC:28746|Ensembl:ENSG00000069509|HPRD:06658|Vega:OTTHUMG00000021399	X	Xp11.3	FUN14 domain containing 1
FUNDC2	-1.05109	RO2|RO3|RO5|RO6	65991	-	DC44|HCBP6|HCC3|PD03104	HGNC:HGNC:24925|Ensembl:ENSG00000165775|HPRD:06586|Vega:OTTHUMG00000013504	X	Xq28	FUN14 domain containing 2
FUT1	-0.50117	RO2	2523	-	H|HH|HSC	MIM:211100|HGNC:HGNC:4012|Ensembl:ENSG00000174951|HPRD:07186|Vega:OTTHUMG00000183325	19	19q13.33	fucosyltransferase 1 (H blood group)
FUT2	-0.50117	RO2	2524	-	B12QTL1|SE|SEC2|Se2|sej	MIM:182100|HGNC:HGNC:4013|Ensembl:ENSG00000176920|HPRD:01629|Vega:OTTHUMG00000164427	19	19q13.33	fucosyltransferase 2
FUT3	-0.632281	RO2	2525	-	CD174|FT3B|FucT-III|LE|Les	MIM:111100|HGNC:HGNC:4014|Ensembl:ENSG00000171124|HPRD:00196|Vega:OTTHUMG00000180614	19	19p13.3	fucosyltransferase 3 (Lewis blood group)
FUT5	-0.632281	RO2	2527	-	FUC-TV	MIM:136835|HGNC:HGNC:4016|Ensembl:ENSG00000130383|HPRD:00650|Vega:OTTHUMG00000180616	19	19p13.3	fucosyltransferase 5
FUT6	-0.632281	RO2	2528	-	FCT3A|FT1A|Fuc-TVI|FucT-VI	MIM:136836|HGNC:HGNC:4017|Ensembl:ENSG00000156413|HPRD:00651|Vega:OTTHUMG00000167335	19	19p13.3	fucosyltransferase 6
FUT8	-0.690335	RO2	2530	-	-	MIM:602589|HGNC:HGNC:4019|Ensembl:ENSG00000033170|HPRD:03994|Vega:OTTHUMG00000142818	14	14q23.3	fucosyltransferase 8
FUZ	-0.50117	RO2	80199	-	FY|NTD	MIM:610622|HGNC:HGNC:26219|Ensembl:ENSG00000010361|HPRD:08662|Vega:OTTHUMG00000167281	19	19q13.33	fuzzy planar cell polarity protein
FXYD1	-0.50117	RO2	5348	-	PLM	MIM:602359|HGNC:HGNC:4025|Ensembl:ENSG00000266964|HPRD:03837|Vega:OTTHUMG00000182359	19	19q13.12	FXYD domain containing ion transport regulator 1
FXYD3	-0.50117	RO2	5349	-	MAT8|PLML	MIM:604996|HGNC:HGNC:4027|Ensembl:ENSG00000089356|HPRD:05410|Vega:OTTHUMG00000184625	19	19q13.12	FXYD domain containing ion transport regulator 3
FXYD5	-0.50117	RO2	53827	-	DYSAD|HSPC113|IWU1|KCT1|OIT2|PRO6241|RIC	MIM:606669|HGNC:HGNC:4029|Ensembl:ENSG00000089327|HPRD:09448|Vega:OTTHUMG00000048092	19	19q13.12	FXYD domain containing ion transport regulator 5
FXYD6P3	-1.05109	RO2|RO3|RO5|RO6	406875	-	FXYD8	HGNC:HGNC:31124	X	Xq13.2	FXYD domain containing ion transport regulator 6 pseudogene 3
FXYD7	-0.50117	RO2	53822	-	-	MIM:606684|HGNC:HGNC:4034|Ensembl:ENSG00000221946|HPRD:09457|Vega:OTTHUMG00000182348	19	19q13.12	FXYD domain containing ion transport regulator 7
FZD9	-0.634375	RO2	8326	-	CD349|FZD3	MIM:601766|HGNC:HGNC:4047|Ensembl:ENSG00000188763|HPRD:03460|Vega:OTTHUMG00000023051	7	7q11.23	frizzled class receptor 9
FZR1	-0.632281	RO2	51343	-	CDC20C|CDH1|FZR|FZR2|HCDH|HCDH1	MIM:603619|HGNC:HGNC:24824|Ensembl:ENSG00000105325|HPRD:04687|Vega:OTTHUMG00000180747	19	19p13.3	fizzy/cell division cycle 20 related 1
G0S2	-0.703704	RO1|RO2	50486	-	-	MIM:614447|HGNC:HGNC:30229|Ensembl:ENSG00000123689|HPRD:09968|Vega:OTTHUMG00000036479	1	1q32.2	G0/G1 switch 2
G2E3	-0.690335	RO2	55632	-	KIAA1333|PHF7B	MIM:611299|HGNC:HGNC:20338|Ensembl:ENSG00000092140|HPRD:13851|Vega:OTTHUMG00000140204	14	14q12	G2/M-phase specific E3 ubiquitin protein ligase
G6PD	-1.05109	RO2|RO3|RO5|RO6	2539	-	G6PD1	MIM:305900|HGNC:HGNC:4057|Ensembl:ENSG00000160211|HPRD:02377|Vega:OTTHUMG00000024237	X	Xq28	glucose-6-phosphate dehydrogenase
GAB3	-1.05109	RO2|RO3|RO5|RO6	139716	-	-	MIM:300482|HGNC:HGNC:17515|Ensembl:ENSG00000160219|HPRD:06571|Vega:OTTHUMG00000024245	X	Xq28	GRB2 associated binding protein 3
GABPA	-0.792233	RO2	2551	-	E4TF1-60|E4TF1A|NFT2|NRF2|NRF2A|RCH04A07	MIM:600609|HGNC:HGNC:4071|Ensembl:ENSG00000154727|HPRD:11793|Vega:OTTHUMG00000078443	21	21q21.3	GA binding protein transcription factor alpha subunit
GABPB2	-0.71612	RO2	126626	-	GABPB-2	HGNC:HGNC:28441|Ensembl:ENSG00000143458|HPRD:14536|Vega:OTTHUMG00000012193	1	1q21.3	GA binding protein transcription factor beta subunit 2
GABRA3	-1.05109	RO2|RO3|RO5|RO6	2556	-	-	MIM:305660|HGNC:HGNC:4077|Ensembl:ENSG00000011677|HPRD:02375|Vega:OTTHUMG00000024183	X	Xq28	gamma-aminobutyric acid type A receptor alpha3 subunit
GABRD	-0.945221	RO1|RO2	2563	-	EIG10|EJM7|GEFSP5	MIM:137163|HGNC:HGNC:4084|Ensembl:ENSG00000187730|HPRD:08842|Vega:OTTHUMG00000041064	1	1p36.33	gamma-aminobutyric acid type A receptor delta subunit
GABRE	-1.05109	RO2|RO3|RO5|RO6	2564	-	-	MIM:300093|HGNC:HGNC:4085|Ensembl:ENSG00000102287|HPRD:02104|Vega:OTTHUMG00000024176	X	Xq28	gamma-aminobutyric acid type A receptor epsilon subunit
GABRQ	-1.05109	RO2|RO3|RO5|RO6	55879	-	THETA	MIM:300349|HGNC:HGNC:14454|Ensembl:ENSG00000268089|HPRD:02284|Vega:OTTHUMG00000022649	X	Xq28	gamma-aminobutyric acid type A receptor theta subunit
GADD45A	-0.668067	RO2	1647	-	DDIT1|GADD45	MIM:126335|HGNC:HGNC:4095|Ensembl:ENSG00000116717|HPRD:00528|Vega:OTTHUMG00000009374	1	1p31.3	growth arrest and DNA damage inducible alpha
GADD45B	-0.632281	RO2	4616	-	GADD45BETA|MYD118	MIM:604948|HGNC:HGNC:4096|Ensembl:ENSG00000099860|HPRD:05382|Vega:OTTHUMG00000180434	19	19p13.3	growth arrest and DNA damage inducible beta
GADD45GIP1	-0.632281	RO2	90480	-	CKBBP2|CKbetaBP2|CRIF1|MRP-L59|PLINP|PLINP-1|PRG6|Plinp1	MIM:605162|HGNC:HGNC:29996|Ensembl:ENSG00000179271|HPRD:05519|Vega:OTTHUMG00000180724	19	19p13.13	GADD45G interacting protein 1
GAGE1	-1.09532	RO2|RO3|RO5|RO6	2543	-	CT4.1|GAGE-1	MIM:300594|HGNC:HGNC:4098|Ensembl:ENSG00000205777|HPRD:05028|Vega:OTTHUMG00000024150	X	Xp11.23	G antigen 1
GAGE10	-1.09532	RO2|RO3|RO5|RO6	102724473	-	GAGE-10	MIM:300737|HGNC:HGNC:30968|Ensembl:ENSG00000215274|Vega:OTTHUMG00000024136	X	Xp11.23	G antigen 10
GAGE12B	-1.0863	RO2	729428	-	GAGE-12B	HGNC:HGNC:26779|Ensembl:ENSG00000275113|Vega:OTTHUMG00000067394	X	Xp11.23	G antigen 12B
GAGE12C	-1.09532	RO2|RO3|RO5|RO6	729422	-	GAGE-12B	MIM:300727|HGNC:HGNC:28402|Ensembl:ENSG00000237671|Vega:OTTHUMG00000024144	X	Xp11.23	G antigen 12C
GAGE12D	-1.09532	RO2|RO3|RO5|RO6	100132399	-	GAGE-12B	MIM:300728|HGNC:HGNC:31904|Ensembl:ENSG00000227488|Vega:OTTHUMG00000024145	X	Xp11.23	G antigen 12D
GAGE12E	-1.09532	RO2|RO3|RO5|RO6	729431	-	GAGE-12B	MIM:300729|HGNC:HGNC:31905|Ensembl:ENSG00000216649|Vega:OTTHUMG00000024146	X	Xp11.23	G antigen 12E
GAGE12F	-1.09532	RO2|RO3|RO5|RO6	100008586	-	-	MIM:300730|HGNC:HGNC:31906|Ensembl:ENSG00000236362|Vega:OTTHUMG00000024147	X	Xp11.23	G antigen 12F
GAGE12G	-1.09532	RO2|RO3|RO5|RO6	645073	-	AL4|CT4.7|GAGE-12G	MIM:300731|HGNC:HGNC:31907|Ensembl:ENSG00000215269|Vega:OTTHUMG00000024148	X	Xp11.23	G antigen 12G
GAGE12H	-1.09532	RO2|RO3|RO5|RO6	729442	-	-	MIM:300732|HGNC:HGNC:31908|Ensembl:ENSG00000224902|Vega:OTTHUMG00000024149	X	Xp11.23	G antigen 12H
GAGE12I	-1.09532	RO2|RO3|RO5|RO6	26748	-	AL4|CT4.7|GAGE-7B|GAGE7B	MIM:300637|HGNC:HGNC:4105|HPRD:06573	X	Xp11.23	G antigen 12I
GAGE12J	-1.09532	RO2|RO3|RO5|RO6	729396	-	GAGE11	MIM:300733|HGNC:HGNC:17778|Ensembl:ENSG00000224659|Vega:OTTHUMG00000024137	X	Xp11.23	G antigen 12J
GAGE13	-1.09235	RO2|RO3|RO6	645051	-	GAGE-12A|GAGE-13|GAGE12A	MIM:300734|HGNC:HGNC:29081|Ensembl:ENSG00000274274|Vega:OTTHUMG00000024138	X	Xp11.23	G antigen 13
GAGE2A	-1.09532	RO2|RO3|RO5|RO6	729447	-	CT4.2|GAGE-2|GAGE-2A|GAGE2	MIM:300720|HGNC:HGNC:4099|Ensembl:ENSG00000189064|Vega:OTTHUMG00000024143	X	Xp11.23	G antigen 2A
GAGE2B	-1.09532	RO2|RO3|RO5|RO6	645037	-	CT4.2|GAGE-2|GAGE-2B	MIM:300726|HGNC:HGNC:31957	X	Xp11.23	G antigen 2B
GAGE2C	-1.09532	RO2|RO3|RO5|RO6	2574	-	CT4.2|GAGE-2|GAGE-2C|GAGE2	MIM:300595|HGNC:HGNC:31958|HPRD:05029	X	Xp11.23	G antigen 2C
GAGE2D	-1.09532	RO2|RO3|RO5|RO6	729408	-	CT4.8|GAGE-2D|GAGE-8|GAGE8	MIM:300735|HGNC:HGNC:31959	X	Xp11.23	G antigen 2D
GAGE2E	-1.09532	RO2|RO3|RO5|RO6	26749	-	GAGE-2E|GAGE8	MIM:300736|HGNC:HGNC:31960|HPRD:06574	X	Xp11.23	G antigen 2E
GAL3ST4	-0.531945	RO2	79690	-	GAL3ST-4	MIM:608235|HGNC:HGNC:24145|Ensembl:ENSG00000197093|HPRD:12195|Vega:OTTHUMG00000154885	7	7q22.1	galactose-3-O-sulfotransferase 4
GALC	-0.690335	RO2	2581	-	-	MIM:606890|HGNC:HGNC:4115|Ensembl:ENSG00000054983|HPRD:06057|Vega:OTTHUMG00000028646	14	14q31.3	galactosylceramidase
GALE	-0.945221	RO1|RO2	2582	-	SDR1E1	MIM:606953|HGNC:HGNC:4116|Ensembl:ENSG00000117308|HPRD:06092|Vega:OTTHUMG00000002958	1	1p36.11	UDP-galactose-4-epimerase
GALNT16	-0.690335	RO2	57452	-	GALNACT16|GALNTL1|GalNAc-T16	MIM:615132|HGNC:HGNC:23233|Ensembl:ENSG00000100626|HPRD:13562|Vega:OTTHUMG00000171231	14	14q24.1	polypeptide N-acetylgalactosaminyltransferase 16
GALNT2	-0.703704	RO1|RO2	2590	-	GalNAc-T2	MIM:602274|HGNC:HGNC:4124|Ensembl:ENSG00000143641|HPRD:03782|Vega:OTTHUMG00000037771	1	1q42.13	polypeptide N-acetylgalactosaminyltransferase 2
GALP	-0.50117	RO2	85569	-	-	MIM:611178|HGNC:HGNC:24840|Ensembl:ENSG00000197487|HPRD:17027|Vega:OTTHUMG00000181826	19	19q13.43	galanin like peptide
GAMT	-0.632281	RO2	2593	-	CCDS2|HEL-S-20|PIG2|TP53I2	MIM:601240|HGNC:HGNC:4136|Ensembl:ENSG00000130005|HPRD:03142|Vega:OTTHUMG00000180095	19	19p13.3	guanidinoacetate N-methyltransferase
GAPDHS	-0.50117	RO2	26330	-	GAPD2|GAPDH-2|GAPDS|HEL-S-278|HSD-35	MIM:609169|HGNC:HGNC:24864|Ensembl:ENSG00000105679|HPRD:13566|Vega:OTTHUMG00000182298	19	19q13.12	glyceraldehyde-3-phosphate dehydrogenase, spermatogenic
GART	-0.792233	RO2	2618	-	AIRS|GARS|GARTF|PAIS|PGFT|PRGS	MIM:138440|HGNC:HGNC:4163|Ensembl:ENSG00000159131|HPRD:00716|Vega:OTTHUMG00000065628	21	21q22.11	phosphoribosylglycinamide formyltransferase, phosphoribosylglycinamide synthetase, phosphoribosylaminoimidazole synthetase
GAS5	-0.71612	RO2	60674	-	NCRNA00030|SNHG2	MIM:608280|HGNC:HGNC:16355|Ensembl:ENSG00000234741	1	1q25.1	growth arrest specific 5 (non-protein coding)
GAS5-AS1	-0.71612	RO2	100506046	-	-	HGNC:HGNC:44119|Ensembl:ENSG00000270084	1	1q25.1	GAS5 antisense RNA 1
GATA1	-1.09532	RO2|RO3|RO5|RO6	2623	-	ERYF1|GATA-1|GF-1|GF1|NF-E1|NFE1|XLANP|XLTDA|XLTT	MIM:305371|HGNC:HGNC:4170|Ensembl:ENSG00000102145|HPRD:02372|Vega:OTTHUMG00000021504	X	Xp11.23	GATA binding protein 1
GATAD2A	-0.632281	RO2	54815	-	p66alpha	MIM:614997|HGNC:HGNC:29989|Ensembl:ENSG00000167491|HPRD:11741|Vega:OTTHUMG00000152541	19	19p13.11	GATA zinc finger domain containing 2A
GATAD2B	-0.71612	RO2	57459	-	MRD18|P66beta|p68	MIM:614998|HGNC:HGNC:30778|Ensembl:ENSG00000143614|HPRD:15094|Vega:OTTHUMG00000037162	1	1q21.3	GATA zinc finger domain containing 2B
GATS	-0.531945	RO2	352954	-	STAG3OS	HGNC:HGNC:29954|Ensembl:ENSG00000239521|HPRD:17030|Vega:OTTHUMG00000155289	7	7q22.1	GATS, stromal antigen 3 opposite strand
GATSL2	-0.634375	RO2	729438	-	CASTOR2|GATSL1	MIM:617033|HGNC:HGNC:37073|Ensembl:ENSG00000274070|Vega:OTTHUMG00000181541	7	7q11.23	GATS protein like 2
GBA	-0.71612	RO2	2629	-	GBA1|GCB|GLUC	MIM:606463|HGNC:HGNC:4177|Ensembl:ENSG00000177628|HPRD:06973|Vega:OTTHUMG00000035841	1	1q22	glucosylceramidase beta
GBAP1	-0.71612	RO2	2630	-	GBAP	HGNC:HGNC:4178|Ensembl:ENSG00000160766	1	1q22	glucosylceramidase beta pseudogene 1
GBAS	-0.580231	RO2	2631	-	NIPSNAP2	MIM:603004|HGNC:HGNC:4179|Ensembl:ENSG00000146729|HPRD:04302|Vega:OTTHUMG00000022932	7	7p11.2	glioblastoma amplified sequence
GBP1	-0.668067	RO2	2633	-	-	MIM:600411|HGNC:HGNC:4182|Ensembl:ENSG00000117228|HPRD:02681|Vega:OTTHUMG00000010614	1	1p22.2	guanylate binding protein 1
GBP1P1	-0.668067	RO2	400759	-	-	HGNC:HGNC:39561|Ensembl:ENSG00000225492	1	1p22.2	guanylate binding protein 1 pseudogene 1
GBP2	-0.668067	RO2	2634	-	-	MIM:600412|HGNC:HGNC:4183|Ensembl:ENSG00000162645|HPRD:02682|Vega:OTTHUMG00000010662	1	1p22.2	guanylate binding protein 2
GBP3	-0.668067	RO2	2635	-	-	MIM:600413|HGNC:HGNC:4184|Ensembl:ENSG00000117226|HPRD:02683|Vega:OTTHUMG00000010616	1	1p22.2	guanylate binding protein 3
GBP4	-0.668067	RO2	115361	-	Mpa2	MIM:612466|HGNC:HGNC:20480|Ensembl:ENSG00000162654|HPRD:13570|Vega:OTTHUMG00000010663	1	1p22.2	guanylate binding protein 4
GBP5	-0.668067	RO2	115362	-	GBP-5	MIM:611467|HGNC:HGNC:19895|Ensembl:ENSG00000154451|HPRD:13571|Vega:OTTHUMG00000010006	1	1p22.2	guanylate binding protein 5
GBP6	-0.668067	RO2	163351	-	-	MIM:612467|HGNC:HGNC:25395|Ensembl:ENSG00000183347|HPRD:13572|Vega:OTTHUMG00000010123	1	1p22.2	guanylate binding protein family member 6
GBP7	-0.668067	RO2	388646	-	GBP4L	MIM:612468|HGNC:HGNC:29606|Ensembl:ENSG00000213512|HPRD:13432|Vega:OTTHUMG00000010659	1	1p22.2	guanylate binding protein 7
GCDH	-0.632281	RO2	2639	-	ACAD5|GCD	MIM:608801|HGNC:HGNC:4189|Ensembl:ENSG00000105607|HPRD:01977|Vega:OTTHUMG00000180561	19	19p13.13	glutaryl-CoA dehydrogenase
GCH1	-0.690335	RO2	2643	-	DYT14|DYT5|DYT5a|GCH|GTP-CH-1|GTPCH1|HPABH4B	MIM:600225|HGNC:HGNC:4193|Ensembl:ENSG00000131979|HPRD:02573|Vega:OTTHUMG00000029754	14	14q22.2	GTP cyclohydrolase 1
GCLM	-0.668067	RO2	2730	-	GLCLR	MIM:601176|HGNC:HGNC:4312|Ensembl:ENSG00000023909|HPRD:03106|Vega:OTTHUMG00000010562	1	1p22.1	glutamate-cysteine ligase modifier subunit
GCSAML	-0.703704	RO1|RO2	148823	-	C1orf150	HGNC:HGNC:29583|Ensembl:ENSG00000169224|HPRD:14082|Vega:OTTHUMG00000040648	1	1q44	germinal center associated signaling and motility like
GCSAML-AS1	-0.703704	RO1|RO2	148824	-	-	HGNC:HGNC:41244	1	1q44	GCSAML antisense RNA 1
GCSHP5	-0.71612	RO2	100329108	-	-	HGNC:HGNC:44195	1	1q24.2	glycine cleavage system protein H pseudogene 5
GDAP2	-0.668067	RO2	54834	-	MACROD3	HGNC:HGNC:18010|Ensembl:ENSG00000196505|HPRD:06576|Vega:OTTHUMG00000012199	1	1p12	ganglioside induced differentiation associated protein 2
GDF1	-0.632281	RO2	2657	-	DORV|DTGA3|RAI	MIM:602880|HGNC:HGNC:4214|Ensembl:ENSG00000130283|Ensembl:ENSG00000223802|HPRD:04194|Vega:OTTHUMG00000183278	19	19p13.11	growth differentiation factor 1
GDF15	-0.632281	RO2	9518	-	GDF-15|MIC-1|MIC1|NAG-1|PDF|PLAB|PTGFB	MIM:605312|HGNC:HGNC:30142|Ensembl:ENSG00000130513|HPRD:05608|Vega:OTTHUMG00000183360	19	19p13.11	growth differentiation factor 15
GDI1	-1.05109	RO2|RO3|RO5|RO6	2664	-	1A|GDIL|MRX41|MRX48|OPHN2|RABGD1A|RABGDIA|XAP-4	MIM:300104|HGNC:HGNC:4226|Ensembl:ENSG00000203879|HPRD:02114|Vega:OTTHUMG00000033293	X	Xq28	GDP dissociation inhibitor 1
GDPD2	-1.05109	RO2|RO3|RO5|RO6	54857	-	GDE3|OBDPF	MIM:300940|HGNC:HGNC:25974|Ensembl:ENSG00000130055|HPRD:06528|Vega:OTTHUMG00000021776	X	Xq13.1	glycerophosphodiester phosphodiesterase domain containing 2
GEMIN2	-0.690335	RO2	8487	-	SIP1|SIP1-delta	MIM:602595|HGNC:HGNC:10884|Ensembl:ENSG00000092208|HPRD:03999|Vega:OTTHUMG00000028816	14	14q21.1	gem nuclear organelle associated protein 2
GEMIN7	-0.50117	RO2	79760	-	SIP3	MIM:607419|HGNC:HGNC:20045|Ensembl:ENSG00000142252|HPRD:07600|Vega:OTTHUMG00000181768	19	19q13.32	gem nuclear organelle associated protein 7
GEMIN8	-1.09532	RO2|RO3|RO5|RO6	54960	-	FAM51A1	MIM:300962|HGNC:HGNC:26044|Ensembl:ENSG00000046647|HPRD:06533|Vega:OTTHUMG00000021160	X	Xp22.2	gem nuclear organelle associated protein 8
GEMIN8P4	-0.668067	RO2	492303	-	-	HGNC:HGNC:37979	1	1p22.2	gem nuclear organelle associated protein 8 pseudogene 4
GFI1	-0.668067	RO2	2672	-	GFI-1|GFI1A|SCN2|ZNF163	MIM:600871|HGNC:HGNC:4237|Ensembl:ENSG00000162676|HPRD:07527|Vega:OTTHUMG00000010897	1	1p22.1	growth factor independent 1 transcriptional repressor
GFY	-0.50117	RO2	100507003	-	Goofy	HGNC:HGNC:44663|Ensembl:ENSG00000261949|Vega:OTTHUMG00000177824	19	19q13.33	golgi associated olfactory signaling regulator
GGN	-0.50117	RO2	199720	-	-	MIM:609966|HGNC:HGNC:18869|Ensembl:ENSG00000179168|HPRD:17036|Vega:OTTHUMG00000182080	19	19q13.2	gametogenetin
GGPS1	-0.703704	RO1|RO2	9453	-	GGPPS|GGPPS1	MIM:606982|HGNC:HGNC:4249|Ensembl:ENSG00000152904|HPRD:06099|Vega:OTTHUMG00000037963	1	1q42.3	geranylgeranyl diphosphate synthase 1
GIGYF1	-0.531945	RO2	64599	-	GYF1|PERQ1	MIM:612064|HGNC:HGNC:9126|Ensembl:ENSG00000146830|HPRD:10145|Vega:OTTHUMG00000157036	7	7q22.1	GRB10 interacting GYF protein 1
GIPC1	-0.632281	RO2	10755	-	C19orf3|GIPC|GLUT1CBP|Hs.6454|IIP-1|NIP|RGS19IP1|SEMCAP|SYNECTIIN|SYNECTIN|TIP-2	MIM:605072|HGNC:HGNC:1226|Ensembl:ENSG00000123159|HPRD:05462|Vega:OTTHUMG00000182248	19	19p13.12	GIPC PDZ domain containing family member 1
GIPC2	-0.668067	RO2	54810	-	SEMCAP-2|SEMCAP2	HGNC:HGNC:18177|Ensembl:ENSG00000137960|HPRD:17040|Vega:OTTHUMG00000041145	1	1p31.1	GIPC PDZ domain containing family member 2
GIPC3	-0.632281	RO2	126326	-	C19orf64|DFNB15|DFNB72|DFNB95	MIM:608792|HGNC:HGNC:18183|Ensembl:ENSG00000179855|HPRD:16386|Vega:OTTHUMG00000167425	19	19p13.3	GIPC PDZ domain containing family member 3
GIPR	-0.50117	RO2	2696	-	PGQTL2	MIM:137241|HGNC:HGNC:4271|Ensembl:ENSG00000010310|HPRD:00670|Vega:OTTHUMG00000182129	19	19q13.32	gastric inhibitory polypeptide receptor
GJA4	-0.668067	RO2	2701	-	CX37	MIM:121012|HGNC:HGNC:4278|Ensembl:ENSG00000187513|HPRD:08509|Vega:OTTHUMG00000004050	1	1p34.3	gap junction protein alpha 4
GJA5	-0.71612	RO2	2702	-	ATFB11|CX40	MIM:121013|HGNC:HGNC:4279|Ensembl:ENSG00000265107|HPRD:08699|Vega:OTTHUMG00000014020	1	1q21.2	gap junction protein alpha 5
GJA8	-0.71612	RO2	2703	-	CAE|CAE1|CTRCT1|CX50|CZP1|MP70	MIM:600897|HGNC:HGNC:4281|Ensembl:ENSG00000121634|HPRD:02939|Vega:OTTHUMG00000024085	1	1q21.2	gap junction protein alpha 8
GJA9	-0.668067	RO2	81025	-	CX58|CX59|GJA10	MIM:611923|HGNC:HGNC:19155|Ensembl:ENSG00000131233|HPRD:13578|Vega:OTTHUMG00000000482	1	1p34.3	gap junction protein alpha 9
GJB1	-1.05109	RO2|RO3|RO5|RO6	2705	-	CMTX|CMTX1|CX32	MIM:304040|HGNC:HGNC:4283|Ensembl:ENSG00000169562|HPRD:02367|Vega:OTTHUMG00000021797	X	Xq13.1	gap junction protein beta 1
GJB3	-0.668067	RO2	2707	-	CX31|DFNA2|DFNA2B|EKV	MIM:603324|HGNC:HGNC:4285|Ensembl:ENSG00000188910|HPRD:04505|Vega:OTTHUMG00000004051	1	1p34.3	gap junction protein beta 3
GJB4	-0.668067	RO2	127534	-	CX30.3|EKV	MIM:605425|HGNC:HGNC:4286|Ensembl:ENSG00000189433|HPRD:05666|Vega:OTTHUMG00000004052	1	1p34.3	gap junction protein beta 4
GJB5	-0.668067	RO2	2709	-	CX31.1	MIM:604493|HGNC:HGNC:4287|Ensembl:ENSG00000189280|HPRD:06840|Vega:OTTHUMG00000004053	1	1p34.3	gap junction protein beta 5
GJC2	-0.703704	RO1|RO2	57165	-	CX46.6|Cx47|GJA12|HLD2|LMPH1C|PMLDAR|SPG44	MIM:608803|HGNC:HGNC:17494|Ensembl:ENSG00000198835|HPRD:10582|Vega:OTTHUMG00000039771	1	1q42.13	gap junction protein gamma 2
GJC3	-0.531945	RO2	349149	-	CX29|CX30.2|CX31.3|GJE1	MIM:611925|HGNC:HGNC:17495|Ensembl:ENSG00000176402|HPRD:13580|Vega:OTTHUMG00000156649	7	7q22.1	gap junction protein gamma 3
GK	-1.09532	RO2|RO3|RO5|RO6	2710	-	GK1|GKD	MIM:300474|HGNC:HGNC:4289|Ensembl:ENSG00000198814|HPRD:08363|Vega:OTTHUMG00000021328	X	Xp21.2	glycerol kinase
GK-AS1	-1.09532	RO2|RO3|RO5|RO6	100873902	-	-	HGNC:HGNC:40255	X	Xp21.2	GK antisense RNA 1
GLA	-1.05109	RO2|RO3|RO5|RO6	2717	-	GALA	MIM:300644|HGNC:HGNC:4296|Ensembl:ENSG00000102393|HPRD:02357|Vega:OTTHUMG00000022026	X	Xq22.1	galactosidase alpha
GLIS1	-0.668067	RO2	148979	-	-	MIM:610378|HGNC:HGNC:29525|Ensembl:ENSG00000174332|HPRD:13581|Vega:OTTHUMG00000008079	1	1p32.3	GLIS family zinc finger 1
GLMN	-0.668067	RO2	11146	-	FAP|FAP48|FAP68|FKBPAP|GLML|GVM|VMGLOM	MIM:601749|HGNC:HGNC:14373|Ensembl:ENSG00000174842|HPRD:03451|Vega:OTTHUMG00000010283	1	1p22.1	glomulin, FKBP associated protein
GLOD5	-1.09532	RO2|RO3|RO5|RO6	392465	-	-	HGNC:HGNC:33358|Ensembl:ENSG00000171433|Vega:OTTHUMG00000024125	X	Xp11.23	glyoxalase domain containing 5
GLRA2	-1.09532	RO2|RO3|RO5|RO6	2742	-	GLR	MIM:305990|HGNC:HGNC:4327|Ensembl:ENSG00000101958|HPRD:02379|Vega:OTTHUMG00000021166	X	Xp22.2	glycine receptor alpha 2
GLRA4	-1.05109	RO2|RO3|RO5|RO6	441509	-	-	HGNC:HGNC:31715|Ensembl:ENSG00000188828|Vega:OTTHUMG00000022110	X	Xq22.2	glycine receptor alpha 4
GLRX2	-0.703704	RO1|RO2	51022	-	CGI-133|GRX2	MIM:606820|HGNC:HGNC:16065|Ensembl:ENSG00000023572|HPRD:12112|Vega:OTTHUMG00000035677	1	1q31.2	glutaredoxin 2
GLRX5	-0.690335	RO2	51218	-	C14orf87|FLB4739|GRX5|PR01238|PRO1238|PRSA|SIDBA3|SPAHGC	MIM:609588|HGNC:HGNC:20134|Ensembl:ENSG00000182512|HPRD:12659|Vega:OTTHUMG00000171636	14	14q32.13	glutaredoxin 5
GLTSCR1	-0.50117	RO2	29998	-	-	MIM:605690|HGNC:HGNC:4332|Ensembl:ENSG00000063169|HPRD:09296|Vega:OTTHUMG00000183263	19	19q13.33	glioma tumor suppressor candidate region gene 1
GLTSCR2	-0.50117	RO2	29997	-	PICT-1|PICT1	MIM:605691|HGNC:HGNC:4333|Ensembl:ENSG00000105373|HPRD:16142|Vega:OTTHUMG00000183059	19	19q13.33	glioma tumor suppressor candidate region gene 2
GLUD2	-1.05109	RO2|RO3|RO5|RO6	2747	-	GDH2|GLUDP1	MIM:300144|HGNC:HGNC:4336|Ensembl:ENSG00000182890|HPRD:02143|Vega:OTTHUMG00000022320	X	Xq24	glutamate dehydrogenase 2
GLUL	-0.71612	RO2	2752	-	GLNS|GS|PIG43|PIG59	MIM:138290|HGNC:HGNC:4341|Ensembl:ENSG00000135821|HPRD:00701|Vega:OTTHUMG00000037407	1	1q25.3	glutamate-ammonia ligase
GMEB1	-0.945221	RO1|RO2	10691	-	P96PIF|PIF96	MIM:604409|HGNC:HGNC:4370|Ensembl:ENSG00000162419|HPRD:16059|Vega:OTTHUMG00000003647	1	1p35.3	glucocorticoid modulatory element binding protein 1
GMFB	-0.690335	RO2	2764	-	GMF	MIM:601713|HGNC:HGNC:4373|Ensembl:ENSG00000197045|Vega:OTTHUMG00000140307	14	14q22.2	glia maturation factor beta
GMFG	-0.50117	RO2	9535	-	GMF-GAMMA	MIM:604104|HGNC:HGNC:4374|Ensembl:ENSG00000130755|HPRD:06821|Vega:OTTHUMG00000182811	19	19q13.2	glia maturation factor gamma
GMIP	-0.632281	RO2	51291	-	ARHGAP46	MIM:609694|HGNC:HGNC:24852|Ensembl:ENSG00000089639|HPRD:11005|Vega:OTTHUMG00000182329	19	19p13.11	GEM interacting protein
GMPR2	-0.690335	RO2	51292	-	GMPR 2	MIM:610781|HGNC:HGNC:4377|Ensembl:ENSG00000100938|HPRD:13590|Vega:OTTHUMG00000171912	14	14q12	guanosine monophosphate reductase 2
GNA11	-0.632281	RO2	2767	-	FBH|FBH2|FHH2|GNA-11|HHC2|HYPOC2	MIM:139313|HGNC:HGNC:4379|Ensembl:ENSG00000088256|HPRD:00759|Vega:OTTHUMG00000180631	19	19p13.3	G protein subunit alpha 11
GNA15	-0.632281	RO2	2769	-	GNA16	MIM:139314|HGNC:HGNC:4383|Ensembl:ENSG00000060558|HPRD:00760|Vega:OTTHUMG00000180637	19	19p13.3	G protein subunit alpha 15
GNAI3	-0.668067	RO2	2773	-	87U6|ARCND1	MIM:139370|HGNC:HGNC:4387|Ensembl:ENSG00000065135|HPRD:00765|Vega:OTTHUMG00000189112	1	1p13.3	G protein subunit alpha i3
GNAT2	-0.668067	RO2	2780	-	ACHM4|GNATC	MIM:139340|HGNC:HGNC:4394|Ensembl:ENSG00000134183|HPRD:00762|Vega:OTTHUMG00000011639	1	1p13.3	G protein subunit alpha transducin 2
GNB1	-0.945221	RO1|RO2	2782	-	MRD42	MIM:139380|HGNC:HGNC:4396|Ensembl:ENSG00000078369|HPRD:00766|Vega:OTTHUMG00000000940	1	1p36.33	G protein subunit beta 1
GNB2	-0.531945	RO2	2783	-	-	MIM:139390|HGNC:HGNC:4398|Ensembl:ENSG00000172354|HPRD:11820|Vega:OTTHUMG00000137419	7	7q22.1	G protein subunit beta 2
GNG12	-0.668067	RO2	55970	-	-	MIM:615405|HGNC:HGNC:19663|Ensembl:ENSG00000172380|HPRD:13592|Vega:OTTHUMG00000009545	1	1p31.3	G protein subunit gamma 12
GNG12-AS1	-0.668067	RO2	100289178	-	-	MIM:615406|HGNC:HGNC:43938|Ensembl:ENSG00000232284	1	1p31.3	GNG12 antisense RNA 1
GNG2	-0.690335	RO2	54331	-	-	MIM:606981|HGNC:HGNC:4404|Ensembl:ENSG00000186469|HPRD:16234|Vega:OTTHUMG00000171083	14	14q22.1	G protein subunit gamma 2
GNG4	-0.703704	RO1|RO2	2786	-	-	MIM:604388|HGNC:HGNC:4407|Ensembl:ENSG00000168243|HPRD:11978|Vega:OTTHUMG00000040740	1	1q42.3	G protein subunit gamma 4
GNG5	-0.668067	RO2	2787	-	-	MIM:600874|HGNC:HGNC:4408|Ensembl:ENSG00000174021|HPRD:11865|Vega:OTTHUMG00000009858	1	1p22.3	G protein subunit gamma 5
GNG5P2	-1.05109	RO2|RO3|RO5|RO6	347687	-	GNG5ps|dJ364I1.1	HGNC:HGNC:24826	X	Xq23	G protein subunit gamma 5 pseudogene 2
GNG7	-0.632281	RO2	2788	-	-	MIM:604430|HGNC:HGNC:4410|Ensembl:ENSG00000176533|HPRD:07638|HPRD:10376|Vega:OTTHUMG00000180435	19	19p13.3	G protein subunit gamma 7
GNG8	-0.50117	RO2	94235	-	-	HGNC:HGNC:19664|Ensembl:ENSG00000167414|HPRD:13593|Vega:OTTHUMG00000183430	19	19q13.32	G protein subunit gamma 8
GNL2	-0.668067	RO2	29889	-	HUMAUANTIG|NGP1|Ngp-1|Nog2|Nug2	MIM:609365|HGNC:HGNC:29925|Ensembl:ENSG00000134697|HPRD:11006|Vega:OTTHUMG00000004322	1	1p34.3	G protein nucleolar 2
GNL3L	-1.09532	RO2|RO3|RO5|RO6	54552	-	GNL3B	MIM:300873|HGNC:HGNC:25553|Ensembl:ENSG00000130119|HPRD:06514|Vega:OTTHUMG00000021629	X	Xp11.22	G protein nucleolar 3 like
GNPAT	-0.703704	RO1|RO2	8443	-	DAP-AT|DAPAT|DHAPAT|RCDP2	MIM:602744|HGNC:HGNC:4416|Ensembl:ENSG00000116906|HPRD:04120|Vega:OTTHUMG00000038024	1	1q42.2	glyceronephosphate O-acyltransferase
GNPNAT1	-0.690335	RO2	64841	-	GNA1|GNPNAT|Gpnat1	MIM:616510|HGNC:HGNC:19980|Ensembl:ENSG00000100522|HPRD:17046|Vega:OTTHUMG00000152334	14	14q22.1	glucosamine-phosphate N-acetyltransferase 1
GNRHR2	-0.71612	RO2	114814	-	GnRH-II-R	MIM:612875|HGNC:HGNC:16341|Ensembl:ENSG00000211451|HPRD:11780	1	1q21.1	gonadotropin releasing hormone receptor 2 (pseudogene)
GNRHR2P1	-0.690335	RO2	404718	-	-	HGNC:HGNC:39424	14	14q23.1	GNRHR2 pseudogene 1
GOLGA2P2Y	-0.611538	RO5	84559	-	GOLGA2LY|GOLGA2LY1|GOLGA2P2	MIM:400035|HGNC:HGNC:16479|Ensembl:ENSG00000239533	Y	Yq11.23	golgin A2 pseudogene 2, Y-linked
GOLGA2P3Y	-0.611538	RO5	401634	-	GOLGA2LY2|GOLGA2P3	HGNC:HGNC:32426	Y	Yq11.23	golgin A2 pseudogene 3, Y-linked
GOLGA5	-0.690335	RO2	9950	-	GOLIM5|RFG5|ret-II	MIM:606918|HGNC:HGNC:4428|Ensembl:ENSG00000066455|HPRD:06079|Vega:OTTHUMG00000171217	14	14q32.12	golgin A5
GOLGA6L11P	-0.611538	RO5	360024	-	GOLGA6L15P	HGNC:HGNC:23958	Y	Yq11.23	golgin A6 family-like 11, pseudogene
GOLGA6L16P	-0.611538	RO5	100287845	-	-	HGNC:HGNC:38117	Y	Yq11.23	golgin A6 family-like 16, pseudogene
GOLPH3L	-0.71612	RO2	55204	-	GPP34R	MIM:612208|HGNC:HGNC:24882|Ensembl:ENSG00000143457|HPRD:17048|Vega:OTTHUMG00000035009	1	1q21.3	golgi phosphoprotein 3 like
GOLT1A	-0.703704	RO1|RO2	127845	-	CGI-141|GOT1|HMFN1187|YMR292W|hGOT1b	HGNC:HGNC:24766|Ensembl:ENSG00000174567|HPRD:13465|Vega:OTTHUMG00000036056	1	1q32.1	golgi transport 1A
GON4L	-0.71612	RO2	54856	-	GON-4|GON4|YARP	MIM:610393|HGNC:HGNC:25973|Ensembl:ENSG00000116580|HPRD:13370|Vega:OTTHUMG00000014106	1	1q22	gon-4 like
GORAB	-0.71612	RO2	92344	-	GO|NTKLBP1|SCYL1BP1	MIM:607983|HGNC:HGNC:25676|Ensembl:ENSG00000120370|HPRD:12144|Vega:OTTHUMG00000035228	1	1q24.2	golgin, RAB6 interacting
GP6	-0.50117	RO2	51206	-	BDPLT11|GPIV|GPVI	MIM:605546|HGNC:HGNC:14388|Ensembl:ENSG00000088053|HPRD:10406|Vega:OTTHUMG00000159709	19	19q13.42	glycoprotein VI platelet
GPA33	-0.71612	RO2	10223	-	A33	MIM:602171|HGNC:HGNC:4445|Ensembl:ENSG00000143167|HPRD:03704|Vega:OTTHUMG00000034435	1	1q24.1	glycoprotein A33
GPATCH1	-0.50117	RO2	55094	-	ECGP|GPATC1	HGNC:HGNC:24658|Ensembl:ENSG00000076650|HPRD:11008|Vega:OTTHUMG00000180341	19	19q13.11	G-patch domain containing 1
GPATCH2	-0.703704	RO1|RO2	55105	-	CT110|GPATC2|PPP1R30	MIM:616836|HGNC:HGNC:25499|Ensembl:ENSG00000092978|HPRD:07657|Vega:OTTHUMG00000000527	1	1q41	G-patch domain containing 2
GPATCH2L	-0.690335	RO2	55668	-	C14orf118	HGNC:HGNC:20210|Ensembl:ENSG00000089916|HPRD:16594|Vega:OTTHUMG00000171490	14	14q24.3	G-patch domain containing 2 like
GPATCH3	-0.945221	RO1|RO2	63906	-	GPATC3	HGNC:HGNC:25720|Ensembl:ENSG00000198746|HPRD:07772|Vega:OTTHUMG00000004229	1	1p36.11	G-patch domain containing 3
GPATCH4	-0.71612	RO2	54865	-	GPATC4	HGNC:HGNC:25982|Ensembl:ENSG00000160818|HPRD:13596|Vega:OTTHUMG00000033203	1	1q22-q23.1	G-patch domain containing 4
GPBP1L1	-0.668067	RO2	60313	-	SP192	HGNC:HGNC:28843|Ensembl:ENSG00000159592|HPRD:15418|Vega:OTTHUMG00000040990	1	1p34.1	GC-rich promoter binding protein 1 like 1
GPC2	-0.531945	RO2	221914	-	-	HGNC:HGNC:4450|Ensembl:ENSG00000213420|HPRD:17051|Vega:OTTHUMG00000154894	7	7q22.1	glypican 2
GPC3	-1.05109	RO2|RO3|RO5|RO6	2719	-	DGSX|GTR2-2|MXR7|OCI-5|SDYS|SGB|SGBS|SGBS1	MIM:300037|HGNC:HGNC:4451|Ensembl:ENSG00000147257|HPRD:02074|Vega:OTTHUMG00000022448	X	Xq26.2	glypican 3
GPC4	-1.05109	RO2|RO3|RO5|RO6	2239	-	K-glypican	MIM:300168|HGNC:HGNC:4452|Ensembl:ENSG00000076716|HPRD:02160|Vega:OTTHUMG00000022434	X	Xq26.2	glypican 4
GPHB5	-0.690335	RO2	122876	-	B5|GPB5|ZLUT1	MIM:609652|HGNC:HGNC:18055|Ensembl:ENSG00000179600|HPRD:17053|Vega:OTTHUMG00000168678	14	14q23.2	glycoprotein hormone beta 5
GPHN	-0.690335	RO2	10243	-	GEPH|GPH|GPHRYN|HKPX1|MOCODC	MIM:603930|HGNC:HGNC:15465|Ensembl:ENSG00000171723|HPRD:04893|Vega:OTTHUMG00000029785	14	14q23.3-q24.1	gephyrin
GPI	-0.50117	RO2	2821	-	AMF|GNPI|NLK|PGI|PHI|SA-36|SA36	MIM:172400|HGNC:HGNC:4458|Ensembl:ENSG00000105220|HPRD:01394|Vega:OTTHUMG00000182087	19	19q13.11	glucose-6-phosphate isomerase
GPKOW	-1.09532	RO2|RO3|RO5|RO6	27238	-	GPATC5|GPATCH5|Spp2|T54	HGNC:HGNC:30677|Ensembl:ENSG00000068394|HPRD:06737|Vega:OTTHUMG00000021511	X	Xp11.23	G-patch domain and KOW motifs
GPM6B	-1.09532	RO2|RO3|RO5|RO6	2824	-	M6B	MIM:300051|HGNC:HGNC:4461|Ensembl:ENSG00000046653|HPRD:02082|Vega:OTTHUMG00000021162	X	Xp22.2	glycoprotein M6B
GPN2	-0.945221	RO1|RO2	54707	-	ATPBD1B	HGNC:HGNC:25513|Ensembl:ENSG00000142751|HPRD:07665|Vega:OTTHUMG00000004227	1	1p36.11	GPN-loop GTPase 2
GPR101	-1.05109	RO2|RO3|RO5|RO6	83550	-	GPCR6|PAGH2	MIM:300393|HGNC:HGNC:14963|Ensembl:ENSG00000165370|HPRD:02315|Vega:OTTHUMG00000022521	X	Xq26.3	G protein-coupled receptor 101
GPR108	-0.632281	RO2	56927	-	LUSTR2	HGNC:HGNC:17829|Ensembl:ENSG00000125734|Vega:OTTHUMG00000170129	19	19p13.3	G protein-coupled receptor 108
GPR119	-1.05109	RO2|RO3|RO5|RO6	139760	-	GPCR2	MIM:300513|HGNC:HGNC:19060|Ensembl:ENSG00000147262|HPRD:06579|Vega:OTTHUMG00000022397	X	Xq26.1	G protein-coupled receptor 119
GPR132	-0.690335	RO2	29933	-	G2A	MIM:606167|HGNC:HGNC:17482|Ensembl:ENSG00000183484|HPRD:06936|Vega:OTTHUMG00000140173	14	14q32.33	G protein-coupled receptor 132
GPR135	-0.690335	RO2	64582	-	HUMNPIIY20	MIM:607970|HGNC:HGNC:19991|Ensembl:ENSG00000181619|HPRD:16263|Vega:OTTHUMG00000140325	14	14q23.1	G protein-coupled receptor 135
GPR137B	-0.703704	RO1|RO2	7107	-	TM7SF1	MIM:604658|HGNC:HGNC:11862|Ensembl:ENSG00000077585|HPRD:06878|Vega:OTTHUMG00000037994	1	1q42.3	G protein-coupled receptor 137B
GPR137C	-0.690335	RO2	283554	-	TM7SF1L2	HGNC:HGNC:25445|Ensembl:ENSG00000180998|Vega:OTTHUMG00000171104	14	14q22.1	G protein-coupled receptor 137C
GPR143	-1.09532	RO2|RO3|RO5|RO6	4935	-	NYS6|OA1	MIM:300808|HGNC:HGNC:20145|Ensembl:ENSG00000101850|HPRD:02355|Vega:OTTHUMG00000021118	X	Xp22.2	G protein-coupled receptor 143
GPR153	-0.945221	RO1|RO2	387509	-	PGR1	MIM:614269|HGNC:HGNC:23618|Ensembl:ENSG00000158292|HPRD:13600|Vega:OTTHUMG00000001272	1	1p36.31	G protein-coupled receptor 153
GPR157	-0.945221	RO1|RO2	80045	-	-	HGNC:HGNC:23687|Ensembl:ENSG00000180758|HPRD:17068|Vega:OTTHUMG00000001758	1	1p36.22	G protein-coupled receptor 157
GPR161	-0.71612	RO2	23432	-	RE2	MIM:612250|HGNC:HGNC:23694|Ensembl:ENSG00000143147|HPRD:17070|Vega:OTTHUMG00000034651	1	1q24.2	G protein-coupled receptor 161
GPR173	-1.09532	RO2|RO3|RO5|RO6	54328	-	SREB3	MIM:300253|HGNC:HGNC:18186|Ensembl:ENSG00000184194|HPRD:02220|Vega:OTTHUMG00000021596	X	Xp11.22	G protein-coupled receptor 173
GPR174	-1.05109	RO2|RO3|RO5|RO6	84636	-	FKSG79|GPCR17|LYPSR3	MIM:300903|HGNC:HGNC:30245|Ensembl:ENSG00000147138|HPRD:06512|Vega:OTTHUMG00000021898	X	Xq21.1	G protein-coupled receptor 174
GPR25	-0.703704	RO1|RO2	2848	-	-	MIM:602174|HGNC:HGNC:4480|Ensembl:ENSG00000170128|HPRD:03707|Vega:OTTHUMG00000035788	1	1q32.1	G protein-coupled receptor 25
GPR3	-0.945221	RO1|RO2	2827	-	ACCA	MIM:600241|HGNC:HGNC:4484|Ensembl:ENSG00000181773|HPRD:02587|Vega:OTTHUMG00000003397	1	1p36.11	G protein-coupled receptor 3
GPR32	-0.50117	RO2	2854	-	RVDR1	MIM:603195|HGNC:HGNC:4487|Ensembl:ENSG00000142511|HPRD:04430|Vega:OTTHUMG00000183079	19	19q13.33	G protein-coupled receptor 32
GPR32P1	-0.50117	RO2	2855	-	GPR32P|hGPCR39	HGNC:HGNC:4488	19	19q13.33	G protein-coupled receptor 32, pseudogene 1
GPR33	-0.690335	RO2	2856	-	-	MIM:610118|HGNC:HGNC:4489|Ensembl:ENSG00000214943|Vega:OTTHUMG00000154921	14	14q12	G protein-coupled receptor 33 (gene/pseudogene)
GPR34	-1.09532	RO2|RO3|RO5|RO6	2857	-	LYPSR1	MIM:300241|HGNC:HGNC:4490|Ensembl:ENSG00000171659|HPRD:02213|Vega:OTTHUMG00000021375	X	Xp11.4	G protein-coupled receptor 34
GPR37L1	-0.703704	RO1|RO2	9283	-	ET(B)R-LP-2|ETBR-LP-2	HGNC:HGNC:14923|Ensembl:ENSG00000170075|HPRD:13603|Vega:OTTHUMG00000035924	1	1q32.1	G protein-coupled receptor 37 like 1
GPR4	-0.50117	RO2	2828	-	-	MIM:600551|HGNC:HGNC:4497|Ensembl:ENSG00000177464|HPRD:02773|Vega:OTTHUMG00000182126	19	19q13.32	G protein-coupled receptor 4
GPR42	-0.50117	RO2	2866	-	FFAR1L|FFAR3L|GPR41L|GPR42P	MIM:603822|HGNC:HGNC:4500|HPRD:16033	19	19q13.12	G protein-coupled receptor 42 (gene/pseudogene)
GPR50	-1.05109	RO2|RO3|RO5|RO6	9248	-	H9|Mel1c	MIM:300207|HGNC:HGNC:4506|Ensembl:ENSG00000102195|HPRD:02194|Vega:OTTHUMG00000024166	X	Xq28	G protein-coupled receptor 50
GPR50-AS1	-1.05109	RO2|RO3|RO5|RO6	100128688	-	-	HGNC:HGNC:40259|Ensembl:ENSG00000234696	X	Xq28	GPR50 antisense RNA 1
GPR52	-0.71612	RO2	9293	-	-	MIM:604106|HGNC:HGNC:4508|Ensembl:ENSG00000203737|HPRD:07247|Vega:OTTHUMG00000034901	1	1q25.1	G protein-coupled receptor 52
GPR61	-0.668067	RO2	83873	-	BALGR|GPCR3	MIM:606916|HGNC:HGNC:13300|Ensembl:ENSG00000156097|HPRD:06077|Vega:OTTHUMG00000011633	1	1p13.3	G protein-coupled receptor 61
GPR65	-0.690335	RO2	8477	-	TDAG8|hTDAG8	MIM:604620|HGNC:HGNC:4517|Ensembl:ENSG00000140030|HPRD:07057|Vega:OTTHUMG00000028648	14	14q31.3	G protein-coupled receptor 65
GPR68	-0.690335	RO2	8111	-	GPR12A|OGR1	MIM:601404|HGNC:HGNC:4519|Ensembl:ENSG00000119714|HPRD:03241|Vega:OTTHUMG00000167590	14	14q32.11	G protein-coupled receptor 68
GPR82	-1.09532	RO2|RO3|RO5|RO6	27197	-	-	MIM:300748|HGNC:HGNC:4533|Ensembl:ENSG00000171657|HPRD:06084|Vega:OTTHUMG00000021373	X	Xp11.4	G protein-coupled receptor 82
GPR88	-0.668067	RO2	54112	-	COCPMR|STRG	MIM:607468|HGNC:HGNC:4539|Ensembl:ENSG00000181656|HPRD:16248|Vega:OTTHUMG00000010981	1	1p21.2	G protein-coupled receptor 88
GPR89A	-0.71612	RO2	653519	-	GPHR|GPR89|GPR89B|SH120|UNQ192	MIM:612821|HGNC:HGNC:31984|Ensembl:ENSG00000117262|Vega:OTTHUMG00000013738	1	1q21.1	G protein-coupled receptor 89A
GPR89B	-0.71612	RO2	51463	-	GPHR|GPR89|GPR89C|SH120|UNQ192	MIM:612806|HGNC:HGNC:13840|Ensembl:ENSG00000188092|HPRD:13604|Vega:OTTHUMG00000013452	1	1q21.2	G protein-coupled receptor 89B
GPRASP1	-1.05109	RO2|RO3|RO5|RO6	9737	-	GASP|GASP-1|GASP1	MIM:300417|HGNC:HGNC:24834|Ensembl:ENSG00000198932|HPRD:02333|Vega:OTTHUMG00000022061	X	Xq22.1	G protein-coupled receptor associated sorting protein 1
GPRASP2	-1.05109	RO2|RO3|RO5|RO6	114928	-	GASP2	MIM:300969|HGNC:HGNC:25169|Ensembl:ENSG00000158301|HPRD:06612|Vega:OTTHUMG00000185178	X	Xq22.1	G protein-coupled receptor associated sorting protein 2
GPSM2	-0.668067	RO2	29899	-	CMCS|DFNB82|LGN|PINS	MIM:609245|HGNC:HGNC:29501|Ensembl:ENSG00000121957|HPRD:06609|Vega:OTTHUMG00000011730	1	1p13.3	G-protein signaling modulator 2
GPX1P1	-1.09532	RO2|RO3|RO5|RO6	441481	-	GPXL1|GPXL2|GPXP1	HGNC:HGNC:4560	X	Xp22.2	glutathione peroxidase pseudogene 1
GPX2	-0.690335	RO2	2877	-	GI-GPx|GPRP|GPRP-2|GPx-2|GPx-GI|GSHPX-GI|GSHPx-2	MIM:138319|HGNC:HGNC:4554|Ensembl:ENSG00000176153|HPRD:11818|Vega:OTTHUMG00000171677	14	14q23.3	glutathione peroxidase 2
GPX4	-0.632281	RO2	2879	-	GPx-4|GSHPx-4|MCSP|PHGPx|SMDS|snGPx|snPHGPx	MIM:138322|HGNC:HGNC:4556|Ensembl:ENSG00000167468|HPRD:11819|Vega:OTTHUMG00000181874	19	19p13.3	glutathione peroxidase 4
GPX7	-0.668067	RO2	2882	-	CL683|GPX6|GPx-7|GSHPx-7|NPGPx	MIM:615784|HGNC:HGNC:4559|Ensembl:ENSG00000116157|HPRD:13606|Vega:OTTHUMG00000008322	1	1p32.3	glutathione peroxidase 7
GRAMD1A	-0.50117	RO2	57655	-	KIAA1533	HGNC:HGNC:29305|Ensembl:ENSG00000089351|HPRD:11153|Vega:OTTHUMG00000182464	19	19q13.11	GRAM domain containing 1A
GREM2	-0.703704	RO1|RO2	64388	-	CKTSF1B2|DAND3|PRDC	MIM:608832|HGNC:HGNC:17655|Ensembl:ENSG00000180875|HPRD:16390|Vega:OTTHUMG00000039909	1	1q43	gremlin 2, DAN family BMP antagonist
GRHL3	-0.945221	RO1|RO2	57822	-	SOM|TFCP2L4|VWS2	MIM:608317|HGNC:HGNC:25839|Ensembl:ENSG00000158055|HPRD:12210|Vega:OTTHUMG00000003040	1	1p36.11	grainyhead like transcription factor 3
GRIA3	-1.05109	RO2|RO3|RO5|RO6	2892	-	GLUR-C|GLUR-K3|GLUR3|GLURC|GluA3|MRX94	MIM:305915|HGNC:HGNC:4573|Ensembl:ENSG00000125675|HPRD:02378|Vega:OTTHUMG00000022685	X	Xq25	glutamate ionotropic receptor AMPA type subunit 3
GRIK1	-0.792233	RO2	2897	-	EAA3|EEA3|GLR5|GLUR5|GluK1|gluR-5	MIM:138245|HGNC:HGNC:4579|Ensembl:ENSG00000171189|HPRD:00693|Vega:OTTHUMG00000078879	21	21q21.3	glutamate ionotropic receptor kainate type subunit 1
GRIK1-AS2	-0.792233	RO2	100379661	-	C21orf41|NCRNA00258	HGNC:HGNC:1282|Ensembl:ENSG00000156273	21	21q21.3	GRIK1 antisense RNA 2
GRIK3	-0.668067	RO2	2899	-	EAA5|GLR7|GLUR7|GluK3|GluR7a	MIM:138243|HGNC:HGNC:4581|Ensembl:ENSG00000163873|HPRD:00691|Vega:OTTHUMG00000004189	1	1p34.3	glutamate ionotropic receptor kainate type subunit 3
GRIK5	-0.50117	RO2	2901	-	EAA2|GRIK2|GluK5|KA2	MIM:600283|HGNC:HGNC:4583|Ensembl:ENSG00000105737|HPRD:02614|Vega:OTTHUMG00000044573	19	19q13.2	glutamate ionotropic receptor kainate type subunit 5
GRIN2D	-0.50117	RO2	2906	-	EB11|EIEE46|GluN2D|NMDAR2D|NR2D	MIM:602717|HGNC:HGNC:4588|Ensembl:ENSG00000105464|HPRD:04095|Vega:OTTHUMG00000183304	19	19q13.33	glutamate ionotropic receptor NMDA type subunit 2D
GRIN3B	-0.632281	RO2	116444	-	GluN3B|NR3B	MIM:606651|HGNC:HGNC:16768|Ensembl:ENSG00000116032|Vega:OTTHUMG00000181904	19	19p13.3	glutamate ionotropic receptor NMDA type subunit 3B
GRIPAP1	-1.09532	RO2|RO3|RO5|RO6	56850	-	GRASP-1	MIM:300408|HGNC:HGNC:18706|Ensembl:ENSG00000068400|HPRD:02325|Vega:OTTHUMG00000033192	X	Xp11.23	GRIP1 associated protein 1
GRPR	-1.09532	RO2|RO3|RO5|RO6	2925	-	BB2|BB2R	MIM:305670|HGNC:HGNC:4609|Ensembl:ENSG00000126010|HPRD:02376|Vega:OTTHUMG00000021189	X	Xp22.2	gastrin releasing peptide receptor
GRWD1	-0.50117	RO2	83743	-	CDW4|GRWD|RRB1|WDR28	MIM:610597|HGNC:HGNC:21270|Ensembl:ENSG00000105447|HPRD:11013|Vega:OTTHUMG00000183305	19	19q13.33	glutamate rich WD repeat containing 1
GS1-259H13.2	-0.531945	RO2	100289187	-	-	-	7	7q22.1	transmembrane protein 225-like
GS1-600G8.3	-1.09532	RO2|RO3|RO5|RO6	100093698	-	-	Ensembl:ENSG00000231216	X	Xp22.2	unknown transcript
GSC	-0.690335	RO2	145258	-	SAMS	MIM:138890|HGNC:HGNC:4612|Ensembl:ENSG00000133937|HPRD:15928|Vega:OTTHUMG00000170864	14	14q32.13	goosecoid homeobox
GSK3A	-0.50117	RO2	2931	-	-	MIM:606784|HGNC:HGNC:4616|Ensembl:ENSG00000105723|HPRD:06002|Vega:OTTHUMG00000150722	19	19q13.2	glycogen synthase kinase 3 alpha
GSKIP	-0.690335	RO2	51527	-	C14orf129|HSPC210	MIM:616605|HGNC:HGNC:20343|Ensembl:ENSG00000100744|HPRD:16601|Vega:OTTHUMG00000171420	14	14q32.2	GSK3B interacting protein
GSPT2	-1.09532	RO2|RO3|RO5|RO6	23708	-	ERF3B|GST2	MIM:300418|HGNC:HGNC:4622|Ensembl:ENSG00000189369|HPRD:02334|Vega:OTTHUMG00000021538	X	Xp11.22	G1 to S phase transition 2
GSTM1	-0.668067	RO2	2944	-	GST1|GSTM1-1|GSTM1a-1a|GSTM1b-1b|GTH4|GTM1|H-B|MU|MU-1	MIM:138350|HGNC:HGNC:4632|Ensembl:ENSG00000134184|HPRD:00707|Vega:OTTHUMG00000011635	1	1p13.3	glutathione S-transferase mu 1
GSTM2	-0.668067	RO2	2946	-	GST4|GSTM|GSTM2-2|GTHMUS	MIM:138380|HGNC:HGNC:4634|Ensembl:ENSG00000213366|HPRD:00710|Vega:OTTHUMG00000011638	1	1p13.3	glutathione S-transferase mu 2
GSTM3	-0.668067	RO2	2947	-	GST5|GSTB|GSTM3-3|GTM3	MIM:138390|HGNC:HGNC:4635|Ensembl:ENSG00000134202|HPRD:00712|Vega:OTTHUMG00000011640	1	1p13.3	glutathione S-transferase mu 3
GSTM4	-0.668067	RO2	2948	-	GSTM4-4|GTM4	MIM:138333|HGNC:HGNC:4636|Ensembl:ENSG00000168765|HPRD:00706|Vega:OTTHUMG00000011642	1	1p13.3	glutathione S-transferase mu 4
GSTM5	-0.668067	RO2	2949	-	GSTM5-5|GTM5	MIM:138385|HGNC:HGNC:4637|Ensembl:ENSG00000134201|HPRD:00711|Vega:OTTHUMG00000011644	1	1p13.3	glutathione S-transferase mu 5
GSTT1	-25.0015	RO5	2952	-	-	MIM:600436|HGNC:HGNC:4641|HPRD:02700	22	22q11.23	glutathione S-transferase theta 1
GSTTP1	-25.0015	RO5	25774	-	GSTT4|HS322B1A	HGNC:HGNC:26930|Ensembl:ENSG00000276950|HPRD:13673	22	22q11.23	glutathione S-transferase theta pseudogene 1
GSTZ1	-0.690335	RO2	2954	-	GSTZ1-1|MAAI|MAI	MIM:603758|HGNC:HGNC:4643|Ensembl:ENSG00000100577|HPRD:04785|Vega:OTTHUMG00000171551	14	14q24.3	glutathione S-transferase zeta 1
GTF2A1	-0.690335	RO2	2957	-	TF2A1|TFIIA|TFIIA-42|TFIIAL	MIM:600520|HGNC:HGNC:4646|Ensembl:ENSG00000165417|HPRD:02748|Vega:OTTHUMG00000171414	14	14q31.1	general transcription factor IIA subunit 1
GTF2B	-0.668067	RO2	2959	-	TF2B|TFIIB	MIM:189963|HGNC:HGNC:4648|Ensembl:ENSG00000137947|HPRD:08928|Vega:OTTHUMG00000010611	1	1p22.2	general transcription factor IIB
GTF2F1	-0.632281	RO2	2962	-	BTF4|RAP74|TF2F1|TFIIF	MIM:189968|HGNC:HGNC:4652|Ensembl:ENSG00000125651|HPRD:01803|Vega:OTTHUMG00000168087	19	19p13.3	general transcription factor IIF subunit 1
GTF2I	-0.634375	RO2	2969	-	BAP135|BTKAP1|DIWS|GTFII-I|IB291|SPIN|TFII-I|WBS|WBSCR6	MIM:601679|HGNC:HGNC:4659|Ensembl:ENSG00000263001|HPRD:03399|Vega:OTTHUMG00000156237	7	7q11.23	general transcription factor IIi
GTF2IP1	-0.634375	RO2	2970	-	WBSCR7	HGNC:HGNC:4660|Ensembl:ENSG00000277053	7	7q11.23	general transcription factor IIi pseudogene 1
GTF2IRD1	-0.634375	RO2	9569	-	BEN|CREAM1|GTF3|MUSTRD1|RBAP2|WBS|WBSCR11|WBSCR12|hMusTRD1alpha1	MIM:604318|HGNC:HGNC:4661|Ensembl:ENSG00000006704|HPRD:08379|Vega:OTTHUMG00000023782	7	7q11.23	GTF2I repeat domain containing 1
GTF2IRD1P1	-0.634375	RO2	729156	-	-	HGNC:HGNC:44136|Ensembl:ENSG00000230583	7	7q11.21	GTF2I repeat domain containing 1 pseudogene 1
GTF2IRD2	-0.634375	RO2	84163	-	FP630|GTF2IRD2 alpha|GTF2IRD2A	MIM:608899|HGNC:HGNC:30775|Ensembl:ENSG00000196275|HPRD:16402|Vega:OTTHUMG00000181527	7	7q11.23	GTF2I repeat domain containing 2
GTF2IRD2B	-0.634375	RO2	389524	-	-	MIM:608900|HGNC:HGNC:33125|Ensembl:ENSG00000174428|HPRD:12327|Vega:OTTHUMG00000181534	7	7q11.23	GTF2I repeat domain containing 2B
GTF2IRD2P1	-0.634375	RO2	401375	-	GTF2IRD2P	HGNC:HGNC:33127	7	7q11.23	GTF2I repeat domain containing 2 pseudogene 1
GTPBP3	-0.632281	RO2	84705	-	COXPD23|GTPBG3|MSS1|MTGP1|THDF1	MIM:608536|HGNC:HGNC:14880|Ensembl:ENSG00000130299|HPRD:12255|Vega:OTTHUMG00000182766	19	19p13.11	GTP binding protein 3 (mitochondrial)
GTPBP6	-1.09532	RO2|RO3|RO5|RO6	8225	-	PGPL	MIM:300124|HGNC:HGNC:30189|Ensembl:ENSG00000178605|HPRD:02128|Vega:OTTHUMG00000022694	X|Y	Xp22.33 and Yp11.31	GTP binding protein 6 (putative)
GUCA2A	-0.668067	RO2	2980	-	GCAP-I|GUCA2|STARA	MIM:139392|HGNC:HGNC:4682|Ensembl:ENSG00000197273|HPRD:00767|Vega:OTTHUMG00000007023	1	1p34.2	guanylate cyclase activator 2A
GUCA2B	-0.668067	RO2	2981	-	GCAP-II|UGN	MIM:601271|HGNC:HGNC:4683|Ensembl:ENSG00000044012|HPRD:03170|Vega:OTTHUMG00000007024	1	1p34.2	guanylate cyclase activator 2B
GUCY2F	-1.05109	RO2|RO3|RO5|RO6	2986	-	CYGF|GC-F|GUC2DL|GUC2F|RETGC-2|ROS-GC2	MIM:300041|HGNC:HGNC:4691|Ensembl:ENSG00000101890|HPRD:02078|Vega:OTTHUMG00000022184	X	Xq22.3-q23	guanylate cyclase 2F, retinal
GUK1	-0.703704	RO1|RO2	2987	-	GMK	MIM:139270|HGNC:HGNC:4693|Ensembl:ENSG00000143774|HPRD:00755|Vega:OTTHUMG00000039503	1	1q42.13	guanylate kinase 1
GUSB	-0.634375	RO2	2990	-	BG|MPS7	MIM:611499|HGNC:HGNC:4696|Ensembl:ENSG00000169919|HPRD:02018|Vega:OTTHUMG00000023735	7	7q11.21	glucuronidase beta
GUSBP10	-0.580231	RO2	642006	-	-	HGNC:HGNC:42324	7	7p11.2	glucuronidase, beta pseudogene 10
GYG2	-1.09532	RO2|RO3|RO5|RO6	8908	-	GN-2|GN2	MIM:300198|HGNC:HGNC:4700|Ensembl:ENSG00000056998|HPRD:02185|Vega:OTTHUMG00000021079	X	Xp22.33	glycogenin 2
GYG2-AS1	-1.09532	RO2|RO3|RO5|RO6	100873938	-	-	HGNC:HGNC:40270	X	Xp22.33	GYG2 antisense RNA 1
GYG2P1	-0.611538	RO5	352887	-	GYG2P	HGNC:HGNC:4701|Ensembl:ENSG00000206159	Y	Yq11.221	glycogenin 2 pseudogene 1
GYS1	-0.50117	RO2	2997	-	GSY|GYS	MIM:138570|HGNC:HGNC:4706|Ensembl:ENSG00000104812|HPRD:00721|Vega:OTTHUMG00000150723	19	19q13.33	glycogen synthase 1
GZMB	-0.690335	RO2	3002	-	C11|CCPI|CGL-1|CGL1|CSP-B|CSPB|CTLA1|CTSGL1|HLP|SECT	MIM:123910|HGNC:HGNC:4709|Ensembl:ENSG00000100453|HPRD:00476|Vega:OTTHUMG00000029369	14	14q12	granzyme B
GZMH	-0.690335	RO2	2999	-	CCP-X|CGL-2|CSP-C|CTLA1|CTSGL2	MIM:116831|HGNC:HGNC:4710|Ensembl:ENSG00000100450|HPRD:00290|Vega:OTTHUMG00000140185	14	14q12	granzyme H
GZMM	-0.632281	RO2	3004	-	LMET1|MET1	MIM:600311|HGNC:HGNC:4712|Ensembl:ENSG00000197540|HPRD:02633|Vega:OTTHUMG00000180559	19	19p13.3	granzyme M
H2AFB2	-1.07972	RO3	474381	-	H2A.Bbd	HGNC:HGNC:18298|Ensembl:ENSG00000277858|HPRD:18663|Vega:OTTHUMG00000034292	X	Xq28	H2A histone family member B2
H2BFM	-1.05109	RO2|RO3|RO5|RO6	286436	-	-	HGNC:HGNC:27867|Ensembl:ENSG00000101812|Vega:OTTHUMG00000022122	X	Xq22.2	H2B histone family member M
H2BFS	-0.792233	RO2	54145	-	-	HGNC:HGNC:4762|HPRD:11017	21	21q22.3	H2B histone family member S
H2BFWT	-1.05109	RO2|RO3|RO5|RO6	158983	-	-	MIM:300507|HGNC:HGNC:27252|Ensembl:ENSG00000123569|HPRD:15956|Vega:OTTHUMG00000022120	X	Xq22.2	H2B histone family member W, testis specific
H2BFXP	-1.04808	RO2|RO3|RO6	767811	-	-	HGNC:HGNC:25757	X	Xq22.2	H2B histone family member X, pseudogene
H3F3A	-0.703704	RO1|RO2	3020	-	H3.3A|H3F3	MIM:601128|HGNC:HGNC:4764|Ensembl:ENSG00000163041|HPRD:03082|Vega:OTTHUMG00000037507	1	1q42.12	H3 histone family member 3A
H3F3AP5	-1.09532	RO2|RO3|RO5|RO6	347376	-	p55	HGNC:HGNC:42981	X	Xp11.22	H3 histone, family 3A, pseudogene 5
H6PD	-0.945221	RO1|RO2	9563	-	CORTRD1|G6PDH|GDH	MIM:138090|HGNC:HGNC:4795|Ensembl:ENSG00000049239|HPRD:00681|Vega:OTTHUMG00000001768	1	1p36.22	hexose-6-phosphate dehydrogenase/glucose 1-dehydrogenase
HAMP	-0.50117	RO2	57817	-	HEPC|HFE2B|LEAP1|PLTR	MIM:606464|HGNC:HGNC:15598|Ensembl:ENSG00000105697|HPRD:05925|Vega:OTTHUMG00000183295	19	19q13.12	hepcidin antimicrobial peptide
HAO2	-0.668067	RO2	51179	-	GIG16|HAOX2	MIM:605176|HGNC:HGNC:4810|Ensembl:ENSG00000116882|HPRD:05532|Vega:OTTHUMG00000012410	1	1p12	hydroxyacid oxidase 2
HAPLN2	-0.71612	RO2	60484	-	BRAL1	HGNC:HGNC:17410|Ensembl:ENSG00000132702|HPRD:17088|Vega:OTTHUMG00000033205	1	1q23.1	hyaluronan and proteoglycan link protein 2
HAPLN4	-0.632281	RO2	404037	-	BRAL2	HGNC:HGNC:31357|Ensembl:ENSG00000187664|HPRD:13630|Vega:OTTHUMG00000182221	19	19p13.11	hyaluronan and proteoglycan link protein 4
HAS1	-0.50117	RO2	3036	-	HAS	MIM:601463|HGNC:HGNC:4818|Ensembl:ENSG00000105509|HPRD:03271|Vega:OTTHUMG00000183499	19	19q13.41	hyaluronan synthase 1
HAUS4	-0.690335	RO2	54930	-	C14orf94	MIM:613431|HGNC:HGNC:20163|Ensembl:ENSG00000092036|HPRD:12663|Vega:OTTHUMG00000028710	14	14q11.2	HAUS augmin like complex subunit 4
HAUS5	-0.50117	RO2	23354	-	KIAA0841|dgt5	MIM:613432|HGNC:HGNC:29130|Ensembl:ENSG00000249115|Vega:OTTHUMG00000048110	19	19q13.12	HAUS augmin like complex subunit 5
HAUS7	-1.05109	RO2|RO3|RO5|RO6	55559	-	UCHL5IP|UIP1	MIM:300540|HGNC:HGNC:32979|Ensembl:ENSG00000213397|HPRD:18695|Vega:OTTHUMG00000159321	X	Xq28	HAUS augmin like complex subunit 7
HAUS8	-0.632281	RO2	93323	-	DGT4|HICE1|NY-SAR-48	MIM:613434|HGNC:HGNC:30532|Ensembl:ENSG00000131351|HPRD:11318|Vega:OTTHUMG00000182672	19	19p13.11	HAUS augmin like complex subunit 8
HAVCR1P1	-0.632281	RO2	100101266	-	-	HGNC:HGNC:44033|Ensembl:ENSG00000268442	19	19p12	hepatitis A virus cellular receptor 1 pseudogene 1
HAX1	-0.71612	RO2	10456	-	HCLSBP1|HS1BP1|SCN3	MIM:605998|HGNC:HGNC:16915|Ensembl:ENSG00000143575|HPRD:12075|Vega:OTTHUMG00000035978	1	1q21.3	HCLS1 associated protein X-1
HCCS	-1.09532	RO2|RO3|RO5|RO6	3052	-	CCHL|LSDMCA1|MCOPS7|MLS	MIM:300056|HGNC:HGNC:4837|Ensembl:ENSG00000004961|HPRD:02085|Vega:OTTHUMG00000021128	X	Xp22.2	holocytochrome c synthase
HCFC1	-1.05109	RO2|RO3|RO5|RO6	3054	-	CFF|HCF|HCF-1|HCF1|HFC1|MRX3|PPP1R89|VCAF	MIM:300019|HGNC:HGNC:4839|Ensembl:ENSG00000172534|HPRD:02061|Vega:OTTHUMG00000024222	X	Xq28	host cell factor C1
HCN2	-0.632281	RO2	610	-	BCNG-2|BCNG2|HAC-1	MIM:602781|HGNC:HGNC:4846|Ensembl:ENSG00000099822|HPRD:07213|Vega:OTTHUMG00000180590	19	19p13.3	hyperpolarization activated cyclic nucleotide gated potassium channel 2
HCN3	-0.71612	RO2	57657	-	-	MIM:609973|HGNC:HGNC:19183|Ensembl:ENSG00000143630|HPRD:17093|Vega:OTTHUMG00000035872	1	1q22	hyperpolarization activated cyclic nucleotide gated potassium channel 3
HCRTR1	-0.945221	RO1|RO2	3061	-	OX1R	MIM:602392|HGNC:HGNC:4848|Ensembl:ENSG00000121764|HPRD:03863|Vega:OTTHUMG00000003876	1	1p35.2	hypocretin receptor 1
HCST	-0.50117	RO2	10870	-	DAP10|KAP10|PIK3AP	MIM:604089|HGNC:HGNC:16977|Ensembl:ENSG00000126264|HPRD:04971|Vega:OTTHUMG00000048132	19	19q13.12	hematopoietic cell signal transducer
HDAC1	-0.945221	RO1|RO2	3065	-	GON-10|HD1|RPD3|RPD3L1	MIM:601241|HGNC:HGNC:4852|Ensembl:ENSG00000116478|HPRD:03143|Vega:OTTHUMG00000007529	1	1p35.2-p35.1	histone deacetylase 1
HDAC6	-1.09532	RO2|RO3|RO5|RO6	10013	-	CPBHM|HD6|JM21|PPP1R90	MIM:300272|HGNC:HGNC:14064|Ensembl:ENSG00000094631|HPRD:02228|Vega:OTTHUMG00000034496	X	Xp11.23	histone deacetylase 6
HDAC8	-1.05109	RO2|RO3|RO5|RO6	55869	-	CDA07|CDLS5|HD8|HDACL1|MRXS6|RPD3|WTS	MIM:300269|HGNC:HGNC:13315|Ensembl:ENSG00000147099|HPRD:02227|Vega:OTTHUMG00000021814	X	Xq13.1	histone deacetylase 8
HDGF	-0.71612	RO2	3068	-	HMG1L2	MIM:600339|HGNC:HGNC:4856|Ensembl:ENSG00000143321|HPRD:02079|Vega:OTTHUMG00000041295	1	1q23.1	hepatoma-derived growth factor
HDGFRP2	-0.632281	RO2	84717	-	HDGF-2|HDGF2|HRP-2	Ensembl:ENSG00000167674|HPRD:13639|Vega:OTTHUMG00000182007	19	19p13.3	hepatoma-derived growth factor-related protein 2
HDX	-1.05109	RO2|RO3|RO5|RO6	139324	-	CXorf43|D030011N01Rik	HGNC:HGNC:26411|Ensembl:ENSG00000165259|HPRD:06550|Vega:OTTHUMG00000021926	X	Xq21.1	highly divergent homeobox
HEATR1	-0.703704	RO1|RO2	55127	-	BAP28|UTP10	HGNC:HGNC:25517|Ensembl:ENSG00000119285|HPRD:17569|Vega:OTTHUMG00000040061	1	1q43	HEAT repeat containing 1
HEATR4	-0.690335	RO2	399671	-	-	HGNC:HGNC:16761|Ensembl:ENSG00000187105|HPRD:14657|Vega:OTTHUMG00000171602	14	14q24.3	HEAT repeat containing 4
HEATR5A	-0.690335	RO2	25938	-	C14orf125	HGNC:HGNC:20276|Ensembl:ENSG00000129493|Vega:OTTHUMG00000169043	14	14q12	HEAT repeat containing 5A
HECTD1	-0.690335	RO2	25831	-	EULIR	HGNC:HGNC:20157|Ensembl:ENSG00000092148|HPRD:17098|Vega:OTTHUMG00000170670	14	14q12	HECT domain E3 ubiquitin protein ligase 1
HECTD3	-0.668067	RO2	79654	-	-	HGNC:HGNC:26117|Ensembl:ENSG00000126107|HPRD:13383|Vega:OTTHUMG00000008587	1	1p34.1	HECT domain E3 ubiquitin protein ligase 3
HENMT1	-0.668067	RO2	113802	-	C1orf59|HEN1	MIM:612178|HGNC:HGNC:26400|Ensembl:ENSG00000162639|HPRD:08086|Vega:OTTHUMG00000011123	1	1p13.3	HEN1 methyltransferase homolog 1
HEPH	-1.05109	RO2|RO3|RO5|RO6	9843	-	CPL	MIM:300167|HGNC:HGNC:4866|Ensembl:ENSG00000089472|HPRD:02159|Vega:OTTHUMG00000021732	X	Xq12	hephaestin
HES2	-0.945221	RO1|RO2	54626	-	bHLHb40	MIM:609970|HGNC:HGNC:16005|Ensembl:ENSG00000069812|HPRD:13649|Vega:OTTHUMG00000000752	1	1p36.31	hes family bHLH transcription factor 2
HES3	-0.945221	RO1|RO2	390992	-	bHLHb43	MIM:609971|HGNC:HGNC:26226|Ensembl:ENSG00000173673|HPRD:18618|Vega:OTTHUMG00000001271	1	1p36.31	hes family bHLH transcription factor 3
HES4	-0.945221	RO1|RO2	57801	-	bHLHb42	MIM:608060|HGNC:HGNC:24149|Ensembl:ENSG00000188290|HPRD:16273|Vega:OTTHUMG00000040758	1	1p36.33	hes family bHLH transcription factor 4
HES5	-0.945221	RO1|RO2	388585	-	bHLHb38	MIM:607348|HGNC:HGNC:19764|Ensembl:ENSG00000197921|HPRD:16240|Vega:OTTHUMG00000000793	1	1p36.32	hes family bHLH transcription factor 5
HEYL	-0.668067	RO2	26508	-	HESR3|HEY3|HRT3|bHLHb33	MIM:609034|HGNC:HGNC:4882|Ensembl:ENSG00000163909|HPRD:16419|Vega:OTTHUMG00000000458	1	1p34.2	hes related family bHLH transcription factor with YRPW motif-like
HFE2	-0.790439	RO1|RO2	148738	-	HFE2A|HJV|JH|RGMC	MIM:608374|HGNC:HGNC:4887|Ensembl:ENSG00000168509|HPRD:10521|Vega:OTTHUMG00000013748	1	1q21.1	hemochromatosis type 2 (juvenile)
HFM1	-0.668067	RO2	164045	-	MER3|POF9|SEC63D1|Si-11|Si-11-6|helicase	MIM:615684|HGNC:HGNC:20193|Ensembl:ENSG00000162669|HPRD:13423|HPRD:18568|Vega:OTTHUMG00000010093	1	1p22.2	HFM1, ATP dependent DNA helicase homolog
HHAT	-0.703704	RO1|RO2	55733	-	MART2|SKI1|Skn	MIM:605743|HGNC:HGNC:18270|Ensembl:ENSG00000054392|HPRD:12041|Vega:OTTHUMG00000036447	1	1q32.2	hedgehog acyltransferase
HHIPL1	-0.690335	RO2	84439	-	KIAA1822|UNQ9245	HGNC:HGNC:19710|Ensembl:ENSG00000182218|HPRD:13895|Vega:OTTHUMG00000171509	14	14q32.2	HHIP like 1
HHIPL2	-0.703704	RO1|RO2	79802	-	KIAA1822L	HGNC:HGNC:25842|Ensembl:ENSG00000143512|HPRD:08587|Vega:OTTHUMG00000037545	1	1q41	HHIP like 2
HHLA3	-0.668067	RO2	11147	-	-	MIM:604372|HGNC:HGNC:4906|Ensembl:ENSG00000197568|HPRD:05083|Vega:OTTHUMG00000009346	1	1p31.1	HERV-H LTR-associating 3
HIF1A	-0.690335	RO2	3091	-	HIF-1-alpha|HIF-1A|HIF-1alpha|HIF1|HIF1-ALPHA|MOP1|PASD8|bHLHe78	MIM:603348|HGNC:HGNC:4910|Ensembl:ENSG00000100644|HPRD:04517|Vega:OTTHUMG00000140344	14	14q23.2	hypoxia inducible factor 1 alpha subunit
HIF1A-AS1	-0.690335	RO2	100750246	-	5'aHIF-1A|5'aHIF1alpha	MIM:614528|HGNC:HGNC:43014|Ensembl:ENSG00000258777	14	14q23.2	HIF1A antisense RNA 1
HIF1A-AS2	-0.690335	RO2	100750247	-	3'aHIF-1A|aHIF	MIM:614529|HGNC:HGNC:43015	14	14q23.2	HIF1A antisense RNA 2
HIF3A	-0.50117	RO2	64344	-	HIF-3A|HIF3-alpha-1|IPAS|MOP7|PASD7|bHLHe17	MIM:609976|HGNC:HGNC:15825|Ensembl:ENSG00000124440|HPRD:17104|Vega:OTTHUMG00000141296	19	19q13.32	hypoxia inducible factor 3 alpha subunit
HIP1	-0.634375	RO2	3092	-	HIP-I|ILWEQ|SHON|SHONbeta|SHONgamma	MIM:601767|HGNC:HGNC:4913|Ensembl:ENSG00000127946|HPRD:03461|Vega:OTTHUMG00000156050	7	7q11.23	huntingtin interacting protein 1
HIPK1	-0.668067	RO2	204851	-	Myak|Nbak2	MIM:608003|HGNC:HGNC:19006|Ensembl:ENSG00000163349|HPRD:06418|Vega:OTTHUMG00000011983	1	1p13.2	homeodomain interacting protein kinase 1
HIPK4	-0.50117	RO2	147746	-	-	MIM:611712|HGNC:HGNC:19007|Ensembl:ENSG00000160396|HPRD:13652|Vega:OTTHUMG00000182598	19	19q13.2	homeodomain interacting protein kinase 4
HIST2H2AA3	-0.71612	RO2	8337	-	H2A|H2A.2|H2A/O|H2A/q|H2AFO|H2a-615|HIST2H2AA	MIM:142720|HGNC:HGNC:4736|Ensembl:ENSG00000203812|HPRD:08851|Vega:OTTHUMG00000188678	1	1q21.2	histone cluster 2 H2A family member a3
HIST2H2AA4	-0.71612	RO2	723790	-	H2A/R	HGNC:HGNC:29668|Ensembl:ENSG00000272196|Vega:OTTHUMG00000012097	1	1q21.2	histone cluster 2 H2A family member a4
HIST2H2AB	-0.71612	RO2	317772	-	H2AB	MIM:615014|HGNC:HGNC:20508|Ensembl:ENSG00000184270|HPRD:13659|Vega:OTTHUMG00000012085	1	1q21.2	histone cluster 2 H2A family member b
HIST2H2AC	-0.71612	RO2	8338	-	H2A|H2A-GL101|H2A/q|H2AFQ	MIM:602797|HGNC:HGNC:4738|Ensembl:ENSG00000184260|HPRD:09107|Vega:OTTHUMG00000035825	1	1q21.2	histone cluster 2 H2A family member c
[truncated: 4,279 more rows]
