# Supplementary material for: Renal oncocytoma characterized by the defective complex I of the respiratory chain boosts the synthesis of the ROS scavenger glutathione
Source: Oncotarget. 2017 Nov 11;8(62):105882–904. doi: 10.18632/oncotarget.22413 (PMC5739687; doi:10.18632/oncotarget.22413)
Supplement: Supplementary file 4 [file oncotarget-08-105882-s004.xlsx]

## Sheet: HS_RO_Mut_Cpx
Supplementary Table 5: Complete list of complexes consists of genes with somatic mutations identified in renal oncocytoma samples
AP-MS
Number	Cpx_Name	CpxSubunit	Mut_Gene	Mutations	Num_Subunit	Num_Mut_Gene	Num_Mutations
29	FN1-TGM2 complex	RNF13;CD63;LGALS8;CLCN7;KIAA0319L;LAMA4;ALCAM;FN1;CLCN3;TSPAN3;LNPEP;SLC9A6;MFAP3;PTPRJ;PTGFRN;SCARB2;NPC1	LAMA4;ALCAM;LGALS8;NPC1	LAMA4:NM_001105206:exon25:c.C3356G:p.P1119R,LAMA4:NM_001105207:exon25:c.C3335G:p.P1112R,LAMA4:NM_002290:exon25:c.C3335G:p.P1112R,ALCAM:NM_001243280:exon8:c.C902T:p.T301M,ALCAM:NM_001243281:exon8:c.C902T:p.T301M,ALCAM:NM_001627:exon8:c.C902T:p.T301M,LGALS8:NM_201544:exon3:c.T56A:p.F19Y,LGALS8:NM_006499:exon4:c.T56A:p.F19Y,LGALS8:NM_201543:exon4:c.T56A:p.F19Y,LGALS8:NM_201545:exon4:c.T56A:p.F19Y;LG…	17	4	14
30	GRB2-SHP-2 complex, PDGF stimulated	CD109;LGALS9;PLXNA1;LAMB1;KIAA1549;LAMA1;CSPG4;FBLN1;ITGA4;ATP13A3;PTPRK;PTPN11;NID2;MPZL1;OSTM1	LAMA1;CSPG4;ITGA4	LAMA1:NM_005559:exon14:c.A2021C:p.N674T;LAMA1:NM_005559:exon5:c.G674A:p.R225H;LAMA1:NM_005559:exon33:c.T4729G:p.S1577A,CSPG4:NM_001897:exon3:c.G1430A:p.R477H,ITGA4:NM_000885:exon16:c.C1744A:p.H582N	15	3	3
36	ITGAV-ITGB3-LAMA4 complex	ATP6V0A2;ATP6V0A1;LAMA4;LGALS8;MCAM	LAMA4;LGALS8	LAMA4:NM_001105206:exon25:c.C3356G:p.P1119R,LAMA4:NM_001105207:exon25:c.C3335G:p.P1112R,LAMA4:NM_002290:exon25:c.C3335G:p.P1112R,LGALS8:NM_201544:exon3:c.T56A:p.F19Y,LGALS8:NM_006499:exon4:c.T56A:p.F19Y,LGALS8:NM_201543:exon4:c.T56A:p.F19Y,LGALS8:NM_201545:exon4:c.T56A:p.F19Y;LGALS8:NM_201544:exon3:c.C106T:p.R36C,LGALS8:NM_006499:exon4:c.C106T:p.R36C,LGALS8:NM_201543:exon4:c.C106T:p.R36C,LGALS8:N…	5	2	10
26	Artemis/DNA-Dependent Protein Kinase Complex	PRKAA2;PRKAB1;DCLRE1C;PRKAG2	PRKAB1;DCLRE1C	PRKAB1:NM_006253:exon1:c.58delC:p.P20fs,DCLRE1C:NM_001289076:exon5:c.C167G:p.P56R,DCLRE1C:NM_001289078:exon5:c.C167G:p.P56R,DCLRE1C:NM_022487:exon6:c.C167G:p.P56R,DCLRE1C:NM_001033855:exon7:c.C512G:p.P171R,DCLRE1C:NM_001033857:exon8:c.C152G:p.P51R,DCLRE1C:NM_001289077:exon8:c.C152G:p.P51R,DCLRE1C:NM_001033858:exon9:c.C152G:p.P51R,DCLRE1C:NM_001289079:exon9:c.C152G:p.P51R	4	2	9
20	Unknown	CCT6B;TUBAL3;TUBB2A	CCT6B;TUBAL3	CCT6B:NM_001193529:exon2:c.T143C:p.V48A,CCT6B:NM_001193530:exon2:c.T143C:p.V48A,CCT6B:NM_006584:exon2:c.T143C:p.V48A,TUBAL3:NM_001171864:exon4:c.C918G:p.H306Q,TUBAL3:NM_024803:exon4:c.C1038G:p.H346Q	3	2	5
11	Rnase/Mrp complex	EBNA1BP2;DDX21;BRIX1;NPM1;RPL14;PRR11;RBM4B;HIST1H1A;DDX24;FTSJ3;DKC1;DHX30;ELAVL2;DDX27;C7orf50;DHX57;GTPBP4;FARS2;CTCF;GNL2;FYTTD1;HP1BP3;NMNAT1;NOL12;CCDC137;NOP2;DDX54;KIAA0020;DDX31;C3orf17;MYBBP1A;H2AFX;POP1;RPL8;RBM34;LIN28B;RPF2;RBM28;RPL26L1;MINA;RPL13A;CCDC86;PAPD5;RPL37A;PAK1IP1;PPAN-P2RY11;BUD13;RPF1;DDX52;LLPH;ARGLU1;LARP7;RPS2;RPSA;SF3B2;ZC3H3;RPL10A;ILF2;UPF1;PAIP1;STAU1;NSA2;PABPC…	FARS2;SPTY2D1	FARS2:NM_006567:exon4:c.A839G:p.N280S,SPTY2D1:NM_194285:exon3:c.G1340A:p.R447Q	135	2	2
16	Unknown	LGALS8;PVRL1;PVRL3	LGALS8	LGALS8:NM_201544:exon3:c.T56A:p.F19Y,LGALS8:NM_006499:exon4:c.T56A:p.F19Y,LGALS8:NM_201543:exon4:c.T56A:p.F19Y,LGALS8:NM_201545:exon4:c.T56A:p.F19Y;LGALS8:NM_201544:exon3:c.C106T:p.R36C,LGALS8:NM_006499:exon4:c.C106T:p.R36C,LGALS8:NM_201543:exon4:c.C106T:p.R36C,LGALS8:NM_201545:exon4:c.C106T:p.R36C	3	1	7
35	Affixin-actinin(alpha) complex	PARVA;LIMS1;PARVB	LIMS1	LIMS1:NM_001193482:exon2:c.G47A:p.R16H,LIMS1:NM_001193483:exon2:c.G71A:p.R24H,LIMS1:NM_001193484:exon2:c.G146A:p.R49H,LIMS1:NM_001193485:exon2:c.G221A:p.R74H,LIMS1:NM_001193488:exon2:c.G35A:p.R12H,LIMS1:NM_004987:exon2:c.G35A:p.R12H	3	1	6
1	Unknown	BTN2A2;BTN2A1;CHRNA9;FAM189B	BTN2A1	BTN2A1:NM_001197233:exon3:c.G436A:p.V146M,BTN2A1:NM_001197234:exon4:c.G619A:p.V207M,BTN2A1:NM_007049:exon4:c.G619A:p.V207M,BTN2A1:NM_078476:exon4:c.G619A:p.V207M;BTN2A1:NM_001197233:exon7:c.G950A:p.R317Q,BTN2A1:NM_007049:exon8:c.G1133A:p.R378Q	4	1	5
2	Unknown	LOXL2;IDS;SUMF1;PAM;NDST2;NDST1;TAZ;GUSB;ADAMTS2;XYLT2	PAM	PAM:NM_000919:exon2:c.G145C:p.V49L,PAM:NM_001177306:exon2:c.G145C:p.V49L,PAM:NM_138766:exon2:c.G145C:p.V49L,PAM:NM_138821:exon2:c.G145C:p.V49L,PAM:NM_138822:exon2:c.G145C:p.V49L	10	1	5
13	E2F-6 complex	C1QBP;LARP1B;CCDC12;CSNK2A2;CSNK2A1;CSNK2B;AUTS2;C11orf57;BCLAF1;C18orf25;JMJD6;DHX8;RSBN1;SREK1;PRPF4B;LUC7L2;LUC7L;LUC7L3;NFKBIL1;VANGL1;SRSF11;SRPK1;C17orf85;LARP1;EAF1;RNPS1;PNN;HEXIM1;SRSF12;SNIP1;RBM5;NKAP;PRPF40A;ACIN1;MAGOH;MEPCE;MGA;L3MBTL2;PSMC3;E2F6;TAF1A;TAF1C;TAF1B;PSME3;PCGF6;CASC3;ISY1;THRAP3;SRRM2;RBBP6;MRPS6;PPIG;MKRN1;SRRT;CLK3;TRA2A;SRSF8;SRSF7;SRSF10;CLK2;CARD8;MIER2;CRNKL1;AQ…	BCLAF1	BCLAF1:NM_001077440:exon5:c.C1279T:p.R427W,BCLAF1:NM_001301038:exon5:c.C1279T:p.R427W,BCLAF1:NM_014739:exon5:c.C1285T:p.R429W;BCLAF1:NM_001077440:exon5:c.C1208G:p.T403R,BCLAF1:NM_001301038:exon5:c.C1208G:p.T403R,BCLAF1:NM_014739:exon5:c.C1214G:p.T405R	95	1	5
23	Homodimeric complex LTBR	RNF149;NDFIP1;FGFR1;TNFRSF10B;TSPAN3;IFNGR1;HEPACAM2;MICA;ENPP6;MFAP3;SCAMP1;LAPTM4B;FLVCR1;LTBR;UGCG;VAMP3	MICA	MICA:NM_000247:exon3:c.A536T:p.H179L,MICA:NM_001177519:exon3:c.A536T:p.H179L,MICA:NM_001289152:exon3:c.A245T:p.H82L,MICA:NM_001289153:exon3:c.A245T:p.H82L,MICA:NM_001289154:exon3:c.A122T:p.H41L	16	1	5
33	Unknown	BTN2A1;FMN2;KPTN	BTN2A1	BTN2A1:NM_001197233:exon3:c.G436A:p.V146M,BTN2A1:NM_001197234:exon4:c.G619A:p.V207M,BTN2A1:NM_007049:exon4:c.G619A:p.V207M,BTN2A1:NM_078476:exon4:c.G619A:p.V207M;BTN2A1:NM_001197233:exon7:c.G950A:p.R317Q,BTN2A1:NM_007049:exon8:c.G1133A:p.R378Q	3	1	5
31	SMN containing complex	ACP2;COLEC12;ABCC4;LGALS3;ENPP4;GPR52;P2RY12;LPAR1;SLC4A2;PODXL;SCARA3;MRC2;TMEM179B	SLC4A2	SLC4A2:NM_001199693:exon2:c.G50A:p.G17E,SLC4A2:NM_001199694:exon2:c.G35A:p.G12E,SLC4A2:NM_001199692:exon3:c.G77A:p.G26E,SLC4A2:NM_003040:exon3:c.G77A:p.G26E	13	1	4
17	Unknown	NCK1;NCK2	NCK1	NCK1:NM_001190796:exon2:c.G355A:p.V119I,NCK1:NM_001291999:exon3:c.G547A:p.V183I,NCK1:NM_006153:exon3:c.G547A:p.V183I	2	1	3
28	Pyruvate dehydrogenase complex	PDHB;PDHX;PDK1;PDHA1;PDK2	PDHX	PDHX:NM_001135024:exon3:c.A256G:p.T86A,PDHX:NM_001166158:exon3:c.A301G:p.T101A,PDHX:NM_003477:exon3:c.A301G:p.T101A	5	1	3
4	Unknown	ZKSCAN3;ZKSCAN4;ZSCAN20;PGBD1;ZNF174;ZSCAN18;ZNF396;ZNF445;ZSCAN23	PGBD1	PGBD1:NM_001184743:exon7:c.C2416G:p.H806D,PGBD1:NM_032507:exon7:c.C2416G:p.H806D	9	1	2
14	Axin-SMAD3 complex	LEMD3;SMAD3;SMAD9	LEMD3	LEMD3:NM_001167614:exon1:c.C968A:p.A323E,LEMD3:NM_014319:exon1:c.C968A:p.A323E	3	1	2
24	Unknown	FAM189A2;WWOX;NEDD4;NEDD4L;WWP1;HERC3;HECW2	HECW2	HECW2:NM_001304840:exon23:c.G3155C:p.R1052T,HECW2:NM_020760:exon25:c.G4223C:p.R1408T	7	1	2
3	Mediator complex	CDK19;CDK8;MED13;MED1;MED31;MED13L;MED14;MED12L;MED9;MED22;MED24;MED20;MED8;MED25	MED13	MED13:NM_005121:exon20:c.A4642G:p.S1548G	14	1	1
5	Unknown	ANKRD13A;KCNIP2;WBP1	KCNIP2	KCNIP2:NM_173194:exon1:c.C25T:p.R9W	3	1	1
6	DNA synthesome complex	POLE;LRRC46;POLE2	POLE	POLE:NM_006231:exon1:c.G16C:p.G6R	3	1	1
7	ITGA6-ITGB4-Laminin10/12 complex	PLXNB2;DCBLD2;CNTNAP3;MANBA;PTPRK;ARSK;MOXD1;ITGA8;ARSB;LAMB2;SIAE;TMEM132A	MANBA	MANBA:NM_005908:exon15:c.C2102T:p.T701M	12	1	1
8	NRP2-VEGFC complex	NAAA;GALNT7;MANEAL;GLB1L2;ENTPD6;MAN2B2;OAF;NRP2;PLTP;SGSH;TMEM2	GALNT7	GALNT7:NM_017423:exon6:c.T973A:p.C325S	11	1	1
9	SNARE complex	NDE1;SNAP29;TSNARE1	TSNARE1	TSNARE1:NM_145003:exon3:c.G164C:p.R55P	3	1	1
10	Unknown	KCNIP2;KCNIP1;KCNIP4	KCNIP2	KCNIP2:NM_173194:exon1:c.C25T:p.R9W	3	1	1
12	55S ribosome, mitochondrial	HSPD1;PTCD1;MRPL42;MRPS30;MRPS9;MRPS26;PTCD3;MRPS27;MRPS31;MRPS18C;MRPS5;MRPS11;MRPS14;MRPS33;MRPS18A;MRPL9;MRPL27;MRPL47;MRPS24;MRPL38;ICT1;MRPL13;MRPL30;MRPL34;RALY;NGRN;MRPS23;MRPS2;MRPL45;MRPL46;MRPL24;MRPL15;DAP3;MRPS7;MRPS22;MRPS21;MRPS34;MRPL43;MRPL44;MRPL20;MRPS25;MRPL32;MRPL40;MRPL1;MRPL28;MRPL16;MRPL17;GADD45GIP1;MRPL18;MRPL19;MRPL3;MRPL22;MRPL49;MRPL2;MRPL21;MRPL23;MRPL10;MRPL51;MRPL48…	RBMX	RBMX:NM_002139:exon4:c.G232A:p.A78T	95	1	1
15	Unknown	RFPL4A;FAM90A1;RFPL4B	RFPL4A	RFPL4A:NM_001145014:exon3:c.G776A:p.G259E	3	1	1
18	eIF3 complex	EIF3F;EIF3I;EIF3CL;EIF3L;EIF3K;EIF3M;PRRC2B	PRRC2B	PRRC2B:NM_013318:exon28:c.C6328T:p.R2110X	7	1	1
19	Unknown	CCT3;C17orf102;TUBA3C;PNPLA1;TXNDC9	C17orf102	C17orf102:NM_207454:exon2:c.G464A:p.R155K	5	1	1
21	SNARE complex	CEP170;ACP2;BNIP1;NOP14;NOC4L;GOLGA2;GORASP1;DTNBP1;AP3B1;AP3M1;STX7;STX12;STX3;SNAP47;CLEC12A;EIF2B5;RNF13;EIF2B1;EIF2B4;NAPA;STX18;NBAS;NAPG;STX6;VPS45;EIF2B2;STXBP5;EIF2B3;STX8;STX10;SLC39A4;SCFD1;SNAP29;SRPRB;IFT57;STX4;GOSR1;STX5;SNAP23;GOSR2;ADPGK;SCFD2;C17orf70;C1orf122;CCDC101;USE1;VTI1B;VAMP8;YKT6;VAMP4;ZW10;VTI1A;ZKSCAN1;VAMP7;VAMP2	NBAS	NBAS:NM_015909:exon9:c.A727G:p.I243V	55	1	1
22	ITGA6-ITGB1 complex	ATP1A3;HLA-C;LRFN3;HTR3C;SEC11C;NETO2;LMF1;LSR;DNAJC16;MR1;TMEM30A;SEMA4C;GRAMD1A;PON2;NSDHL;SIAE;BTNL8;EIF2AK3;ATP1B3;TCTN2;HLA-E;IMPAD1;NEK4;HLA-B;B2M;HLA-F;HLA-A;NHLRC3;FCGRT;DHFRL1;RNF130;PTCH1;PCYOX1;CNNM1;IDS;MANEAL;ARFGEF2;ITGA6;PLAUR;PLTP;ST3GAL4;TMPPE;SCARB1;TMEM231;PI4KA;HLA-H;WDFY3	ARFGEF2	ARFGEF2:NM_006420:exon1:c.117_118insAGATCGGAAGAGCGTCGTGTAGGGAAAGAGTGTAGAT:p.A39fs	47	1	1
25	PNUTS-PP1 complex	NUP153;ERBB2IP;PPP1CC;PPP1CA;EIF2AK4;CCDC85C;GYG1;GYS2;GYS1;LRRC1;PDRG1;CCDC85B;PLCL2;KIAA1279;PEAK1;CDCA2;KIF18A;CSRNP2;CNST;C20orf27;PHACTR4;FRMD6;RASSF8;RASSF7;PPP1R13B;PPP1R9A;TPRN;PPP1R3B;PPP1R13L;TP53BP2;PPP1R7;PPP1R10;SCRIB;UXT;RPAP3;WDR92;PPP1R3D;PPP1R8;PPP1R2;RIF1;ZFYVE9;PPP1R9B;YLPM1;ZFYVE16;SHOC2;TANC2;WBP11;PPP1R11;PPP1CB	EIF2AK4	EIF2AK4:NM_001013703:exon28:c.G3916T:p.G1306C	49	1	1
27	Cell cycle kinase complex CDK5	CDK5;CABLES1;FIBP;WDFY2	WDFY2	WDFY2:NM_052950:exon2:c.G187A:p.V63I	4	1	1
32	Unknown	ITFG2;HSPB9;SNX24	HSPB9	HSPB9:NM_033194:exon1:c.A5C:p.Q2P	3	1	1
34	TALL1 homo-oligomer complex	AKTIP;HOOK1;HOOK3;HOOK2;FAM160A2;TNFSF13B	HOOK1	HOOK1:NM_015888:exon2:c.C83T:p.A28V	6	1	1
37	HDAC1-associated core complex cII	LIN9;MTA1;KPNA4;BCL11A;GATAD2B;GATAD2A;CHD5;MBD2;MBD3;MTA2;PHF20L1;ZNF512B;ZBTB46	ZNF512B	ZNF512B:NM_020713:exon5:c.G862A:p.V288M	13	1	1
BM-MS
Number	Cpx_Name	CpxSubunit	Mut_Gene	Mutations	Num_Subunit	Num_Mut_Gene	Num_Mutations
8	Unknown	GLO1;AGL;PNP;ITPA	GLO1;AGL	GLO1:NM_006708:exon4:c.A332C:p.E111A,AGL:NM_000645:exon22:c.C3148T:p.P1050S,AGL:NM_000028:exon24:c.C3199T:p.P1067S,AGL:NM_000642:exon24:c.C3199T:p.P1067S,AGL:NM_000643:exon24:c.C3199T:p.P1067S,AGL:NM_000644:exon24:c.C3199T:p.P1067S,AGL:NM_000646:exon24:c.C3151T:p.P1051S	4	2	7
28	Unknown	HNRNPU;MRPS34;MRPL48;MTCH2;SLC25A32;MARCKS;LIMS1;SLC7A5	LIMS1;SLC7A5	LIMS1:NM_001193482:exon2:c.G47A:p.R16H,LIMS1:NM_001193483:exon2:c.G71A:p.R24H,LIMS1:NM_001193484:exon2:c.G146A:p.R49H,LIMS1:NM_001193485:exon2:c.G221A:p.R74H,LIMS1:NM_001193488:exon2:c.G35A:p.R12H,LIMS1:NM_004987:exon2:c.G35A:p.R12H,SLC7A5:NM_003486:exon1:c.G122A:p.G41D	8	2	7
3	Unknown	LAMP1;PTP4A1;SDAD1	SDAD1;LAMP1	SDAD1:NM_001288984:exon4:c.T71A:p.L24H,SDAD1:NM_018115:exon4:c.T362A:p.L121H,LAMP1:NM_005561:exon8:c.944_986CCCCCCCCCCCCCCTTTTTTTTTCAAGCAGAAGACGGCATACGAGATTCGAAGTGGTGACTGGAGTTCAGACGTGTGCTCTTCCGATCT	3	2	3
21	Unknown	KRT1;KRT10;AHNAK2;KRT2;KRT9	KRT2;AHNAK2	KRT2:NM_000423:exon1:c.A301G:p.S101G,AHNAK2:NM_138420:exon7:c.T5408C:p.V1803A;AHNAK2:NM_138420:exon7:c.A13990G:p.T4664A	5	2	2
41	Ribosome, cytoplasmic	MRPS11;RPS9;RPS8;RPS7;RPS6;RPS5;RPS4X;RPS3A;RPS3;RPS29;RPS28;RPS27L;RPS27A;RPS25;RPS24;RPS23;RPS21;RPS20;RPS2;RPS19;RPS17;RPS16;RPS15A;RPS15;RPS14;RPS13;RPS10;RPLP2;RPLP1;RPLP0;RPL9;RPL8;RPL7A;RPL7;RPL6;RPL5;RPL4;RPL37A;RPL35;RPL32;RPL31;RPL30;RPL3;RPL29;RPL27;RPL24;RPL23A;RPL23;RPL22;RPL21;RPL19;RPL18A;RPL18;RPL17;RPL15;RPL14;RPL13;RPL12;RPL11;RPL10L;RPL10A;RPL10;EEF1A1;RPSA;RPL37;RPS12;RPS11;RP…	RPL19;NACA2	RPL19:NM_000981:exon6:c.A553T:p.I185F,NACA2:NM_199290:exon1:c.C589T:p.R197X	98	2	2
7	DSIF complex (DRB sensitivity-inducing factor complex)	GTF2F2;SUPT4H1;SUPT5H;ZMYND8	ZMYND8	ZMYND8:NM_001281771:exon19:c.G2950T:p.E984X,ZMYND8:NM_001281776:exon19:c.G3025T:p.E1009X,ZMYND8:NM_001281781:exon19:c.G3052T:p.E1018X,ZMYND8:NM_001281782:exon19:c.G3112T:p.E1038X,ZMYND8:NM_001281784:exon19:c.G3190T:p.E1064X,ZMYND8:NM_001281775:exon20:c.G3406T:p.E1136X,ZMYND8:NM_001281777:exon20:c.G3193T:p.E1065X,ZMYND8:NM_001281778:exon20:c.G3331T:p.E1111X,ZMYND8:NM_001281783:exon20:c.G3406T:p.E1…	4	1	17
10	Unknown	SRSF2;MRPS22;TTN;TMEM126A	TTN	TTN:NM_133378:exon59:c.14556_14575GATCGGAAGAGCACACGTCTGAACTCCAGTCACAACGTGATATCTCGTATGCCGTCTTCTGCTTGAAAAAAAAAGGGGGGGGGGG,TTN:NM_001256850:exon60:c.17337_17356GATCGGAAGAGCACACGTCTGAACTCCAGTCACAACGTGATATCTCGTATGCCGTCTTCTGCTTGAAAAAAAAAGGGGGGGGGGG,TTN:NM_001267550:exon62:c.18288_18307GATCGGAAGAGCACACGTCTGAACTCCAGTCACAACGTGATATCTCGTATGCCGTCTTCTGCTTGAAAAAAAAAGGGGGGGGGGG;TTN:NM_003319:exon154:c.T51479C:p…	4	1	13
32	Unknown	S100A11;PLXNB2;NIF3L1;C12orf57;NT5DC1;ACO1;UBE2F;TACC1;SRM;FKBP7	NIF3L1	NIF3L1:NM_001142356:exon5:c.C832T:p.L278F,NIF3L1:NM_001136039:exon7:c.C971T:p.T324I,NIF3L1:NM_001142355:exon7:c.C890T:p.T297I,NIF3L1:NM_021824:exon7:c.C890T:p.T297I	10	1	4
37	SUMO1-SUA1-UBA2 complex	STAM;SULT1A1;SSSCA1;SRXN1;SEC24A;AHCYL1;UBA2;TRIP6;TOM1L2;TLE3;PPM1G;THADA;TACC3;SNCG;STMN2;SMARCAL1;STUB1;USP34;SUMO1;STAT6	THADA	THADA:NM_001083953:exon12:c.C1865A:p.S622Y,THADA:NM_001271643:exon12:c.C1865A:p.S622Y,THADA:NM_001271644:exon12:c.C1865A:p.S622Y,THADA:NM_022065:exon12:c.C1865A:p.S622Y	20	1	4
2	Unknown	CLINT1;NFXL1	NFXL1	NFXL1:NM_001278623:exon6:c.C737T:p.P246L,NFXL1:NM_001278624:exon6:c.C737T:p.P246L,NFXL1:NM_152995:exon6:c.C737T:p.P246L	2	1	3
13	Unknown	ACOX1;PALLD;ECI1;COX6B1	PALLD	PALLD:NM_001166109:exon5:c.C128A:p.T43N,PALLD:NM_001166108:exon6:c.C1274A:p.T425N,PALLD:NM_016081:exon6:c.C1274A:p.T425N	4	1	3
14	Unknown	PALLD;GATC;SARS	PALLD	PALLD:NM_001166109:exon5:c.C128A:p.T43N,PALLD:NM_001166108:exon6:c.C1274A:p.T425N,PALLD:NM_016081:exon6:c.C1274A:p.T425N	3	1	3
20	Unknown	EIF3C;ABCC1;PAM16;PDHX;EIF5B	PDHX	PDHX:NM_001135024:exon3:c.A256G:p.T86A,PDHX:NM_001166158:exon3:c.A301G:p.T101A,PDHX:NM_003477:exon3:c.A301G:p.T101A	5	1	3
29	pyruvate dehydrogenase complex [mitochondrial matrix]	PDHB;PDHA1;DLAT;OGDH;COX5B;PDHX;PDHA2	PDHX	PDHX:NM_001135024:exon3:c.A256G:p.T86A,PDHX:NM_001166158:exon3:c.A301G:p.T101A,PDHX:NM_003477:exon3:c.A301G:p.T101A	7	1	3
31	CCT micro-complex	CCT8;CCT7;CCT5;CCT2;CCT6A;CCT3;CCT4;CCT6B;TRIM28;TCP1	CCT6B	CCT6B:NM_001193529:exon2:c.T143C:p.V48A,CCT6B:NM_001193530:exon2:c.T143C:p.V48A,CCT6B:NM_006584:exon2:c.T143C:p.V48A	10	1	3
34	Succinyl-CoA synthetase, ADP-forming	OXCT1;S100A16;PITRM1;RIF1;SUCLG1;SUCLA2;IDH3A;CPNE2;VAPB;TOR1AIP1;SUCLG2;SGSH	PITRM1	PITRM1:NM_001242309:exon3:c.175_176insCATTCCTCTCTCTTCCCTAGCGTGC:p.Q59_F60delinsPFLSLPX,PITRM1:NM_001242307:exon4:c.271_272insCATTCCTCTCTCTTCCCTAGCGTGC:p.Q91_F92delinsPFLSLPX,PITRM1:NM_014889:exon4:c.271_272insCATTCCTCTCTCTTCCCTAGCGTGC:p.Q91_F92delinsPFLSLPX	12	1	3
1	Unknown	CISD1;MTX1	MTX1	MTX1:NM_002455:exon1:c.A187T:p.T63S,MTX1:NM_198883:exon1:c.A187T:p.T63S	2	1	2
11	Unknown	DUT;C19orf25;LEMD3	LEMD3	LEMD3:NM_001167614:exon1:c.C968A:p.A323E,LEMD3:NM_014319:exon1:c.C968A:p.A323E	3	1	2
12	chaperone:ERp57 [endoplasmic reticulum lumen]	RPN2;PDIA3;CANX;TM9SF2	RPN2	RPN2:NM_001135771:exon15:c.A1672G:p.M558V,RPN2:NM_002951:exon16:c.A1768G:p.M590V	4	1	2
23	Oligosaccharyltransferase complex (Stt3B variant)	RPN2;RPN1;DDOST;MAGT1;CANX;STT3B	RPN2	RPN2:NM_001135771:exon15:c.A1672G:p.M558V,RPN2:NM_002951:exon16:c.A1768G:p.M590V	6	1	2
24	Unknown	CDV3;LEMD3;LARP4B;GIPC1;GLIPR2;COBL	LEMD3	LEMD3:NM_001167614:exon1:c.C968A:p.A323E,LEMD3:NM_014319:exon1:c.C968A:p.A323E	6	1	2
25	Unknown	TXN;TAX1BP3;ACAA2;RTN4;UBL5;UBE2D2;TMEM65	UBL5	UBL5:NM_001048241:exon2:c.-10_25GCCCCCCCCCCCCCCCCTTTTTTTTTTTCAAGCAGAAGACGGCATACGAGATTCAGATTCGTGACTGGAGTTCAGACGTGTGCTCTTCCGATCT,UBL5:NM_024292:exon2:c.-10_25GCCCCCCCCCCCCCCCCTTTTTTTTTTTCAAGCAGAAGACGGCATACGAGATTCAGATTCGTGACTGGAGTTCAGACGTGTGCTCTTCCGATCT	7	1	2
33	OST complex [endoplasmic reticulum membrane]	RPN2;RPN1;STT3B;ILF3;GAA;LETM1;IGF2BP1;SYNCRIP;NUP35;NCLN;LRRC59	RPN2	RPN2:NM_001135771:exon15:c.A1672G:p.M558V,RPN2:NM_002951:exon16:c.A1768G:p.M590V	11	1	2
4	mitochondrial proton-transporting ATP synthase complex	ATP5H;ABCD1;NDUFA12	ABCD1	ABCD1:NM_000033:exon1:c.G32A:p.R11Q	3	1	1
5	Unknown	UBA6;CAB39;NPEPPS;VPS26B	NPEPPS	NPEPPS:NM_006310:exon11:c.T1298G:p.F433C	4	1	1
6	Unknown	TRIP13;ITSN1;RAB9A;TTC37	TTC37	TTC37:NM_014639:exon37:c.G3888T:p.R1296S	4	1	1
9	Unknown	PLIN3;DSG2;CHCHD2;PPP4R2	DSG2	DSG2:NM_001943:exon8:c.A877G:p.I293V	4	1	1
15	Unknown	SEC23IP;MTHFSD;ZNF518B;TBC1D13	SEC23IP	SEC23IP:NM_007190:exon7:c.C1363T:p.P455S	4	1	1
16	Unknown	ABCC2;CHCHD2;OXA1L;DSG2	DSG2	DSG2:NM_001943:exon8:c.A877G:p.I293V	4	1	1
17	Unknown	NEDD8;ADAM10;MSRB2;OR4S2	OR4S2	OR4S2:NM_001004059:exon1:c.T314C:p.F105S	4	1	1
18	SKI complex	ITSN1;NDOR1;TTC37;SKIV2L;SETD3	TTC37	TTC37:NM_014639:exon37:c.G3888T:p.R1296S	5	1	1
19	ABCD1:ABCD3	ABCD3;ABCD1;ZNF454;PEX3;TIMMDC1	ABCD1	ABCD1:NM_000033:exon1:c.G32A:p.R11Q	5	1	1
22	Unknown	MRPS28;NDUFA13;NPC1;NDUFB6;SLC25A10	NPC1	NPC1:NM_000271:exon17:c.A2572G:p.I858V	5	1	1
26	Unknown	PRPF3;PATL1;MPHOSPH6;LSM1;PPIH;PRPF4;PHF20;WHSC1	MPHOSPH6	MPHOSPH6:NM_005792:exon3:c.A172G:p.I58V	8	1	1
27	Unknown	UCHL3;UBA6;TSN;PBX1;NPEPPS;USP48;TSNAX;STRAP	NPEPPS	NPEPPS:NM_006310:exon11:c.T1298G:p.F433C	8	1	1
30	Unknown	URM1;SEC23IP;PRDX2;PRDX1;UBE2H;SSU72;DNPH1;USP5;TIPRL	SEC23IP	SEC23IP:NM_007190:exon7:c.C1363T:p.P455S	9	1	1
35	CCT:PFD complex	IGBP1;NUBP2;PFDN2;PFDN1;RAC1;PPP1R14B;PFDN6;PAIP2;PAIP1;PABPC4;OTUD5;MUC16;IPO7	MUC16	MUC16:NM_024690:exon17:c.T37060C:p.S12354P;MUC16:NM_024690:exon17:c.G37052A:p.S12351N;MUC16:NM_024690:exon11:c.C36419T:p.T12140M;MUC16:NM_024690:exon3:c.A23768C:p.D7923A;MUC16:NM_024690:exon3:c.C17221G:p.H5741D;MUC16:NM_024690:exon3:c.G10718A:p.R3573H	13	1	1
36	TREX complex	THOC5;THOC3;THOC7;THOC2;UTRN;THOC6;THOC1;IPO13;RRP9;UBE3C;ZKSCAN5;ZCRB1;ZC3H15;XPO4;VIM;UBR7;USP13	UTRN	UTRN:NM_007124:exon29:c.A4115C:p.Q1372P	17	1	1
38	Mediator complex	MED24;MED17;MED14;MED4;MED29;MED21;MED18;MED16;MED12;MED11;MED1;MED28;MED10;MED27;MED22;MED13;TFIP11;PPP6R1;MED8;MED6	MED13	MED13:NM_005121:exon20:c.A4642G:p.S1548G	20	1	1
39	spliceosomal complex	EFTUD2;BCAS2;CDC5L;SNRNP200;SF3B3;SF3B1;SF3A1;PRPF8;PRPF6;PRPF19;SRSF1;SART1;SNRPD1;SNRPA1;SNRNP70;PRPF3;SF3B6;LAMP2;PRPF31;PLRG1;PATL1;SF3B5;SF3A3;SNRPA;SNRPD2;SF3B2;SF3B4;PHF5A;SF3A2;PRPF4;SNRPD3;U2AF2;SNRPB2;TRIO;SUB1;XAB2	TRIO	TRIO:NM_007118:exon57:c.T9209C:p.I3070T	36	1	1
40	Ubiquitin:E2 conjugating enzymes [cytosol]	ZPR1;ATP6V1B2;USP9X;UFC1;UCHL3;UBXN7;UBL7;UBE2B;UBE2V2;TTLL12;SSSCA1;AHCYL1;ATP6V1F;UNK;UBQLN1;USP34;UBE4B;UBE2C;TYMS;TTC9C;TTC1;SULT1A1;SRXN1;YAP1;VPS4B;VPS26A;UFM1;UBXN1;UBQLN4;UBE2A;UBE2L3;UBE2D2;UBE2D1;UBA2;TRIP6;TACC3;ZYX;ZRANB2;ZFYVE19;TBCA	TTLL12	TTLL12:NM_015140:exon10:c.G1390A:p.V464M	40	1	1
