# Supplementary material for: Renal oncocytoma characterized by the defective complex I of the respiratory chain boosts the synthesis of the ROS scavenger glutathione
Source: Oncotarget. 2017 Nov 11;8(62):105882–904. doi: 10.18632/oncotarget.22413 (PMC5739687; doi:10.18632/oncotarget.22413)
Supplement: Supplementary file 6 [file oncotarget-08-105882-s006.xlsx]

## Sheet: proteinGroups
Supplementary Table 7: MaxQuant output file featuring the proteome profile of oncocytoma and matching kidney tissue with LFQ intensities
Protein IDs	Majority protein IDs	Peptide counts (all)	Peptide counts (razor+unique)	Peptide counts (unique)	Protein names	Gene names	Fasta headers	Number of proteins	Peptides	Razor + unique peptides	Unique peptides	Peptides kidney 1	Peptides kidney 2	Peptides kidney 3	Peptides kidney 4	Peptides kidney 5	Peptides kidney 6	Peptides oncocytoma 1	Peptides oncocytoma 2	Peptides oncocytoma 3	Peptides oncocytoma 4	Peptides oncocytoma 5	Peptides oncocytoma 6	Razor + unique peptides kidney 1	Razor + unique peptides kidney 2	Razor + unique peptides kidney 3	Razor + unique peptides kidney 4	Razor + unique peptides kidney 5	Razor + unique peptides kidney 6	Razor + unique peptides oncocytoma 1	Razor + unique peptides oncocytoma 2	Razor + unique peptides oncocytoma 3	Razor + unique peptides oncocytoma 4	Razor + unique peptides oncocytoma 5	Razor + unique peptides oncocytoma 6	Unique peptides kidney 1	Unique peptides kidney 2	Unique peptides kidney 3	Unique peptides kidney 4	Unique peptides kidney 5	Unique peptides kidney 6	Unique peptides oncocytoma 1	Unique peptides oncocytoma 2	Unique peptides oncocytoma 3	Unique peptides oncocytoma 4	Unique peptides oncocytoma 5	Unique peptides oncocytoma 6	Sequence coverage [%]	Unique + razor sequence coverage [%]
A0A024QZ42;O75340;H0Y9X3;A0A087WZ38	A0A024QZ42;O75340	4;4;1;1	4;4;1;1	4;4;1;1	Programmed cell death protein 6	PDCD6	tr|A0A024QZ42|A0A024QZ42_HUMAN HCG1985580, isoform CRA_c OS=Homo sapiens GN=PDCD6 PE=1 SV=1;sp|O75340|PDCD6_HUMAN Programmed cell death protein 6 OS=Homo sapiens GN=PDCD6 PE=1 SV=1	4	4	4	4	2	1	2	3	0	0	3	0	1	3	1	1	2	1	2	3	0	0	3	0	1	3	1	1	2	1	2	3	0	0	3	0	1	3	1	1	41.3	41.3
A0A024QZX5;A0A087X1N8;P35237	A0A024QZX5;A0A087X1N8;P35237	12;12;12	12;12;12	12;12;12	Serpin B6	SERPINB6	tr|A0A024QZX5|A0A024QZX5_HUMAN Serpin B6 OS=Homo sapiens GN=SERPINB6 PE=1 SV=1;tr|A0A087X1N8|A0A087X1N8_HUMAN Serpin B6 OS=Homo sapiens GN=SERPINB6 PE=1 SV=1;sp|P35237|SPB6_HUMAN Serpin B6 OS=Homo sapiens GN=SERPINB6 PE=1 SV=3	3	12	12	12	7	5	9	9	0	1	9	4	5	6	0	5	7	5	9	9	0	1	9	4	5	6	0	5	7	5	9	9	0	1	9	4	5	6	0	5	38.7	38.7
A0A024R0T9;K7ER74;P02655;Q6P163;V9GYJ8	A0A024R0T9;K7ER74;P02655;Q6P163	5;5;5;3;2	5;5;5;3;2	5;5;5;3;2	Apolipoprotein C-II;Proapolipoprotein C-II	APOC2;APOC4-APOC2	tr|A0A024R0T9|A0A024R0T9_HUMAN Apolipoprotein C-II isoform 1 OS=Homo sapiens GN=APOC2 PE=1 SV=1;tr|K7ER74|K7ER74_HUMAN Protein APOC4-APOC2 OS=Homo sapiens GN=APOC4-APOC2 PE=1 SV=1;sp|P02655|APOC2_HUMAN Apolipoprotein C-II OS=Homo sapiens GN=APOC2 PE=1 SV=1	5	5	5	5	1	1	1	1	4	4	2	2	1	1	2	3	1	1	1	1	4	4	2	2	1	1	2	3	1	1	1	1	4	4	2	2	1	1	2	3	59.4	59.4
A0A024R216;Q9Y3E1;H3BPQ6;H3BPM9	A0A024R216;Q9Y3E1	12;12;4;2	10;10;2;2	9;9;2;2	Hepatoma-derived growth factor-related protein 3	HDGFRP3	tr|A0A024R216|A0A024R216_HUMAN Hepatoma-derived growth factor, related protein 3, isoform CRA_a OS=Homo sapiens GN=HDGFRP3 PE=1 SV=1;sp|Q9Y3E1|HDGR3_HUMAN Hepatoma-derived growth factor-related protein 3 OS=Homo sapiens GN=HDGFRP3 PE=1 SV=1	4	12	10	9	5	5	7	7	3	3	8	5	7	6	6	3	3	4	6	5	3	3	7	5	5	5	6	3	3	4	5	5	3	3	7	5	5	5	6	3	46.3	41.4
A0A024R4E5;Q00341;H0Y394;H7C0A4;C9J5E5;C9JIZ1;C9JZI8;C9JHS7;C9JHZ8;C9JES8;C9JT62;C9JK79;C9JBS3;C9JEJ8;A0A0U1RVI6;C9JHN6;C9JQ82;H7C2D1;H7BZC3;C9JMQ6;C9JHS9;C9J739	A0A024R4E5;Q00341;H0Y394	28;27;17;10;9;9;8;7;7;7;6;6;5;5;5;5;4;4;3;2;1;1	28;27;17;10;9;9;8;7;7;7;6;6;5;5;5;5;4;4;3;2;1;1	28;27;17;10;9;9;8;7;7;7;6;6;5;5;5;5;4;4;3;2;1;1	Vigilin	HDLBP	tr|A0A024R4E5|A0A024R4E5_HUMAN High density lipoprotein binding protein (Vigilin), isoform CRA_a OS=Homo sapiens GN=HDLBP PE=1 SV=1;sp|Q00341|VIGLN_HUMAN Vigilin OS=Homo sapiens GN=HDLBP PE=1 SV=2;tr|H0Y394|H0Y394_HUMAN Vigilin (Fragment) OS=Homo sapiens G	22	28	28	28	12	6	10	12	1	2	19	10	9	12	5	7	12	6	10	12	1	2	19	10	9	12	5	7	12	6	10	12	1	2	19	10	9	12	5	7	27.2	27.2
A0A024R4M0;P46781;B5MCT8;C9JM19;F2Z3C0;A8MXK4	A0A024R4M0;P46781;B5MCT8;C9JM19	8;8;6;6;2;2	8;8;6;6;2;2	8;8;6;6;2;2	40S ribosomal protein S9	RPS9	tr|A0A024R4M0|A0A024R4M0_HUMAN 40S ribosomal protein S9 OS=Homo sapiens GN=RPS9 PE=1 SV=1;sp|P46781|RS9_HUMAN 40S ribosomal protein S9 OS=Homo sapiens GN=RPS9 PE=1 SV=3;tr|B5MCT8|B5MCT8_HUMAN 40S ribosomal protein S9 OS=Homo sapiens GN=RPS9 PE=1 SV=1;tr|C9	6	8	8	8	4	0	5	2	0	0	6	0	6	4	0	1	4	0	5	2	0	0	6	0	6	4	0	1	4	0	5	2	0	0	6	0	6	4	0	1	37.6	37.6
G5E9B5;A0A024R4Q5;P0C1Z6	G5E9B5;A0A024R4Q5;P0C1Z6	2;2;2	2;2;2	2;2;2	TCF3 fusion partner	TFPT	tr|G5E9B5|G5E9B5_HUMAN TCF3 (E2A) fusion partner (In childhood Leukemia), isoform CRA_b OS=Homo sapiens GN=TFPT PE=1 SV=1;tr|A0A024R4Q5|A0A024R4Q5_HUMAN TCF3 (E2A) fusion partner (In childhood Leukemia), isoform CRA_c OS=Homo sapiens GN=TFPT PE=1 SV=1;sp|P	3	2	2	2	0	0	2	1	0	0	1	0	2	2	0	0	0	0	2	1	0	0	1	0	2	2	0	0	0	0	2	1	0	0	1	0	2	2	0	0	13.5	13.5
A0A024R6X1;O00748;J3QSC0;A0A0C4DGH1;Q5XG92;P22303	A0A024R6X1;O00748;J3QSC0	12;12;6;1;1;1	12;12;6;1;1;1	12;12;6;1;1;1	Carboxylic ester hydrolase;Cocaine esterase	CES2	tr|A0A024R6X1|A0A024R6X1_HUMAN Carboxylic ester hydrolase OS=Homo sapiens GN=CES2 PE=1 SV=1;sp|O00748|EST2_HUMAN Cocaine esterase OS=Homo sapiens GN=CES2 PE=1 SV=1;tr|J3QSC0|J3QSC0_HUMAN Cocaine esterase (Fragment) OS=Homo sapiens GN=CES2 PE=1 SV=1	6	12	12	12	10	1	9	7	4	0	0	0	0	0	0	0	10	1	9	7	4	0	0	0	0	0	0	0	10	1	9	7	4	0	0	0	0	0	0	0	25.2	25.2
K7EN05;K7EPC8;A0A024R7E8;K7EQ44;K7EMV4;P60002	K7EN05;K7EPC8;A0A024R7E8;K7EQ44;K7EMV4;P60002	1;1;1;1;1;1	1;1;1;1;1;1	1;1;1;1;1;1	Transcription elongation factor 1 homolog	ELOF1	tr|K7EN05|K7EN05_HUMAN Transcription elongation factor 1 homolog OS=Homo sapiens GN=ELOF1 PE=1 SV=1;tr|K7EPC8|K7EPC8_HUMAN Transcription elongation factor 1 homolog OS=Homo sapiens GN=ELOF1 PE=1 SV=1;tr|A0A024R7E8|A0A024R7E8_HUMAN Elongation factor 1 homol	6	1	1	1	1	1	0	1	0	1	1	1	1	1	1	1	1	1	0	1	0	1	1	1	1	1	1	1	1	1	0	1	0	1	1	1	1	1	1	1	23.7	23.7
A0A024R7W5;A0A087X0Q1;A0A087WY31;Q7Z739	A0A024R7W5;A0A087X0Q1;A0A087WY31;Q7Z739	5;5;5;5	5;5;5;5	3;3;3;3	YTH domain-containing family protein 3	YTHDF3	tr|A0A024R7W5|A0A024R7W5_HUMAN YTH domain family, member 3, isoform CRA_a OS=Homo sapiens GN=YTHDF3 PE=1 SV=1;tr|A0A087X0Q1|A0A087X0Q1_HUMAN YTH domain-containing family protein 3 OS=Homo sapiens GN=YTHDF3 PE=1 SV=1;tr|A0A087WY31|A0A087WY31_HUMAN YTH domai	4	5	5	3	1	0	0	0	0	0	2	2	2	1	0	2	1	0	0	0	0	0	2	2	2	1	0	2	1	0	0	0	0	0	1	2	1	1	0	2	12.2	12.2
A0A024RA52;P25787;C9JCK5;H3BT36	A0A024RA52;P25787	5;5;2;1	5;5;2;1	5;5;2;1	Proteasome subunit alpha type;Proteasome subunit alpha type-2	PSMA2	tr|A0A024RA52|A0A024RA52_HUMAN Proteasome subunit alpha type OS=Homo sapiens GN=PSMA2 PE=1 SV=1;sp|P25787|PSA2_HUMAN Proteasome subunit alpha type-2 OS=Homo sapiens GN=PSMA2 PE=1 SV=2	4	5	5	5	4	1	2	3	1	1	2	0	1	2	1	1	4	1	2	3	1	1	2	0	1	2	1	1	4	1	2	3	1	1	2	0	1	2	1	1	22.6	22.6
A0A024RAC6;Q14241	A0A024RAC6;Q14241	3;2	3;2	3;2	Transcription elongation factor B polypeptide 3	TCEB3	tr|A0A024RAC6|A0A024RAC6_HUMAN Transcription elongation factor B (SIII), polypeptide 3 (110kDa, elongin A), isoform CRA_a OS=Homo sapiens GN=TCEB3 PE=1 SV=1;sp|Q14241|ELOA1_HUMAN Transcription elongation factor B polypeptide 3 OS=Homo sapiens GN=TCEB3 PE=1	2	3	3	3	1	2	2	2	2	1	1	3	2	2	2	2	1	2	2	2	2	1	1	3	2	2	2	2	1	2	2	2	2	1	1	3	2	2	2	2	5.2	5.2
A0A024RCR6;A0A0G2JK23;P46379;A0A0G2JL47;F6S6P2;X6REW1;A0A0G2JJM1;F6UR09;F6U1F2;F6XTU0;A0A0G2JJR8;F6WML8;F6VEM6;F6X9W3;F6U341;F6TC96;H0Y710;H0Y4L1	A0A024RCR6;A0A0G2JK23;P46379;A0A0G2JL47;F6S6P2;X6REW1;A0A0G2JJM1	17;17;17;13;9;9;9;6;6;6;6;6;6;6;6;4;4;2	17;17;17;13;9;9;9;6;6;6;6;6;6;6;6;4;4;2	17;17;17;13;9;9;9;6;6;6;6;6;6;6;6;4;4;2	Large proline-rich protein BAG6	BAT3;BAG6	tr|A0A024RCR6|A0A024RCR6_HUMAN HLA-B associated transcript 3, isoform CRA_a OS=Homo sapiens GN=BAT3 PE=1 SV=1;tr|A0A0G2JK23|A0A0G2JK23_HUMAN Large proline-rich protein BAG6 OS=Homo sapiens GN=BAG6 PE=1 SV=1;sp|P46379|BAG6_HUMAN Large proline-rich protein B	18	17	17	17	9	6	8	6	5	5	11	8	7	6	4	10	9	6	8	6	5	5	11	8	7	6	4	10	9	6	8	6	5	5	11	8	7	6	4	10	21.7	21.7
F8W708;E7ERW0;E7EQU6;E7EWF5;G5E9M9;A0A075B6E4;A0A0A6YYI5;G5E9M7;Q14135	F8W708;E7ERW0;E7EQU6;E7EWF5;G5E9M9;A0A075B6E4;A0A0A6YYI5;G5E9M7;Q14135	1;1;1;1;1;1;1;1;1	1;1;1;1;1;1;1;1;1	1;1;1;1;1;1;1;1;1	Transcription cofactor vestigial-like protein 4	VGLL4	tr|F8W708|F8W708_HUMAN Transcription cofactor vestigial-like protein 4 (Fragment) OS=Homo sapiens GN=VGLL4 PE=1 SV=1;tr|E7ERW0|E7ERW0_HUMAN Transcription cofactor vestigial-like protein 4 (Fragment) OS=Homo sapiens GN=VGLL4 PE=1 SV=1;tr|E7EQU6|E7EQU6_HUMAN	9	1	1	1	0	0	1	1	0	0	0	0	0	0	0	0	0	0	1	1	0	0	0	0	0	0	0	0	0	0	1	1	0	0	0	0	0	0	0	0	11.8	11.8
A0A075B6I0	A0A075B6I0	1	1	1		IGLV8-61	tr|A0A075B6I0|A0A075B6I0_HUMAN Protein IGLV8-61 (Fragment) OS=Homo sapiens GN=IGLV8-61 PE=1 SV=6	1	1	1	1	0	0	0	1	0	0	0	0	0	0	0	0	0	0	0	1	0	0	0	0	0	0	0	0	0	0	0	1	0	0	0	0	0	0	0	0	13	13
A0A075B6I5;P01702;P06316	A0A075B6I5;P01702;P06316	3;2;2	3;2;2	3;2;2	Ig lambda chain V-I region NIG-64;Ig lambda chain V-I region BL2	IGLV1-51	tr|A0A075B6I5|A0A075B6I5_HUMAN Protein IGLV1-51 (Fragment) OS=Homo sapiens GN=IGLV1-51 PE=1 SV=1;sp|P01702|LV104_HUMAN Ig lambda chain V-I region NIG-64 OS=Homo sapiens PE=1 SV=1;sp|P06316|LV107_HUMAN Ig lambda chain V-I region BL2 OS=Homo sapiens PE=2 SV=	3	3	3	3	1	0	0	3	0	0	2	0	2	2	0	0	1	0	0	3	0	0	2	0	2	2	0	0	1	0	0	3	0	0	2	0	2	2	0	0	37.2	37.2
A0A075B6I8	A0A075B6I8	4	1	0		IGLV1-47	tr|A0A075B6I8|A0A075B6I8_HUMAN Protein IGLV1-47 (Fragment) OS=Homo sapiens GN=IGLV1-47 PE=1 SV=1	1	4	1	0	1	0	1	4	2	2	4	1	2	2	1	2	1	0	1	1	1	1	1	1	1	1	1	1	0	0	0	0	0	0	0	0	0	0	0	0	29.1	11.1
A0A075B6J0	A0A075B6J0	4	3	3		IGLV1-40	tr|A0A075B6J0|A0A075B6J0_HUMAN Protein IGLV1-40 (Fragment) OS=Homo sapiens GN=IGLV1-40 PE=1 SV=6	1	4	3	3	0	0	0	3	1	1	3	0	1	2	0	1	0	0	0	2	1	1	2	0	1	2	0	1	0	0	0	2	1	1	2	0	1	2	0	1	42.9	42.9
A0A075B6J4;A0A075B6J3	A0A075B6J4;A0A075B6J3	2;1	1;0	0;0		IGLV3-25;IGLV3-27	tr|A0A075B6J4|A0A075B6J4_HUMAN Protein IGLV3-25 (Fragment) OS=Homo sapiens GN=IGLV3-25 PE=1 SV=2;tr|A0A075B6J3|A0A075B6J3_HUMAN Protein IGLV3-27 (Fragment) OS=Homo sapiens GN=IGLV3-27 PE=1 SV=1	2	2	1	0	0	0	0	2	0	1	0	1	2	0	0	0	0	0	0	1	0	1	0	1	1	0	0	0	0	0	0	0	0	0	0	0	0	0	0	0	18.8	8.9
A0A075B6J7;P01720	A0A075B6J7	3;1	2;1	1;0		IGLV3-21	tr|A0A075B6J7|A0A075B6J7_HUMAN Protein IGLV3-21 (Fragment) OS=Homo sapiens GN=IGLV3-21 PE=1 SV=1	2	3	2	1	1	0	1	3	3	2	1	2	2	1	3	1	0	0	0	2	2	1	0	1	1	0	2	0	0	0	0	1	1	0	0	0	1	0	1	0	39.3	25.6
A0A075B6J9	A0A075B6J9	2	1	1		IGLV2-18	tr|A0A075B6J9|A0A075B6J9_HUMAN HCG1782423 (Fragment) OS=Homo sapiens GN=IGLV2-18 PE=1 SV=1	1	2	1	1	0	0	0	2	0	1	1	0	0	0	0	1	0	0	0	1	0	1	0	0	0	0	0	1	0	0	0	1	0	1	0	0	0	0	0	1	20.8	10.8
A0A075B6K0	A0A075B6K0	3	3	1		IGLV3-16	tr|A0A075B6K0|A0A075B6K0_HUMAN HCG2041221 (Fragment) OS=Homo sapiens GN=IGLV3-16 PE=1 SV=1	1	3	3	1	0	0	0	2	1	0	0	0	2	0	1	0	0	0	0	2	1	0	0	0	2	0	1	0	0	0	0	0	1	0	0	0	0	0	1	0	26.8	26.8
A0A075B6K1	A0A075B6K1	1	1	1		IGLV2-14	tr|A0A075B6K1|A0A075B6K1_HUMAN Protein IGLV2-14 (Fragment) OS=Homo sapiens GN=IGLV2-14 PE=1 SV=1	1	1	1	1	0	0	0	1	0	0	1	0	1	0	0	0	0	0	0	1	0	0	1	0	1	0	0	0	0	0	0	1	0	0	1	0	1	0	0	0	13.3	13.3
A0A075B6K5	A0A075B6K5	2	1	1		IGLV3-9	tr|A0A075B6K5|A0A075B6K5_HUMAN HCG2043239 (Fragment) OS=Homo sapiens GN=IGLV3-9 PE=1 SV=1	1	2	1	1	1	0	1	2	1	1	2	1	2	2	1	1	0	0	0	1	0	0	1	0	1	1	0	0	0	0	0	1	0	0	1	0	1	1	0	0	30.4	16.5
A0A075B6K9;P0CG05	A0A075B6K9;P0CG05	13;13	1;1	0;0	Ig lambda-2 chain C regions	IGLC2	tr|A0A075B6K9|A0A075B6K9_HUMAN Ig lambda-2 chain C regions (Fragment) OS=Homo sapiens GN=IGLC2 PE=4 SV=1;sp|P0CG05|LAC2_HUMAN Ig lambda-2 chain C regions OS=Homo sapiens GN=IGLC2 PE=1 SV=1	2	13	1	0	8	10	5	8	10	11	7	10	9	8	10	11	0	0	0	1	0	0	0	0	1	1	0	0	0	0	0	0	0	0	0	0	0	0	0	0	96.2	17
A0A075B6L0;P0CG06	A0A075B6L0;P0CG06	15;12	15;12	3;3	Ig lambda-3 chain C regions	IGLC3	tr|A0A075B6L0|A0A075B6L0_HUMAN Ig lambda-3 chain C regions (Fragment) OS=Homo sapiens GN=IGLC3 PE=1 SV=2;sp|P0CG06|LAC3_HUMAN Ig lambda-3 chain C regions OS=Homo sapiens GN=IGLC3 PE=1 SV=1	2	15	15	3	8	11	5	8	12	13	8	11	9	7	12	11	8	11	5	8	12	13	8	11	9	7	12	11	0	1	0	1	2	2	1	1	1	0	2	0	96.2	96.2
A0A075B6L1;A0M8Q6	A0A075B6L1;A0M8Q6	6;6	1;1	1;1	Ig lambda-7 chain C region	IGLC7	tr|A0A075B6L1|A0A075B6L1_HUMAN Ig lambda-7 chain C region (Fragment) OS=Homo sapiens GN=IGLC7 PE=1 SV=2;sp|A0M8Q6|LAC7_HUMAN Ig lambda-7 chain C region OS=Homo sapiens GN=IGLC7 PE=4 SV=2	2	6	1	1	4	3	3	4	4	3	3	3	4	4	4	3	0	0	0	0	1	0	0	0	0	0	1	0	0	0	0	0	1	0	0	0	0	0	1	0	63.2	17
A0A075B6P0;Q330K2	A0A075B6P0;Q330K2	1;1	1;1	1;1	NADH dehydrogenase (ubiquinone) complex I, assembly factor 6	NDUFAF6	tr|A0A075B6P0|A0A075B6P0_HUMAN NADH dehydrogenase (ubiquinone) complex I, assembly factor 6 OS=Homo sapiens GN=NDUFAF6 PE=1 SV=1;sp|Q330K2|NDUF6_HUMAN NADH dehydrogenase (ubiquinone) complex I, assembly factor 6 OS=Homo sapiens GN=NDUFAF6 PE=1 SV=2	2	1	1	1	0	0	0	0	0	0	1	0	0	1	0	0	0	0	0	0	0	0	1	0	0	1	0	0	0	0	0	0	0	0	1	0	0	1	0	0	5.4	5.4
A0A0C4DH68;A0A075B6R9	A0A0C4DH68;A0A075B6R9	3;3	3;3	3;3		IGKV2-24;IGKV2D-24	tr|A0A0C4DH68|A0A0C4DH68_HUMAN Protein IGKV2-24 (Fragment) OS=Homo sapiens GN=IGKV2-24 PE=1 SV=1;tr|A0A075B6R9|A0A075B6R9_HUMAN Protein IGKV2D-24 (Fragment) OS=Homo sapiens GN=IGKV2D-24 PE=4 SV=1	2	3	3	3	0	0	0	2	0	2	1	1	1	1	0	1	0	0	0	2	0	2	1	1	1	1	0	1	0	0	0	2	0	2	1	1	1	1	0	1	38.3	38.3
A0A075B6S3;P06310;A0A075B6S6	A0A075B6S3;P06310;A0A075B6S6	3;3;2	2;2;1	2;2;1	Ig kappa chain V-II region RPMI 6410	IGKV2-30;IGKV2D-30	tr|A0A075B6S3|A0A075B6S3_HUMAN Protein IGKV2-30 (Fragment) OS=Homo sapiens GN=IGKV2-30 PE=4 SV=1;sp|P06310|KV206_HUMAN Ig kappa chain V-II region RPMI 6410 OS=Homo sapiens PE=4 SV=1;tr|A0A075B6S6|A0A075B6S6_HUMAN Protein IGKV2D-30 (Fragment) OS=Homo sapien	3	3	2	2	1	0	1	3	2	2	2	2	1	2	0	2	0	0	0	2	1	1	1	1	0	1	0	1	0	0	0	2	1	1	1	1	0	1	0	1	38.3	38.3
A0A075B6S5	A0A075B6S5	2	1	1		IGKV1-27	tr|A0A075B6S5|A0A075B6S5_HUMAN Protein IGKV1-27 (Fragment) OS=Homo sapiens GN=IGKV1-27 PE=1 SV=1	1	2	1	1	0	0	0	2	0	0	0	1	0	1	0	0	0	0	0	1	0	0	0	0	0	0	0	0	0	0	0	1	0	0	0	0	0	0	0	0	31.6	17.9
A0A075B738;P16284;A0A075B737;A0A075B728;A0A075B727	A0A075B738;P16284	6;6;1;1;1	6;6;1;1;1	6;6;1;1;1	Platelet endothelial cell adhesion molecule	PECAM1	tr|A0A075B738|A0A075B738_HUMAN Platelet endothelial cell adhesion molecule OS=Homo sapiens GN=PECAM1 PE=1 SV=1;sp|P16284|PECA1_HUMAN Platelet endothelial cell adhesion molecule OS=Homo sapiens GN=PECAM1 PE=1 SV=1	5	6	6	6	0	0	1	2	0	2	4	2	1	1	0	2	0	0	1	2	0	2	4	2	1	1	0	2	0	0	1	2	0	2	4	2	1	1	0	2	14.6	14.6
A0A075B746;P82921	A0A075B746;P82921	3;3	3;3	3;3	28S ribosomal protein S21, mitochondrial	MRPS21	tr|A0A075B746|A0A075B746_HUMAN 28S ribosomal protein S21, mitochondrial OS=Homo sapiens GN=MRPS21 PE=1 SV=1;sp|P82921|RT21_HUMAN 28S ribosomal protein S21, mitochondrial OS=Homo sapiens GN=MRPS21 PE=1 SV=2	2	3	3	3	0	0	0	0	0	0	1	1	1	1	1	2	0	0	0	0	0	0	1	1	1	1	1	2	0	0	0	0	0	0	1	1	1	1	1	2	32.2	32.2
A0A075B785;Q9P260	A0A075B785;Q9P260	6;6	6;6	6;6	LisH domain and HEAT repeat-containing protein KIAA1468	KIAA1468	tr|A0A075B785|A0A075B785_HUMAN LisH domain and HEAT repeat-containing protein KIAA1468 OS=Homo sapiens GN=KIAA1468 PE=1 SV=6;sp|Q9P260|K1468_HUMAN LisH domain and HEAT repeat-containing protein KIAA1468 OS=Homo sapiens GN=KIAA1468 PE=1 SV=2	2	6	6	6	1	3	1	1	1	0	2	0	1	1	3	3	1	3	1	1	1	0	2	0	1	1	3	3	1	3	1	1	1	0	2	0	1	1	3	3	12.8	12.8
A0A087X263;A0A087WUY6;A0A075B7A2;A0A087X1L4;A0A024QZ18;Q9H6Y5	A0A087X263;A0A087WUY6;A0A075B7A2;A0A087X1L4;A0A024QZ18;Q9H6Y5	4;4;4;3;3;3	4;4;4;3;3;3	4;4;4;3;3;3	PDZ domain-containing protein MAGIX	MAGIX;FLJ21687	tr|A0A087X263|A0A087X263_HUMAN PDZ domain-containing protein MAGIX OS=Homo sapiens GN=MAGIX PE=1 SV=1;tr|A0A087WUY6|A0A087WUY6_HUMAN PDZ domain-containing protein MAGIX OS=Homo sapiens GN=MAGIX PE=1 SV=1;tr|A0A075B7A2|A0A075B7A2_HUMAN PDZ domain-containing	6	4	4	4	0	1	2	0	1	0	0	0	0	0	0	0	0	1	2	0	1	0	0	0	0	0	0	0	0	1	2	0	1	0	0	0	0	0	0	0	18.6	18.6
A0A075B7B8;A0A075B7E8	A0A075B7B8;A0A075B7E8	2;1	1;0	1;0		IGHV3OR16-12;IGHV3OR16-13	tr|A0A075B7B8|A0A075B7B8_HUMAN Protein IGHV3OR16-12 (Fragment) OS=Homo sapiens GN=IGHV3OR16-12 PE=1 SV=1;tr|A0A075B7E8|A0A075B7E8_HUMAN Protein IGHV3OR16-13 (Fragment) OS=Homo sapiens GN=IGHV3OR16-13 PE=4 SV=1	2	2	1	1	0	0	0	1	0	0	1	0	1	2	0	0	0	0	0	0	0	0	0	0	1	1	0	0	0	0	0	0	0	0	0	0	1	1	0	0	18.8	9.4
A0A075B7D8	A0A075B7D8	1	1	1		IGHV3OR15-7	tr|A0A075B7D8|A0A075B7D8_HUMAN Protein IGHV3OR15-7 (Fragment) OS=Homo sapiens GN=IGHV3OR15-7 PE=1 SV=1	1	1	1	1	0	0	0	1	0	0	0	0	0	0	0	0	0	0	0	1	0	0	0	0	0	0	0	0	0	0	0	1	0	0	0	0	0	0	0	0	9.2	9.2
A0A087WY75;A0A075B7F8;A8CG34;C9JFL1;A6NF01	A0A087WY75;A0A075B7F8;A8CG34;C9JFL1	3;3;3;2;1	3;3;3;2;1	2;2;2;1;0	Nuclear envelope pore membrane protein POM 121C	POM121C	tr|A0A087WY75|A0A087WY75_HUMAN Nuclear envelope pore membrane protein POM 121C OS=Homo sapiens GN=POM121C PE=1 SV=1;tr|A0A075B7F8|A0A075B7F8_HUMAN Nuclear envelope pore membrane protein POM 121C OS=Homo sapiens GN=POM121C PE=1 SV=2;sp|A8CG34|P121C_HUMAN Nu	5	3	3	2	0	1	1	1	1	1	2	1	1	1	1	1	0	1	1	1	1	1	2	1	1	1	1	1	0	1	1	1	1	1	2	1	0	1	1	1	5.7	5.7
V9HW75;A0A087WSV8;P80303;E9PKG6;Q2L696;E9PLR0;H0YEG8;E9PLE9;H0YD18;E9PM22;E9PJP3	V9HW75;A0A087WSV8;P80303;E9PKG6;Q2L696	20;20;18;17;16;8;8;8;5;2;1	20;20;18;17;16;8;8;8;5;2;1	20;20;18;17;16;8;8;8;5;2;1	Nucleobindin-2;Nesfatin-1	HEL-S-109;NUCB2;Nucb2	tr|V9HW75|V9HW75_HUMAN Epididymis secretory protein Li 109 OS=Homo sapiens GN=HEL-S-109 PE=1 SV=1;tr|A0A087WSV8|A0A087WSV8_HUMAN Nucleobindin 2, isoform CRA_b OS=Homo sapiens GN=NUCB2 PE=1 SV=1;sp|P80303|NUCB2_HUMAN Nucleobindin-2 OS=Homo sapiens GN=NUCB2	11	20	20	20	3	2	4	6	3	1	13	8	6	5	5	9	3	2	4	6	3	1	13	8	6	5	5	9	3	2	4	6	3	1	13	8	6	5	5	9	46.7	46.7
E9PIR7;F8W809;A0A087WSW9;E9PNQ6;A0A087WSY9;Q16881;E2QRB9;E9PKD3;E9PLT3;E9PKI4;A0A0B4J225;E9PIZ5;E9PQI3;E9PRI8;E9PJU2	E9PIR7;F8W809;A0A087WSW9;E9PNQ6;A0A087WSY9;Q16881;E2QRB9;E9PKD3	10;10;10;10;10;10;8;6;3;3;3;3;2;1;1	9;9;9;9;9;9;7;5;2;2;2;2;2;1;1	9;9;9;9;9;9;7;5;2;2;2;2;2;1;1	Thioredoxin reductase 1, cytoplasmic	TXNRD1	tr|E9PIR7|E9PIR7_HUMAN Thioredoxin reductase 1, cytoplasmic OS=Homo sapiens GN=TXNRD1 PE=1 SV=1;tr|F8W809|F8W809_HUMAN Thioredoxin reductase 1, cytoplasmic OS=Homo sapiens GN=TXNRD1 PE=1 SV=1;tr|A0A087WSW9|A0A087WSW9_HUMAN Thioredoxin reductase 1, cytoplas	15	10	9	9	1	2	2	1	1	0	10	1	2	1	1	2	0	1	1	0	0	0	9	0	1	0	0	1	0	1	1	0	0	0	9	0	1	0	0	1	30.3	27.2
A0A087WSY5;Q96IY4	A0A087WSY5;Q96IY4	2;2	2;2	2;2	Carboxypeptidase B2	CPB2	tr|A0A087WSY5|A0A087WSY5_HUMAN Carboxypeptidase B2 OS=Homo sapiens GN=CPB2 PE=1 SV=1;sp|Q96IY4|CBPB2_HUMAN Carboxypeptidase B2 OS=Homo sapiens GN=CPB2 PE=1 SV=2	2	2	2	2	0	0	0	1	0	0	0	0	0	2	0	0	0	0	0	1	0	0	0	0	0	2	0	0	0	0	0	1	0	0	0	0	0	2	0	0	7	7
A0A087WSY6;A0A0B4J1T9	A0A087WSY6;A0A0B4J1T9	2;1	2;1	2;1		IGKV3D-15;IGKV3-15	tr|A0A087WSY6|A0A087WSY6_HUMAN Protein IGKV3D-15 (Fragment) OS=Homo sapiens GN=IGKV3D-15 PE=1 SV=5;tr|A0A0B4J1T9|A0A0B4J1T9_HUMAN Protein IGKV3-15 (Fragment) OS=Homo sapiens GN=IGKV3-15 PE=4 SV=1	2	2	2	2	0	1	0	1	1	1	0	1	1	0	0	1	0	1	0	1	1	1	0	1	1	0	0	1	0	1	0	1	1	1	0	1	1	0	0	1	25.9	25.9
A0A087WSZ7;Q08499;D6RHE0	A0A087WSZ7;Q08499;D6RHE0	2;2;1	2;2;1	2;2;1	cAMP-specific 3,5-cyclic phosphodiesterase 4D	PDE4D	tr|A0A087WSZ7|A0A087WSZ7_HUMAN cAMP-specific 3,5-cyclic phosphodiesterase 4D OS=Homo sapiens GN=PDE4D PE=1 SV=1;sp|Q08499|PDE4D_HUMAN cAMP-specific 3,5-cyclic phosphodiesterase 4D OS=Homo sapiens GN=PDE4D PE=1 SV=2;tr|D6RHE0|D6RHE0_HUMAN cAMP-specific	3	2	2	2	0	0	1	1	0	0	1	1	0	0	0	0	0	0	1	1	0	0	1	1	0	0	0	0	0	0	1	1	0	0	1	1	0	0	0	0	4.6	4.6
A0A087X2I2;A0A087WT12;P36969;K7ERP4;A0A0A0MTT1;K7EKX7;K7ENB4;R4GNE4	A0A087X2I2;A0A087WT12;P36969;K7ERP4	9;9;9;7;4;4;4;3	9;9;9;7;4;4;4;3	5;5;5;3;1;0;0;0	Glutathione peroxidase;Phospholipid hydroperoxide glutathione peroxidase, mitochondrial	GPX4	tr|A0A087X2I2|A0A087X2I2_HUMAN Glutathione peroxidase OS=Homo sapiens GN=GPX4 PE=1 SV=1;tr|A0A087WT12|A0A087WT12_HUMAN Glutathione peroxidase OS=Homo sapiens GN=GPX4 PE=1 SV=1;sp|P36969|GPX4_HUMAN Phospholipid hydroperoxide glutathione peroxidase, mitochon	8	9	9	5	6	1	5	3	1	0	7	3	4	5	2	3	6	1	5	3	1	0	7	3	4	5	2	3	2	0	2	1	0	0	4	2	2	2	1	2	43.9	43.9
H0Y8I3;H0Y987;A0A087WT27;J3KN95;O95394	H0Y8I3;H0Y987;A0A087WT27;J3KN95;O95394	2;2;2;2;2	2;2;2;2;2	2;2;2;2;2	Phosphoacetylglucosamine mutase	PGM3	tr|H0Y8I3|H0Y8I3_HUMAN Phosphoacetylglucosamine mutase (Fragment) OS=Homo sapiens GN=PGM3 PE=1 SV=1;tr|H0Y987|H0Y987_HUMAN Phosphoacetylglucosamine mutase (Fragment) OS=Homo sapiens GN=PGM3 PE=1 SV=1;tr|A0A087WT27|A0A087WT27_HUMAN Phosphoacetylglucosamine	5	2	2	2	1	2	2	1	1	0	2	0	0	0	0	0	1	2	2	1	1	0	2	0	0	0	0	0	1	2	2	1	1	0	2	0	0	0	0	0	26.5	26.5
A0A087WTA5	A0A087WTA5	3	1	1		EIF2B4	tr|A0A087WTA5|A0A087WTA5_HUMAN Translation initiation factor eIF-2B subunit delta OS=Homo sapiens GN=EIF2B4 PE=1 SV=1	1	3	1	1	1	2	2	1	1	1	2	2	0	2	1	2	1	1	1	1	0	1	1	1	0	1	0	1	1	1	1	1	0	1	1	1	0	1	0	1	9	3.8
A0A087WTA8;P08123	A0A087WTA8;P08123	15;15	15;15	15;15	Collagen alpha-2(I) chain	COL1A2	tr|A0A087WTA8|A0A087WTA8_HUMAN Collagen alpha-2(I) chain OS=Homo sapiens GN=COL1A2 PE=1 SV=1;sp|P08123|CO1A2_HUMAN Collagen alpha-2(I) chain OS=Homo sapiens GN=COL1A2 PE=1 SV=7	2	15	15	15	8	4	5	7	8	5	6	5	4	6	7	3	8	4	5	7	8	5	6	5	4	6	7	3	8	4	5	7	8	5	6	5	4	6	7	3	15.5	15.5
Q5T985;A0A087WTE1;P19823;Q5T987;CON__Q9TRI1	Q5T985;A0A087WTE1;P19823	19;19;19;8;6	19;19;19;8;6	19;19;19;8;6	Inter-alpha-trypsin inhibitor heavy chain H2	ITIH2	tr|Q5T985|Q5T985_HUMAN Inter-alpha-trypsin inhibitor heavy chain H2 OS=Homo sapiens GN=ITIH2 PE=1 SV=1;tr|A0A087WTE1|A0A087WTE1_HUMAN Inter-alpha-trypsin inhibitor heavy chain H2 OS=Homo sapiens GN=ITIH2 PE=1 SV=1;sp|P19823|ITIH2_HUMAN Inter-alpha-trypsin	5	19	19	19	4	4	6	5	5	10	8	6	12	11	3	6	4	4	6	5	5	10	8	6	12	11	3	6	4	4	6	5	5	10	8	6	12	11	3	6	25.1	25.1
A0A087WTF6;A0A087WX77;A0A087WWD4;A0A087WV75;P13591;H7BYX6;A0A087WTE4;A0A0D9SF98;A0A087WWJ5	A0A087WTF6;A0A087WX77;A0A087WWD4;A0A087WV75;P13591;H7BYX6;A0A087WTE4	3;3;3;3;3;2;2;1;1	3;3;3;3;3;2;2;1;1	2;2;2;2;2;2;2;0;0	Neural cell adhesion molecule 1	NCAM1	tr|A0A087WTF6|A0A087WTF6_HUMAN Neural cell adhesion molecule 1 OS=Homo sapiens GN=NCAM1 PE=1 SV=1;tr|A0A087WX77|A0A087WX77_HUMAN Neural cell adhesion molecule 1 OS=Homo sapiens GN=NCAM1 PE=1 SV=1;tr|A0A087WWD4|A0A087WWD4_HUMAN Neural cell adhesion molecule	9	3	3	2	0	2	0	0	0	0	1	0	0	1	0	0	0	2	0	0	0	0	1	0	0	1	0	0	0	1	0	0	0	0	1	0	0	1	0	0	5.2	5.2
A0A090N8P9;A0A087WTJ2;Q96F15	A0A090N8P9;A0A087WTJ2;Q96F15	2;2;2	2;2;2	2;2;2	GTPase IMAP family member 5	IAN4L1;GIMAP1-GIMAP5;GIMAP5	tr|A0A090N8P9|A0A090N8P9_HUMAN GTPase IMAP family member 5 OS=Homo sapiens GN=IAN4L1 PE=4 SV=1;tr|A0A087WTJ2|A0A087WTJ2_HUMAN Protein GIMAP1-GIMAP5 OS=Homo sapiens GN=GIMAP1-GIMAP5 PE=4 SV=1;sp|Q96F15|GIMA5_HUMAN GTPase IMAP family member 5 OS=Homo sapiens	3	2	2	2	0	0	0	2	0	0	0	0	0	0	0	0	0	0	0	2	0	0	0	0	0	0	0	0	0	0	0	2	0	0	0	0	0	0	0	0	8.5	8.5
A0A087WTK0;A0A087WVC6;Q12913;E9PPH3	A0A087WTK0;A0A087WVC6;Q12913	6;6;6;1	6;6;6;1	6;6;6;1	Protein-tyrosine-phosphatase;Receptor-type tyrosine-protein phosphatase eta	PTPRJ	tr|A0A087WTK0|A0A087WTK0_HUMAN Receptor-type tyrosine-protein phosphatase eta OS=Homo sapiens GN=PTPRJ PE=1 SV=1;tr|A0A087WVC6|A0A087WVC6_HUMAN Receptor-type tyrosine-protein phosphatase eta OS=Homo sapiens GN=PTPRJ PE=1 SV=1;sp|Q12913|PTPRJ_HUMAN Receptor	4	6	6	6	0	1	0	0	1	1	4	1	0	2	2	4	0	1	0	0	1	1	4	1	0	2	2	4	0	1	0	0	1	1	4	1	0	2	2	4	7.9	7.9
A0A087WTL2;Q9P291	A0A087WTL2;Q9P291	4;4	4;4	4;4	Armadillo repeat-containing X-linked protein 1	ARMCX1	tr|A0A087WTL2|A0A087WTL2_HUMAN Armadillo repeat-containing X-linked protein 1 OS=Homo sapiens GN=ARMCX1 PE=1 SV=1;sp|Q9P291|ARMX1_HUMAN Armadillo repeat-containing X-linked protein 1 OS=Homo sapiens GN=ARMCX1 PE=1 SV=1	2	4	4	4	1	0	1	0	0	1	1	1	0	0	0	2	1	0	1	0	0	1	1	1	0	0	0	2	1	0	1	0	0	1	1	1	0	0	0	2	15.3	15.3
E7EQ49;A0A087WTQ2;Q9Y2I8;C9JGR9	E7EQ49;A0A087WTQ2;Q9Y2I8;C9JGR9	3;3;3;2	3;3;3;2	3;3;3;2	WD repeat-containing protein 37	WDR37	tr|E7EQ49|E7EQ49_HUMAN WD repeat-containing protein 37 OS=Homo sapiens GN=WDR37 PE=1 SV=1;tr|A0A087WTQ2|A0A087WTQ2_HUMAN WD repeat-containing protein 37 OS=Homo sapiens GN=WDR37 PE=1 SV=1;sp|Q9Y2I8|WDR37_HUMAN WD repeat-containing protein 37 OS=Homo sapien	4	3	3	3	3	0	1	2	0	1	1	1	0	1	0	1	3	0	1	2	0	1	1	1	0	1	0	1	3	0	1	2	0	1	1	1	0	1	0	1	13.7	13.7
A0A087WTQ7;A0A087WV56;A0A087WW71;A0A087X0X5;Q92466	A0A087WTQ7;A0A087WV56;A0A087WW71;A0A087X0X5;Q92466	1;1;1;1;1	1;1;1;1;1	1;1;1;1;1	DNA damage-binding protein 2	DDB2	tr|A0A087WTQ7|A0A087WTQ7_HUMAN DNA damage-binding protein 2 OS=Homo sapiens GN=DDB2 PE=1 SV=1;tr|A0A087WV56|A0A087WV56_HUMAN DNA damage-binding protein 2 (Fragment) OS=Homo sapiens GN=DDB2 PE=1 SV=1;tr|A0A087WW71|A0A087WW71_HUMAN DNA damage-binding protein	5	1	1	1	0	0	1	1	0	0	1	0	1	0	0	0	0	0	1	1	0	0	1	0	1	0	0	0	0	0	1	1	0	0	1	0	1	0	0	0	13.2	13.2
A0A087X0S7;A0A0C4DH00;A0A087WTU1;A0A0B4J2G4;Q15345	A0A087X0S7;A0A0C4DH00;A0A087WTU1;A0A0B4J2G4;Q15345	2;2;2;2;2	2;2;2;2;2	2;2;2;2;2	Leucine-rich repeat-containing protein 41	LRRC41	tr|A0A087X0S7|A0A087X0S7_HUMAN Leucine-rich repeat-containing protein 41 OS=Homo sapiens GN=LRRC41 PE=1 SV=1;tr|A0A0C4DH00|A0A0C4DH00_HUMAN Leucine-rich repeat-containing protein 41 OS=Homo sapiens GN=LRRC41 PE=1 SV=1;tr|A0A087WTU1|A0A087WTU1_HUMAN Leucine	5	2	2	2	0	1	2	0	1	0	0	0	0	0	1	0	0	1	2	0	1	0	0	0	0	0	1	0	0	1	2	0	1	0	0	0	0	0	1	0	6.5	6.5
A0A087WTU3;Q9Y6I9	A0A087WTU3;Q9Y6I9	3;3	3;3	3;3	Testis-expressed sequence 264 protein	TEX264	tr|A0A087WTU3|A0A087WTU3_HUMAN Testis-expressed sequence 264 protein OS=Homo sapiens GN=TEX264 PE=1 SV=1;sp|Q9Y6I9|TX264_HUMAN Testis-expressed sequence 264 protein OS=Homo sapiens GN=TEX264 PE=1 SV=1	2	3	3	3	2	1	1	2	2	0	3	1	2	1	2	1	2	1	1	2	2	0	3	1	2	1	2	1	2	1	1	2	2	0	3	1	2	1	2	1	10.5	10.5
A0A087WTV6;Q96C36	A0A087WTV6;Q96C36	3;3	3;3	0;0	Pyrroline-5-carboxylate reductase 2	PYCR2	tr|A0A087WTV6|A0A087WTV6_HUMAN Pyrroline-5-carboxylate reductase 2 OS=Homo sapiens GN=PYCR2 PE=1 SV=1;sp|Q96C36|P5CR2_HUMAN Pyrroline-5-carboxylate reductase 2 OS=Homo sapiens GN=PYCR2 PE=1 SV=1	2	3	3	0	0	0	0	0	0	0	2	0	2	1	0	1	0	0	0	0	0	0	2	0	2	1	0	1	0	0	0	0	0	0	0	0	0	0	0	0	12.2	12.2
A0A087WTZ5;E9PJ81;E9PRQ7;Q04323;E9PS08	A0A087WTZ5;E9PJ81;E9PRQ7;Q04323	7;7;7;7;2	7;7;7;7;2	7;7;7;7;2	UBX domain-containing protein 1	UBXN1	tr|A0A087WTZ5|A0A087WTZ5_HUMAN UBX domain-containing protein 1 OS=Homo sapiens GN=UBXN1 PE=1 SV=1;tr|E9PJ81|E9PJ81_HUMAN UBX domain-containing protein 1 (Fragment) OS=Homo sapiens GN=UBXN1 PE=1 SV=1;tr|E9PRQ7|E9PRQ7_HUMAN UBX domain-containing protein 1 OS	5	7	7	7	2	3	3	2	4	4	4	5	3	2	5	5	2	3	3	2	4	4	4	5	3	2	5	5	2	3	3	2	4	4	4	5	3	2	5	5	37.8	37.8
A0A087WU03	A0A087WU03	2	2	2		HNRNPDL	tr|A0A087WU03|A0A087WU03_HUMAN Heterogeneous nuclear ribonucleoprotein D-like OS=Homo sapiens GN=HNRNPDL PE=1 SV=1	1	2	2	2	1	2	0	1	1	1	1	2	0	1	1	2	1	2	0	1	1	1	1	2	0	1	1	2	1	2	0	1	1	1	1	2	0	1	1	2	40.4	40.4
A0A087WU07;R4GMY4;R4GNA1;Q5TGZ0	A0A087WU07;R4GMY4;R4GNA1;Q5TGZ0	1;1;1;1	1;1;1;1	1;1;1;1	MICOS complex subunit MIC10	MINOS1;MINOS1-NBL1	tr|A0A087WU07|A0A087WU07_HUMAN MICOS complex subunit MIC10 OS=Homo sapiens GN=MINOS1 PE=1 SV=1;tr|R4GMY4|R4GMY4_HUMAN MICOS complex subunit MIC10 OS=Homo sapiens GN=MINOS1-NBL1 PE=3 SV=2;tr|R4GNA1|R4GNA1_HUMAN MICOS complex subunit MIC10 (Fragment) OS=Homo	4	1	1	1	0	0	0	0	0	0	1	0	0	0	0	0	0	0	0	0	0	0	1	0	0	0	0	0	0	0	0	0	0	0	1	0	0	0	0	0	51.6	51.6
A0A087WU16;O75626	A0A087WU16;O75626	1;1	1;1	1;1	PR domain zinc finger protein 1	PRDM1	tr|A0A087WU16|A0A087WU16_HUMAN PR domain zinc finger protein 1 OS=Homo sapiens GN=PRDM1 PE=1 SV=1;sp|O75626|PRDM1_HUMAN PR domain zinc finger protein 1 OS=Homo sapiens GN=PRDM1 PE=1 SV=2	2	1	1	1	0	0	0	0	0	0	0	0	0	1	0	0	0	0	0	0	0	0	0	0	0	1	0	0	0	0	0	0	0	0	0	0	0	1	0	0	1.6	1.6
Q13030;E9PH25;E7EQF3;E9PD10;A0A087WU29;A0A0C4DFT7;P02724	Q13030;E9PH25;E7EQF3;E9PD10;A0A087WU29;A0A0C4DFT7;P02724	1;1;1;1;1;1;1	1;1;1;1;1;1;1	1;1;1;1;1;1;1	Glycophorin-A	GPErik;GYPA	tr|Q13030|Q13030_HUMAN Glycophorin Erik I-IV OS=Homo sapiens GN=GPErik PE=1 SV=1;tr|E9PH25|E9PH25_HUMAN Glycophorin-A OS=Homo sapiens GN=GYPA PE=1 SV=1;tr|E7EQF3|E7EQF3_HUMAN Glycophorin-A OS=Homo sapiens GN=GYPA PE=1 SV=1;tr|E9PD10|E9PD10_HUMAN Glycophori	7	1	1	1	0	0	0	0	0	1	0	0	0	1	0	1	0	0	0	0	0	1	0	0	0	1	0	1	0	0	0	0	0	1	0	0	0	1	0	1	35.3	35.3
A0A087WU38;A0A087WX15;Q9C0E4;A0A087WYB3	A0A087WU38;A0A087WX15;Q9C0E4;A0A087WYB3	2;2;2;1	2;2;2;1	2;2;2;1	Glutamate receptor-interacting protein 2	GRIP2	tr|A0A087WU38|A0A087WU38_HUMAN Glutamate receptor-interacting protein 2 OS=Homo sapiens GN=GRIP2 PE=1 SV=1;tr|A0A087WX15|A0A087WX15_HUMAN Glutamate receptor-interacting protein 2 OS=Homo sapiens GN=GRIP2 PE=1 SV=1;sp|Q9C0E4|GRIP2_HUMAN Glutamate receptor-i	4	2	2	2	1	0	1	0	0	0	2	0	1	1	0	0	1	0	1	0	0	0	2	0	1	1	0	0	1	0	1	0	0	0	2	0	1	1	0	0	2.2	2.2
A0A087WU70;Q8NET6	A0A087WU70;Q8NET6	1;1	1;1	1;1	Carbohydrate sulfotransferase 13	CHST13	tr|A0A087WU70|A0A087WU70_HUMAN Carbohydrate sulfotransferase 13 OS=Homo sapiens GN=CHST13 PE=1 SV=1;sp|Q8NET6|CHSTD_HUMAN Carbohydrate sulfotransferase 13 OS=Homo sapiens GN=CHST13 PE=1 SV=1	2	1	1	1	0	0	0	1	0	0	0	0	0	0	0	0	0	0	0	1	0	0	0	0	0	0	0	0	0	0	0	1	0	0	0	0	0	0	0	0	3.6	3.6
A0A087WU72;A1L4H1	A0A087WU72;A1L4H1	4;4	4;4	4;4	Soluble scavenger receptor cysteine-rich domain-containing protein SSC5D	SSC5D	tr|A0A087WU72|A0A087WU72_HUMAN Soluble scavenger receptor cysteine-rich domain-containing protein SSC5D OS=Homo sapiens GN=SSC5D PE=1 SV=1;sp|A1L4H1|SRCRL_HUMAN Soluble scavenger receptor cysteine-rich domain-containing protein SSC5D OS=Homo sapiens GN=SSC	2	4	4	4	0	2	0	0	0	2	0	0	0	0	0	0	0	2	0	0	0	2	0	0	0	0	0	0	0	2	0	0	0	2	0	0	0	0	0	0	6.6	6.6
D3TTY5;A0A087WU80;P21580	D3TTY5;A0A087WU80;P21580	1;1;1	1;1;1	1;1;1	Tumor necrosis factor alpha-induced protein 3;A20p50;A20p37	TNFAIP3	tr|D3TTY5|D3TTY5_HUMAN Truncated tumor necrosis factor alpha-induced protein 3 OS=Homo sapiens GN=TNFAIP3 PE=1 SV=1;tr|A0A087WU80|A0A087WU80_HUMAN Tumor necrosis factor alpha-induced protein 3 OS=Homo sapiens GN=TNFAIP3 PE=1 SV=1;sp|P21580|TNAP3_HUMAN Tumo	3	1	1	1	0	0	0	0	0	0	0	0	0	0	0	1	0	0	0	0	0	0	0	0	0	0	0	1	0	0	0	0	0	0	0	0	0	0	0	1	2.4	2.4
A0A087WUB9;Q8WYA6	A0A087WUB9;Q8WYA6	2;2	2;2	2;2	Beta-catenin-like protein 1	CTNNBL1	tr|A0A087WUB9|A0A087WUB9_HUMAN Beta-catenin-like protein 1 OS=Homo sapiens GN=CTNNBL1 PE=1 SV=1;sp|Q8WYA6|CTBL1_HUMAN Beta-catenin-like protein 1 OS=Homo sapiens GN=CTNNBL1 PE=1 SV=1	2	2	2	2	0	1	0	0	0	1	0	0	0	1	0	0	0	1	0	0	0	1	0	0	0	1	0	0	0	1	0	0	0	1	0	0	0	1	0	0	2.8	2.8
E9PRB9;E9PL01;A0A087WUC6;E9PI68;Q15005	E9PRB9;E9PL01;A0A087WUC6;E9PI68;Q15005	2;2;2;2;2	2;2;2;2;2	2;2;2;2;2	Signal peptidase complex subunit 2	SPCS2	tr|E9PRB9|E9PRB9_HUMAN Signal peptidase complex subunit 2 OS=Homo sapiens GN=SPCS2 PE=1 SV=1;tr|E9PL01|E9PL01_HUMAN Signal peptidase complex subunit 2 OS=Homo sapiens GN=SPCS2 PE=1 SV=1;tr|A0A087WUC6|A0A087WUC6_HUMAN Signal peptidase complex subunit 2 OS=H	5	2	2	2	1	0	0	1	0	0	0	0	0	0	0	0	1	0	0	1	0	0	0	0	0	0	0	0	1	0	0	1	0	0	0	0	0	0	0	0	32.2	32.2
A0A087WUD1;Q6DD87	A0A087WUD1;Q6DD87	4;3	4;3	4;3	Zinc finger protein 787	ZNF787	tr|A0A087WUD1|A0A087WUD1_HUMAN Zinc finger protein 787 OS=Homo sapiens GN=ZNF787 PE=1 SV=1;sp|Q6DD87|ZN787_HUMAN Zinc finger protein 787 OS=Homo sapiens GN=ZNF787 PE=1 SV=3	2	4	4	4	0	1	0	0	0	0	1	2	0	0	1	0	0	1	0	0	0	0	1	2	0	0	1	0	0	1	0	0	0	0	1	2	0	0	1	0	22.8	22.8
A0A087WUD3;Q9NRP0	A0A087WUD3;Q9NRP0	1;1	1;1	1;1	Oligosaccharyltransferase complex subunit OSTC	OSTC	tr|A0A087WUD3|A0A087WUD3_HUMAN Oligosaccharyltransferase complex subunit OSTC OS=Homo sapiens GN=OSTC PE=1 SV=1;sp|Q9NRP0|OSTC_HUMAN Oligosaccharyltransferase complex subunit OSTC OS=Homo sapiens GN=OSTC PE=1 SV=1	2	1	1	1	0	0	1	1	0	0	0	0	0	0	0	0	0	0	1	1	0	0	0	0	0	0	0	0	0	0	1	1	0	0	0	0	0	0	0	0	14.5	14.5
A0A087WUD7;Q8WU76	A0A087WUD7;Q8WU76	1;1	1;1	1;1	Sec1 family domain-containing protein 2	SCFD2	tr|A0A087WUD7|A0A087WUD7_HUMAN Sec1 family domain-containing protein 2 OS=Homo sapiens GN=SCFD2 PE=1 SV=1;sp|Q8WU76|SCFD2_HUMAN Sec1 family domain-containing protein 2 OS=Homo sapiens GN=SCFD2 PE=1 SV=2	2	1	1	1	0	0	0	0	0	0	1	0	0	0	0	0	0	0	0	0	0	0	1	0	0	0	0	0	0	0	0	0	0	0	1	0	0	0	0	0	4.1	4.1
A0A0A0MQR0;A0A087WUF0;Q08477;P78329;V9GYA1;V9GYP6;P98187	A0A0A0MQR0;A0A087WUF0;Q08477;P78329;V9GYA1	3;3;3;3;2;1;1	3;3;3;3;2;1;1	2;2;2;2;2;0;1	Docosahexaenoic acid omega-hydroxylase CYP4F3;Phylloquinone omega-hydroxylase CYP4F2	CYP4F2;CYP4F3	tr|A0A0A0MQR0|A0A0A0MQR0_HUMAN Cytochrome P450, family 4, subfamily F, polypeptide 2, isoform CRA_a OS=Homo sapiens GN=CYP4F2 PE=1 SV=1;tr|A0A087WUF0|A0A087WUF0_HUMAN Docosahexaenoic acid omega-hydroxylase CYP4F3 OS=Homo sapiens GN=CYP4F3 PE=1 SV=1;sp|Q084	7	3	3	2	3	0	2	0	0	0	0	0	0	0	0	0	3	0	2	0	0	0	0	0	0	0	0	0	2	0	2	0	0	0	0	0	0	0	0	0	7.7	7.7
A0A087WUF6;P09038	A0A087WUF6;P09038	1;1	1;1	1;1	Fibroblast growth factor;Fibroblast growth factor 2	FGF2	tr|A0A087WUF6|A0A087WUF6_HUMAN Fibroblast growth factor OS=Homo sapiens GN=FGF2 PE=1 SV=1;sp|P09038|FGF2_HUMAN Fibroblast growth factor 2 OS=Homo sapiens GN=FGF2 PE=1 SV=3	2	1	1	1	0	0	1	0	0	0	0	0	0	0	0	0	0	0	1	0	0	0	0	0	0	0	0	0	0	0	1	0	0	0	0	0	0	0	0	0	3.5	3.5
A0A087WUH0;R4GMW8;P28715	A0A087WUH0;R4GMW8;P28715	4;4;4	4;4;4	4;4;4	DNA repair protein complementing XP-G cells	ERCC5;BIVM-ERCC5	tr|A0A087WUH0|A0A087WUH0_HUMAN DNA repair protein-complementing XP-G cells OS=Homo sapiens GN=ERCC5 PE=1 SV=1;tr|R4GMW8|R4GMW8_HUMAN Protein BIVM-ERCC5 (Fragment) OS=Homo sapiens GN=BIVM-ERCC5 PE=4 SV=1;sp|P28715|ERCC5_HUMAN DNA repair protein complementin	3	4	4	4	2	0	3	3	0	0	4	1	3	3	0	0	2	0	3	3	0	0	4	1	3	3	0	0	2	0	3	3	0	0	4	1	3	3	0	0	5	5
A0A0C4DGM1;J3QTS8;A0A087WUI4;Q15661;P20231;A0A087X1U0;A0A0C4DFZ7;Q9BZJ3	A0A0C4DGM1;J3QTS8;A0A087WUI4;Q15661;P20231;A0A087X1U0	9;9;9;9;9;8;1;1	9;9;9;9;9;8;1;1	9;9;9;9;9;8;1;1	Tryptase alpha/beta-1;Tryptase beta-2	TPSAB1;TPSB2	tr|A0A0C4DGM1|A0A0C4DGM1_HUMAN Tryptase alpha/beta-1 (Fragment) OS=Homo sapiens GN=TPSAB1 PE=1 SV=1;tr|J3QTS8|J3QTS8_HUMAN Tryptase alpha/beta-1 OS=Homo sapiens GN=TPSAB1 PE=1 SV=1;tr|A0A087WUI4|A0A087WUI4_HUMAN Tryptase beta-2 OS=Homo sapiens GN=TPSB2 PE=	8	9	9	9	2	8	5	7	4	0	0	0	1	0	0	0	2	8	5	7	4	0	0	0	1	0	0	0	2	8	5	7	4	0	0	0	1	0	0	0	33.8	33.8
A0A087WUK2;O14979	A0A087WUK2;O14979	22;22	20;20	20;20	Heterogeneous nuclear ribonucleoprotein D-like	HNRNPDL	tr|A0A087WUK2|A0A087WUK2_HUMAN Heterogeneous nuclear ribonucleoprotein D-like OS=Homo sapiens GN=HNRNPDL PE=1 SV=1;sp|O14979|HNRDL_HUMAN Heterogeneous nuclear ribonucleoprotein D-like OS=Homo sapiens GN=HNRNPDL PE=1 SV=3	2	22	20	20	9	8	9	13	9	8	8	14	6	7	9	10	7	8	7	11	8	6	6	12	5	6	8	9	7	8	7	11	8	6	6	12	5	6	8	9	43.5	43
A0A087WZT0;A0A087WUK6;M0QZ22;Q5PRF9;M0R0X3	A0A087WZT0;A0A087WUK6;M0QZ22;Q5PRF9;M0R0X3	2;2;2;2;1	2;2;2;2;1	2;2;2;2;1	Protein Smaug homolog 2	SAMD4B	tr|A0A087WZT0|A0A087WZT0_HUMAN Protein Smaug homolog 2 OS=Homo sapiens GN=SAMD4B PE=1 SV=1;tr|A0A087WUK6|A0A087WUK6_HUMAN Protein Smaug homolog 2 OS=Homo sapiens GN=SAMD4B PE=1 SV=1;tr|M0QZ22|M0QZ22_HUMAN Protein Smaug homolog 2 OS=Homo sapiens GN=SAMD4B P	5	2	2	2	0	0	0	1	0	0	1	1	0	1	0	0	0	0	0	1	0	0	1	1	0	1	0	0	0	0	0	1	0	0	1	1	0	1	0	0	6.8	6.8
A0A087WUL0;Q3LXA3;H0YCY6;I3L252;E9PJG8;E9PQR1	A0A087WUL0;Q3LXA3;H0YCY6;I3L252	31;31;25;16;7;2	31;31;25;16;7;2	31;31;25;16;7;2	Bifunctional ATP-dependent dihydroxyacetone kinase/FAD-AMP lyase (cyclizing);ATP-dependent dihydroxyacetone kinase;FAD-AMP lyase (cyclizing)	TKFC;DAK	tr|A0A087WUL0|A0A087WUL0_HUMAN Triokinase/FMN cyclase OS=Homo sapiens GN=TKFC PE=1 SV=1;sp|Q3LXA3|TKFC_HUMAN Triokinase/FMN cyclase OS=Homo sapiens GN=TKFC PE=1 SV=2;tr|H0YCY6|H0YCY6_HUMAN Triokinase/FMN cyclase (Fragment) OS=Homo sapiens GN=TKFC PE=1 SV=1	6	31	31	31	23	15	22	19	15	5	7	5	7	7	3	4	23	15	22	19	15	5	7	5	7	7	3	4	23	15	22	19	15	5	7	5	7	7	3	4	61.8	61.8
A0A087X1F5;A0A087WYV9;A0A087WUM0;P57105	A0A087X1F5;A0A087WYV9;A0A087WUM0;P57105	5;5;5;5	5;5;5;5	5;5;5;5	Synaptojanin-2-binding protein	SYNJ2BP-COX16;SYNJ2BP	tr|A0A087X1F5|A0A087X1F5_HUMAN Protein SYNJ2BP-COX16 (Fragment) OS=Homo sapiens GN=SYNJ2BP-COX16 PE=4 SV=5;tr|A0A087WYV9|A0A087WYV9_HUMAN Protein SYNJ2BP-COX16 OS=Homo sapiens GN=SYNJ2BP-COX16 PE=4 SV=1;tr|A0A087WUM0|A0A087WUM0_HUMAN Protein SYNJ2BP-COX16	4	5	5	5	2	1	1	1	1	0	3	2	3	4	1	3	2	1	1	1	1	0	3	2	3	4	1	3	2	1	1	1	1	0	3	2	3	4	1	3	32	32
A0A087WUQ6;P07203	A0A087WUQ6;P07203	17;17	17;17	17;17	Glutathione peroxidase;Glutathione peroxidase 1	GPX1	tr|A0A087WUQ6|A0A087WUQ6_HUMAN Glutathione peroxidase OS=Homo sapiens GN=GPX1 PE=1 SV=1;sp|P07203|GPX1_HUMAN Glutathione peroxidase 1 OS=Homo sapiens GN=GPX1 PE=1 SV=4	2	17	17	17	10	6	9	10	5	7	13	12	13	13	12	9	10	6	9	10	5	7	13	12	13	13	12	9	10	6	9	10	5	7	13	12	13	13	12	9	75.7	75.7
A0A087WUR6;Q8IU85	A0A087WUR6;Q8IU85	2;2	2;2	2;2	Calcium/calmodulin-dependent protein kinase type 1D	CAMK1D	tr|A0A087WUR6|A0A087WUR6_HUMAN Calcium/calmodulin-dependent protein kinase type 1D OS=Homo sapiens GN=CAMK1D PE=1 SV=1;sp|Q8IU85|KCC1D_HUMAN Calcium/calmodulin-dependent protein kinase type 1D OS=Homo sapiens GN=CAMK1D PE=1 SV=1	2	2	2	2	0	0	0	0	0	0	1	0	1	1	0	0	0	0	0	0	0	0	1	0	1	1	0	0	0	0	0	0	0	0	1	0	1	1	0	0	7.9	7.9
E7ETK0;A0A087WUS0;P62847	E7ETK0;A0A087WUS0;P62847	5;5;5	5;5;5	5;5;5	40S ribosomal protein S24	RPS24	tr|E7ETK0|E7ETK0_HUMAN 40S ribosomal protein S24 OS=Homo sapiens GN=RPS24 PE=1 SV=1;tr|A0A087WUS0|A0A087WUS0_HUMAN 40S ribosomal protein S24 OS=Homo sapiens GN=RPS24 PE=1 SV=1;sp|P62847|RS24_HUMAN 40S ribosomal protein S24 OS=Homo sapiens GN=RPS24 PE=1 SV=	3	5	5	5	4	1	4	3	0	1	4	3	4	4	1	1	4	1	4	3	0	1	4	3	4	4	1	1	4	1	4	3	0	1	4	3	4	4	1	1	32.1	32.1
A0A087WUS2;A0A0A0MRZ8;P04433	A0A087WUS2;A0A0A0MRZ8;P04433	2;2;2	2;2;2	2;2;2	Ig kappa chain V-III region VG	IGKV3D-11	tr|A0A087WUS2|A0A087WUS2_HUMAN Protein IGKV3D-11 OS=Homo sapiens GN=IGKV3D-11 PE=4 SV=1;tr|A0A0A0MRZ8|A0A0A0MRZ8_HUMAN Protein IGKV3D-11 (Fragment) OS=Homo sapiens GN=IGKV3D-11 PE=4 SV=5;sp|P04433|KV309_HUMAN Ig kappa chain V-III region VG (Fragment) OS=Ho	3	2	2	2	1	1	1	2	2	2	1	2	1	2	1	2	1	1	1	2	2	2	1	2	1	2	1	2	1	1	1	2	2	2	1	2	1	2	1	2	27.8	27.8
A0A087WUS7;A0A0A0MS09;P01880	A0A087WUS7;A0A0A0MS09;P01880	5;5;4	5;5;4	5;5;4	Ig delta chain C region	IGHD	tr|A0A087WUS7|A0A087WUS7_HUMAN Ig delta chain C region OS=Homo sapiens GN=IGHD PE=1 SV=1;tr|A0A0A0MS09|A0A0A0MS09_HUMAN Ig delta chain C region (Fragment) OS=Homo sapiens GN=IGHD PE=1 SV=1;sp|P01880|IGHD_HUMAN Ig delta chain C region OS=Homo sapiens GN=IGH	3	5	5	5	0	0	1	0	0	1	0	1	5	0	0	1	0	0	1	0	0	1	0	1	5	0	0	1	0	0	1	0	0	1	0	1	5	0	0	1	21.4	21.4
A0A087WUT6;O60841	A0A087WUT6;O60841	15;15	15;15	15;15	Eukaryotic translation initiation factor 5B	EIF5B	tr|A0A087WUT6|A0A087WUT6_HUMAN Eukaryotic translation initiation factor 5B OS=Homo sapiens GN=EIF5B PE=1 SV=1;sp|O60841|IF2P_HUMAN Eukaryotic translation initiation factor 5B OS=Homo sapiens GN=EIF5B PE=1 SV=4	2	15	15	15	3	1	6	2	1	1	9	1	3	5	1	6	3	1	6	2	1	1	9	1	3	5	1	6	3	1	6	2	1	1	9	1	3	5	1	6	16.3	16.3
B0QY53;B0QY54;A0A087WUW0;Q9Y3M2	B0QY53;B0QY54;A0A087WUW0;Q9Y3M2	1;1;1;1	1;1;1;1	1;1;1;1	Protein chibby homolog 1	CBY1	tr|B0QY53|B0QY53_HUMAN Protein chibby homolog 1 (Fragment) OS=Homo sapiens GN=CBY1 PE=1 SV=1;tr|B0QY54|B0QY54_HUMAN Protein chibby homolog 1 (Fragment) OS=Homo sapiens GN=CBY1 PE=1 SV=1;tr|A0A087WUW0|A0A087WUW0_HUMAN Protein chibby homolog 1 OS=Homo sapien	4	1	1	1	1	0	1	1	0	0	1	0	1	0	0	0	1	0	1	1	0	0	1	0	1	0	0	0	1	0	1	1	0	0	1	0	1	0	0	0	19.7	19.7
A0A087X0G7;A0A087WUW6;A0A087X1B1;Q9Y6K9;A0A087WV30;C9JN51;C9JH59	A0A087X0G7;A0A087WUW6;A0A087X1B1;Q9Y6K9	11;11;11;11;5;5;2	11;11;11;11;5;5;2	7;7;7;7;1;1;0	NF-kappa-B essential modulator	IKBKG	tr|A0A087X0G7|A0A087X0G7_HUMAN NF-kappa-B essential modulator OS=Homo sapiens GN=IKBKG PE=1 SV=1;tr|A0A087WUW6|A0A087WUW6_HUMAN NF-kappa-B essential modulator OS=Homo sapiens GN=IKBKG PE=1 SV=1;tr|A0A087X1B1|A0A087X1B1_HUMAN NF-kappa-B essential modulator	7	11	11	7	1	2	3	1	1	1	6	7	3	3	6	5	1	2	3	1	1	1	6	7	3	3	6	5	0	1	2	0	1	0	4	4	2	2	4	3	33.6	33.6
A0A087WUW9;Q9NXU5;A0A0B4J222	A0A087WUW9;Q9NXU5;A0A0B4J222	4;4;2	4;4;2	4;4;2	ADP-ribosylation factor-like protein 15	ARL15	tr|A0A087WUW9|A0A087WUW9_HUMAN ADP-ribosylation factor-like protein 15 OS=Homo sapiens GN=ARL15 PE=1 SV=1;sp|Q9NXU5|ARL15_HUMAN ADP-ribosylation factor-like protein 15 OS=Homo sapiens GN=ARL15 PE=1 SV=1;tr|A0A0B4J222|A0A0B4J222_HUMAN ADP-ribosylation facto	3	4	4	4	0	0	1	0	0	0	4	2	3	2	0	0	0	0	1	0	0	0	4	2	3	2	0	0	0	0	1	0	0	0	4	2	3	2	0	0	19.6	19.6
A0A087WUY3	A0A087WUY3	29	2	1		ANK3	tr|A0A087WUY3|A0A087WUY3_HUMAN Ankyrin-3 OS=Homo sapiens GN=ANK3 PE=1 SV=1	1	29	2	1	22	11	17	13	5	5	16	7	4	6	2	6	2	1	1	2	0	0	1	0	0	1	0	0	1	0	1	1	0	0	1	0	0	0	0	0	44.5	4.9
A0A087WV05;Q99417;A0A0D9SEI7	A0A087WV05;Q99417	6;6;1	6;6;1	6;6;1	C-Myc-binding protein	MYCBP	tr|A0A087WV05|A0A087WV05_HUMAN Uncharacterized protein OS=Homo sapiens PE=4 SV=1;sp|Q99417|MYCBP_HUMAN C-Myc-binding protein OS=Homo sapiens GN=MYCBP PE=1 SV=3	3	6	6	6	1	1	3	4	3	1	3	0	2	3	3	2	1	1	3	4	3	1	3	0	2	3	3	2	1	1	3	4	3	1	3	0	2	3	3	2	65.5	65.5
F8W7C6;A0A087WV22	F8W7C6;A0A087WV22	9;9	1;1	1;1		RPL10	tr|F8W7C6|F8W7C6_HUMAN 60S ribosomal protein L10 OS=Homo sapiens GN=RPL10 PE=1 SV=2;tr|A0A087WV22|A0A087WV22_HUMAN 60S ribosomal protein L10 OS=Homo sapiens GN=RPL10 PE=1 SV=1	2	9	1	1	5	1	4	6	1	3	5	9	2	4	3	4	0	0	0	1	0	0	0	1	0	0	0	1	0	0	0	1	0	0	0	1	0	0	0	1	50.9	7.4
A0A087WV23;Q9H299;Q5T123	A0A087WV23;Q9H299;Q5T123	5;5;4	5;5;4	5;5;4	SH3 domain-binding glutamic acid-rich-like protein 3	SH3BGRL3	tr|A0A087WV23|A0A087WV23_HUMAN SH3 domain-binding glutamic acid-rich-like protein 3 OS=Homo sapiens GN=SH3BGRL3 PE=1 SV=1;sp|Q9H299|SH3L3_HUMAN SH3 domain-binding glutamic acid-rich-like protein 3 OS=Homo sapiens GN=SH3BGRL3 PE=1 SV=1;tr|Q5T123|Q5T123_HUMA	3	5	5	5	3	3	3	3	3	4	2	2	2	2	3	4	3	3	3	3	3	4	2	2	2	2	3	4	3	3	3	3	3	4	2	2	2	2	3	4	27.9	27.9
A0A087WV24;P20711;F8WER1;A0A087WU57;H7BZF7;C9JMP0	A0A087WV24;P20711;F8WER1;A0A087WU57;H7BZF7	8;8;6;5;4;2	8;8;6;5;4;2	8;8;6;5;4;2	Aromatic-L-amino-acid decarboxylase	DDC	tr|A0A087WV24|A0A087WV24_HUMAN Aromatic-L-amino-acid decarboxylase OS=Homo sapiens GN=DDC PE=1 SV=1;sp|P20711|DDC_HUMAN Aromatic-L-amino-acid decarboxylase OS=Homo sapiens GN=DDC PE=1 SV=2;tr|F8WER1|F8WER1_HUMAN Aromatic-L-amino-acid decarboxylase OS=Homo	6	8	8	8	5	3	7	4	2	0	0	0	0	0	0	0	5	3	7	4	2	0	0	0	0	0	0	0	5	3	7	4	2	0	0	0	0	0	0	0	16.7	16.7
A0A087WV46;C9JXA7;Q0VGL1	A0A087WV46;C9JXA7;Q0VGL1	1;1;1	1;1;1	1;1;1	Ragulator complex protein LAMTOR4;Ragulator complex protein LAMTOR4, N-terminally processed	LAMTOR4	tr|A0A087WV46|A0A087WV46_HUMAN Ragulator complex protein LAMTOR4 OS=Homo sapiens GN=LAMTOR4 PE=1 SV=1;tr|C9JXA7|C9JXA7_HUMAN Ragulator complex protein LAMTOR4 OS=Homo sapiens GN=LAMTOR4 PE=1 SV=1;sp|Q0VGL1|LTOR4_HUMAN Ragulator complex protein LAMTOR4 OS=H	3	1	1	1	1	0	0	0	0	0	1	1	1	1	0	1	1	0	0	0	0	0	1	1	1	1	0	1	1	0	0	0	0	0	1	1	1	1	0	1	12.2	12.2
A0A087WV97;Q8WU79	A0A087WV97;Q8WU79	5;5	5;5	3;3	Stromal membrane-associated protein 2	SMAP2	tr|A0A087WV97|A0A087WV97_HUMAN Stromal membrane-associated protein 2 OS=Homo sapiens GN=SMAP2 PE=1 SV=1;sp|Q8WU79|SMAP2_HUMAN Stromal membrane-associated protein 2 OS=Homo sapiens GN=SMAP2 PE=1 SV=1	2	5	5	3	0	2	1	0	0	0	4	1	0	1	0	0	0	2	1	0	0	0	4	1	0	1	0	0	0	2	0	0	0	0	2	1	0	1	0	0	15.6	15.6
A0A087WVA8;Q8IWB9	A0A087WVA8;Q8IWB9	2;2	2;2	2;2	Testis-expressed sequence 2 protein	TEX2	tr|A0A087WVA8|A0A087WVA8_HUMAN Testis-expressed sequence 2 protein OS=Homo sapiens GN=TEX2 PE=1 SV=1;sp|Q8IWB9|TEX2_HUMAN Testis-expressed sequence 2 protein OS=Homo sapiens GN=TEX2 PE=1 SV=2	2	2	2	2	0	0	0	1	0	0	2	0	0	0	0	0	0	0	0	1	0	0	2	0	0	0	0	0	0	0	0	1	0	0	2	0	0	0	0	0	2.8	2.8
A0A087WVD4;Q9HBK9	A0A087WVD4;Q9HBK9	3;3	3;3	3;3	Arsenite methyltransferase	AS3MT	tr|A0A087WVD4|A0A087WVD4_HUMAN Arsenite methyltransferase OS=Homo sapiens GN=AS3MT PE=1 SV=1;sp|Q9HBK9|AS3MT_HUMAN Arsenite methyltransferase OS=Homo sapiens GN=AS3MT PE=1 SV=3	2	3	3	3	0	1	1	1	0	0	1	2	0	0	0	0	0	1	1	1	0	0	1	2	0	0	0	0	0	1	1	1	0	0	1	2	0	0	0	0	11.8	11.8
K7EQH1;A0A087WVF1;Q5BIX2;Q96B23	K7EQH1;A0A087WVF1;Q5BIX2;Q96B23	2;2;2;2	2;2;2;2	2;2;2;2	Uncharacterized protein C18orf25	C18orf25;ARKL1	tr|K7EQH1|K7EQH1_HUMAN Uncharacterized protein C18orf25 (Fragment) OS=Homo sapiens GN=C18orf25 PE=1 SV=1;tr|A0A087WVF1|A0A087WVF1_HUMAN Uncharacterized protein C18orf25 OS=Homo sapiens GN=C18orf25 PE=1 SV=1;tr|Q5BIX2|Q5BIX2_HUMAN Chromosome 18 open reading	4	2	2	2	0	0	1	1	0	0	2	1	1	1	0	1	0	0	1	1	0	0	2	1	1	1	0	1	0	0	1	1	0	0	2	1	1	1	0	1	13.7	13.7
A0A087WVF4	A0A087WVF4	1	1	1		CHD1	tr|A0A087WVF4|A0A087WVF4_HUMAN Chromodomain-helicase-DNA-binding protein 1 (Fragment) OS=Homo sapiens GN=CHD1 PE=1 SV=1	1	1	1	1	0	0	0	0	0	0	1	0	0	0	0	0	0	0	0	0	0	0	1	0	0	0	0	0	0	0	0	0	0	0	1	0	0	0	0	0	2.9	2.9
A0A087WVF7;Q9NZM3;E7EPJ2;F8W719	A0A087WVF7;Q9NZM3;E7EPJ2	14;14;8;2	14;14;8;2	14;14;8;2	Intersectin-2	ITSN2	tr|A0A087WVF7|A0A087WVF7_HUMAN Intersectin-2 OS=Homo sapiens GN=ITSN2 PE=1 SV=1;sp|Q9NZM3|ITSN2_HUMAN Intersectin-2 OS=Homo sapiens GN=ITSN2 PE=1 SV=3;tr|E7EPJ2|E7EPJ2_HUMAN Intersectin-2 (Fragment) OS=Homo sapiens GN=ITSN2 PE=1 SV=1	4	14	14	14	4	3	1	2	0	1	10	3	4	2	4	6	4	3	1	2	0	1	10	3	4	2	4	6	4	3	1	2	0	1	10	3	4	2	4	6	11.1	11.1
A0A087WVG2;Q5U651;M0R148	A0A087WVG2;Q5U651;M0R148	8;8;4	8;8;4	8;8;4	Ras-interacting protein 1	RASIP1	tr|A0A087WVG2|A0A087WVG2_HUMAN Ras-interacting protein 1 OS=Homo sapiens GN=RASIP1 PE=1 SV=1;sp|Q5U651|RAIN_HUMAN Ras-interacting protein 1 OS=Homo sapiens GN=RASIP1 PE=1 SV=1;tr|M0R148|M0R148_HUMAN Ras-interacting protein 1 (Fragment) OS=Homo sapiens GN=R	3	8	8	8	3	1	6	3	2	0	6	0	3	1	2	0	3	1	6	3	2	0	6	0	3	1	2	0	3	1	6	3	2	0	6	0	3	1	2	0	9.5	9.5
H0YBC7;A0A087WVL5;O60238	H0YBC7;A0A087WVL5;O60238	3;3;3	3;3;3	3;3;3	BCL2/adenovirus E1B 19 kDa protein-interacting protein 3-like	BNIP3L	tr|H0YBC7|H0YBC7_HUMAN BCL2/adenovirus E1B 19 kDa protein-interacting protein 3-like (Fragment) OS=Homo sapiens GN=BNIP3L PE=1 SV=1;tr|A0A087WVL5|A0A087WVL5_HUMAN BCL2/adenovirus E1B 19 kDa protein-interacting protein 3-like OS=Homo sapiens GN=BNIP3L PE=1	3	3	3	3	1	0	2	0	0	0	1	0	0	0	0	0	1	0	2	0	0	0	1	0	0	0	0	0	1	0	2	0	0	0	1	0	0	0	0	0	24.3	24.3
A0A087WVM3;O00622	A0A087WVM3;O00622	1;1	1;1	1;1	Protein CYR61	CYR61	tr|A0A087WVM3|A0A087WVM3_HUMAN Protein CYR61 OS=Homo sapiens GN=CYR61 PE=1 SV=1;sp|O00622|CYR61_HUMAN Protein CYR61 OS=Homo sapiens GN=CYR61 PE=1 SV=1	2	1	1	1	0	0	0	1	0	1	0	0	0	0	0	0	0	0	0	1	0	1	0	0	0	0	0	0	0	0	0	1	0	1	0	0	0	0	0	0	3.7	3.7
A0A087WVM4;B7ZM99;Q6UB35;Q4VXM0;Q4VXM1;Q5JYA8;Q5JYA3;H0Y327	A0A087WVM4;B7ZM99;Q6UB35	8;8;8;3;1;1;1;1	8;8;8;3;1;1;1;1	8;8;8;3;1;1;1;1	Monofunctional C1-tetrahydrofolate synthase, mitochondrial	MTHFD1L	tr|A0A087WVM4|A0A087WVM4_HUMAN Monofunctional C1-tetrahydrofolate synthase, mitochondrial OS=Homo sapiens GN=MTHFD1L PE=1 SV=1;tr|B7ZM99|B7ZM99_HUMAN MTHFD1L protein OS=Homo sapiens GN=MTHFD1L PE=1 SV=1;sp|Q6UB35|C1TM_HUMAN Monofunctional C1-tetrahydrofola	8	8	8	8	0	0	0	0	0	0	4	3	7	4	1	1	0	0	0	0	0	0	4	3	7	4	1	1	0	0	0	0	0	0	4	3	7	4	1	1	9.5	9.5
A0A087WVM5;B4DUJ5;Q8IWP9	A0A087WVM5;B4DUJ5;Q8IWP9	4;4;4	4;4;4	4;4;4	Coiled-coil domain-containing protein 28A	CCDC28A	tr|A0A087WVM5|A0A087WVM5_HUMAN Coiled-coil domain-containing protein 28A OS=Homo sapiens GN=CCDC28A PE=1 SV=1;tr|B4DUJ5|B4DUJ5_HUMAN Coiled-coil domain-containing protein 28A OS=Homo sapiens GN=CCDC28A PE=1 SV=1;sp|Q8IWP9|CC28A_HUMAN Coiled-coil domain-con	3	4	4	4	0	0	0	0	0	0	3	0	1	2	0	1	0	0	0	0	0	0	3	0	1	2	0	1	0	0	0	0	0	0	3	0	1	2	0	1	44.7	44.7
A0A087WVP4	A0A087WVP4	12	1	0		SMTN	tr|A0A087WVP4|A0A087WVP4_HUMAN Smoothelin OS=Homo sapiens GN=SMTN PE=1 SV=1	1	12	1	0	1	0	3	4	3	1	4	5	2	2	1	5	0	0	0	0	0	0	0	0	0	0	0	1	0	0	0	0	0	0	0	0	0	0	0	0	16.2	1.1
A0A087WVQ6;Q00610;J3KS13;A0A087WX41;P53675;K7EJJ5;J3QL20;J3KSQ2	A0A087WVQ6;Q00610	35;35;9;8;8;2;1;1	35;35;9;8;8;2;1;1	35;35;9;8;8;2;1;1	Clathrin heavy chain;Clathrin heavy chain 1	CLTC	tr|A0A087WVQ6|A0A087WVQ6_HUMAN Clathrin heavy chain OS=Homo sapiens GN=CLTC PE=1 SV=1;sp|Q00610|CLH1_HUMAN Clathrin heavy chain 1 OS=Homo sapiens GN=CLTC PE=1 SV=5	8	35	35	35	20	5	26	25	2	1	23	2	18	20	2	6	20	5	26	25	2	1	23	2	18	20	2	6	20	5	26	25	2	1	23	2	18	20	2	6	26.3	26.3
Q9NW25;A0A087WVT6;Q9BWW4	Q9NW25;A0A087WVT6;Q9BWW4	1;1;1	1;1;1	1;1;1	Single-stranded DNA-binding protein 3	SSBP3	tr|Q9NW25|Q9NW25_HUMAN Single stranded DNA binding protein 3, isoform CRA_c OS=Homo sapiens GN=SSBP3 PE=1 SV=1;tr|A0A087WVT6|A0A087WVT6_HUMAN Single-stranded DNA-binding protein 3 OS=Homo sapiens GN=SSBP3 PE=1 SV=1;sp|Q9BWW4|SSBP3_HUMAN Single-stranded DNA	3	1	1	1	1	0	1	1	0	1	1	1	1	1	0	0	1	0	1	1	0	1	1	1	1	1	0	0	1	0	1	1	0	1	1	1	1	1	0	0	6.1	6.1
A0A087WVT8;A0A087X1L3;A0A087WT73;Q6ZWJ8;A0A087WXB2	A0A087WVT8;A0A087X1L3;A0A087WT73;Q6ZWJ8;A0A087WXB2	13;11;11;11;9	13;11;11;11;9	13;11;11;11;9	Kielin/chordin-like protein	KCP	tr|A0A087WVT8|A0A087WVT8_HUMAN Kielin/chordin-like protein OS=Homo sapiens GN=KCP PE=1 SV=1;tr|A0A087X1L3|A0A087X1L3_HUMAN Kielin/chordin-like protein OS=Homo sapiens GN=KCP PE=1 SV=1;tr|A0A087WT73|A0A087WT73_HUMAN Kielin/chordin-like protein OS=Homo sapie	5	13	13	13	3	4	0	7	2	9	0	0	0	0	0	0	3	4	0	7	2	9	0	0	0	0	0	0	3	4	0	7	2	9	0	0	0	0	0	0	13.9	13.9
A0A087WVU5;O00512	A0A087WVU5;O00512	3;3	3;3	3;3	B-cell CLL/lymphoma 9 protein	BCL9	tr|A0A087WVU5|A0A087WVU5_HUMAN B-cell CLL/lymphoma 9 protein OS=Homo sapiens GN=BCL9 PE=1 SV=1;sp|O00512|BCL9_HUMAN B-cell CLL/lymphoma 9 protein OS=Homo sapiens GN=BCL9 PE=1 SV=4	2	3	3	3	1	0	3	1	0	0	3	0	3	3	0	0	1	0	3	1	0	0	3	0	3	3	0	0	1	0	3	1	0	0	3	0	3	3	0	0	3.2	3.2
A0A087WVX5;Q08289;A0A087WUH4;Q6TME0;A0A087WWJ0;A6PVM6	A0A087WVX5;Q08289;A0A087WUH4;Q6TME0;A0A087WWJ0;A6PVM6	2;2;1;1;1;1	2;2;1;1;1;1	2;2;1;1;1;1	Voltage-dependent L-type calcium channel subunit beta-2	CACNB2	tr|A0A087WVX5|A0A087WVX5_HUMAN Voltage-dependent L-type calcium channel subunit beta-2 OS=Homo sapiens GN=CACNB2 PE=1 SV=1;sp|Q08289|CACB2_HUMAN Voltage-dependent L-type calcium channel subunit beta-2 OS=Homo sapiens GN=CACNB2 PE=1 SV=3;tr|A0A087WUH4|A0A08	6	2	2	2	0	0	0	0	0	0	1	2	1	1	1	1	0	0	0	0	0	0	1	2	1	1	1	1	0	0	0	0	0	0	1	2	1	1	1	1	5.9	5.9
H7C4X9;A0A0A0MTK7;A0A087WVZ6;Q9ULU4;A0A087WV57;A0A087WYS3	H7C4X9;A0A0A0MTK7;A0A087WVZ6;Q9ULU4;A0A087WV57;A0A087WYS3	5;5;5;5;4;4	5;5;5;5;4;4	5;5;5;5;4;4	Protein kinase C-binding protein 1	ZMYND8	tr|H7C4X9|H7C4X9_HUMAN Protein kinase C-binding protein 1 (Fragment) OS=Homo sapiens GN=ZMYND8 PE=1 SV=2;tr|A0A0A0MTK7|A0A0A0MTK7_HUMAN Protein kinase C-binding protein 1 OS=Homo sapiens GN=ZMYND8 PE=1 SV=2;tr|A0A087WVZ6|A0A087WVZ6_HUMAN Protein kinase C-b	6	5	5	5	1	0	4	2	0	0	3	0	3	2	0	0	1	0	4	2	0	0	3	0	3	2	0	0	1	0	4	2	0	0	3	0	3	2	0	0	6.6	6.6
A0A087WW06;Q96AY4	A0A087WW06;Q96AY4	3;3	3;3	3;3	Tetratricopeptide repeat protein 28	TTC28	tr|A0A087WW06|A0A087WW06_HUMAN Tetratricopeptide repeat protein 28 OS=Homo sapiens GN=TTC28 PE=1 SV=1;sp|Q96AY4|TTC28_HUMAN Tetratricopeptide repeat protein 28 OS=Homo sapiens GN=TTC28 PE=1 SV=4	2	3	3	3	1	0	0	1	0	0	1	2	1	0	0	0	1	0	0	1	0	0	1	2	1	0	0	0	1	0	0	1	0	0	1	2	1	0	0	0	1.9	1.9
Q6P2C6;A0A087WW39;P55198	Q6P2C6;A0A087WW39;P55198	2;2;2	2;2;2	2;2;2	Protein AF-17	MLLT6	tr|Q6P2C6|Q6P2C6_HUMAN MLLT6 protein OS=Homo sapiens GN=MLLT6 PE=1 SV=1;tr|A0A087WW39|A0A087WW39_HUMAN Protein AF-17 OS=Homo sapiens GN=MLLT6 PE=1 SV=1;sp|P55198|AF17_HUMAN Protein AF-17 OS=Homo sapiens GN=MLLT6 PE=1 SV=2	3	2	2	2	0	0	1	0	0	0	0	0	1	1	0	0	0	0	1	0	0	0	0	0	1	1	0	0	0	0	1	0	0	0	0	0	1	1	0	0	8.9	8.9
A0A087WW40;Q9Y371	A0A087WW40;Q9Y371	12;12	11;11	11;11	Endophilin-B1	SH3GLB1	tr|A0A087WW40|A0A087WW40_HUMAN Endophilin-B1 OS=Homo sapiens GN=SH3GLB1 PE=1 SV=1;sp|Q9Y371|SHLB1_HUMAN Endophilin-B1 OS=Homo sapiens GN=SH3GLB1 PE=1 SV=1	2	12	11	11	2	7	2	6	6	4	5	5	3	3	8	7	2	6	2	6	5	3	5	4	2	2	7	6	2	6	2	6	5	3	5	4	2	2	7	6	32	29.9
A0A0G2JP90;A0A087WW46;J3KN36;A0A0G2JN29;A0A087X117;Q15155;P69849;Q5JPE7;A0A087WTD5	A0A0G2JP90;A0A087WW46;J3KN36;A0A0G2JN29;A0A087X117;Q15155;P69849;Q5JPE7;A0A087WTD5	2;2;2;2;2;2;2;2;1	2;2;2;2;2;2;2;2;1	2;2;2;2;2;2;2;2;1	Nodal modulator 1;Nodal modulator 3;Nodal modulator 2	NOMO1;NOMO3;NOMO2	tr|A0A0G2JP90|A0A0G2JP90_HUMAN Nodal modulator 1 OS=Homo sapiens GN=NOMO1 PE=1 SV=1;tr|A0A087WW46|A0A087WW46_HUMAN Nodal modulator 1 OS=Homo sapiens GN=NOMO1 PE=1 SV=1;tr|J3KN36|J3KN36_HUMAN Nodal modulator 3 OS=Homo sapiens GN=NOMO3 PE=1 SV=1;tr|A0A0G2JN2	9	2	2	2	1	0	0	1	1	0	1	0	0	1	0	0	1	0	0	1	1	0	1	0	0	1	0	0	1	0	0	1	1	0	1	0	0	1	0	0	2.5	2.5
A0A087WW59;Q7Z7L8	A0A087WW59;Q7Z7L8	5;5	5;5	5;5	Uncharacterized protein C11orf96	C11orf96	tr|A0A087WW59|A0A087WW59_HUMAN Uncharacterized protein C11orf96 OS=Homo sapiens GN=C11orf96 PE=1 SV=1;sp|Q7Z7L8|CK096_HUMAN Uncharacterized protein C11orf96 OS=Homo sapiens GN=C11orf96 PE=1 SV=3	2	5	5	5	1	1	3	3	1	0	1	1	2	2	0	0	1	1	3	3	1	0	1	1	2	2	0	0	1	1	3	3	1	0	1	1	2	2	0	0	50.8	50.8
A0A087WW65;O75027;B4DGL8	A0A087WW65;O75027;B4DGL8	6;6;3	6;6;3	6;6;3	ATP-binding cassette sub-family B member 7, mitochondrial	ABCB7	tr|A0A087WW65|A0A087WW65_HUMAN ATP-binding cassette sub-family B member 7, mitochondrial OS=Homo sapiens GN=ABCB7 PE=1 SV=1;sp|O75027|ABCB7_HUMAN ATP-binding cassette sub-family B member 7, mitochondrial OS=Homo sapiens GN=ABCB7 PE=1 SV=2;tr|B4DGL8|B4DGL8_	3	6	6	6	0	0	1	0	0	0	6	0	2	2	0	0	0	0	1	0	0	0	6	0	2	2	0	0	0	0	1	0	0	0	6	0	2	2	0	0	7.2	7.2
A0A087WW66;Q99460;H7BZR6;C9J9M4	A0A087WW66;Q99460	7;7;3;2	7;7;3;2	7;7;3;2	26S proteasome non-ATPase regulatory subunit 1	PSMD1	tr|A0A087WW66|A0A087WW66_HUMAN 26S proteasome non-ATPase regulatory subunit 1 OS=Homo sapiens GN=PSMD1 PE=1 SV=1;sp|Q99460|PSMD1_HUMAN 26S proteasome non-ATPase regulatory subunit 1 OS=Homo sapiens GN=PSMD1 PE=1 SV=2	4	7	7	7	2	1	2	2	0	0	6	1	3	4	0	1	2	1	2	2	0	0	6	1	3	4	0	1	2	1	2	2	0	0	6	1	3	4	0	1	12	12
A0A087WW69;F8W8L6;E7ERK9;Q9UI10	A0A087WW69;F8W8L6;E7ERK9;Q9UI10	4;4;4;4	4;4;4;4	2;2;2;2	Translation initiation factor eIF-2B subunit delta	EIF2B4	tr|A0A087WW69|A0A087WW69_HUMAN Translation initiation factor eIF-2B subunit delta OS=Homo sapiens GN=EIF2B4 PE=1 SV=1;tr|F8W8L6|F8W8L6_HUMAN Eukaryotic translation initiation factor 2B subunit 4 delta transcript variant 4 OS=Homo sapiens GN=EIF2B4 PE=1 SV=	4	4	4	2	0	2	2	1	1	0	2	2	1	2	2	3	0	2	2	1	1	0	2	2	1	2	2	3	0	1	1	1	0	0	1	1	1	1	1	2	22.8	22.8
A0A087WW70;O43516;E9PB87	A0A087WW70;O43516	5;5;2	5;5;2	5;5;2	WAS/WASL-interacting protein family member 1	WIPF1	tr|A0A087WW70|A0A087WW70_HUMAN WAS/WASL-interacting protein family member 1 OS=Homo sapiens GN=WIPF1 PE=1 SV=1;sp|O43516|WIPF1_HUMAN WAS/WASL-interacting protein family member 1 OS=Homo sapiens GN=WIPF1 PE=1 SV=3	3	5	5	5	0	1	1	2	0	1	5	4	0	2	2	4	0	1	1	2	0	1	5	4	0	2	2	4	0	1	1	2	0	1	5	4	0	2	2	4	16.5	16.5
H0YEA5;H0YEV6;E9PP15;A0A087WW84;Q14114	H0YEA5;H0YEV6;E9PP15;A0A087WW84;Q14114	1;1;1;1;1	1;1;1;1;1	1;1;1;1;1	Low-density lipoprotein receptor-related protein 8	LRP8	tr|H0YEA5|H0YEA5_HUMAN Low-density lipoprotein receptor-related protein 8 (Fragment) OS=Homo sapiens GN=LRP8 PE=1 SV=1;tr|H0YEV6|H0YEV6_HUMAN Low-density lipoprotein receptor-related protein 8 (Fragment) OS=Homo sapiens GN=LRP8 PE=1 SV=7;tr|E9PP15|E9PP15_H	5	1	1	1	0	1	1	1	0	0	1	0	1	0	1	1	0	1	1	1	0	0	1	0	1	0	1	1	0	1	1	1	0	0	1	0	1	0	1	1	5.9	5.9
A0A087WW89;A0A0B4J1Y9;A0A0G2JN55;A0A0B4J1V6;P01771	A0A087WW89;A0A0B4J1Y9	4;3;1;1;1	4;3;1;1;1	2;2;0;0;1		IGHV3-72	tr|A0A087WW89|A0A087WW89_HUMAN Protein IGHV3-72 OS=Homo sapiens GN=IGHV3-72 PE=1 SV=1;tr|A0A0B4J1Y9|A0A0B4J1Y9_HUMAN Protein IGHV3-72 (Fragment) OS=Homo sapiens GN=IGHV3-72 PE=1 SV=1	5	4	4	2	1	1	2	3	1	1	1	1	2	2	1	1	1	1	2	3	1	1	1	1	2	2	1	1	0	0	1	1	0	0	0	0	0	0	0	0	38.6	38.6
A0A087WW95;O15119	A0A087WW95;O15119	2;2	2;2	2;2	T-box transcription factor TBX3	TBX3	tr|A0A087WW95|A0A087WW95_HUMAN T-box transcription factor TBX3 OS=Homo sapiens GN=TBX3 PE=1 SV=1;sp|O15119|TBX3_HUMAN T-box transcription factor TBX3 OS=Homo sapiens GN=TBX3 PE=1 SV=4	2	2	2	2	1	0	1	1	0	0	0	0	0	0	0	0	1	0	1	1	0	0	0	0	0	0	0	0	1	0	1	1	0	0	0	0	0	0	0	0	4.3	4.3
A0A087WWA3;Q4R9M9;O60333;A0A0U1RQL3	A0A087WWA3;Q4R9M9;O60333	3;3;3;1	3;3;3;1	3;3;3;1	Kinesin-like protein;Kinesin-like protein KIF1B	KIF1B;KIF1Bbeta	tr|A0A087WWA3|A0A087WWA3_HUMAN Kinesin-like protein OS=Homo sapiens GN=KIF1B PE=1 SV=1;tr|Q4R9M9|Q4R9M9_HUMAN Kinesin-like protein OS=Homo sapiens GN=KIF1Bbeta PE=1 SV=1;sp|O60333|KIF1B_HUMAN Kinesin-like protein KIF1B OS=Homo sapiens GN=KIF1B PE=1 SV=5	4	3	3	3	0	0	0	2	0	0	1	0	1	2	0	2	0	0	0	2	0	0	1	0	1	2	0	2	0	0	0	2	0	0	1	0	1	2	0	2	2.5	2.5
A0A087WWA5;REV__Q96CG3	A0A087WWA5	33;1	3;0	3;0		TNXB	tr|A0A087WWA5|A0A087WWA5_HUMAN Tenascin-X OS=Homo sapiens GN=TNXB PE=1 SV=1	2	33	3	3	19	13	12	23	15	6	17	2	0	2	0	1	1	0	1	2	0	0	1	0	0	0	0	0	1	0	1	2	0	0	1	0	0	0	0	0	31.8	2.8
A0A087WWC4;Q6T4R5;A0A087WU78	A0A087WWC4;Q6T4R5;A0A087WU78	4;4;3	4;4;3	4;4;3	Nance-Horan syndrome protein	NHS	tr|A0A087WWC4|A0A087WWC4_HUMAN Nance-Horan syndrome protein OS=Homo sapiens GN=NHS PE=1 SV=1;sp|Q6T4R5|NHS_HUMAN Nance-Horan syndrome protein OS=Homo sapiens GN=NHS PE=1 SV=2;tr|A0A087WU78|A0A087WU78_HUMAN Nance-Horan syndrome protein OS=Homo sapiens GN=NH	3	4	4	4	1	0	1	3	1	0	1	0	0	0	0	0	1	0	1	3	1	0	1	0	0	0	0	0	1	0	1	3	1	0	1	0	0	0	0	0	3.5	3.5
A0A087WWF1;Q8WWX9	A0A087WWF1;Q8WWX9	3;3	3;3	3;3	Selenoprotein M	SELM	tr|A0A087WWF1|A0A087WWF1_HUMAN Selenoprotein M OS=Homo sapiens GN=SELM PE=1 SV=1;sp|Q8WWX9|SELM_HUMAN Selenoprotein M OS=Homo sapiens GN=SELM PE=1 SV=3	2	3	3	3	1	3	0	1	1	2	1	1	1	1	0	1	1	3	0	1	1	2	1	1	1	1	0	1	1	3	0	1	1	2	1	1	1	1	0	1	40.3	40.3
C9J5J3;A0A0D9SF32;A0A087WWJ2;C9J5D1;E7EQ69;Q9GZZ1;F8WCK0;C9JZU6;B0AZT5	C9J5J3;A0A0D9SF32;A0A087WWJ2;C9J5D1;E7EQ69;Q9GZZ1;F8WCK0;C9JZU6;B0AZT5	2;2;2;2;2;2;1;1;1	2;2;2;2;2;2;1;1;1	2;2;2;2;2;2;1;1;1	N-alpha-acetyltransferase 50	NAA50	tr|C9J5J3|C9J5J3_HUMAN N-alpha-acetyltransferase 50 OS=Homo sapiens GN=NAA50 PE=1 SV=1;tr|A0A0D9SF32|A0A0D9SF32_HUMAN N-alpha-acetyltransferase 50 OS=Homo sapiens GN=NAA50 PE=1 SV=1;tr|A0A087WWJ2|A0A087WWJ2_HUMAN N-alpha-acetyltransferase 50 OS=Homo sapien	9	2	2	2	0	0	0	1	1	0	1	1	1	1	1	0	0	0	0	1	1	0	1	1	1	1	1	0	0	0	0	1	1	0	1	1	1	1	1	0	50	50
A0A087WWK8;Q6DN90	A0A087WWK8;Q6DN90	7;6	7;6	4;3	IQ motif and SEC7 domain-containing protein 1	IQSEC1	tr|A0A087WWK8|A0A087WWK8_HUMAN IQ motif and SEC7 domain-containing protein 1 OS=Homo sapiens GN=IQSEC1 PE=1 SV=1;sp|Q6DN90|IQEC1_HUMAN IQ motif and SEC7 domain-containing protein 1 OS=Homo sapiens GN=IQSEC1 PE=1 SV=1	2	7	7	4	1	1	5	4	1	0	3	1	2	1	1	1	1	1	5	4	1	0	3	1	2	1	1	1	1	0	4	3	0	0	2	0	2	0	0	0	7.7	7.7
A0A087WYS5;A0A087WWM0;O43617	A0A087WYS5;A0A087WWM0;O43617	2;2;2	2;2;2	2;2;2	Trafficking protein particle complex subunit 3	TRAPPC3	tr|A0A087WYS5|A0A087WYS5_HUMAN Trafficking protein particle complex subunit 3 OS=Homo sapiens GN=TRAPPC3 PE=1 SV=1;tr|A0A087WWM0|A0A087WWM0_HUMAN Trafficking protein particle complex subunit 3 OS=Homo sapiens GN=TRAPPC3 PE=1 SV=1;sp|O43617|TPPC3_HUMAN Traf	3	2	2	2	1	0	1	0	0	0	2	0	1	0	0	1	1	0	1	0	0	0	2	0	1	0	0	1	1	0	1	0	0	0	2	0	1	0	0	1	22.8	22.8
A0A0C4DGW3;A0A087X2A4;A0A087WWM1;P15941;A0A087WVJ0;B1AVQ7;A0A0A0MRB3;A0A0A0MSH4;A6ZIE4;A6ZIE3;A0A087X0L2;A0A087X061;A0A087WZZ6;Q7Z536	A0A0C4DGW3;A0A087X2A4;A0A087WWM1;P15941;A0A087WVJ0;B1AVQ7;A0A0A0MRB3;A0A0A0MSH4;A6ZIE4;A6ZIE3;A0A087X0L2	6;6;6;6;5;5;5;5;4;4;4;2;2;2	6;6;6;6;5;5;5;5;4;4;4;2;2;2	6;6;6;6;5;5;5;5;4;4;4;2;2;2	Mucin-1;Mucin-1 subunit alpha;Mucin-1 subunit beta	MUC1	tr|A0A0C4DGW3|A0A0C4DGW3_HUMAN Mucin-1 OS=Homo sapiens GN=MUC1 PE=1 SV=1;tr|A0A087X2A4|A0A087X2A4_HUMAN Mucin-1 OS=Homo sapiens GN=MUC1 PE=1 SV=1;tr|A0A087WWM1|A0A087WWM1_HUMAN Mucin-1 OS=Homo sapiens GN=MUC1 PE=1 SV=1;sp|P15941|MUC1_HUMAN Mucin-1 OS=Homo	14	6	6	6	0	3	2	6	1	3	2	0	1	0	4	3	0	3	2	6	1	3	2	0	1	0	4	3	0	3	2	6	1	3	2	0	1	0	4	3	18.5	18.5
H0YMB3;H0YLV5;A0A087WWM4;F8WAN9;H0YNJ6;Q9P2T1;H0YN22;H0YK13;H0YNS9;H0YLB8;H0YNH0;H0YKE1;A0A0B4J281;H0YMG3;H0YKK3;H0YMW6;H0YN74;H0YMR9;H0YK71;H0YMV5	H0YMB3;H0YLV5;A0A087WWM4;F8WAN9;H0YNJ6;Q9P2T1	5;5;5;5;5;5;2;2;2;2;2;1;1;1;1;1;1;1;1;1	5;5;5;5;5;5;2;2;2;2;2;1;1;1;1;1;1;1;1;1	4;4;4;4;4;4;2;2;2;2;1;1;0;0;0;1;0;0;1;0	GMP reductase;GMP reductase 2	GMPR2	tr|H0YMB3|H0YMB3_HUMAN GMP reductase OS=Homo sapiens GN=GMPR2 PE=1 SV=1;tr|H0YLV5|H0YLV5_HUMAN GMP reductase OS=Homo sapiens GN=GMPR2 PE=1 SV=1;tr|A0A087WWM4|A0A087WWM4_HUMAN GMP reductase OS=Homo sapiens GN=GMPR2 PE=1 SV=1;tr|F8WAN9|F8WAN9_HUMAN GMP reduc	20	5	5	4	3	1	5	4	2	2	4	1	1	2	1	1	3	1	5	4	2	2	4	1	1	2	1	1	2	1	4	3	2	2	3	1	1	2	1	1	21.6	21.6
A0A087WWM6;C9JIW4;E7EQL6;O43272	A0A087WWM6;C9JIW4;E7EQL6;O43272	2;1;1;1	2;1;1;1	2;1;1;1	Proline dehydrogenase 1, mitochondrial	PRODH	tr|A0A087WWM6|A0A087WWM6_HUMAN Proline dehydrogenase 1, mitochondrial OS=Homo sapiens GN=PRODH PE=1 SV=1;tr|C9JIW4|C9JIW4_HUMAN Proline dehydrogenase 1, mitochondrial (Fragment) OS=Homo sapiens GN=PRODH PE=1 SV=1;tr|E7EQL6|E7EQL6_HUMAN Proline dehydrogenas	4	2	2	2	1	1	0	0	0	0	0	0	0	0	0	0	1	1	0	0	0	0	0	0	0	0	0	0	1	1	0	0	0	0	0	0	0	0	0	0	8.3	8.3
A0A087WWN2;Q13619	A0A087WWN2;Q13619	1;1	1;1	1;1	Cullin-4A	CUL4A	tr|A0A087WWN2|A0A087WWN2_HUMAN Cullin-4A OS=Homo sapiens GN=CUL4A PE=1 SV=1;sp|Q13619|CUL4A_HUMAN Cullin-4A OS=Homo sapiens GN=CUL4A PE=1 SV=3	2	1	1	1	1	0	1	0	0	0	1	0	1	0	0	0	1	0	1	0	0	0	1	0	1	0	0	0	1	0	1	0	0	0	1	0	1	0	0	0	5.7	5.7
A0A087WWP4;Q96T37	A0A087WWP4;Q96T37	10;10	10;10	10;10	Putative RNA-binding protein 15	RBM15	tr|A0A087WWP4|A0A087WWP4_HUMAN Putative RNA-binding protein 15 OS=Homo sapiens GN=RBM15 PE=1 SV=1;sp|Q96T37|RBM15_HUMAN Putative RNA-binding protein 15 OS=Homo sapiens GN=RBM15 PE=1 SV=2	2	10	10	10	2	0	6	4	0	0	5	0	8	4	1	1	2	0	6	4	0	0	5	0	8	4	1	1	2	0	6	4	0	0	5	0	8	4	1	1	13	13
A0A087WWP7;A0A087X1P0;P23470	A0A087WWP7;A0A087X1P0;P23470	4;4;4	4;4;4	4;4;4	Protein-tyrosine-phosphatase;Receptor-type tyrosine-protein phosphatase gamma	PTPRG	tr|A0A087WWP7|A0A087WWP7_HUMAN Receptor-type tyrosine-protein phosphatase gamma OS=Homo sapiens GN=PTPRG PE=1 SV=1;tr|A0A087X1P0|A0A087X1P0_HUMAN Receptor-type tyrosine-protein phosphatase gamma OS=Homo sapiens GN=PTPRG PE=1 SV=1;sp|P23470|PTPRG_HUMAN Rece	3	4	4	4	1	1	0	1	0	0	0	0	1	1	0	0	1	1	0	1	0	0	0	0	1	1	0	0	1	1	0	1	0	0	0	0	1	1	0	0	5.5	5.5
I3L411;H3BPU3;I3L4Y2;I3L0M3;H3BQS2;H3BQI4;I3L2Z5;A0A087WWR2;P56270	I3L411;H3BPU3;I3L4Y2;I3L0M3;H3BQS2;H3BQI4;I3L2Z5;A0A087WWR2;P56270	1;1;1;1;1;1;1;1;1	1;1;1;1;1;1;1;1;1	1;1;1;1;1;1;1;1;1	Myc-associated zinc finger protein	MAZ	tr|I3L411|I3L411_HUMAN Myc-associated zinc finger protein OS=Homo sapiens GN=MAZ PE=1 SV=1;tr|H3BPU3|H3BPU3_HUMAN MYC-associated zinc finger protein (Purine-binding transcription factor), isoform CRA_a OS=Homo sapiens GN=MAZ PE=1 SV=1;tr|I3L4Y2|I3L4Y2_HUMA	9	1	1	1	0	1	0	1	0	0	0	0	0	0	1	0	0	1	0	1	0	0	0	0	0	0	1	0	0	1	0	1	0	0	0	0	0	0	1	0	22.6	22.6
A0A087WWS1;Q96FV9;J3KRD7;J3QQZ3;J3KT14;R4GMN4	A0A087WWS1;Q96FV9	3;3;1;1;1;1	3;3;1;1;1;1	3;3;1;1;1;1	THO complex subunit 1	THOC1	tr|A0A087WWS1|A0A087WWS1_HUMAN THO complex subunit 1 OS=Homo sapiens GN=THOC1 PE=1 SV=1;sp|Q96FV9|THOC1_HUMAN THO complex subunit 1 OS=Homo sapiens GN=THOC1 PE=1 SV=1	6	3	3	3	0	2	1	1	0	1	0	1	0	0	0	0	0	2	1	1	0	1	0	1	0	0	0	0	0	2	1	1	0	1	0	1	0	0	0	0	5.6	5.6
A0A087WWU8;D6R904;K7EP68	A0A087WWU8	46;19;14	31;12;0	1;0;0		TPM3	tr|A0A087WWU8|A0A087WWU8_HUMAN Tropomyosin alpha-3 chain OS=Homo sapiens GN=TPM3 PE=1 SV=1	3	46	31	1	28	38	27	26	32	30	20	31	20	19	35	33	19	25	18	16	21	18	14	22	15	15	24	23	0	0	0	1	0	0	0	0	0	0	0	0	92.5	65.6
A0A087WWV4;Q6NV74;C9JK00;C9JFM2;C9JXD6	A0A087WWV4;Q6NV74;C9JK00	3;3;2;1;1	3;3;2;1;1	3;3;2;1;1	Uncharacterized protein KIAA1211-like	KIAA1211L	tr|A0A087WWV4|A0A087WWV4_HUMAN Uncharacterized protein KIAA1211-like OS=Homo sapiens GN=KIAA1211L PE=1 SV=1;sp|Q6NV74|K121L_HUMAN Uncharacterized protein KIAA1211-like OS=Homo sapiens GN=KIAA1211L PE=2 SV=3;tr|C9JK00|C9JK00_HUMAN Uncharacterized protein KI	5	3	3	3	2	0	1	2	1	0	0	0	0	0	0	0	2	0	1	2	1	0	0	0	0	0	0	0	2	0	1	2	1	0	0	0	0	0	0	0	7.3	7.3
F8W1I1;F8VYL0;A0A087WWW2;O14595	F8W1I1;F8VYL0;A0A087WWW2;O14595	1;1;1;1	1;1;1;1	1;1;1;1	Carboxy-terminal domain RNA polymerase II polypeptide A small phosphatase 2	CTDSP2	tr|F8W1I1|F8W1I1_HUMAN Carboxy-terminal domain RNA polymerase II polypeptide A small phosphatase 2 OS=Homo sapiens GN=CTDSP2 PE=1 SV=1;tr|F8VYL0|F8VYL0_HUMAN Carboxy-terminal domain RNA polymerase II polypeptide A small phosphatase 2 OS=Homo sapiens GN=CTD	4	1	1	1	0	0	0	0	0	0	1	0	0	0	0	0	0	0	0	0	0	0	1	0	0	0	0	0	0	0	0	0	0	0	1	0	0	0	0	0	11.2	11.2
A0A087WWX2;Q8TBM8;F2Z2L8;H7BZK3	A0A087WWX2;Q8TBM8;F2Z2L8;H7BZK3	2;2;1;1	2;2;1;1	2;2;1;1	DnaJ homolog subfamily B member 14	DNAJB14	tr|A0A087WWX2|A0A087WWX2_HUMAN DnaJ homolog subfamily B member 14 OS=Homo sapiens GN=DNAJB14 PE=1 SV=1;sp|Q8TBM8|DJB14_HUMAN DnaJ homolog subfamily B member 14 OS=Homo sapiens GN=DNAJB14 PE=1 SV=1;tr|F2Z2L8|F2Z2L8_HUMAN DnaJ homolog subfamily B member 14 O	4	2	2	2	0	0	0	0	0	0	1	1	1	0	0	1	0	0	0	0	0	0	1	1	1	0	0	1	0	0	0	0	0	0	1	1	1	0	0	1	28.4	28.4
A0A087WWY0;P08519	A0A087WWY0;P08519	2;2	2;2	2;2	Apolipoprotein(a)	LPA	tr|A0A087WWY0|A0A087WWY0_HUMAN Apolipoprotein(a) OS=Homo sapiens GN=LPA PE=1 SV=1;sp|P08519|APOA_HUMAN Apolipoprotein(a) OS=Homo sapiens GN=LPA PE=1 SV=1	2	2	2	2	0	0	2	0	0	0	0	0	0	2	0	0	0	0	2	0	0	0	0	0	0	2	0	0	0	0	2	0	0	0	0	0	0	2	0	0	22.6	22.6
A0A087WX08	A0A087WX08	22	19	1		ADD3	tr|A0A087WX08|A0A087WX08_HUMAN Gamma-adducin OS=Homo sapiens GN=ADD3 PE=1 SV=1	1	22	19	1	17	9	16	14	5	4	11	4	8	10	3	3	15	8	15	12	5	4	9	4	6	8	3	3	1	1	1	1	0	1	1	0	0	0	1	0	23.4	22
A0A087WX18;P01911	A0A087WX18;P01911	8;8	3;3	1;1	HLA class II histocompatibility antigen, DRB1-15 beta chain	HLA-DRB1	tr|A0A087WX18|A0A087WX18_HUMAN HLA class II histocompatibility antigen, DRB1-16 beta chain OS=Homo sapiens GN=HLA-DRB1 PE=1 SV=1;sp|P01911|2B1F_HUMAN HLA class II histocompatibility antigen, DRB1-15 beta chain OS=Homo sapiens GN=HLA-DRB1 PE=1 SV=2	2	8	3	1	4	3	4	8	2	3	3	0	0	2	0	0	0	0	1	3	1	0	0	0	0	0	0	0	0	0	0	1	0	0	0	0	0	0	0	0	41.7	17.7
A0A087WX19;A0A087WX45;Q6IPM2;H7C427;C9J5R6	A0A087WX19;A0A087WX45;Q6IPM2;H7C427;C9J5R6	2;2;2;1;1	2;2;2;1;1	2;2;2;1;1	IQ domain-containing protein E	IQCE	tr|A0A087WX19|A0A087WX19_HUMAN IQ domain-containing protein E OS=Homo sapiens GN=IQCE PE=1 SV=1;tr|A0A087WX45|A0A087WX45_HUMAN IQ domain-containing protein E OS=Homo sapiens GN=IQCE PE=1 SV=1;sp|Q6IPM2|IQCE_HUMAN IQ domain-containing protein E OS=Homo sapi	5	2	2	2	0	0	2	0	0	0	0	0	0	0	0	0	0	0	2	0	0	0	0	0	0	0	0	0	0	0	2	0	0	0	0	0	0	0	0	0	4.5	4.5
A0A087WX20;H0Y818;P40692	A0A087WX20;H0Y818;P40692	1;1;1	1;1;1	1;1;1	DNA mismatch repair protein Mlh1	MLH1	tr|A0A087WX20|A0A087WX20_HUMAN DNA mismatch repair protein Mlh1 (Fragment) OS=Homo sapiens GN=MLH1 PE=1 SV=1;tr|H0Y818|H0Y818_HUMAN DNA mismatch repair protein Mlh1 (Fragment) OS=Homo sapiens GN=MLH1 PE=1 SV=1;sp|P40692|MLH1_HUMAN DNA mismatch repair prote	3	1	1	1	0	1	0	0	0	0	0	1	0	1	0	1	0	1	0	0	0	0	0	1	0	1	0	1	0	1	0	0	0	0	0	1	0	1	0	1	8.1	8.1
A0A087WYF1;A0A087WX80;P24043	A0A087WYF1;A0A087WX80;P24043	14;14;14	14;14;14	14;14;14	Laminin subunit alpha-2	LAMA2	tr|A0A087WYF1|A0A087WYF1_HUMAN Laminin subunit alpha-2 OS=Homo sapiens GN=LAMA2 PE=1 SV=1;tr|A0A087WX80|A0A087WX80_HUMAN Laminin subunit alpha-2 OS=Homo sapiens GN=LAMA2 PE=1 SV=1;sp|P24043|LAMA2_HUMAN Laminin subunit alpha-2 OS=Homo sapiens GN=LAMA2 PE=1	3	14	14	14	1	0	2	3	0	0	6	0	1	5	5	5	1	0	2	3	0	0	6	0	1	5	5	5	1	0	2	3	0	0	6	0	1	5	5	5	6.5	6.5
A0A087WXC5;E7ESZ7;O95299;H7C2W5;H7C1Y7;H7C2X4;Q8N1B9;C9J6X0	A0A087WXC5;E7ESZ7;O95299	17;17;17;6;6;6;5;5	17;17;17;6;6;6;5;5	17;17;17;6;6;6;5;5	NADH dehydrogenase [ubiquinone] 1 alpha subcomplex subunit 10, mitochondrial	NDUFA10	tr|A0A087WXC5|A0A087WXC5_HUMAN NADH dehydrogenase [ubiquinone] 1 alpha subcomplex subunit 10, mitochondrial OS=Homo sapiens GN=NDUFA10 PE=1 SV=1;tr|E7ESZ7|E7ESZ7_HUMAN NADH dehydrogenase [ubiquinone] 1 alpha subcomplex subunit 10, mitochondrial OS=Homo sap	8	17	17	17	11	8	13	5	4	1	3	2	1	2	3	0	11	8	13	5	4	1	3	2	1	2	3	0	11	8	13	5	4	1	3	2	1	2	3	0	30.4	30.4
A0A087WXE2;Q8IZ73	A0A087WXE2;Q8IZ73	2;2	2;2	2;2	RNA pseudouridylate synthase domain-containing protein 2	RPUSD2	tr|A0A087WXE2|A0A087WXE2_HUMAN RNA pseudouridylate synthase domain-containing protein 2 (Fragment) OS=Homo sapiens GN=RPUSD2 PE=1 SV=1;sp|Q8IZ73|RUSD2_HUMAN RNA pseudouridylate synthase domain-containing protein 2 OS=Homo sapiens GN=RPUSD2 PE=1 SV=2	2	2	2	2	1	0	1	1	0	0	2	0	2	2	0	0	1	0	1	1	0	0	2	0	2	2	0	0	1	0	1	1	0	0	2	0	2	2	0	0	19.8	19.8
A0A087WXE3;H3BS64;A8MYR2;Q9NZV6	A0A087WXE3;H3BS64;A8MYR2;Q9NZV6	1;1;1;1	1;1;1;1	1;1;1;1	Methionine-R-sulfoxide reductase B1	MSRB1	tr|A0A087WXE3|A0A087WXE3_HUMAN Methionine-R-sulfoxide reductase B1 OS=Homo sapiens GN=MSRB1 PE=1 SV=1;tr|H3BS64|H3BS64_HUMAN Methionine-R-sulfoxide reductase B1 OS=Homo sapiens GN=MSRB1 PE=1 SV=1;tr|A8MYR2|A8MYR2_HUMAN Methionine-R-sulfoxide reductase B1 O	4	1	1	1	0	1	1	0	1	0	0	0	0	0	0	0	0	1	1	0	1	0	0	0	0	0	0	0	0	1	1	0	1	0	0	0	0	0	0	0	7.8	7.8
E9PMN5;E9PQ70;A0A087WXE9;Q6UXH9	E9PMN5;E9PQ70;A0A087WXE9;Q6UXH9	1;1;1;1	1;1;1;1	1;1;1;1	Inactive serine protease PAMR1	PAMR1	tr|E9PMN5|E9PMN5_HUMAN Inactive serine protease PAMR1 (Fragment) OS=Homo sapiens GN=PAMR1 PE=1 SV=7;tr|E9PQ70|E9PQ70_HUMAN Inactive serine protease PAMR1 (Fragment) OS=Homo sapiens GN=PAMR1 PE=1 SV=1;tr|A0A087WXE9|A0A087WXE9_HUMAN Inactive serine protease	4	1	1	1	0	1	0	0	0	0	0	1	0	0	0	0	0	1	0	0	0	0	0	1	0	0	0	0	0	1	0	0	0	0	0	1	0	0	0	0	9	9
A0A087WXF0;P51608	A0A087WXF0;P51608	37;37	37;37	14;14	Methyl-CpG-binding protein 2	MECP2	tr|A0A087WXF0|A0A087WXF0_HUMAN Methyl-CpG-binding protein 2 OS=Homo sapiens GN=MECP2 PE=1 SV=1;sp|P51608|MECP2_HUMAN Methyl-CpG-binding protein 2 OS=Homo sapiens GN=MECP2 PE=1 SV=1	2	37	37	14	14	14	22	17	13	12	21	28	21	24	23	23	14	14	22	17	13	12	21	28	21	24	23	23	6	7	8	7	7	7	9	13	8	11	10	9	64.2	64.2
A0A087WXI5;P12830;A0A087WX17;A0A087WU43;H3BVI7;H3BNC6;J3QKP1	A0A087WXI5;P12830	10;10;4;4;3;3;1	10;10;4;4;3;3;1	10;10;4;4;3;3;1	Cadherin-1;E-Cad/CTF1;E-Cad/CTF2;E-Cad/CTF3	CDH1	tr|A0A087WXI5|A0A087WXI5_HUMAN Cadherin-1 OS=Homo sapiens GN=CDH1 PE=1 SV=1;sp|P12830|CADH1_HUMAN Cadherin-1 OS=Homo sapiens GN=CDH1 PE=1 SV=3	7	10	10	10	3	7	7	6	6	5	6	5	2	7	5	7	3	7	7	6	6	5	6	5	2	7	5	7	3	7	7	6	6	5	6	5	2	7	5	7	13	13
A0A0G2JS92;B7Z879;A0A087WXL6;Q9H270	A0A0G2JS92;B7Z879;A0A087WXL6;Q9H270	2;2;2;1	2;2;2;1	2;2;2;1	Vacuolar protein sorting-associated protein 11 homolog	VPS11	tr|A0A0G2JS92|A0A0G2JS92_HUMAN Uncharacterized protein OS=Homo sapiens PE=1 SV=1;tr|B7Z879|B7Z879_HUMAN Uncharacterized protein OS=Homo sapiens GN=VPS11 PE=1 SV=1;tr|A0A087WXL6|A0A087WXL6_HUMAN Uncharacterized protein OS=Homo sapiens GN=VPS11 PE=1 SV=1;sp|	4	2	2	2	0	0	1	1	0	0	1	0	0	1	0	0	0	0	1	1	0	0	1	0	0	1	0	0	0	0	1	1	0	0	1	0	0	1	0	0	5.4	5.4
A0A087WXL8;A0A075B6N8;A0A087WVW2;P01860;A0A0C4DH29;A0A0B4J2H0;A0A0B4J1V5;A0A0B4J1V4;P01743	A0A087WXL8;A0A075B6N8;A0A087WVW2;P01860	28;27;27;27;1;1;1;1;1	17;16;16;16;1;1;1;1;1	12;11;11;11;1;1;1;1;1	Ig gamma-3 chain C region	IGHG3	tr|A0A087WXL8|A0A087WXL8_HUMAN Ig gamma-3 chain C region OS=Homo sapiens GN=IGHG3 PE=1 SV=1;tr|A0A075B6N8|A0A075B6N8_HUMAN Ig gamma-3 chain C region (Fragment) OS=Homo sapiens GN=IGHG3 PE=1 SV=1;tr|A0A087WVW2|A0A087WVW2_HUMAN Ig gamma-3 chain C region OS=H	9	28	17	12	8	13	13	15	22	19	12	22	18	13	23	20	3	9	6	6	14	12	5	15	10	5	13	13	1	6	4	3	9	7	3	10	7	3	9	8	49.5	36.9
A0A087WXM0;Q01167	A0A087WXM0;Q01167	3;3	3;3	3;3	Forkhead box protein K2	FOXK2	tr|A0A087WXM0|A0A087WXM0_HUMAN Forkhead box protein K2 OS=Homo sapiens GN=FOXK2 PE=1 SV=1;sp|Q01167|FOXK2_HUMAN Forkhead box protein K2 OS=Homo sapiens GN=FOXK2 PE=1 SV=3	2	3	3	3	1	0	1	1	0	0	1	2	2	1	2	0	1	0	1	1	0	0	1	2	2	1	2	0	1	0	1	1	0	0	1	2	2	1	2	0	10.7	10.7
A0A087WXM6;J3QQT2;J3KRX5;A0A0A6YYL6;P18621;J3KRB3;A0A087WWH0;J3QS96;J3QLC8;A0A0A0MRF8;A0A087WY81;J3KSJ0	A0A087WXM6;J3QQT2;J3KRX5;A0A0A6YYL6;P18621;J3KRB3;A0A087WWH0;J3QS96;J3QLC8;A0A0A0MRF8	17;17;17;17;17;13;13;13;13;13;8;5	17;17;17;17;17;13;13;13;13;13;8;5	17;17;17;17;17;13;13;13;13;13;8;5	60S ribosomal protein L17	RPL17;RPL17-C18orf32	tr|A0A087WXM6|A0A087WXM6_HUMAN 60S ribosomal protein L17 (Fragment) OS=Homo sapiens GN=RPL17 PE=3 SV=1;tr|J3QQT2|J3QQT2_HUMAN 60S ribosomal protein L17 (Fragment) OS=Homo sapiens GN=RPL17 PE=3 SV=1;tr|J3KRX5|J3KRX5_HUMAN 60S ribosomal protein L17 (Fragment	12	17	17	17	10	9	8	10	10	10	10	12	8	10	10	12	10	9	8	10	10	10	10	12	8	10	10	12	10	9	8	10	10	10	10	12	8	10	10	12	63.3	63.3
A0A087WXN9;Q765P7	A0A087WXN9;Q765P7	2;2	2;2	2;2	MTSS1-like protein	MTSS1L	tr|A0A087WXN9|A0A087WXN9_HUMAN MTSS1-like protein OS=Homo sapiens GN=MTSS1L PE=1 SV=1;sp|Q765P7|MTSSL_HUMAN MTSS1-like protein OS=Homo sapiens GN=MTSS1L PE=1 SV=1	2	2	2	2	1	1	0	1	0	0	1	1	0	1	0	1	1	1	0	1	0	0	1	1	0	1	0	1	1	1	0	1	0	0	1	1	0	1	0	1	4.7	4.7
F5H8H3;A0A087WXR2;Q9Y365;F5GWK5;F5H5A8;F5H3G8;F5H0V7;F5H8G1;F5GY11;F5H1Z6;F5GY07	F5H8H3;A0A087WXR2;Q9Y365;F5GWK5;F5H5A8;F5H3G8;F5H0V7;F5H8G1;F5GY11;F5H1Z6	3;3;3;2;2;2;2;2;2;2;1	3;3;3;2;2;2;2;2;2;2;1	3;3;3;2;2;2;2;2;2;2;1	PCTP-like protein	STARD10	tr|F5H8H3|F5H8H3_HUMAN PCTP-like protein OS=Homo sapiens GN=STARD10 PE=1 SV=1;tr|A0A087WXR2|A0A087WXR2_HUMAN PCTP-like protein OS=Homo sapiens GN=STARD10 PE=1 SV=1;sp|Q9Y365|PCTL_HUMAN PCTP-like protein OS=Homo sapiens GN=STARD10 PE=1 SV=2;tr|F5GWK5|F5GWK5	11	3	3	3	1	0	1	0	0	1	2	1	1	2	1	1	1	0	1	0	0	1	2	1	1	2	1	1	1	0	1	0	0	1	2	1	1	2	1	1	16.8	16.8
A0A087WXS7;O43681;K7ERW9	A0A087WXS7;O43681	6;6;1	6;6;1	6;6;1	ATPase ASNA1	ASNA1	tr|A0A087WXS7|A0A087WXS7_HUMAN ATPase ASNA1 OS=Homo sapiens GN=ASNA1 PE=1 SV=1;sp|O43681|ASNA_HUMAN ATPase ASNA1 OS=Homo sapiens GN=ASNA1 PE=1 SV=2	3	6	6	6	4	2	4	3	2	1	3	2	3	2	0	1	4	2	4	3	2	1	3	2	3	2	0	1	4	2	4	3	2	1	3	2	3	2	0	1	23.6	23.6
H7BXI1;A0A087WXU3;A0FGR8	H7BXI1;A0A087WXU3;A0FGR8	9;9;9	9;9;9	9;9;9	Extended synaptotagmin-2	ESYT2	tr|H7BXI1|H7BXI1_HUMAN Extended synaptotagmin-2 (Fragment) OS=Homo sapiens GN=ESYT2 PE=1 SV=1;tr|A0A087WXU3|A0A087WXU3_HUMAN Extended synaptotagmin-2 OS=Homo sapiens GN=ESYT2 PE=1 SV=1;sp|A0FGR8|ESYT2_HUMAN Extended synaptotagmin-2 OS=Homo sapiens GN=ESYT2	3	9	9	9	3	2	5	6	0	2	3	0	2	2	1	1	3	2	5	6	0	2	3	0	2	2	1	1	3	2	5	6	0	2	3	0	2	2	1	1	16.2	16.2
A0A087WXV4;P41235	A0A087WXV4;P41235	2;2	2;2	2;2	Hepatocyte nuclear factor 4-alpha	HNF4A	tr|A0A087WXV4|A0A087WXV4_HUMAN Hepatocyte nuclear factor 4-alpha OS=Homo sapiens GN=HNF4A PE=1 SV=1;sp|P41235|HNF4A_HUMAN Hepatocyte nuclear factor 4-alpha OS=Homo sapiens GN=HNF4A PE=1 SV=3	2	2	2	2	1	0	1	1	0	0	0	0	1	1	0	0	1	0	1	1	0	0	0	0	1	1	0	0	1	0	1	1	0	0	0	0	1	1	0	0	7.3	7.3
A0A087WXW9;P20908;H7BY82;P12107	A0A087WXW9;P20908	6;5;1;1	6;5;1;1	6;5;1;1	Collagen alpha-1(V) chain	COL5A1	tr|A0A087WXW9|A0A087WXW9_HUMAN Collagen alpha-1(V) chain OS=Homo sapiens GN=COL5A1 PE=1 SV=1;sp|P20908|CO5A1_HUMAN Collagen alpha-1(V) chain OS=Homo sapiens GN=COL5A1 PE=1 SV=3	4	6	6	6	1	1	0	0	0	0	0	2	0	0	3	0	1	1	0	0	0	0	0	2	0	0	3	0	1	1	0	0	0	0	0	2	0	0	3	0	6.2	6.2
A0A087WXX9;P54646	A0A087WXX9;P54646	6;6	4;4	4;4	5-AMP-activated protein kinase catalytic subunit alpha-2	PRKAA2	tr|A0A087WXX9|A0A087WXX9_HUMAN 5-AMP-activated protein kinase catalytic subunit alpha-2 OS=Homo sapiens GN=PRKAA2 PE=1 SV=1;sp|P54646|AAPK2_HUMAN 5-AMP-activated protein kinase catalytic subunit alpha-2 OS=Homo sapiens GN=PRKAA2 PE=1 SV=2	2	6	4	4	1	2	3	3	0	1	3	0	2	2	0	1	0	1	3	2	0	0	1	0	1	1	0	0	0	1	3	2	0	0	1	0	1	1	0	0	16.5	10.5
A0A087WXZ3;Q9Y5A9;S4R3V3;S4R3J8	A0A087WXZ3;Q9Y5A9;S4R3V3	3;3;2;1	2;2;2;1	2;2;2;1	YTH domain-containing family protein 2	YTHDF2	tr|A0A087WXZ3|A0A087WXZ3_HUMAN YTH domain-containing family protein 2 OS=Homo sapiens GN=YTHDF2 PE=1 SV=1;sp|Q9Y5A9|YTHD2_HUMAN YTH domain-containing family protein 2 OS=Homo sapiens GN=YTHDF2 PE=1 SV=2;tr|S4R3V3|S4R3V3_HUMAN YTH domain-containing family p	4	3	2	2	2	1	2	2	1	1	2	1	3	2	1	1	2	1	2	2	1	1	2	1	2	2	1	1	2	1	2	2	1	1	2	1	2	2	1	1	5.6	4
A0A087WY00;F8WE88;F8W6H6;Q9Y4I1;G3V394;Q9UES5;O95317;E7ERV5	A0A087WY00;F8WE88;F8W6H6;Q9Y4I1;G3V394;Q9UES5;O95317;E7ERV5	4;4;4;4;3;2;2;2	4;4;4;4;3;2;2;2	4;4;4;4;3;2;2;2	Unconventional myosin-Va	MYO5A	tr|A0A087WY00|A0A087WY00_HUMAN Unconventional myosin-Va OS=Homo sapiens GN=MYO5A PE=1 SV=1;tr|F8WE88|F8WE88_HUMAN Unconventional myosin-Va OS=Homo sapiens GN=MYO5A PE=1 SV=2;tr|F8W6H6|F8W6H6_HUMAN Unconventional myosin-Va OS=Homo sapiens GN=MYO5A PE=1 SV=2	8	4	4	4	0	0	0	0	0	0	1	1	0	0	0	3	0	0	0	0	0	0	1	1	0	0	0	3	0	0	0	0	0	0	1	1	0	0	0	3	3.4	3.4
A0A087WY19;Q96CW6	A0A087WY19;Q96CW6	1;1	1;1	1;1	Probable RNA polymerase II nuclear localization protein SLC7A6OS	SLC7A6OS	tr|A0A087WY19|A0A087WY19_HUMAN Probable RNA polymerase II nuclear localization protein SLC7A6OS OS=Homo sapiens GN=SLC7A6OS PE=1 SV=1;sp|Q96CW6|S7A6O_HUMAN Probable RNA polymerase II nuclear localization protein SLC7A6OS OS=Homo sapiens GN=SLC7A6OS PE=1 SV	2	1	1	1	0	0	0	0	0	0	0	0	0	0	0	1	0	0	0	0	0	0	0	0	0	0	0	1	0	0	0	0	0	0	0	0	0	0	0	1	5.9	5.9
A0A087WY55;Q9NP79;Q5TGM0	A0A087WY55;Q9NP79;Q5TGM0	4;4;2	4;4;2	4;4;2	Vacuolar protein sorting-associated protein VTA1 homolog	VTA1	tr|A0A087WY55|A0A087WY55_HUMAN Chromosome 6 open reading frame 55, isoform CRA_b OS=Homo sapiens GN=VTA1 PE=1 SV=1;sp|Q9NP79|VTA1_HUMAN Vacuolar protein sorting-associated protein VTA1 homolog OS=Homo sapiens GN=VTA1 PE=1 SV=1;tr|Q5TGM0|Q5TGM0_HUMAN Vacuol	3	4	4	4	2	3	4	3	3	2	3	2	3	2	3	3	2	3	4	3	3	2	3	2	3	2	3	3	2	3	4	3	3	2	3	2	3	2	3	3	18.6	18.6
A0A087WY61;K4DIE0;F5H4J1;F5H6Y5;F5H0Z7;F5H763	A0A087WY61	115;34;34;26;1;1	115;34;34;26;1;1	0;0;0;0;0;0		NUMA1	tr|A0A087WY61|A0A087WY61_HUMAN Nuclear mitotic apparatus protein 1 OS=Homo sapiens GN=NUMA1 PE=1 SV=1	6	115	115	0	39	61	38	41	47	34	37	52	28	38	57	41	39	61	38	41	47	34	37	52	28	38	57	41	0	0	0	0	0	0	0	0	0	0	0	0	58.3	58.3
Q6ICJ4;A0A087WY67;G9J6Q5;P0CG30;P0CG29	Q6ICJ4;A0A087WY67;G9J6Q5;P0CG30;P0CG29	2;2;2;2;2	1;1;1;1;1	1;1;1;1;1	Glutathione S-transferase theta-2B;Glutathione S-transferase theta-2	Em:AP000351.3;GSTT2;GSTT2B	tr|Q6ICJ4|Q6ICJ4_HUMAN Em:AP000351.3 protein OS=Homo sapiens GN=Em:AP000351.3 PE=2 SV=1;tr|A0A087WY67|A0A087WY67_HUMAN Glutathione S-transferase theta-2 OS=Homo sapiens GN=GSTT2 PE=3 SV=1;tr|G9J6Q5|G9J6Q5_HUMAN GSTT2 OS=Homo sapiens GN=GSTT2 PE=2 SV=1;sp|P	5	2	1	1	0	1	1	1	0	0	0	1	0	0	0	0	0	1	0	1	0	0	0	1	0	0	0	0	0	1	0	1	0	0	0	1	0	0	0	0	10	7
A0A087WY71;E9PFW3;Q96CW1;C9JJ47;H7C4C3	A0A087WY71;E9PFW3;Q96CW1	5;5;5;2;1	5;5;5;2;1	5;5;5;2;1	AP-2 complex subunit mu	AP2M1	tr|A0A087WY71|A0A087WY71_HUMAN AP-2 complex subunit mu OS=Homo sapiens GN=AP2M1 PE=1 SV=1;tr|E9PFW3|E9PFW3_HUMAN AP-2 complex subunit mu OS=Homo sapiens GN=AP2M1 PE=1 SV=1;sp|Q96CW1|AP2M1_HUMAN AP-2 complex subunit mu OS=Homo sapiens GN=AP2M1 PE=1 SV=2	5	5	5	5	2	1	3	2	0	1	3	0	1	2	0	0	2	1	3	2	0	1	3	0	1	2	0	0	2	1	3	2	0	1	3	0	1	2	0	0	17.5	17.5
D6RAW0;D6RFM0;D6RAH7;H9KV45;A0A0A0MQU3;A0A087WY85;P62837;P61077;D6RA11;A0A087WW00;C9J9H9;Q9Y2X8;P51668	D6RAW0;D6RFM0;D6RAH7;H9KV45;A0A0A0MQU3;A0A087WY85;P62837;P61077;D6RA11;A0A087WW00;C9J9H9;Q9Y2X8;P51668	2;2;2;2;2;2;2;2;1;1;1;1;1	2;2;2;2;2;2;2;2;1;1;1;1;1	2;2;2;2;2;2;2;2;1;1;1;1;1	Ubiquitin-conjugating enzyme E2 D2;Ubiquitin-conjugating enzyme E2 D3;Ubiquitin-conjugating enzyme E2 D4;Ubiquitin-conjugating enzyme E2 D1	UBE2D3;UBE2D2;UBE2D1;UBE2D4	tr|D6RAW0|D6RAW0_HUMAN Ubiquitin-conjugating enzyme E2 D3 (Fragment) OS=Homo sapiens GN=UBE2D3 PE=3 SV=1;tr|D6RFM0|D6RFM0_HUMAN Ubiquitin-conjugating enzyme E2 D2 (Fragment) OS=Homo sapiens GN=UBE2D2 PE=3 SV=1;tr|D6RAH7|D6RAH7_HUMAN Ubiquitin-conjugating e	13	2	2	2	2	0	1	1	0	0	1	2	0	1	0	0	2	0	1	1	0	0	1	2	0	1	0	0	2	0	1	1	0	0	1	2	0	1	0	0	40.3	40.3
A0A087WY86;Q96AD5	A0A087WY86;Q96AD5	3;3	3;3	3;3	Patatin-like phospholipase domain-containing protein 2	PNPLA2	tr|A0A087WY86|A0A087WY86_HUMAN Patatin-like phospholipase domain-containing protein 2 OS=Homo sapiens GN=PNPLA2 PE=1 SV=1;sp|Q96AD5|PLPL2_HUMAN Patatin-like phospholipase domain-containing protein 2 OS=Homo sapiens GN=PNPLA2 PE=1 SV=1	2	3	3	3	0	0	2	0	0	0	0	0	1	0	0	0	0	0	2	0	0	0	0	0	1	0	0	0	0	0	2	0	0	0	0	0	1	0	0	0	12.6	12.6
A0A087WYC5;A0A087WSX2	A0A087WYC5	32;1	1;1	0;0		IGHG1	tr|A0A087WYC5|A0A087WYC5_HUMAN Ig gamma-1 chain C region OS=Homo sapiens GN=IGHG1 PE=1 SV=1	2	32	1	0	16	11	14	24	18	24	18	21	19	22	22	21	0	0	0	1	0	0	0	0	1	1	0	0	0	0	0	0	0	0	0	0	0	0	0	0	54.5	2.3
A0A087WYC8;Q9BZI7	A0A087WYC8;Q9BZI7	1;1	1;1	1;1	Regulator of nonsense transcripts 3B	UPF3B	tr|A0A087WYC8|A0A087WYC8_HUMAN Regulator of nonsense transcripts 3B OS=Homo sapiens GN=UPF3B PE=1 SV=1;sp|Q9BZI7|REN3B_HUMAN Regulator of nonsense transcripts 3B OS=Homo sapiens GN=UPF3B PE=1 SV=1	2	1	1	1	0	1	0	1	1	0	0	0	0	0	0	0	0	1	0	1	1	0	0	0	0	0	0	0	0	1	0	1	1	0	0	0	0	0	0	0	5.1	5.1
H3BN27;A0A087WYE0;Q9Y342	H3BN27;A0A087WYE0;Q9Y342	1;1;1	1;1;1	1;1;1	Plasmolipin	PLLP	tr|H3BN27|H3BN27_HUMAN Plasmolipin OS=Homo sapiens GN=PLLP PE=1 SV=1;tr|A0A087WYE0|A0A087WYE0_HUMAN Plasmolipin OS=Homo sapiens GN=PLLP PE=1 SV=1;sp|Q9Y342|PLLP_HUMAN Plasmolipin OS=Homo sapiens GN=PLLP PE=1 SV=1	3	1	1	1	1	1	1	1	1	0	1	0	1	1	1	1	1	1	1	1	1	0	1	0	1	1	1	1	1	1	1	1	1	0	1	0	1	1	1	1	8.1	8.1
A0A087WYF7;Q6UXV4;A0A087WUX8	A0A087WYF7;Q6UXV4;A0A087WUX8	16;16;12	16;16;12	16;16;12	MICOS complex subunit MIC27	APOOL	tr|A0A087WYF7|A0A087WYF7_HUMAN MICOS complex subunit OS=Homo sapiens GN=APOOL PE=1 SV=1;sp|Q6UXV4|MIC27_HUMAN MICOS complex subunit MIC27 OS=Homo sapiens GN=APOOL PE=1 SV=1;tr|A0A087WUX8|A0A087WUX8_HUMAN MICOS complex subunit OS=Homo sapiens GN=APOOL PE=1	3	16	16	16	9	9	9	7	9	4	10	7	10	7	11	12	9	9	9	7	9	4	10	7	10	7	11	12	9	9	9	7	9	4	10	7	10	7	11	12	53	53
E9PFH7;A0A087WYG2;Q9UPT6	E9PFH7;A0A087WYG2;Q9UPT6	6;6;6	3;3;3	3;3;3	C-Jun-amino-terminal kinase-interacting protein 3	MAPK8IP3	tr|E9PFH7|E9PFH7_HUMAN C-Jun-amino-terminal kinase-interacting protein 3 OS=Homo sapiens GN=MAPK8IP3 PE=1 SV=1;tr|A0A087WYG2|A0A087WYG2_HUMAN C-Jun-amino-terminal kinase-interacting protein 3 OS=Homo sapiens GN=MAPK8IP3 PE=1 SV=1;sp|Q9UPT6|JIP3_HUMAN C-Jun	3	6	3	3	2	0	2	1	1	1	2	0	2	2	0	2	1	0	1	1	0	0	1	0	2	1	0	0	1	0	1	1	0	0	1	0	2	1	0	0	4.4	2.7
G3V3G2;G3V535;A0A087WYI2	G3V3G2;G3V535;A0A087WYI2	1;1;1	1;1;1	1;1;1		EVL	tr|G3V3G2|G3V3G2_HUMAN Ena/VASP-like protein OS=Homo sapiens GN=EVL PE=1 SV=1;tr|G3V535|G3V535_HUMAN Ena/VASP-like protein OS=Homo sapiens GN=EVL PE=1 SV=1;tr|A0A087WYI2|A0A087WYI2_HUMAN Ena/VASP-like protein OS=Homo sapiens GN=EVL PE=1 SV=1	3	1	1	1	0	1	0	1	0	0	0	0	0	0	0	0	0	1	0	1	0	0	0	0	0	0	0	0	0	1	0	1	0	0	0	0	0	0	0	0	9.1	9.1
A0A087WYK2;Q9BYP7	A0A087WYK2;Q9BYP7	3;3	3;3	3;3	Serine/threonine-protein kinase WNK3	WNK3	tr|A0A087WYK2|A0A087WYK2_HUMAN Serine/threonine-protein kinase WNK3 OS=Homo sapiens GN=WNK3 PE=1 SV=1;sp|Q9BYP7|WNK3_HUMAN Serine/threonine-protein kinase WNK3 OS=Homo sapiens GN=WNK3 PE=1 SV=3	2	3	3	3	0	0	0	0	0	0	1	3	0	0	1	0	0	0	0	0	0	0	1	3	0	0	1	0	0	0	0	0	0	0	1	3	0	0	1	0	3.2	3.2
A0A087WYN9;Q7Z478	A0A087WYN9;Q7Z478	5;5	5;5	5;5	ATP-dependent RNA helicase DHX29	DHX29	tr|A0A087WYN9|A0A087WYN9_HUMAN ATP-dependent RNA helicase DHX29 OS=Homo sapiens GN=DHX29 PE=1 SV=1;sp|Q7Z478|DHX29_HUMAN ATP-dependent RNA helicase DHX29 OS=Homo sapiens GN=DHX29 PE=1 SV=2	2	5	5	5	1	2	1	1	3	0	2	2	0	1	2	2	1	2	1	1	3	0	2	2	0	1	2	2	1	2	1	1	3	0	2	2	0	1	2	2	5.4	5.4
A0A087WYP2;Q8IZQ5;H0YE28	A0A087WYP2;Q8IZQ5;H0YE28	4;4;2	4;4;2	4;4;2	Selenoprotein H	C11orf31;SELH	tr|A0A087WYP2|A0A087WYP2_HUMAN Selenoprotein H OS=Homo sapiens GN=C11orf31 PE=1 SV=1;sp|Q8IZQ5|SELH_HUMAN Selenoprotein H OS=Homo sapiens GN=SELH PE=1 SV=2;tr|H0YE28|H0YE28_HUMAN Selenoprotein H (Fragment) OS=Homo sapiens GN=C11orf31 PE=1 SV=1	3	4	4	4	2	1	1	1	0	0	1	2	2	1	1	1	2	1	1	1	0	0	1	2	2	1	1	1	2	1	1	1	0	0	1	2	2	1	1	1	24	24
A0A087WYT3;Q15185;B4DDC6	A0A087WYT3;Q15185	9;9;3	9;9;3	9;9;3	Prostaglandin E synthase 3	PTGES3	tr|A0A087WYT3|A0A087WYT3_HUMAN Prostaglandin E synthase 3 OS=Homo sapiens GN=PTGES3 PE=1 SV=1;sp|Q15185|TEBP_HUMAN Prostaglandin E synthase 3 OS=Homo sapiens GN=PTGES3 PE=1 SV=1	3	9	9	9	5	3	5	4	3	5	5	5	5	5	4	6	5	3	5	4	3	5	5	5	5	5	4	6	5	3	5	4	3	5	5	5	5	5	4	6	36	36
A0A087WYT5;P20338	A0A087WYT5;P20338	1;1	1;1	1;1	Ras-related protein Rab-4A	RAB4A	tr|A0A087WYT5|A0A087WYT5_HUMAN Ras-related protein Rab-4A OS=Homo sapiens GN=RAB4A PE=1 SV=1;sp|P20338|RAB4A_HUMAN Ras-related protein Rab-4A OS=Homo sapiens GN=RAB4A PE=1 SV=3	2	1	1	1	1	0	0	0	0	0	1	0	0	1	0	0	1	0	0	0	0	0	1	0	0	1	0	0	1	0	0	0	0	0	1	0	0	1	0	0	11.5	11.5
A0A087WYU1;Q9Y5X1	A0A087WYU1;Q9Y5X1	8;8	8;8	8;8	Sorting nexin;Sorting nexin-9	SNX9	tr|A0A087WYU1|A0A087WYU1_HUMAN Sorting nexin OS=Homo sapiens GN=SNX9 PE=1 SV=1;sp|Q9Y5X1|SNX9_HUMAN Sorting nexin-9 OS=Homo sapiens GN=SNX9 PE=1 SV=1	2	8	8	8	1	2	4	3	0	1	3	2	1	2	3	4	1	2	4	3	0	1	3	2	1	2	3	4	1	2	4	3	0	1	3	2	1	2	3	4	20.4	20.4
A0A087WYU6;A0A0A0MS36;X5D289;Q9NPH0;A0A087WW36;V9GZ71	A0A087WYU6;A0A0A0MS36;X5D289;Q9NPH0;A0A087WW36;V9GZ71	3;3;3;3;2;2	3;3;3;3;2;2	3;3;3;3;2;2	Lysophosphatidic acid phosphatase type 6	ACP6	tr|A0A087WYU6|A0A087WYU6_HUMAN Lysophosphatidic acid phosphatase type 6 (Fragment) OS=Homo sapiens GN=ACP6 PE=1 SV=1;tr|A0A0A0MS36|A0A0A0MS36_HUMAN Lysophosphatidic acid phosphatase type 6 OS=Homo sapiens GN=ACP6 PE=1 SV=1;tr|X5D289|X5D289_HUMAN Acid phosp	6	3	3	3	1	1	1	0	0	0	1	0	1	3	0	0	1	1	1	0	0	0	1	0	1	3	0	0	1	1	1	0	0	0	1	0	1	3	0	0	22.9	22.9
A0A087WZ06;Q13188;E5RFQ9	A0A087WZ06;Q13188;E5RFQ9	4;4;2	4;4;2	4;4;2	Serine/threonine-protein kinase 3;Serine/threonine-protein kinase 3 36kDa subunit;Serine/threonine-protein kinase 3 20kDa subunit	STK3	tr|A0A087WZ06|A0A087WZ06_HUMAN Serine/threonine-protein kinase 3 OS=Homo sapiens GN=STK3 PE=1 SV=1;sp|Q13188|STK3_HUMAN Serine/threonine-protein kinase 3 OS=Homo sapiens GN=STK3 PE=1 SV=2;tr|E5RFQ9|E5RFQ9_HUMAN Serine/threonine-protein kinase 3 (Fragment)	3	4	4	4	1	3	1	3	0	0	4	1	2	3	1	2	1	3	1	3	0	0	4	1	2	3	1	2	1	3	1	3	0	0	4	1	2	3	1	2	11.6	11.6
E9PKS4;B3KUF4;A0A087WZ09;Q9BWX5;P43694;P23771;P23769	E9PKS4;B3KUF4;A0A087WZ09;Q9BWX5;P43694;P23771;P23769	1;1;1;1;1;1;1	1;1;1;1;1;1;1	1;1;1;1;1;1;1	Transcription factor GATA-5;Transcription factor GATA-4;Trans-acting T-cell-specific transcription factor GATA-3;Endothelial transcription factor GATA-2	GATA4;GATA5;GATA3;GATA2	tr|E9PKS4|E9PKS4_HUMAN Transcription factor GATA-4 (Fragment) OS=Homo sapiens GN=GATA4 PE=1 SV=1;tr|B3KUF4|B3KUF4_HUMAN Transcription factor GATA-4 OS=Homo sapiens GN=GATA4 PE=1 SV=1;tr|A0A087WZ09|A0A087WZ09_HUMAN Transcription factor GATA-4 OS=Homo sapien	7	1	1	1	0	1	0	0	0	0	0	0	0	0	0	0	0	1	0	0	0	0	0	0	0	0	0	0	0	1	0	0	0	0	0	0	0	0	0	0	9.1	9.1
A0A087WZ13;E9PAU2;Q8IY67;K7EQG2;K7EKR9	A0A087WZ13;E9PAU2	13;12;6;3;2	13;12;6;3;2	13;12;6;3;2		RAVER1	tr|A0A087WZ13|A0A087WZ13_HUMAN Ribonucleoprotein PTB-binding 1 OS=Homo sapiens GN=RAVER1 PE=1 SV=1;tr|E9PAU2|E9PAU2_HUMAN Ribonucleoprotein PTB-binding 1 OS=Homo sapiens GN=RAVER1 PE=1 SV=1	5	13	13	13	2	0	4	5	0	0	3	4	6	6	4	1	2	0	4	5	0	0	3	4	6	6	4	1	2	0	4	5	0	0	3	4	6	6	4	1	35.2	35.2
A0A087X0J3;A0A087WZ15;P40123;B7Z385;E9PDI2;F8WEW0	A0A087X0J3;A0A087WZ15;P40123;B7Z385;E9PDI2	4;4;4;3;2;1	4;4;4;3;2;1	4;4;4;3;2;1	Adenylyl cyclase-associated protein;Adenylyl cyclase-associated protein 2	CAP2	tr|A0A087X0J3|A0A087X0J3_HUMAN Adenylyl cyclase-associated protein OS=Homo sapiens GN=CAP2 PE=1 SV=1;tr|A0A087WZ15|A0A087WZ15_HUMAN Adenylyl cyclase-associated protein OS=Homo sapiens GN=CAP2 PE=1 SV=1;sp|P40123|CAP2_HUMAN Adenylyl cyclase-associated prote	6	4	4	4	2	1	0	2	1	0	3	0	0	0	0	3	2	1	0	2	1	0	3	0	0	0	0	3	2	1	0	2	1	0	3	0	0	0	0	3	18.5	18.5
E5RHB5;A0A087WZ32;A0A087X038;A8K727;Q9HB19	E5RHB5;A0A087WZ32;A0A087X038;A8K727;Q9HB19	1;1;1;1;1	1;1;1;1;1	1;1;1;1;1	Pleckstrin homology domain-containing family A member 2	PLEKHA2	tr|E5RHB5|E5RHB5_HUMAN Pleckstrin homology domain-containing family A member 2 OS=Homo sapiens GN=PLEKHA2 PE=1 SV=1;tr|A0A087WZ32|A0A087WZ32_HUMAN Pleckstrin homology domain-containing family A member 2 OS=Homo sapiens GN=PLEKHA2 PE=1 SV=1;tr|A0A087X038|A0	5	1	1	1	1	0	1	1	0	0	1	0	1	1	0	0	1	0	1	1	0	0	1	0	1	1	0	0	1	0	1	1	0	0	1	0	1	1	0	0	4.4	4.4
E0YMJ8;A0A0C4DGS8;A0A087WZC2;P35680;A0A087WXS2	E0YMJ8;A0A0C4DGS8;A0A087WZC2;P35680;A0A087WXS2	4;4;4;4;3	4;4;4;4;3	3;3;3;3;2	Hepatocyte nuclear factor 1-beta	HNF1B	tr|E0YMJ8|E0YMJ8_HUMAN HNF1 beta A splice variant 3 OS=Homo sapiens GN=HNF1B PE=1 SV=1;tr|A0A0C4DGS8|A0A0C4DGS8_HUMAN Hepatocyte nuclear factor 1-beta OS=Homo sapiens GN=HNF1B PE=1 SV=1;tr|A0A087WZC2|A0A087WZC2_HUMAN Hepatocyte nuclear factor 1-beta OS=Hom	5	4	4	3	1	3	2	2	1	2	0	2	0	0	0	1	1	3	2	2	1	2	0	2	0	0	0	1	1	2	2	2	1	2	0	2	0	0	0	1	13.4	13.4
A0A087WZE4;P02549;V9GY79	A0A087WZE4;P02549	59;59;4	59;59;4	59;59;4	Spectrin alpha chain, erythrocytic 1	SPTA1	tr|A0A087WZE4|A0A087WZE4_HUMAN Spectrin alpha chain, erythrocytic 1 OS=Homo sapiens GN=SPTA1 PE=1 SV=1;sp|P02549|SPTA1_HUMAN Spectrin alpha chain, erythrocytic 1 OS=Homo sapiens GN=SPTA1 PE=1 SV=5	3	59	59	59	0	12	1	3	15	36	0	30	11	26	10	26	0	12	1	3	15	36	0	30	11	26	10	26	0	12	1	3	15	36	0	30	11	26	10	26	28.4	28.4
A0A087WZH7;P29966	A0A087WZH7;P29966	15;15	15;15	15;15	Myristoylated alanine-rich C-kinase substrate	MARCKS	tr|A0A087WZH7|A0A087WZH7_HUMAN Myristoylated alanine-rich C-kinase substrate OS=Homo sapiens GN=MARCKS PE=1 SV=1;sp|P29966|MARCS_HUMAN Myristoylated alanine-rich C-kinase substrate OS=Homo sapiens GN=MARCKS PE=1 SV=4	2	15	15	15	6	5	10	8	2	5	12	5	11	12	5	7	6	5	10	8	2	5	12	5	11	12	5	7	6	5	10	8	2	5	12	5	11	12	5	7	49.4	49.4
A0A087WZH9;A0A0B4J1U0;P01607;P01599;P01593	A0A087WZH9;A0A0B4J1U0	3;2;1;1;1	3;2;1;1;1	1;1;0;0;0		IGKV1D-33	tr|A0A087WZH9|A0A087WZH9_HUMAN Protein IGKV1-33 OS=Homo sapiens GN=IGKV1D-33 PE=1 SV=1;tr|A0A0B4J1U0|A0A0B4J1U0_HUMAN Protein IGKV1-33 (Fragment) OS=Homo sapiens GN=IGKV1D-33 PE=1 SV=1	5	3	3	1	2	2	1	2	2	2	2	2	2	3	1	2	2	2	1	2	2	2	2	2	2	3	1	2	0	0	0	0	0	0	0	0	0	1	0	0	56.5	56.5
A0A087WZI4;X6R4H8;Q6ZMM2;A0A087X1N9;A0A087WVY8	A0A087WZI4;X6R4H8;Q6ZMM2;A0A087X1N9;A0A087WVY8	2;2;2;1;1	2;2;2;1;1	2;2;2;1;1	ADAMTS-like protein 5	ADAMTSL5	tr|A0A087WZI4|A0A087WZI4_HUMAN ADAMTS-like protein 5 (Fragment) OS=Homo sapiens GN=ADAMTSL5 PE=1 SV=1;tr|X6R4H8|X6R4H8_HUMAN ADAMTS-like protein 5 OS=Homo sapiens GN=ADAMTSL5 PE=1 SV=1;sp|Q6ZMM2|ATL5_HUMAN ADAMTS-like protein 5 OS=Homo sapiens GN=ADAMTSL5	5	2	2	2	0	0	0	2	0	0	2	1	0	0	0	0	0	0	0	2	0	0	2	1	0	0	0	0	0	0	0	2	0	0	2	1	0	0	0	0	16.2	16.2
A0A087WZK9;B3KS98;O15372;E5RJT0	A0A087WZK9;B3KS98;O15372	6;6;6;1	6;6;6;1	6;6;6;1	Eukaryotic translation initiation factor 3 subunit H	EIF3H	tr|A0A087WZK9|A0A087WZK9_HUMAN Eukaryotic translation initiation factor 3 subunit H OS=Homo sapiens GN=EIF3H PE=1 SV=1;tr|B3KS98|B3KS98_HUMAN Eukaryotic translation initiation factor 3 subunit H OS=Homo sapiens GN=EIF3H PE=1 SV=1;sp|O15372|EIF3H_HUMAN Euka	4	6	6	6	3	3	3	2	2	2	3	1	2	3	1	3	3	3	3	2	2	2	3	1	2	3	1	3	3	3	3	2	2	2	3	1	2	3	1	3	24.1	24.1
D6RHI9;A0A087WZM2;O00584;D6REQ6;H0YAE9;A0A087WWI1;J3QQ64	D6RHI9;A0A087WZM2;O00584;D6REQ6;H0YAE9	13;13;13;11;8;3;2	13;13;13;11;8;3;2	13;13;13;11;8;3;2	Ribonuclease T2	RNASET2	tr|D6RHI9|D6RHI9_HUMAN Ribonuclease T2 (Fragment) OS=Homo sapiens GN=RNASET2 PE=1 SV=7;tr|A0A087WZM2|A0A087WZM2_HUMAN Ribonuclease T2 OS=Homo sapiens GN=RNASET2 PE=1 SV=1;sp|O00584|RNT2_HUMAN Ribonuclease T2 OS=Homo sapiens GN=RNASET2 PE=1 SV=2;tr|D6REQ6|D	7	13	13	13	8	3	8	11	10	2	3	3	3	2	3	3	8	3	8	11	10	2	3	3	3	2	3	3	8	3	8	11	10	2	3	3	3	2	3	3	42.1	42.1
A0A087WZP7;Q86WG5;H0Y767	A0A087WZP7;Q86WG5	3;3;1	3;3;1	3;3;1	Myotubularin-related protein 13	SBF2	tr|A0A087WZP7|A0A087WZP7_HUMAN Myotubularin-related protein 13 OS=Homo sapiens GN=SBF2 PE=1 SV=1;sp|Q86WG5|MTMRD_HUMAN Myotubularin-related protein 13 OS=Homo sapiens GN=SBF2 PE=1 SV=1	3	3	3	3	0	0	0	0	0	0	2	0	0	1	0	0	0	0	0	0	0	0	2	0	0	1	0	0	0	0	0	0	0	0	2	0	0	1	0	0	2.4	2.4
A0A087WZR3;H9KVA9;A0A0D9SF50;P46736	A0A087WZR3;H9KVA9;A0A0D9SF50;P46736	1;1;1;1	1;1;1;1	1;1;1;1	Lys-63-specific deubiquitinase BRCC36	BRCC3	tr|A0A087WZR3|A0A087WZR3_HUMAN Lys-63-specific deubiquitinase BRCC36 OS=Homo sapiens GN=BRCC3 PE=1 SV=1;tr|H9KVA9|H9KVA9_HUMAN Lys-63-specific deubiquitinase BRCC36 OS=Homo sapiens GN=BRCC3 PE=1 SV=2;tr|A0A0D9SF50|A0A0D9SF50_HUMAN Lys-63-specific deubiquit	4	1	1	1	0	0	0	1	0	0	1	0	0	0	0	0	0	0	0	1	0	0	1	0	0	0	0	0	0	0	0	1	0	0	1	0	0	0	0	0	4.1	4.1
A0A087X105;A0A087WZW4;A0A087X1W8;A0A0A0MTJ8;A0A087WZR6;X5DQS5;Q9BY67;A0A087X0T8;F5H8J9	A0A087X105;A0A087WZW4;A0A087X1W8;A0A0A0MTJ8;A0A087WZR6;X5DQS5;Q9BY67;A0A087X0T8	5;5;5;5;5;5;5;3;2	5;5;5;5;5;5;5;3;2	5;5;5;5;5;5;5;3;2	Cell adhesion molecule 1	CADM1	tr|A0A087X105|A0A087X105_HUMAN Cell adhesion molecule 1 OS=Homo sapiens GN=CADM1 PE=1 SV=1;tr|A0A087WZW4|A0A087WZW4_HUMAN Cell adhesion molecule 1 OS=Homo sapiens GN=CADM1 PE=1 SV=1;tr|A0A087X1W8|A0A087X1W8_HUMAN Cell adhesion molecule 1 OS=Homo sapiens GN	9	5	5	5	1	4	0	0	2	0	0	0	0	0	0	0	1	4	0	0	2	0	0	0	0	0	0	0	1	4	0	0	2	0	0	0	0	0	0	0	27.9	27.9
A0A087WZT2;Q6UX53	A0A087WZT2;Q6UX53	4;4	4;4	4;4	Methyltransferase-like protein 7B	METTL7B	tr|A0A087WZT2|A0A087WZT2_HUMAN Methyltransferase-like protein 7B OS=Homo sapiens GN=METTL7B PE=1 SV=1;sp|Q6UX53|MET7B_HUMAN Methyltransferase-like protein 7B OS=Homo sapiens GN=METTL7B PE=1 SV=2	2	4	4	4	3	0	3	3	0	0	0	0	0	0	0	0	3	0	3	3	0	0	0	0	0	0	0	0	3	0	3	3	0	0	0	0	0	0	0	0	18.5	18.5
A0A087WZV0;O43314;A0A087WWN8;K7ENU7;H0Y9S9;D6RBU4	A0A087WZV0;O43314;A0A087WWN8;K7ENU7;H0Y9S9	4;4;3;2;2;1	4;4;3;2;2;1	3;3;3;2;2;0	Inositol hexakisphosphate and diphosphoinositol-pentakisphosphate kinase 2	PPIP5K2	tr|A0A087WZV0|A0A087WZV0_HUMAN Inositol hexakisphosphate and diphosphoinositol-pentakisphosphate kinase 2 OS=Homo sapiens GN=PPIP5K2 PE=1 SV=1;sp|O43314|VIP2_HUMAN Inositol hexakisphosphate and diphosphoinositol-pentakisphosphate kinase 2 OS=Homo sapiens G	6	4	4	3	0	0	2	2	0	0	2	3	1	2	1	1	0	0	2	2	0	0	2	3	1	2	1	1	0	0	1	1	0	0	1	3	1	1	1	1	4.3	4.3
D6R9P3;D6RD18;D6RBZ0;A0A087WZV1;Q99729	D6R9P3;D6RD18;D6RBZ0;A0A087WZV1;Q99729	18;18;18;18;15	18;18;18;18;15	18;18;18;18;15	Heterogeneous nuclear ribonucleoprotein A/B	HNRNPAB	tr|D6R9P3|D6R9P3_HUMAN Heterogeneous nuclear ribonucleoprotein A/B OS=Homo sapiens GN=HNRNPAB PE=1 SV=1;tr|D6RD18|D6RD18_HUMAN Heterogeneous nuclear ribonucleoprotein A/B OS=Homo sapiens GN=HNRNPAB PE=1 SV=1;tr|D6RBZ0|D6RBZ0_HUMAN Heterogeneous nuclear rib	5	18	18	18	5	6	7	10	7	7	5	8	6	5	8	7	5	6	7	10	7	7	5	8	6	5	8	7	5	6	7	10	7	7	5	8	6	5	8	7	51.8	51.8
A0A087WZW8;A0A087X1V9;P01834;A0A075B6H6;A0A087WWV8	A0A087WZW8;A0A087X1V9;P01834;A0A075B6H6	19;19;18;16;5	19;19;18;16;5	14;14;14;14;0	Ig kappa chain C region	IGKV3-11;IGKC	tr|A0A087WZW8|A0A087WZW8_HUMAN Ig kappa chain C region OS=Homo sapiens GN=IGKC PE=1 SV=2;tr|A0A087X1V9|A0A087X1V9_HUMAN Ig kappa chain C region OS=Homo sapiens GN=IGKC PE=1 SV=3;sp|P01834|IGKC_HUMAN Ig kappa chain C region OS=Homo sapiens GN=IGKC PE=1 SV=1	5	19	19	14	11	9	9	13	13	16	11	15	10	12	13	13	11	9	9	13	13	16	11	15	10	12	13	13	8	6	6	10	8	11	8	10	7	9	8	9	89.9	89.9
A0A087WZW9	A0A087WZW9	2	1	1		IGLV2-8	tr|A0A087WZW9|A0A087WZW9_HUMAN Protein IGLV2-8 (Fragment) OS=Homo sapiens GN=IGLV2-8 PE=1 SV=1	1	2	1	1	0	0	0	2	0	0	1	0	1	1	0	0	0	0	0	1	0	0	0	0	1	1	0	0	0	0	0	1	0	0	0	0	1	1	0	0	12.7	5.1
A0A087WZX2;O95139	A0A087WZX2;O95139	6;6	6;6	6;6	NADH dehydrogenase [ubiquinone] 1 beta subcomplex subunit 6	NDUFB6	tr|A0A087WZX2|A0A087WZX2_HUMAN NADH dehydrogenase [ubiquinone] 1 beta subcomplex subunit 6 OS=Homo sapiens GN=NDUFB6 PE=1 SV=1;sp|O95139|NDUB6_HUMAN NADH dehydrogenase [ubiquinone] 1 beta subcomplex subunit 6 OS=Homo sapiens GN=NDUFB6 PE=1 SV=3	2	6	6	6	4	2	4	3	2	2	4	4	4	2	3	3	4	2	4	3	2	2	4	4	4	2	3	3	4	2	4	3	2	2	4	4	4	2	3	3	53.6	53.6
F5H3Q5;A0A087WZY5;F5H851;A8MXH5;Q14031	F5H3Q5;A0A087WZY5;F5H851;A8MXH5;Q14031	2;2;2;2;2	2;2;2;2;2	2;2;2;2;2	Collagen alpha-6(IV) chain	COL4A6	tr|F5H3Q5|F5H3Q5_HUMAN Collagen alpha-6(IV) chain OS=Homo sapiens GN=COL4A6 PE=1 SV=1;tr|A0A087WZY5|A0A087WZY5_HUMAN Collagen alpha-6(IV) chain OS=Homo sapiens GN=COL4A6 PE=1 SV=1;tr|F5H851|F5H851_HUMAN Collagen alpha-6(IV) chain OS=Homo sapiens GN=COL4A6	5	2	2	2	2	2	0	2	1	2	0	0	0	0	0	0	2	2	0	2	1	2	0	0	0	0	0	0	2	2	0	2	1	2	0	0	0	0	0	0	2.1	2.1
H7C2F6;J3KPF9;A0A087X011;E9PES4;Q9Y496	H7C2F6;J3KPF9;A0A087X011;E9PES4;Q9Y496	2;2;2;2;2	2;2;2;2;2	2;2;2;2;2	Kinesin-like protein;Kinesin-like protein KIF3A	KIF3A	tr|H7C2F6|H7C2F6_HUMAN Kinesin-like protein KIF3A (Fragment) OS=Homo sapiens GN=KIF3A PE=1 SV=1;tr|J3KPF9|J3KPF9_HUMAN Kinesin-like protein OS=Homo sapiens GN=KIF3A PE=1 SV=1;tr|A0A087X011|A0A087X011_HUMAN Kinesin-like protein OS=Homo sapiens GN=KIF3A PE=1	5	2	2	2	0	0	0	0	0	0	1	1	0	0	0	0	0	0	0	0	0	0	1	1	0	0	0	0	0	0	0	0	0	0	1	1	0	0	0	0	13	13
A0A087X020;Q9Y3A5;F8WE72	A0A087X020;Q9Y3A5	6;6;1	6;6;1	6;6;1	Ribosome maturation protein SBDS	SBDS	tr|A0A087X020|A0A087X020_HUMAN Ribosome maturation protein SBDS OS=Homo sapiens GN=SBDS PE=1 SV=1;sp|Q9Y3A5|SBDS_HUMAN Ribosome maturation protein SBDS OS=Homo sapiens GN=SBDS PE=1 SV=4	3	6	6	6	4	0	4	4	0	0	1	0	4	1	0	0	4	0	4	4	0	0	1	0	4	1	0	0	4	0	4	4	0	0	1	0	4	1	0	0	22.8	22.8
A0A087X079	A0A087X079	33	33	0		IGHG1	tr|A0A087X079|A0A087X079_HUMAN Ig gamma-1 chain C region OS=Homo sapiens GN=IGHG1 PE=1 SV=1	1	33	33	0	16	11	14	25	18	24	18	21	19	22	22	21	16	11	14	25	18	24	18	21	19	22	22	21	0	0	0	0	0	0	0	0	0	0	0	0	57.1	57.1
A0A087X0C8;E7EV01;O15484	A0A087X0C8;E7EV01;O15484	1;1;1	1;1;1	1;1;1	Calpain-5	CAPN5	tr|A0A087X0C8|A0A087X0C8_HUMAN Calpain-5 OS=Homo sapiens GN=CAPN5 PE=1 SV=1;tr|E7EV01|E7EV01_HUMAN Calpain-5 OS=Homo sapiens GN=CAPN5 PE=1 SV=2;sp|O15484|CAN5_HUMAN Calpain-5 OS=Homo sapiens GN=CAPN5 PE=1 SV=2	3	1	1	1	0	0	0	1	0	0	0	0	0	0	0	0	0	0	0	1	0	0	0	0	0	0	0	0	0	0	0	1	0	0	0	0	0	0	0	0	3	3
A0A087X0D5;P09668;E9PKT6	A0A087X0D5;P09668	5;5;1	5;5;1	5;5;1	Pro-cathepsin H;Cathepsin H mini chain;Cathepsin H;Cathepsin H heavy chain;Cathepsin H light chain	CTSH	tr|A0A087X0D5|A0A087X0D5_HUMAN Pro-cathepsin H OS=Homo sapiens GN=CTSH PE=1 SV=1;sp|P09668|CATH_HUMAN Pro-cathepsin H OS=Homo sapiens GN=CTSH PE=1 SV=4	3	5	5	5	5	0	2	4	1	1	0	1	0	0	0	0	5	0	2	4	1	1	0	1	0	0	0	0	5	0	2	4	1	1	0	1	0	0	0	0	16.4	16.4
E9PRG7;Q6P7P1;M0QXY8;E9PIQ5;A0A087X0E9;E9PIN0;Q13315	E9PRG7;Q6P7P1;M0QXY8;E9PIQ5;A0A087X0E9;E9PIN0;Q13315	1;1;1;1;1;1;1	1;1;1;1;1;1;1	1;1;1;1;1;1;1	Serine-protein kinase ATM	ATM	tr|E9PRG7|E9PRG7_HUMAN Serine-protein kinase ATM (Fragment) OS=Homo sapiens GN=ATM PE=1 SV=1;tr|Q6P7P1|Q6P7P1_HUMAN ATM protein OS=Homo sapiens GN=ATM PE=1 SV=1;tr|M0QXY8|M0QXY8_HUMAN Serine-protein kinase ATM (Fragment) OS=Homo sapiens GN=ATM PE=1 SV=1;tr	7	1	1	1	1	0	0	1	0	0	0	0	0	0	0	0	1	0	0	1	0	0	0	0	0	0	0	0	1	0	0	1	0	0	0	0	0	0	0	0	12.9	12.9
A0A087X0G5;Q8IZL2	A0A087X0G5;Q8IZL2	1;1	1;1	1;1	Mastermind-like protein 2	MAML2	tr|A0A087X0G5|A0A087X0G5_HUMAN Mastermind-like protein 2 OS=Homo sapiens GN=MAML2 PE=1 SV=1;sp|Q8IZL2|MAML2_HUMAN Mastermind-like protein 2 OS=Homo sapiens GN=MAML2 PE=1 SV=2	2	1	1	1	0	0	0	1	0	0	0	0	1	0	0	0	0	0	0	1	0	0	0	0	1	0	0	0	0	0	0	1	0	0	0	0	1	0	0	0	1.2	1.2
A0A087X0H8;Q15714;H0Y865	A0A087X0H8;Q15714	3;3;1	3;3;1	2;2;0	TSC22 domain family protein 1	TSC22D1	tr|A0A087X0H8|A0A087X0H8_HUMAN TSC22 domain family protein 1 OS=Homo sapiens GN=TSC22D1 PE=1 SV=1;sp|Q15714|T22D1_HUMAN TSC22 domain family protein 1 OS=Homo sapiens GN=TSC22D1 PE=1 SV=3	3	3	3	2	1	1	1	2	0	1	1	2	0	2	0	0	1	1	1	2	0	1	1	2	0	2	0	0	1	1	0	1	0	1	0	2	0	1	0	0	79.1	79.1
A0A087X0I9;Q04759	A0A087X0I9;Q04759	4;4	4;4	4;4	Protein kinase C;Protein kinase C theta type	PRKCQ	tr|A0A087X0I9|A0A087X0I9_HUMAN Protein kinase C OS=Homo sapiens GN=PRKCQ PE=1 SV=1;sp|Q04759|KPCT_HUMAN Protein kinase C theta type OS=Homo sapiens GN=PRKCQ PE=1 SV=3	2	4	4	4	1	1	1	2	1	1	0	0	0	0	1	0	1	1	1	2	1	1	0	0	0	0	1	0	1	1	1	2	1	1	0	0	0	0	1	0	6.4	6.4
A0A087X0K0;P39059	A0A087X0K0;P39059	8;8	8;8	8;8	Collagen alpha-1(XV) chain;Restin;Restin-2;Restin-3;Restin-4	COL15A1	tr|A0A087X0K0|A0A087X0K0_HUMAN Collagen alpha-1(XV) chain OS=Homo sapiens GN=COL15A1 PE=1 SV=1;sp|P39059|COFA1_HUMAN Collagen alpha-1(XV) chain OS=Homo sapiens GN=COL15A1 PE=1 SV=2	2	8	8	8	4	5	3	6	4	6	7	4	3	5	3	2	4	5	3	6	4	6	7	4	3	5	3	2	4	5	3	6	4	6	7	4	3	5	3	2	6.8	6.8
A0A087X0K1;Q9Y376	A0A087X0K1;Q9Y376	2;2	2;2	2;2	Calcium-binding protein 39	CAB39	tr|A0A087X0K1|A0A087X0K1_HUMAN Calcium-binding protein 39 OS=Homo sapiens GN=CAB39 PE=1 SV=1;sp|Q9Y376|CAB39_HUMAN Calcium-binding protein 39 OS=Homo sapiens GN=CAB39 PE=1 SV=1	2	2	2	2	0	0	0	0	0	0	1	1	1	0	0	0	0	0	0	0	0	0	1	1	1	0	0	0	0	0	0	0	0	0	1	1	1	0	0	0	5.9	5.9
A0A087X0M4;Q9BWU0;A0A087WWF4;H7C256	A0A087X0M4;Q9BWU0	7;6;3;1	7;6;3;1	7;6;3;1	Kanadaptin	SLC4A1AP	tr|A0A087X0M4|A0A087X0M4_HUMAN Kanadaptin OS=Homo sapiens GN=SLC4A1AP PE=1 SV=1;sp|Q9BWU0|NADAP_HUMAN Kanadaptin OS=Homo sapiens GN=SLC4A1AP PE=1 SV=1	4	7	7	7	1	0	2	3	1	1	3	2	1	2	1	2	1	0	2	3	1	1	3	2	1	2	1	2	1	0	2	3	1	1	3	2	1	2	1	2	16.4	16.4
B7Z2K3;A0A087X216;A0A087X0M7;Q8NE31	B7Z2K3;A0A087X216;A0A087X0M7;Q8NE31	1;1;1;1	1;1;1;1	1;1;1;1	Protein FAM13C	FAM13C	tr|B7Z2K3|B7Z2K3_HUMAN Protein FAM13C OS=Homo sapiens GN=FAM13C PE=1 SV=1;tr|A0A087X216|A0A087X216_HUMAN Family with sequence similarity 13, member C1, isoform CRA_g OS=Homo sapiens GN=FAM13C PE=1 SV=1;tr|A0A087X0M7|A0A087X0M7_HUMAN Protein FAM13C OS=Homo	4	1	1	1	0	0	0	0	0	0	1	0	0	1	1	0	0	0	0	0	0	0	1	0	0	1	1	0	0	0	0	0	0	0	1	0	0	1	1	0	3.7	3.7
A0A087X0M8;H7C0J0	A0A087X0M8	6;2	6;2	1;1		CHL1	tr|A0A087X0M8|A0A087X0M8_HUMAN Neural cell adhesion molecule L1-like protein OS=Homo sapiens GN=CHL1 PE=1 SV=1	2	6	6	1	2	1	1	2	2	2	1	0	1	1	1	6	2	1	1	2	2	2	1	0	1	1	1	6	0	0	0	0	0	1	0	0	0	0	0	1	9.1	9.1
A0A0D9SGH2;A0A087X0N0;A0A0D9SFL5;C9JC32;Q9UPV9	A0A0D9SGH2;A0A087X0N0;A0A0D9SFL5;C9JC32;Q9UPV9	1;1;1;1;1	1;1;1;1;1	1;1;1;1;1	Trafficking kinesin-binding protein 1	TRAK1	tr|A0A0D9SGH2|A0A0D9SGH2_HUMAN Trafficking kinesin-binding protein 1 OS=Homo sapiens GN=TRAK1 PE=1 SV=1;tr|A0A087X0N0|A0A087X0N0_HUMAN Trafficking kinesin-binding protein 1 OS=Homo sapiens GN=TRAK1 PE=1 SV=1;tr|A0A0D9SFL5|A0A0D9SFL5_HUMAN Trafficking kines	5	1	1	1	0	0	0	0	0	0	1	0	0	0	0	0	0	0	0	0	0	0	1	0	0	0	0	0	0	0	0	0	0	0	1	0	0	0	0	0	3.4	3.4
A0A087X0N3;A0A087WTU5;Q96MY1	A0A087X0N3;A0A087WTU5;Q96MY1	2;1;1	2;1;1	2;1;1	Nucleolar protein 4-like	NOL4L	tr|A0A087X0N3|A0A087X0N3_HUMAN Nucleolar protein 4-like OS=Homo sapiens GN=NOL4L PE=1 SV=1;tr|A0A087WTU5|A0A087WTU5_HUMAN Nucleolar protein 4-like OS=Homo sapiens GN=NOL4L PE=1 SV=1;sp|Q96MY1|NOL4L_HUMAN Nucleolar protein 4-like OS=Homo sapiens GN=NOL4L PE	3	2	2	2	0	0	0	0	0	0	0	0	1	0	0	1	0	0	0	0	0	0	0	0	1	0	0	1	0	0	0	0	0	0	0	0	1	0	0	1	6.9	6.9
H0YKH1;F8WA05;A0A087X0P4;H0YLF5;A0A0A0MTI0;P40424;H0YLM3;H0YLD4;H0YLT4;H0YLB0;P40425	H0YKH1;F8WA05;A0A087X0P4;H0YLF5;A0A0A0MTI0;P40424;H0YLM3;H0YLD4;H0YLT4;H0YLB0	3;3;3;3;3;3;2;2;2;2;1	3;3;3;3;3;3;2;2;2;2;1	3;3;3;3;3;3;2;2;2;2;1	Pre-B-cell leukemia transcription factor 1	PBX1	tr|H0YKH1|H0YKH1_HUMAN Pre-B-cell leukemia transcription factor 1 (Fragment) OS=Homo sapiens GN=PBX1 PE=1 SV=1;tr|F8WA05|F8WA05_HUMAN Pre-B-cell leukemia transcription factor 1 (Fragment) OS=Homo sapiens GN=PBX1 PE=1 SV=1;tr|A0A087X0P4|A0A087X0P4_HUMAN Pre	11	3	3	3	2	1	0	2	1	1	0	0	0	0	0	0	2	1	0	2	1	1	0	0	0	0	0	0	2	1	0	2	1	1	0	0	0	0	0	0	36.5	36.5
A0A087X0P6;A0A0A0MRZ7;A0A075B6S2	A0A087X0P6;A0A0A0MRZ7;A0A075B6S2	3;2;2	2;1;1	2;1;1		IGKV2D-29;IGKV2D-26	tr|A0A087X0P6|A0A087X0P6_HUMAN Protein IGKV2D-29 OS=Homo sapiens GN=IGKV2D-29 PE=1 SV=1;tr|A0A0A0MRZ7|A0A0A0MRZ7_HUMAN Protein IGKV2D-26 (Fragment) OS=Homo sapiens GN=IGKV2D-26 PE=4 SV=1;tr|A0A075B6S2|A0A075B6S2_HUMAN Protein IGKV2D-29 (Fragment) OS=Homo s	3	3	2	2	1	0	1	2	1	3	1	1	1	2	0	3	0	0	0	1	0	2	0	0	0	1	0	2	0	0	0	1	0	2	0	0	0	1	0	2	43.1	43.1
A0A087X0Q4;P01614	A0A087X0Q4;P01614	3;3	1;1	1;1	Ig kappa chain V-II region Cum	IGKV2-40	tr|A0A087X0Q4|A0A087X0Q4_HUMAN Protein IGKV2-40 OS=Homo sapiens GN=IGKV2-40 PE=1 SV=1;sp|P01614|KV201_HUMAN Ig kappa chain V-II region Cum OS=Homo sapiens PE=1 SV=1	2	3	1	1	2	1	1	3	3	3	2	2	3	3	1	3	0	0	0	1	1	1	0	0	1	1	0	1	0	0	0	1	1	1	0	0	1	1	0	1	43.3	24
A0A087X0Q5;F8W692;F5H550;Q8NCF0;A5D8T8;Q6UXF7;A0A087WU79;A0A087WUU6;A0A087WTX4;A0A087X0N6;A0A087WT46	A0A087X0Q5;F8W692;F5H550;Q8NCF0;A5D8T8;Q6UXF7	3;3;3;3;3;3;1;1;1;1;1	3;3;3;3;3;3;1;1;1;1;1	3;3;3;3;3;3;1;1;1;1;1	C-type lectin domain family 18 member C;C-type lectin domain family 18 member A;C-type lectin domain family 18 member B	CLEC18B;CLEC18A;CLEC18C	tr|A0A087X0Q5|A0A087X0Q5_HUMAN C-type lectin domain family 18 member B OS=Homo sapiens GN=CLEC18B PE=4 SV=1;tr|F8W692|F8W692_HUMAN C-type lectin domain family 18 member A OS=Homo sapiens GN=CLEC18A PE=4 SV=1;tr|F5H550|F5H550_HUMAN C-type lectin domain fami	11	3	3	3	3	0	1	1	0	0	0	0	0	0	0	0	3	0	1	1	0	0	0	0	0	0	0	0	3	0	1	1	0	0	0	0	0	0	0	0	8.1	8.1
A0A087X0Q9;Q9BVL4	A0A087X0Q9;Q9BVL4	4;4	4;4	4;4	Selenoprotein O	SELO	tr|A0A087X0Q9|A0A087X0Q9_HUMAN Selenoprotein O OS=Homo sapiens GN=SELO PE=1 SV=1;sp|Q9BVL4|SELO_HUMAN Selenoprotein O OS=Homo sapiens GN=SELO PE=2 SV=3	2	4	4	4	3	0	1	1	1	0	3	1	0	0	0	1	3	0	1	1	1	0	3	1	0	0	0	1	3	0	1	1	1	0	3	1	0	0	0	1	11.8	11.8
A0A087X0R6;Q9UMY4	A0A087X0R6;Q9UMY4	11;11	8;8	8;8	Sorting nexin-12	SNX12	tr|A0A087X0R6|A0A087X0R6_HUMAN Sorting nexin-12 OS=Homo sapiens GN=SNX12 PE=1 SV=1;sp|Q9UMY4|SNX12_HUMAN Sorting nexin-12 OS=Homo sapiens GN=SNX12 PE=1 SV=3	2	11	8	8	5	4	4	5	2	1	5	4	3	2	4	4	3	3	2	4	1	1	3	4	2	1	2	3	3	3	2	4	1	1	3	4	2	1	2	3	48.3	43
A0A087X0S5;P12109	A0A087X0S5;P12109	36;36	36;36	36;36	Collagen alpha-1(VI) chain	COL6A1	tr|A0A087X0S5|A0A087X0S5_HUMAN Collagen alpha-1(VI) chain OS=Homo sapiens GN=COL6A1 PE=1 SV=1;sp|P12109|CO6A1_HUMAN Collagen alpha-1(VI) chain OS=Homo sapiens GN=COL6A1 PE=1 SV=3	2	36	36	36	22	17	22	24	11	20	26	16	17	22	11	12	22	17	22	24	11	20	26	16	17	22	11	12	22	17	22	24	11	20	26	16	17	22	11	12	38.8	38.8
A0A087X0W7;A0A087WT95;P49753	A0A087X0W7;A0A087WT95;P49753	26;25;25	26;25;25	1;1;1	Acyl-coenzyme A thioesterase 2, mitochondrial	ACOT2	tr|A0A087X0W7|A0A087X0W7_HUMAN Acyl-coenzyme A thioesterase 2, mitochondrial OS=Homo sapiens GN=ACOT2 PE=1 SV=1;tr|A0A087WT95|A0A087WT95_HUMAN Acyl-coenzyme A thioesterase 2, mitochondrial OS=Homo sapiens GN=ACOT2 PE=1 SV=1;sp|P49753|ACOT2_HUMAN Acyl-coenz	3	26	26	1	20	3	17	15	7	4	21	5	21	19	13	18	20	3	17	15	7	4	21	5	21	19	13	18	1	0	0	0	0	0	0	1	0	0	1	1	62	62
C9JZJ7;A0A087X0X0;C9J453;A0A087X255;O15344;A6PVI4;Q9UJV3	C9JZJ7;A0A087X0X0;C9J453;A0A087X255;O15344;A6PVI4;Q9UJV3	2;2;2;2;2;1;1	2;2;2;2;2;1;1	2;2;2;2;2;1;1	E3 ubiquitin-protein ligase Midline-1;Probable E3 ubiquitin-protein ligase MID2	MID1;MID2	tr|C9JZJ7|C9JZJ7_HUMAN E3 ubiquitin-protein ligase Midline-1 (Fragment) OS=Homo sapiens GN=MID1 PE=1 SV=1;tr|A0A087X0X0|A0A087X0X0_HUMAN E3 ubiquitin-protein ligase Midline-1 OS=Homo sapiens GN=MID1 PE=1 SV=1;tr|C9J453|C9J453_HUMAN E3 ubiquitin-protein lig	7	2	2	2	0	1	0	2	0	0	0	0	0	0	0	0	0	1	0	2	0	0	0	0	0	0	0	0	0	1	0	2	0	0	0	0	0	0	0	0	10.7	10.7
A0A087X142;A6NMH6;A6NFQ9;F8W8I8;Q92599	A0A087X142;A6NMH6;A6NFQ9;F8W8I8;Q92599	7;7;7;7;7	4;4;4;4;4	4;4;4;4;4	Septin-8	SEPT8	tr|A0A087X142|A0A087X142_HUMAN Septin-8 OS=Homo sapiens GN=SEPT8 PE=1 SV=1;tr|A6NMH6|A6NMH6_HUMAN Septin-8 OS=Homo sapiens GN=SEPT8 PE=1 SV=1;tr|A6NFQ9|A6NFQ9_HUMAN Septin-8 OS=Homo sapiens GN=SEPT8 PE=1 SV=1;tr|F8W8I8|F8W8I8_HUMAN Septin-8 OS=Homo sapiens	5	7	4	4	2	1	1	3	1	1	4	1	5	1	1	1	1	0	0	1	0	0	3	0	2	0	0	0	1	0	0	1	0	0	3	0	2	0	0	0	16.9	8.9
A0A087X151;Q9UBW7	A0A087X151;Q9UBW7	1;1	1;1	1;1	Zinc finger MYM-type protein 2	ZMYM2	tr|A0A087X151|A0A087X151_HUMAN Zinc finger MYM-type protein 2 (Fragment) OS=Homo sapiens GN=ZMYM2 PE=1 SV=1;sp|Q9UBW7|ZMYM2_HUMAN Zinc finger MYM-type protein 2 OS=Homo sapiens GN=ZMYM2 PE=1 SV=1	2	1	1	1	0	0	1	1	0	0	0	0	0	0	0	0	0	0	1	1	0	0	0	0	0	0	0	0	0	0	1	1	0	0	0	0	0	0	0	0	6.5	6.5
A0A087X188;S4R418;F5H0W4;A0A0A0MT10;Q9UBW5	A0A087X188;S4R418;F5H0W4;A0A0A0MT10;Q9UBW5	6;5;5;5;5	4;3;3;3;3	4;3;3;3;3	Bridging integrator 2	BIN2	tr|A0A087X188|A0A087X188_HUMAN Bridging integrator 2 OS=Homo sapiens GN=BIN2 PE=1 SV=1;tr|S4R418|S4R418_HUMAN Bridging integrator 2 (Fragment) OS=Homo sapiens GN=BIN2 PE=1 SV=2;tr|F5H0W4|F5H0W4_HUMAN Bridging integrator 2 OS=Homo sapiens GN=BIN2 PE=1 SV=1;	5	6	4	4	0	1	2	5	1	0	2	0	1	2	0	0	0	0	2	4	0	0	2	0	1	2	0	0	0	0	2	4	0	0	2	0	1	2	0	0	8.9	7.4
A0A087X1A5;O95793;Q5JW30;Q5JW28;F6UDC6	A0A087X1A5;O95793;Q5JW30	11;11;10;3;1	11;11;10;3;1	10;10;9;3;1	Double-stranded RNA-binding protein Staufen homolog 1	STAU1	tr|A0A087X1A5|A0A087X1A5_HUMAN Double-stranded RNA-binding protein Staufen homolog 1 OS=Homo sapiens GN=STAU1 PE=1 SV=1;sp|O95793|STAU1_HUMAN Double-stranded RNA-binding protein Staufen homolog 1 OS=Homo sapiens GN=STAU1 PE=1 SV=2;tr|Q5JW30|Q5JW30_HUMAN Do	5	11	11	10	6	2	2	5	3	3	7	6	3	3	4	5	6	2	2	5	3	3	7	6	3	3	4	5	6	2	2	5	3	3	7	6	3	3	3	5	33.3	33.3
G3V2G2;G3V2G1;G3V3T6;G3V328;G3V4U9;C9JQV6;D3VVH9;A0A0A0MS38;A0A087X1A8;G3V3R7;F5H211;P54252;S4R399;G3V526;E9PJN5;A0A087WXY4	G3V2G2;G3V2G1;G3V3T6;G3V328;G3V4U9;C9JQV6;D3VVH9;A0A0A0MS38;A0A087X1A8;G3V3R7;F5H211;P54252;S4R399;G3V526;E9PJN5;A0A087WXY4	2;2;2;2;2;2;2;2;2;2;2;2;1;1;1;1	2;2;2;2;2;2;2;2;2;2;2;2;1;1;1;1	2;2;2;2;2;2;2;2;2;2;2;2;1;1;1;1	Ataxin-3	ATXN3	tr|G3V2G2|G3V2G2_HUMAN Ataxin-3 (Fragment) OS=Homo sapiens GN=ATXN3 PE=1 SV=1;tr|G3V2G1|G3V2G1_HUMAN Ataxin-3 (Fragment) OS=Homo sapiens GN=ATXN3 PE=1 SV=1;tr|G3V3T6|G3V3T6_HUMAN Ataxin-3 (Fragment) OS=Homo sapiens GN=ATXN3 PE=1 SV=1;tr|G3V328|G3V328_HUMAN	16	2	2	2	0	1	0	0	0	0	0	0	0	0	0	1	0	1	0	0	0	0	0	0	0	0	0	1	0	1	0	0	0	0	0	0	0	0	0	1	22.5	22.5
H3BU88;A0A087X1C1;P0CG35;P0CG34	H3BU88;A0A087X1C1;P0CG35;P0CG34	1;1;1;1	1;1;1;1	1;1;1;1	Thymosin beta-15B;Thymosin beta-15A	TMSB15B;TMSB15A	tr|H3BU88|H3BU88_HUMAN Thymosin beta-15B OS=Homo sapiens GN=TMSB15B PE=4 SV=1;tr|A0A087X1C1|A0A087X1C1_HUMAN Uncharacterized protein OS=Homo sapiens PE=4 SV=1;sp|P0CG35|TB15B_HUMAN Thymosin beta-15B OS=Homo sapiens GN=TMSB15B PE=1 SV=1;sp|P0CG34|TB15A_HUMA	4	1	1	1	0	0	0	0	0	0	1	0	0	0	0	0	0	0	0	0	0	0	1	0	0	0	0	0	0	0	0	0	0	0	1	0	0	0	0	0	24.4	24.4
B7ZBQ3;A0A087X1F4;Q9H944	B7ZBQ3;A0A087X1F4;Q9H944	1;1;1	1;1;1	1;1;1	Mediator of RNA polymerase II transcription subunit 20	MED20	tr|B7ZBQ3|B7ZBQ3_HUMAN Mediator of RNA polymerase II transcription subunit 20 OS=Homo sapiens GN=MED20 PE=1 SV=1;tr|A0A087X1F4|A0A087X1F4_HUMAN Mediator of RNA polymerase II transcription subunit 20 OS=Homo sapiens GN=MED20 PE=1 SV=1;sp|Q9H944|MED20_HUMAN	3	1	1	1	0	0	0	0	0	1	0	1	0	1	0	1	0	0	0	0	0	1	0	1	0	1	0	1	0	0	0	0	0	1	0	1	0	1	0	1	9.7	9.7
A0A087X1G7;A0A0B4J1S4;O60613;A0A0J9YX89	A0A087X1G7;A0A0B4J1S4;O60613;A0A0J9YX89	4;4;4;2	4;4;4;2	4;4;4;2	15 kDa selenoprotein	SEP15	tr|A0A087X1G7|A0A087X1G7_HUMAN 15 kDa selenoprotein OS=Homo sapiens GN=SEP15 PE=1 SV=1;tr|A0A0B4J1S4|A0A0B4J1S4_HUMAN 15 kDa selenoprotein OS=Homo sapiens GN=SEP15 PE=1 SV=1;sp|O60613|SEP15_HUMAN 15 kDa selenoprotein OS=Homo sapiens GN=SEP15 PE=1 SV=3;tr|A	4	4	4	4	1	1	1	3	0	0	2	1	1	2	0	1	1	1	1	3	0	0	2	1	1	2	0	1	1	1	1	3	0	0	2	1	1	2	0	1	29.3	29.3
A0A087X1H5;Q15057;H7C3K3;A0A0U1RQT1	A0A087X1H5;Q15057;H7C3K3;A0A0U1RQT1	3;3;2;2	3;3;2;2	3;3;2;2	Arf-GAP with coiled-coil, ANK repeat and PH domain-containing protein 2	ACAP2	tr|A0A087X1H5|A0A087X1H5_HUMAN Arf-GAP with coiled-coil, ANK repeat and PH domain-containing protein 2 OS=Homo sapiens GN=ACAP2 PE=1 SV=1;sp|Q15057|ACAP2_HUMAN Arf-GAP with coiled-coil, ANK repeat and PH domain-containing protein 2 OS=Homo sapiens GN=ACAP2	4	3	3	3	0	0	2	0	0	0	1	1	1	1	0	2	0	0	2	0	0	0	1	1	1	1	0	2	0	0	2	0	0	0	1	1	1	1	0	2	3.9	3.9
A0A087X1J0;R4GNF0;Q6ZW13	A0A087X1J0;R4GNF0;Q6ZW13	2;2;2	2;2;2	2;2;2	Uncharacterized protein C16orf86	C16orf86	tr|A0A087X1J0|A0A087X1J0_HUMAN Uncharacterized protein C16orf86 (Fragment) OS=Homo sapiens GN=C16orf86 PE=1 SV=1;tr|R4GNF0|R4GNF0_HUMAN Uncharacterized protein C16orf86 (Fragment) OS=Homo sapiens GN=C16orf86 PE=1 SV=7;sp|Q6ZW13|CP086_HUMAN Uncharacterized	3	2	2	2	1	0	1	2	0	0	1	0	0	1	0	0	1	0	1	2	0	0	1	0	0	1	0	0	1	0	1	2	0	0	1	0	0	1	0	0	18.8	18.8
A0A087X1J7;P22352;H0YBE4;E5RG32;H0YC19	A0A087X1J7;P22352	10;10;2;1;1	10;10;2;1;1	10;10;2;1;1	Glutathione peroxidase;Glutathione peroxidase 3	GPX3	tr|A0A087X1J7|A0A087X1J7_HUMAN Glutathione peroxidase OS=Homo sapiens GN=GPX3 PE=1 SV=1;sp|P22352|GPX3_HUMAN Glutathione peroxidase 3 OS=Homo sapiens GN=GPX3 PE=1 SV=2	5	10	10	10	10	2	6	8	2	1	4	1	2	2	0	0	10	2	6	8	2	1	4	1	2	2	0	0	10	2	6	8	2	1	4	1	2	2	0	0	37.8	37.8
A0A087X1J9;A0A0B4J2E2;Q16663	A0A087X1J9;A0A0B4J2E2;Q16663	1;1;1	1;1;1	1;1;1	C-C motif chemokine;C-C motif chemokine 15;CCL15(22-92);CCL15(25-92);CCL15(29-92)	CCL15;CCL15-CCL14	tr|A0A087X1J9|A0A087X1J9_HUMAN C-C motif chemokine 15 (Fragment) OS=Homo sapiens GN=CCL15 PE=4 SV=1;tr|A0A0B4J2E2|A0A0B4J2E2_HUMAN C-C motif chemokine OS=Homo sapiens GN=CCL15-CCL14 PE=3 SV=1;sp|Q16663|CCL15_HUMAN C-C motif chemokine 15 OS=Homo sapiens GN=	3	1	1	1	0	0	0	0	1	0	0	0	0	0	0	0	0	0	0	0	1	0	0	0	0	0	0	0	0	0	0	0	1	0	0	0	0	0	0	0	31.1	31.1
A0A087X1K6;Q9Y2Y9;H0YK05;A0A087WWX5;Q9BXK1	A0A087X1K6;Q9Y2Y9;H0YK05;A0A087WWX5;Q9BXK1	2;2;1;1;1	2;2;1;1;1	2;2;1;1;1	Krueppel-like factor 13;Krueppel-like factor 16	KLF13;KLF16	tr|A0A087X1K6|A0A087X1K6_HUMAN Krueppel-like factor 13 OS=Homo sapiens GN=KLF13 PE=1 SV=1;sp|Q9Y2Y9|KLF13_HUMAN Krueppel-like factor 13 OS=Homo sapiens GN=KLF13 PE=1 SV=1;tr|H0YK05|H0YK05_HUMAN Krueppel-like factor 13 OS=Homo sapiens GN=KLF13 PE=1 SV=1;tr|	5	2	2	2	0	0	1	0	0	0	0	1	0	0	0	0	0	0	1	0	0	0	0	1	0	0	0	0	0	0	1	0	0	0	0	1	0	0	0	0	9.8	9.8
A0A087X1K9;O75608;B4DP64;E5RGR0	A0A087X1K9;O75608;B4DP64;E5RGR0	4;4;3;2	4;4;3;2	4;4;3;2	Acyl-protein thioesterase 1	LYPLA1	tr|A0A087X1K9|A0A087X1K9_HUMAN Acyl-protein thioesterase 1 OS=Homo sapiens GN=LYPLA1 PE=1 SV=1;sp|O75608|LYPA1_HUMAN Acyl-protein thioesterase 1 OS=Homo sapiens GN=LYPLA1 PE=1 SV=1;tr|B4DP64|B4DP64_HUMAN Acyl-protein thioesterase 1 OS=Homo sapiens GN=LYPLA	4	4	4	4	3	1	1	3	0	0	4	2	3	4	1	3	3	1	1	3	0	0	4	2	3	4	1	3	3	1	1	3	0	0	4	2	3	4	1	3	31.9	31.9
A0A087X1M6;G5E9X3;Q9Y2H6	A0A087X1M6;G5E9X3;Q9Y2H6	2;2;2	2;2;2	2;2;2	Fibronectin type-III domain-containing protein 3A	FNDC3A	tr|A0A087X1M6|A0A087X1M6_HUMAN Fibronectin type-III domain-containing protein 3A OS=Homo sapiens GN=FNDC3A PE=1 SV=1;tr|G5E9X3|G5E9X3_HUMAN Fibronectin type III domain containing 3A, isoform CRA_f OS=Homo sapiens GN=FNDC3A PE=1 SV=1;sp|Q9Y2H6|FND3A_HUMAN F	3	2	2	2	0	0	1	1	0	0	1	0	0	0	0	2	0	0	1	1	0	0	1	0	0	0	0	2	0	0	1	1	0	0	1	0	0	0	0	2	11.3	11.3
C9IYE1;A0A087X1P3;Q86UW7;H7BYR4;F8W8P5	C9IYE1;A0A087X1P3;Q86UW7;H7BYR4;F8W8P5	2;2;2;1;1	2;2;2;1;1	2;2;2;1;1	Calcium-dependent secretion activator 2	CADPS2	tr|C9IYE1|C9IYE1_HUMAN Calcium-dependent secretion activator 2 OS=Homo sapiens GN=CADPS2 PE=1 SV=1;tr|A0A087X1P3|A0A087X1P3_HUMAN Calcium-dependent secretion activator 2 OS=Homo sapiens GN=CADPS2 PE=1 SV=1;sp|Q86UW7|CAPS2_HUMAN Calcium-dependent secretion	5	2	2	2	0	0	1	0	0	0	0	0	1	0	0	0	0	0	1	0	0	0	0	0	1	0	0	0	0	0	1	0	0	0	0	0	1	0	0	0	2.2	2.2
A0A087X1S9;Q8TEW8;A0A087WZG6;R4GN62;A0A087WYL6	A0A087X1S9;Q8TEW8;A0A087WZG6;R4GN62;A0A087WYL6	8;8;7;5;5	8;8;7;5;5	8;8;7;5;5	Partitioning defective 3 homolog B	PARD3B	tr|A0A087X1S9|A0A087X1S9_HUMAN Partitioning defective 3 homolog B OS=Homo sapiens GN=PARD3B PE=1 SV=1;sp|Q8TEW8|PAR3L_HUMAN Partitioning defective 3 homolog B OS=Homo sapiens GN=PARD3B PE=1 SV=2;tr|A0A087WZG6|A0A087WZG6_HUMAN Partitioning defective 3 homol	5	8	8	8	3	1	5	5	1	1	2	1	2	1	0	1	3	1	5	5	1	1	2	1	2	1	0	1	3	1	5	5	1	1	2	1	2	1	0	1	10.6	10.6
A0A087X1T7;H0YM81;E7EX88;Q6PID9;E7ENV9;P16112	A0A087X1T7;H0YM81;E7EX88;Q6PID9;E7ENV9	5;5;5;3;3;2	5;5;5;3;3;2	5;5;5;3;3;2		ACAN	tr|A0A087X1T7|A0A087X1T7_HUMAN Aggrecan core protein OS=Homo sapiens GN=ACAN PE=1 SV=1;tr|H0YM81|H0YM81_HUMAN Aggrecan core protein OS=Homo sapiens GN=ACAN PE=1 SV=1;tr|E7EX88|E7EX88_HUMAN Aggrecan core protein OS=Homo sapiens GN=ACAN PE=1 SV=2;tr|Q6PID9|Q	6	5	5	5	0	0	0	1	0	0	0	5	0	0	0	0	0	0	0	1	0	0	0	5	0	0	0	0	0	0	0	1	0	0	0	5	0	0	0	0	4.2	4.2
A0A087X1U4;A0A087WVW7	A0A087X1U4;A0A087WVW7	24;15	1;1	1;1		MECP2	tr|A0A087X1U4|A0A087X1U4_HUMAN Methyl-CpG-binding protein 2 OS=Homo sapiens GN=MECP2 PE=1 SV=1;tr|A0A087WVW7|A0A087WVW7_HUMAN Methyl-CpG-binding protein 2 OS=Homo sapiens GN=MECP2 PE=1 SV=1	2	24	1	1	8	7	14	11	6	5	12	15	13	13	13	14	0	0	0	1	0	0	0	0	0	0	0	0	0	0	0	1	0	0	0	0	0	0	0	0	63.9	2.5
A0A087X1V3;O15164	A0A087X1V3;O15164	1;1	1;1	1;1	Transcription intermediary factor 1-alpha	TRIM24	tr|A0A087X1V3|A0A087X1V3_HUMAN Transcription intermediary factor 1-alpha OS=Homo sapiens GN=TRIM24 PE=1 SV=1;sp|O15164|TIF1A_HUMAN Transcription intermediary factor 1-alpha OS=Homo sapiens GN=TRIM24 PE=1 SV=3	2	1	1	1	0	0	1	0	0	0	0	0	1	1	0	0	0	0	1	0	0	0	0	0	1	1	0	0	0	0	1	0	0	0	0	0	1	1	0	0	1.8	1.8
A0A087X1Z3;Q9UL46;H0YM70;H0YLG1;H0YLD2;H0YKU2	A0A087X1Z3;Q9UL46;H0YM70	9;9;8;1;1;1	9;9;8;1;1;1	9;9;8;1;1;1	Proteasome activator complex subunit 2	PSME2	tr|A0A087X1Z3|A0A087X1Z3_HUMAN Proteasome activator complex subunit 2 OS=Homo sapiens GN=PSME2 PE=1 SV=1;sp|Q9UL46|PSME2_HUMAN Proteasome activator complex subunit 2 OS=Homo sapiens GN=PSME2 PE=1 SV=4;tr|H0YM70|H0YM70_HUMAN Proteasome activator complex sub	6	9	9	9	3	7	7	7	6	5	5	1	4	4	6	4	3	7	7	7	6	5	5	1	4	4	6	4	3	7	7	7	6	5	5	1	4	4	6	4	49.6	49.6
F8WCZ6;A0A087X232;P09871;F5H7T4;H0Y5D1	F8WCZ6;A0A087X232;P09871	9;9;9;1;1	9;9;9;1;1	9;9;9;1;1	Complement C1s subcomponent;Complement C1s subcomponent heavy chain;Complement C1s subcomponent light chain	C1S	tr|F8WCZ6|F8WCZ6_HUMAN Complement C1s subcomponent OS=Homo sapiens GN=C1S PE=1 SV=1;tr|A0A087X232|A0A087X232_HUMAN Complement C1s subcomponent OS=Homo sapiens GN=C1S PE=1 SV=1;sp|P09871|C1S_HUMAN Complement C1s subcomponent OS=Homo sapiens GN=C1S PE=1 SV=1	5	9	9	9	3	5	2	6	4	5	4	1	2	4	0	1	3	5	2	6	4	5	4	1	2	4	0	1	3	5	2	6	4	5	4	1	2	4	0	1	28.2	28.2
A0A087X239;Q6PCB5	A0A087X239;Q6PCB5	1;1	1;1	1;1	Round spermatid basic protein 1-like protein	RSBN1L	tr|A0A087X239|A0A087X239_HUMAN Round spermatid basic protein 1-like protein OS=Homo sapiens GN=RSBN1L PE=1 SV=1;sp|Q6PCB5|RSBNL_HUMAN Round spermatid basic protein 1-like protein OS=Homo sapiens GN=RSBN1L PE=1 SV=2	2	1	1	1	0	0	1	1	0	0	0	0	0	0	0	0	0	0	1	1	0	0	0	0	0	0	0	0	0	0	1	1	0	0	0	0	0	0	0	0	3.2	3.2
A0A087X256;Q2M389;F8W1W1;F8VYH7	A0A087X256;Q2M389;F8W1W1;F8VYH7	2;2;1;1	2;2;1;1	2;2;1;1	WASH complex subunit 7	KIAA1033	tr|A0A087X256|A0A087X256_HUMAN WASH complex subunit 7 OS=Homo sapiens GN=KIAA1033 PE=1 SV=1;sp|Q2M389|WASH7_HUMAN WASH complex subunit 7 OS=Homo sapiens GN=KIAA1033 PE=1 SV=2;tr|F8W1W1|F8W1W1_HUMAN WASH complex subunit 7 (Fragment) OS=Homo sapiens GN=KIAA1	4	2	2	2	1	0	1	1	0	0	0	0	0	0	0	0	1	0	1	1	0	0	0	0	0	0	0	0	1	0	1	1	0	0	0	0	0	0	0	0	2.6	2.6
G5E965;C9J0F0;A0A087X299;Q9H334;A0A087WVT2;H0Y882;E9PFD3;A0A0B4J2F3	G5E965;C9J0F0;A0A087X299;Q9H334;A0A087WVT2;H0Y882;E9PFD3	3;3;3;3;2;2;2;1	3;3;3;3;2;2;2;1	3;3;3;3;2;2;2;1	Forkhead box protein P1	FOXP1	tr|G5E965|G5E965_HUMAN Forkhead box P1, isoform CRA_f OS=Homo sapiens GN=FOXP1 PE=1 SV=1;tr|C9J0F0|C9J0F0_HUMAN Forkhead box protein P1 OS=Homo sapiens GN=FOXP1 PE=1 SV=1;tr|A0A087X299|A0A087X299_HUMAN Forkhead box protein P1 OS=Homo sapiens GN=FOXP1 PE=1	8	3	3	3	0	0	0	0	0	0	2	1	1	2	1	0	0	0	0	0	0	0	2	1	1	2	1	0	0	0	0	0	0	0	2	1	1	2	1	0	11.5	11.5
A0A087X2B5;P35613;I3L192;A0A087WUV8;R4GMX5;R4GN83	A0A087X2B5;P35613;I3L192;A0A087WUV8;R4GMX5	7;7;6;5;4;3	7;7;6;5;4;3	7;7;6;5;4;3	Basigin	BSG	tr|A0A087X2B5|A0A087X2B5_HUMAN Basigin (Fragment) OS=Homo sapiens GN=BSG PE=1 SV=1;sp|P35613|BASI_HUMAN Basigin OS=Homo sapiens GN=BSG PE=1 SV=2;tr|I3L192|I3L192_HUMAN Basigin (Fragment) OS=Homo sapiens GN=BSG PE=1 SV=7;tr|A0A087WUV8|A0A087WUV8_HUMAN Basig	6	7	7	7	4	1	3	3	1	1	3	2	3	3	4	7	4	1	3	3	1	1	3	2	3	3	4	7	4	1	3	3	1	1	3	2	3	3	4	7	32.6	32.6
A0A087X2C0;A0A0C4DH37;A0A0B4J1V1;A0A0B4J1U9;A0A075B7F0;A0A0J9YVY3;A0A0C4DH32;A0A0B4J1X8;P01763	A0A087X2C0	27;2;2;2;1;1;1;1;1	25;0;0;0;0;0;0;0;0	0;0;0;0;0;0;0;0;0		IGHM	tr|A0A087X2C0|A0A087X2C0_HUMAN Ig mu chain C region OS=Homo sapiens GN=IGHM PE=1 SV=1	9	27	25	0	10	7	10	25	9	18	18	11	12	17	2	8	10	7	10	23	9	18	18	11	11	16	2	8	0	0	0	0	0	0	0	0	0	0	0	0	44.4	40.6
A0A087X2C3;Q9Y3L5	A0A087X2C3;Q9Y3L5	2;2	2;2	2;2	Ras-related protein Rap-2c	RAP2C	tr|A0A087X2C3|A0A087X2C3_HUMAN RAP2C, member of RAS oncogene family, isoform CRA_b OS=Homo sapiens GN=RAP2C PE=1 SV=1;sp|Q9Y3L5|RAP2C_HUMAN Ras-related protein Rap-2c OS=Homo sapiens GN=RAP2C PE=1 SV=1	2	2	2	2	1	0	1	1	0	0	2	1	1	1	0	0	1	0	1	1	0	0	2	1	1	1	0	0	1	0	1	1	0	0	2	1	1	1	0	0	21.4	21.4
A0A087X2C4;H0YAH0;O60245	A0A087X2C4;H0YAH0;O60245	2;2;2	2;2;2	2;2;2	Protocadherin-7	PCDH7	tr|A0A087X2C4|A0A087X2C4_HUMAN Protocadherin-7 (Fragment) OS=Homo sapiens GN=PCDH7 PE=1 SV=1;tr|H0YAH0|H0YAH0_HUMAN Protocadherin-7 (Fragment) OS=Homo sapiens GN=PCDH7 PE=1 SV=1;sp|O60245|PCDH7_HUMAN Protocadherin-7 OS=Homo sapiens GN=PCDH7 PE=1 SV=2	3	2	2	2	0	0	0	1	1	1	0	0	0	0	0	0	0	0	0	1	1	1	0	0	0	0	0	0	0	0	0	1	1	1	0	0	0	0	0	0	6.7	6.7
A0A087X2D5;Q9BRJ2;A0A0G2JMS5;A0A087WU62	A0A087X2D5;Q9BRJ2;A0A0G2JMS5;A0A087WU62	6;6;5;5	6;6;5;5	6;6;5;5	39S ribosomal protein L45, mitochondrial	MRPL45	tr|A0A087X2D5|A0A087X2D5_HUMAN 39S ribosomal protein L45, mitochondrial OS=Homo sapiens GN=MRPL45 PE=1 SV=1;sp|Q9BRJ2|RM45_HUMAN 39S ribosomal protein L45, mitochondrial OS=Homo sapiens GN=MRPL45 PE=1 SV=2;tr|A0A0G2JMS5|A0A0G2JMS5_HUMAN 39S ribosomal prote	4	6	6	6	2	4	1	3	2	1	5	5	4	4	4	4	2	4	1	3	2	1	5	5	4	4	4	4	2	4	1	3	2	1	5	5	4	4	4	4	33	33
A0A087X2D8	A0A087X2D8	35	1	1		SPAG9	tr|A0A087X2D8|A0A087X2D8_HUMAN C-Jun-amino-terminal kinase-interacting protein 4 OS=Homo sapiens GN=SPAG9 PE=1 SV=1	1	35	1	1	11	8	11	12	8	4	17	10	12	14	13	25	0	0	0	0	0	0	0	0	0	0	1	0	0	0	0	0	0	0	0	0	0	0	1	0	30	1.4
A0A087X2I1;P62333;H0YJC0;H0YJS8;H0YJX2;H0YJE9;H0YJT1	A0A087X2I1;P62333	16;16;7;5;1;1;1	16;16;7;5;1;1;1	16;16;7;5;1;1;1	26S protease regulatory subunit 10B	PSMC6	tr|A0A087X2I1|A0A087X2I1_HUMAN 26S protease regulatory subunit 10B OS=Homo sapiens GN=PSMC6 PE=1 SV=1;sp|P62333|PRS10_HUMAN 26S protease regulatory subunit 10B OS=Homo sapiens GN=PSMC6 PE=1 SV=1	7	16	16	16	8	9	6	9	5	6	9	5	6	5	4	6	8	9	6	9	5	6	9	5	6	5	4	6	8	9	6	9	5	6	9	5	6	5	4	6	46.4	46.4
A0A087X2I5;Q9UK45	A0A087X2I5;Q9UK45	1;1	1;1	1;1	U6 snRNA-associated Sm-like protein LSm7	LSM7	tr|A0A087X2I5|A0A087X2I5_HUMAN U6 snRNA-associated Sm-like protein LSm7 OS=Homo sapiens GN=LSM7 PE=1 SV=1;sp|Q9UK45|LSM7_HUMAN U6 snRNA-associated Sm-like protein LSm7 OS=Homo sapiens GN=LSM7 PE=1 SV=1	2	1	1	1	0	1	0	0	0	0	0	0	0	0	1	0	0	1	0	0	0	0	0	0	0	0	1	0	0	1	0	0	0	0	0	0	0	0	1	0	16.3	16.3
A0A088AWN2;Q8TBZ3;G3V5V2;H0YKE8	A0A088AWN2;Q8TBZ3	6;6;1;1	6;6;1;1	6;6;1;1	WD repeat-containing protein 20	WDR20	tr|A0A088AWN2|A0A088AWN2_HUMAN WD repeat-containing protein 20 OS=Homo sapiens GN=WDR20 PE=1 SV=1;sp|Q8TBZ3|WDR20_HUMAN WD repeat-containing protein 20 OS=Homo sapiens GN=WDR20 PE=1 SV=2	4	6	6	6	2	0	2	1	0	1	4	0	3	3	0	1	2	0	2	1	0	1	4	0	3	3	0	1	2	0	2	1	0	1	4	0	3	3	0	1	13.2	13.2
A0A0D9SF41;A0A0A0MT38;A0A088AWN3;A0A0A0MRA7;Q9BZ29	A0A0D9SF41;A0A0A0MT38;A0A088AWN3;A0A0A0MRA7;Q9BZ29	2;2;2;2;2	2;2;2;2;2	2;2;2;2;2	Dedicator of cytokinesis protein 9	DOCK9	tr|A0A0D9SF41|A0A0D9SF41_HUMAN Dedicator of cytokinesis 9, isoform CRA_a OS=Homo sapiens GN=DOCK9 PE=1 SV=1;tr|A0A0A0MT38|A0A0A0MT38_HUMAN Dedicator of cytokinesis 9, isoform CRA_b OS=Homo sapiens GN=DOCK9 PE=1 SV=2;tr|A0A088AWN3|A0A088AWN3_HUMAN Dedicator	5	2	2	2	0	1	1	0	0	0	0	0	0	0	0	0	0	1	1	0	0	0	0	0	0	0	0	0	0	1	1	0	0	0	0	0	0	0	0	0	36.2	36.2
H7BZH9;E9PDC2;A0A088AWP5;Q8WUY3	H7BZH9;E9PDC2;A0A088AWP5;Q8WUY3	4;4;4;4	4;4;4;4	4;4;4;4	Protein prune homolog 2	PRUNE2	tr|H7BZH9|H7BZH9_HUMAN Protein prune homolog 2 (Fragment) OS=Homo sapiens GN=PRUNE2 PE=1 SV=1;tr|E9PDC2|E9PDC2_HUMAN Protein prune homolog 2 OS=Homo sapiens GN=PRUNE2 PE=1 SV=1;tr|A0A088AWP5|A0A088AWP5_HUMAN Protein prune homolog 2 OS=Homo sapiens GN=PRUNE	4	4	4	4	3	0	1	0	0	0	0	0	0	0	0	0	3	0	1	0	0	0	0	0	0	0	0	0	3	0	1	0	0	0	0	0	0	0	0	0	2	2
A0A096LNH6;Q14185	A0A096LNH6;Q14185	5;5	5;5	5;5	Dedicator of cytokinesis protein 1	DOCK1	tr|A0A096LNH6|A0A096LNH6_HUMAN Dedicator of cytokinesis protein 1 OS=Homo sapiens GN=DOCK1 PE=1 SV=1;sp|Q14185|DOCK1_HUMAN Dedicator of cytokinesis protein 1 OS=Homo sapiens GN=DOCK1 PE=1 SV=2	2	5	5	5	0	1	0	1	1	1	0	1	1	2	1	1	0	1	0	1	1	1	0	1	1	2	1	1	0	1	0	1	1	1	0	1	1	2	1	1	3.4	3.4
A0A096LNU0;D6REY2;P23508	A0A096LNU0;D6REY2;P23508	2;2;2	2;2;2	2;2;2	Colorectal mutant cancer protein	MCC	tr|A0A096LNU0|A0A096LNU0_HUMAN Colorectal mutant cancer protein OS=Homo sapiens GN=MCC PE=1 SV=1;tr|D6REY2|D6REY2_HUMAN Colorectal mutant cancer protein OS=Homo sapiens GN=MCC PE=1 SV=1;sp|P23508|CRCM_HUMAN Colorectal mutant cancer protein OS=Homo sapiens	3	2	2	2	0	0	0	0	0	0	1	1	0	0	0	0	0	0	0	0	0	0	1	1	0	0	0	0	0	0	0	0	0	0	1	1	0	0	0	0	3.6	3.6
A0A096LNX8;A0A087WVE7;Q96GP6	A0A096LNX8;A0A087WVE7;Q96GP6	7;6;6	7;6;6	7;6;6	Scavenger receptor class F member 2	SCARF2	tr|A0A096LNX8|A0A096LNX8_HUMAN Scavenger receptor class F member 2 OS=Homo sapiens GN=SCARF2 PE=1 SV=1;tr|A0A087WVE7|A0A087WVE7_HUMAN Scavenger receptor class F member 2 OS=Homo sapiens GN=SCARF2 PE=1 SV=1;sp|Q96GP6|SREC2_HUMAN Scavenger receptor class F m	3	7	7	7	2	0	4	5	0	0	3	1	1	1	0	0	2	0	4	5	0	0	3	1	1	1	0	0	2	0	4	5	0	0	3	1	1	1	0	0	7.3	7.3
A0A096LPB2;A0A096LP01	A0A096LPB2;A0A096LP01	1;1	1;1	1;1		LINC00493	tr|A0A096LPB2|A0A096LPB2_HUMAN Protein LINC00493 OS=Homo sapiens GN=LINC00493 PE=1 SV=1;tr|A0A096LP01|A0A096LP01_HUMAN Protein LINC00493 OS=Homo sapiens GN=LINC00493 PE=1 SV=1	2	1	1	1	0	0	0	0	0	0	1	0	0	0	0	0	0	0	0	0	0	0	1	0	0	0	0	0	0	0	0	0	0	0	1	0	0	0	0	0	17	17
J3QQX0;C9JFE4;A0A096LP07;A0A096LPJ3;A8K070;Q13098	J3QQX0;C9JFE4;A0A096LP07;A0A096LPJ3;A8K070;Q13098	2;2;2;2;2;2	2;2;2;2;2;2	2;2;2;2;2;2	COP9 signalosome complex subunit 1	GPS1	tr|J3QQX0|J3QQX0_HUMAN COP9 signalosome complex subunit 1 (Fragment) OS=Homo sapiens GN=GPS1 PE=1 SV=1;tr|C9JFE4|C9JFE4_HUMAN COP9 signalosome complex subunit 1 OS=Homo sapiens GN=GPS1 PE=1 SV=2;tr|A0A096LP07|A0A096LP07_HUMAN COP9 signalosome complex subun	6	2	2	2	0	0	1	0	0	0	0	0	1	0	0	0	0	0	1	0	0	0	0	0	1	0	0	0	0	0	1	0	0	0	0	0	1	0	0	0	24.1	24.1
A0A096LP25;Q6ZSR9;A0A096LNZ0	A0A096LP25;Q6ZSR9;A0A096LNZ0	15;12;10	15;12;10	13;12;8	Uncharacterized protein FLJ45252	AAK1	tr|A0A096LP25|A0A096LP25_HUMAN AP2-associated protein kinase 1 (Fragment) OS=Homo sapiens GN=AAK1 PE=1 SV=1;sp|Q6ZSR9|YJ005_HUMAN Uncharacterized protein FLJ45252 OS=Homo sapiens PE=2 SV=2;tr|A0A096LNZ0|A0A096LNZ0_HUMAN AP2-associated protein kinase 1 (Fra	3	15	15	13	6	5	1	3	5	3	9	8	2	5	4	11	6	5	1	3	5	3	9	8	2	5	4	11	5	5	1	3	5	3	8	8	2	5	4	9	44.8	44.8
A0A096LPC5;J3KP36;A0A0A0MR88;Q9Y4E1;Q5SRD0	A0A096LPC5;J3KP36;A0A0A0MR88;Q9Y4E1	34;33;33;33;8	5;5;4;5;3	5;5;4;5;3	WASH complex subunit FAM21C	FAM21C	tr|A0A096LPC5|A0A096LPC5_HUMAN WASH complex subunit FAM21C OS=Homo sapiens GN=FAM21C PE=1 SV=1;tr|J3KP36|J3KP36_HUMAN WASH complex subunit FAM21C OS=Homo sapiens GN=FAM21C PE=1 SV=3;tr|A0A0A0MR88|A0A0A0MR88_HUMAN WASH complex subunit FAM21C OS=Homo sapiens	5	34	5	5	6	8	8	7	10	2	9	16	11	5	15	12	0	2	1	0	2	0	0	5	0	0	2	1	0	2	1	0	2	0	0	5	0	0	2	1	34.2	6.9
A0A096LPE2;P35542;E9PR14;P0DJI9	A0A096LPE2;P35542	7;6;1;1	7;6;1;1	6;6;0;0	Serum amyloid A-4 protein	SAA2-SAA4;SAA4	tr|A0A096LPE2|A0A096LPE2_HUMAN Protein SAA2-SAA4 OS=Homo sapiens GN=SAA2-SAA4 PE=4 SV=1;sp|P35542|SAA4_HUMAN Serum amyloid A-4 protein OS=Homo sapiens GN=SAA4 PE=1 SV=2	4	7	7	6	0	0	2	5	2	4	2	3	2	5	3	2	0	0	2	5	2	4	2	3	2	5	3	2	0	0	2	4	2	4	2	3	2	4	3	2	33.2	33.2
A2A2L5;A0A0A0MQR2;Q9BY42;A2A2L6	A2A2L5;A0A0A0MQR2;Q9BY42	3;3;3;1	3;3;3;1	3;3;3;1	Protein RTF2 homolog	RTFDC1	tr|A2A2L5|A2A2L5_HUMAN Protein RTF2 homolog (Fragment) OS=Homo sapiens GN=RTFDC1 PE=1 SV=1;tr|A0A0A0MQR2|A0A0A0MQR2_HUMAN Protein RTF2 homolog OS=Homo sapiens GN=RTFDC1 PE=1 SV=1;sp|Q9BY42|RTF2_HUMAN Protein RTF2 homolog OS=Homo sapiens GN=RTFDC1 PE=1 SV=3	4	3	3	3	1	2	2	1	1	2	1	2	1	1	2	1	1	2	2	1	1	2	1	2	1	1	2	1	1	2	2	1	1	2	1	2	1	1	2	1	13	13
H0YIY6;A0A0A0MST9;A0A0A0MQR8;A0A0A0MSZ1;A0A0A0MT23;J3KNR0;P27448;H0YKP9;A2SY06	H0YIY6;A0A0A0MST9;A0A0A0MQR8;A0A0A0MSZ1;A0A0A0MT23;J3KNR0;P27448;H0YKP9	6;6;6;6;6;6;6;3;2	6;6;6;6;6;6;6;3;2	6;6;6;6;6;6;6;3;2	MAP/microtubule affinity-regulating kinase 3	MARK3	tr|H0YIY6|H0YIY6_HUMAN MAP/microtubule affinity-regulating kinase 3 (Fragment) OS=Homo sapiens GN=MARK3 PE=1 SV=2;tr|A0A0A0MST9|A0A0A0MST9_HUMAN MAP/microtubule affinity-regulating kinase 3 OS=Homo sapiens GN=MARK3 PE=1 SV=1;tr|A0A0A0MQR8|A0A0A0MQR8_HUMAN	9	6	6	6	1	0	2	1	0	0	4	1	0	2	0	2	1	0	2	1	0	0	4	1	0	2	0	2	1	0	2	1	0	0	4	1	0	2	0	2	17	17
A0A0A0MQS1;Q53H96;B5MD87;F8WEI0	A0A0A0MQS1;Q53H96;B5MD87	3;3;2;1	3;3;2;1	3;3;2;1	Pyrroline-5-carboxylate reductase;Pyrroline-5-carboxylate reductase 3	PYCRL	tr|A0A0A0MQS1|A0A0A0MQS1_HUMAN Pyrroline-5-carboxylate reductase OS=Homo sapiens GN=PYCRL PE=1 SV=1;sp|Q53H96|P5CR3_HUMAN Pyrroline-5-carboxylate reductase 3 OS=Homo sapiens GN=PYCRL PE=1 SV=3;tr|B5MD87|B5MD87_HUMAN Pyrroline-5-carboxylate reductase 3 OS=H	4	3	3	3	0	2	2	1	1	0	2	1	0	0	0	1	0	2	2	1	1	0	2	1	0	0	0	1	0	2	2	1	1	0	2	1	0	0	0	1	16.4	16.4
A0A0A0MTC7;A0A0A0MQS9;Q16363;E5RFQ2;H0Y351;H0YAQ5;H0YAP9	A0A0A0MTC7;A0A0A0MQS9;Q16363	27;27;26;10;7;7;4	27;27;26;10;7;7;4	27;27;26;10;7;7;4	Laminin subunit alpha-4	LAMA4	tr|A0A0A0MTC7|A0A0A0MTC7_HUMAN Laminin subunit alpha-4 OS=Homo sapiens GN=LAMA4 PE=1 SV=1;tr|A0A0A0MQS9|A0A0A0MQS9_HUMAN Laminin subunit alpha-4 OS=Homo sapiens GN=LAMA4 PE=1 SV=1;sp|Q16363|LAMA4_HUMAN Laminin subunit alpha-4 OS=Homo sapiens GN=LAMA4 PE=1	7	27	27	27	2	10	5	7	8	10	14	17	9	6	11	12	2	10	5	7	8	10	14	17	9	6	11	12	2	10	5	7	8	10	14	17	9	6	11	12	18.2	18.2
U3KQS6;A0A0A0MQU7;F5H0K0;A0A0A0MTK8;P20823;A0A087WYP0;H0YND5;E0YMI9	U3KQS6;A0A0A0MQU7;F5H0K0;A0A0A0MTK8;P20823;A0A087WYP0;H0YND5;E0YMI9	3;3;3;3;3;2;2;2	2;2;2;2;2;1;1;1	2;2;2;2;2;1;1;1	Hepatocyte nuclear factor 1-alpha	HNF1A	tr|U3KQS6|U3KQS6_HUMAN Hepatocyte nuclear factor 1-alpha OS=Homo sapiens GN=HNF1A PE=1 SV=1;tr|A0A0A0MQU7|A0A0A0MQU7_HUMAN Hepatocyte nuclear factor 1-alpha OS=Homo sapiens GN=HNF1A PE=1 SV=1;tr|F5H0K0|F5H0K0_HUMAN Hepatocyte nuclear factor 1-alpha OS=Homo	8	3	2	2	2	1	1	1	0	0	0	0	0	1	0	0	2	0	1	1	0	0	0	0	0	1	0	0	2	0	1	1	0	0	0	0	0	1	0	0	8.7	7
A0A0A0MQW0;A0A0A0MR39;Q9P2K5;A0A087WUT0;H0YKS1;A0A087WWC8;A0A0C4DGV1;H0YN19	A0A0A0MQW0;A0A0A0MR39;Q9P2K5;A0A087WUT0	12;12;12;9;4;4;4;3	12;12;12;9;4;4;4;3	12;12;12;9;4;4;4;3	Myelin expression factor 2	MYEF2	tr|A0A0A0MQW0|A0A0A0MQW0_HUMAN Myelin expression factor 2 OS=Homo sapiens GN=MYEF2 PE=1 SV=1;tr|A0A0A0MR39|A0A0A0MR39_HUMAN Myelin expression factor 2 OS=Homo sapiens GN=MYEF2 PE=1 SV=1;sp|Q9P2K5|MYEF2_HUMAN Myelin expression factor 2 OS=Homo sapiens GN=MY	8	12	12	12	6	4	5	5	4	2	5	7	5	3	4	4	6	4	5	5	4	2	5	7	5	3	4	4	6	4	5	5	4	2	5	7	5	3	4	4	22.2	22.2
C9JP00;A0A0A0MQX8;Q9NR56;Q86VM6;C9JCX1;H7C4Y1;B1AKI6;Q9NUK0;C9J4T8	C9JP00;A0A0A0MQX8;Q9NR56;Q86VM6	9;9;9;5;3;3;2;2;1	9;9;9;5;3;3;2;2;1	2;2;2;1;0;0;0;0;0	Muscleblind-like protein 1	MBNL1	tr|C9JP00|C9JP00_HUMAN Muscleblind-like protein 1 OS=Homo sapiens GN=MBNL1 PE=1 SV=1;tr|A0A0A0MQX8|A0A0A0MQX8_HUMAN Muscleblind-like protein 1 OS=Homo sapiens GN=MBNL1 PE=1 SV=1;sp|Q9NR56|MBNL1_HUMAN Muscleblind-like protein 1 OS=Homo sapiens GN=MBNL1 PE=1	9	9	9	2	5	6	3	7	5	4	6	7	5	5	7	6	5	6	3	7	5	4	6	7	5	5	7	6	2	2	0	2	2	2	2	2	2	1	2	2	30.5	30.5
A0A0A0MQY0;Q53GG5;A0A087WYF8;D6RAF1	A0A0A0MQY0;Q53GG5;A0A087WYF8	7;7;6;2	7;7;6;2	7;7;6;2	PDZ and LIM domain protein 3	PDLIM3	tr|A0A0A0MQY0|A0A0A0MQY0_HUMAN PDZ and LIM domain protein 3 OS=Homo sapiens GN=PDLIM3 PE=1 SV=1;sp|Q53GG5|PDLI3_HUMAN PDZ and LIM domain protein 3 OS=Homo sapiens GN=PDLIM3 PE=1 SV=1;tr|A0A087WYF8|A0A087WYF8_HUMAN PDZ and LIM domain protein 3 OS=Homo sapie	4	7	7	7	2	3	2	4	5	3	2	6	0	1	1	1	2	3	2	4	5	3	2	6	0	1	1	1	2	3	2	4	5	3	2	6	0	1	1	1	32.6	32.6
H3BR38;H3BM50;H3BPU5;H3BR25;H3BPT1;H3BN58;H3BSZ4;A0A0A0MR05;Q9BVC4	H3BR38;H3BM50;H3BPU5;H3BR25;H3BPT1;H3BN58;H3BSZ4;A0A0A0MR05;Q9BVC4	1;1;1;1;1;1;1;1;1	1;1;1;1;1;1;1;1;1	1;1;1;1;1;1;1;1;1	Target of rapamycin complex subunit LST8	MLST8	tr|H3BR38|H3BR38_HUMAN Target of rapamycin complex subunit LST8 OS=Homo sapiens GN=MLST8 PE=1 SV=1;tr|H3BM50|H3BM50_HUMAN Target of rapamycin complex subunit LST8 OS=Homo sapiens GN=MLST8 PE=1 SV=1;tr|H3BPU5|H3BPU5_HUMAN Target of rapamycin complex subunit	9	1	1	1	0	1	0	0	0	0	1	0	0	1	0	1	0	1	0	0	0	0	1	0	0	1	0	1	0	1	0	0	0	0	1	0	0	1	0	1	25	25
Q5T093;Q5T092;A0A0A0MR06;Q5T091;Q9P0H9;O15258	Q5T093;Q5T092;A0A0A0MR06;Q5T091;Q9P0H9;O15258	1;1;1;1;1;1	1;1;1;1;1;1	1;1;1;1;1;1	Protein RER1	RER1	tr|Q5T093|Q5T093_HUMAN Protein RER1 OS=Homo sapiens GN=RER1 PE=1 SV=1;tr|Q5T092|Q5T092_HUMAN Protein RER1 (Fragment) OS=Homo sapiens GN=RER1 PE=1 SV=1;tr|A0A0A0MR06|A0A0A0MR06_HUMAN Protein RER1 (Fragment) OS=Homo sapiens GN=RER1 PE=1 SV=1;tr|Q5T091|Q5T091	6	1	1	1	0	0	1	0	0	0	0	0	0	0	0	0	0	0	1	0	0	0	0	0	0	0	0	0	0	0	1	0	0	0	0	0	0	0	0	0	16.2	16.2
A0A0A0MR33;G3V267;G3V5T0;A0A0C4DFM0;G3V4T6;O43708;G3V3B9	A0A0A0MR33;G3V267;G3V5T0;A0A0C4DFM0;G3V4T6;O43708;G3V3B9	4;4;4;4;3;3;2	4;4;4;4;3;3;2	4;4;4;4;3;3;2	Maleylacetoacetate isomerase	GSTZ1	tr|A0A0A0MR33|A0A0A0MR33_HUMAN Maleylacetoacetate isomerase OS=Homo sapiens GN=GSTZ1 PE=1 SV=1;tr|G3V267|G3V267_HUMAN Maleylacetoacetate isomerase OS=Homo sapiens GN=GSTZ1 PE=1 SV=1;tr|G3V5T0|G3V5T0_HUMAN Maleylacetoacetate isomerase OS=Homo sapiens GN=GST	7	4	4	4	0	0	0	0	0	0	2	0	2	1	1	1	0	0	0	0	0	0	2	0	2	1	1	1	0	0	0	0	0	0	2	0	2	1	1	1	38.5	38.5
A0A0A0MR36	A0A0A0MR36	4	4	1		MYO5B	tr|A0A0A0MR36|A0A0A0MR36_HUMAN Unconventional myosin-Vb (Fragment) OS=Homo sapiens GN=MYO5B PE=1 SV=1	1	4	4	1	0	0	1	0	0	0	4	0	0	0	0	1	0	0	1	0	0	0	4	0	0	0	0	1	0	0	1	0	0	0	1	0	0	0	0	1	6.5	6.5
D6RAL0;A0A0A0MR40;F5GYR0;Q6H8Q1	D6RAL0;A0A0A0MR40;F5GYR0;Q6H8Q1	2;2;2;2	1;1;1;1	1;1;1;1	Actin-binding LIM protein 2	ABLIM2	tr|D6RAL0|D6RAL0_HUMAN Actin-binding LIM protein 2 (Fragment) OS=Homo sapiens GN=ABLIM2 PE=1 SV=1;tr|A0A0A0MR40|A0A0A0MR40_HUMAN Actin-binding LIM protein 2 OS=Homo sapiens GN=ABLIM2 PE=1 SV=1;tr|F5GYR0|F5GYR0_HUMAN Actin-binding LIM protein 2 OS=Homo sapi	4	2	1	1	1	0	1	1	0	0	0	0	1	0	0	0	1	0	1	1	0	0	0	0	0	0	0	0	1	0	1	1	0	0	0	0	0	0	0	0	6.9	4.6
A0A0A0MR54;Q14162	A0A0A0MR54;Q14162	5;5	5;5	5;5	Scavenger receptor class F member 1	SCARF1	tr|A0A0A0MR54|A0A0A0MR54_HUMAN Scavenger receptor class F member 1 OS=Homo sapiens GN=SCARF1 PE=1 SV=1;sp|Q14162|SREC_HUMAN Scavenger receptor class F member 1 OS=Homo sapiens GN=SCARF1 PE=1 SV=3	2	5	5	5	1	0	4	1	0	0	1	0	1	1	1	0	1	0	4	1	0	0	1	0	1	1	1	0	1	0	4	1	0	0	1	0	1	1	1	0	9.5	9.5
A0A0A0MR66;P98175	A0A0A0MR66;P98175	13;13	13;13	11;11	RNA-binding protein 10	RBM10	tr|A0A0A0MR66|A0A0A0MR66_HUMAN RNA binding motif protein 10, isoform CRA_d OS=Homo sapiens GN=RBM10 PE=1 SV=1;sp|P98175|RBM10_HUMAN RNA-binding protein 10 OS=Homo sapiens GN=RBM10 PE=1 SV=3	2	13	13	11	4	4	5	4	2	0	5	5	4	5	4	4	4	4	5	4	2	0	5	5	4	5	4	4	3	2	5	4	1	0	4	5	4	5	2	2	18.3	18.3
A0A0A0MRA5;B7Z4B8;Q9BUJ2;M0R3F1;M0QYZ0;M0R203;M0QZV6;M0R0K8;M0QYM5	A0A0A0MRA5;B7Z4B8;Q9BUJ2;M0R3F1;M0QYZ0	13;13;13;9;7;4;4;4;1	13;13;13;9;7;4;4;4;1	11;11;11;8;5;3;3;3;0	Heterogeneous nuclear ribonucleoprotein U-like protein 1	HNRNPUL1	tr|A0A0A0MRA5|A0A0A0MRA5_HUMAN Heterogeneous nuclear ribonucleoprotein U-like protein 1 OS=Homo sapiens GN=HNRNPUL1 PE=1 SV=1;tr|B7Z4B8|B7Z4B8_HUMAN Heterogeneous nuclear ribonucleoprotein U-like protein 1 OS=Homo sapiens GN=HNRNPUL1 PE=1 SV=1;sp|Q9BUJ2|HN	9	13	13	11	7	8	10	7	5	5	8	8	5	5	6	6	7	8	10	7	5	5	8	8	5	5	6	6	6	6	9	6	5	4	7	7	4	4	5	5	19.5	19.5
A0A0A0MRA8;A0A0J9YW26;J3QS55;J3KS70;J3QKY2;J3KRD1;J3QKK4;J3QR33;J3KT37;J3QRQ6;J3QLU5;J3QS83	A0A0A0MRA8	30;8;7;5;5;5;5;5;5;4;3;1	5;0;5;5;5;5;5;5;0;4;3;0	0;0;0;0;0;0;0;0;0;0;0;0		EPB41L3	tr|A0A0A0MRA8|A0A0A0MRA8_HUMAN Band 4.1-like protein 3 OS=Homo sapiens GN=EPB41L3 PE=1 SV=1	12	30	5	0	22	17	19	14	11	4	13	4	3	4	2	10	1	4	2	1	1	0	0	0	0	0	0	0	0	0	0	0	0	0	0	0	0	0	0	0	42.6	9.4
A0A0A0MRC4;A0A0A0MSK4;Q86YR5	A0A0A0MRC4;A0A0A0MSK4;Q86YR5	4;4;4	4;4;4	4;4;4	G-protein-signaling modulator 1	GPSM1	tr|A0A0A0MRC4|A0A0A0MRC4_HUMAN G-protein-signaling modulator 1 (Fragment) OS=Homo sapiens GN=GPSM1 PE=1 SV=1;tr|A0A0A0MSK4|A0A0A0MSK4_HUMAN G-protein-signaling modulator 1 OS=Homo sapiens GN=GPSM1 PE=1 SV=1;sp|Q86YR5|GPSM1_HUMAN G-protein-signaling modulat	3	4	4	4	0	0	0	0	0	0	0	0	1	1	4	0	0	0	0	0	0	0	0	0	1	1	4	0	0	0	0	0	0	0	0	0	1	1	4	0	8.6	8.6
H0YBF7;A0A0A0MRE5;Q9ULH1	H0YBF7;A0A0A0MRE5;Q9ULH1	1;1;1	1;1;1	1;1;1	Arf-GAP with SH3 domain, ANK repeat and PH domain-containing protein 1	ASAP1	tr|H0YBF7|H0YBF7_HUMAN Arf-GAP with SH3 domain, ANK repeat and PH domain-containing protein 1 (Fragment) OS=Homo sapiens GN=ASAP1 PE=1 SV=1;tr|A0A0A0MRE5|A0A0A0MRE5_HUMAN Arf-GAP with SH3 domain, ANK repeat and PH domain-containing protein 1 OS=Homo sapien	3	1	1	1	0	0	1	1	0	0	1	0	1	0	0	0	0	0	1	1	0	0	1	0	1	0	0	0	0	0	1	1	0	0	1	0	1	0	0	0	1.7	1.7
A0A0A0MRF6;Q99996;A0A0A0MRE9;H7BYL6;A0A087WX84;H7BZV6;Q6PJH3	A0A0A0MRF6;Q99996;A0A0A0MRE9	16;16;13;7;6;1;1	16;16;13;7;6;1;1	16;16;13;7;6;1;1	A-kinase anchor protein 9	AKAP9	tr|A0A0A0MRF6|A0A0A0MRF6_HUMAN A-kinase anchor protein 9 OS=Homo sapiens GN=AKAP9 PE=1 SV=1;sp|Q99996|AKAP9_HUMAN A-kinase anchor protein 9 OS=Homo sapiens GN=AKAP9 PE=1 SV=3;tr|A0A0A0MRE9|A0A0A0MRE9_HUMAN A-kinase anchor protein 9 OS=Homo sapiens GN=AKAP9	7	16	16	16	1	2	2	0	0	0	4	4	3	2	0	2	1	2	2	0	0	0	4	4	3	2	0	2	1	2	2	0	0	0	4	4	3	2	0	2	5.4	5.4
A0A0A0MRF7;K7EIW3;P52564	A0A0A0MRF7;K7EIW3;P52564	2;2;2	2;2;2	2;2;2	Dual specificity mitogen-activated protein kinase kinase 6	MAP2K6	tr|A0A0A0MRF7|A0A0A0MRF7_HUMAN Dual-specificity mitogen-activated protein kinase kinase 6 OS=Homo sapiens GN=MAP2K6 PE=1 SV=1;tr|K7EIW3|K7EIW3_HUMAN Dual-specificity mitogen-activated protein kinase kinase 6 (Fragment) OS=Homo sapiens GN=MAP2K6 PE=1 SV=1;s	3	2	2	2	1	0	1	0	0	0	0	0	0	0	0	0	1	0	1	0	0	0	0	0	0	0	0	0	1	0	1	0	0	0	0	0	0	0	0	0	27.9	27.9
A0A0A0MRI1;Q8IXQ4;A0A087WW86	A0A0A0MRI1;Q8IXQ4;A0A087WW86	2;2;1	2;2;1	2;2;1	GPALPP motifs-containing protein 1	GPALPP1	tr|A0A0A0MRI1|A0A0A0MRI1_HUMAN GPALPP motifs-containing protein 1 OS=Homo sapiens GN=GPALPP1 PE=1 SV=1;sp|Q8IXQ4|GPAM1_HUMAN GPALPP motifs-containing protein 1 OS=Homo sapiens GN=GPALPP1 PE=1 SV=1;tr|A0A087WW86|A0A087WW86_HUMAN GPALPP motifs-containing pro	3	2	2	2	1	2	1	1	1	0	2	2	2	1	1	1	1	2	1	1	1	0	2	2	2	1	1	1	1	2	1	1	1	0	2	2	2	1	1	1	7.1	7.1
A0A0A0MRJ0;Q5VT25;H0Y7V8;A0A0A0MRJ1;H0Y5V1;H0Y6R0;H0Y6V3	A0A0A0MRJ0;Q5VT25;H0Y7V8;A0A0A0MRJ1;H0Y5V1	12;12;8;8;8;2;2	10;10;6;6;6;2;0	10;10;6;6;6;2;0	Non-specific serine/threonine protein kinase;Serine/threonine-protein kinase MRCK alpha	CDC42BPA	tr|A0A0A0MRJ0|A0A0A0MRJ0_HUMAN Non-specific serine/threonine protein kinase OS=Homo sapiens GN=CDC42BPA PE=1 SV=1;sp|Q5VT25|MRCKA_HUMAN Serine/threonine-protein kinase MRCK alpha OS=Homo sapiens GN=CDC42BPA PE=1 SV=1;tr|H0Y7V8|H0Y7V8_HUMAN Serine/threonine	7	12	10	10	1	3	3	3	0	1	3	0	4	2	1	2	1	2	3	3	0	0	2	0	4	2	1	1	1	2	3	3	0	0	2	0	4	2	1	1	9.7	8.7
A0A0A0MRJ6;H7BY58;P22061;F6S8N6;C9J0F2;F8WDT3;F8WAV5;F8WAX2;H7C4X2	A0A0A0MRJ6;H7BY58;P22061;F6S8N6	12;12;12;11;4;2;2;2;1	12;12;12;11;4;2;2;2;1	12;12;12;11;4;2;2;2;1	Protein-L-isoaspartate O-methyltransferase;Protein-L-isoaspartate(D-aspartate) O-methyltransferase	PCMT1	tr|A0A0A0MRJ6|A0A0A0MRJ6_HUMAN Protein-L-isoaspartate O-methyltransferase OS=Homo sapiens GN=PCMT1 PE=1 SV=1;tr|H7BY58|H7BY58_HUMAN Protein-L-isoaspartate O-methyltransferase OS=Homo sapiens GN=PCMT1 PE=1 SV=1;sp|P22061|PIMT_HUMAN Protein-L-isoaspartate(D-	9	12	12	12	8	6	5	7	3	4	7	8	7	6	7	5	8	6	5	7	3	4	7	8	7	6	7	5	8	6	5	7	3	4	7	8	7	6	7	5	51.9	51.9
A0A0A0MRK6;Q13505;A0A0C4DFQ1;H0Y6Y5	A0A0A0MRK6;Q13505;A0A0C4DFQ1	9;9;7;1	9;9;7;1	9;9;7;1	Metaxin-1	MTX1	tr|A0A0A0MRK6|A0A0A0MRK6_HUMAN Metaxin 1, isoform CRA_b OS=Homo sapiens GN=MTX1 PE=1 SV=1;sp|Q13505|MTX1_HUMAN Metaxin-1 OS=Homo sapiens GN=MTX1 PE=1 SV=2;tr|A0A0C4DFQ1|A0A0C4DFQ1_HUMAN Metaxin-1 OS=Homo sapiens GN=MTX1 PE=1 SV=1	4	9	9	9	3	0	6	1	2	0	3	1	4	4	2	1	3	0	6	1	2	0	3	1	4	4	2	1	3	0	6	1	2	0	3	1	4	4	2	1	21.9	21.9
X6R6Z1;A0A0A0MRL0;B4DY09;Q12905	X6R6Z1;A0A0A0MRL0;B4DY09;Q12905	3;3;3;3	3;3;3;3	3;3;3;3	Interleukin enhancer-binding factor 2	ILF2	tr|X6R6Z1|X6R6Z1_HUMAN Interleukin enhancer-binding factor 2 (Fragment) OS=Homo sapiens GN=ILF2 PE=1 SV=1;tr|A0A0A0MRL0|A0A0A0MRL0_HUMAN Interleukin enhancer-binding factor 2 OS=Homo sapiens GN=ILF2 PE=1 SV=1;tr|B4DY09|B4DY09_HUMAN Interleukin enhancer-bin	4	3	3	3	1	1	2	2	0	2	2	2	2	2	0	1	1	1	2	2	0	2	2	2	2	2	0	1	1	1	2	2	0	2	2	2	2	2	0	1	32.2	32.2
F8W8M4;A0A0A0MRL6;H0Y7N6;F6XFR5	F8W8M4;A0A0A0MRL6	26;26;7;7	26;26;7;7	1;1;0;0		ABLIM1	tr|F8W8M4|F8W8M4_HUMAN Actin-binding LIM protein 1 OS=Homo sapiens GN=ABLIM1 PE=1 SV=1;tr|A0A0A0MRL6|A0A0A0MRL6_HUMAN Actin-binding LIM protein 1 OS=Homo sapiens GN=ABLIM1 PE=1 SV=1	4	26	26	1	14	10	14	18	14	12	5	2	5	5	1	10	14	10	14	18	14	12	5	2	5	5	1	10	1	0	0	1	0	1	0	0	0	0	0	0	50.6	50.6
A0A0A0MRM8	A0A0A0MRM8	26	1	1		MYO6	tr|A0A0A0MRM8|A0A0A0MRM8_HUMAN Unconventional myosin-VI OS=Homo sapiens GN=MYO6 PE=1 SV=1	1	26	1	1	20	6	15	15	6	5	9	6	5	7	7	8	1	1	1	1	1	1	1	1	1	1	1	1	1	1	1	1	1	1	1	1	1	1	1	1	25.2	1.4
A0A0A0MRM9;Q14978;S4R402;S4R341;S4R349	A0A0A0MRM9;Q14978;S4R402;S4R341;S4R349	6;6;3;3;3	6;6;3;3;3	6;6;3;3;3	Nucleolar and coiled-body phosphoprotein 1	NOLC1	tr|A0A0A0MRM9|A0A0A0MRM9_HUMAN Nucleolar and coiled-body phosphoprotein 1 (Fragment) OS=Homo sapiens GN=NOLC1 PE=1 SV=1;sp|Q14978|NOLC1_HUMAN Nucleolar and coiled-body phosphoprotein 1 OS=Homo sapiens GN=NOLC1 PE=1 SV=2;tr|S4R402|S4R402_HUMAN Nucleolar and	5	6	6	6	0	2	2	1	1	0	1	2	3	2	2	0	0	2	2	1	1	0	1	2	3	2	2	0	0	2	2	1	1	0	1	2	3	2	2	0	9.7	9.7
A0A0A0MRN5;Q9NZT2	A0A0A0MRN5;Q9NZT2	9;9	9;9	9;9	Opioid growth factor receptor	OGFR	tr|A0A0A0MRN5|A0A0A0MRN5_HUMAN Opioid growth factor receptor OS=Homo sapiens GN=OGFR PE=1 SV=1;sp|Q9NZT2|OGFR_HUMAN Opioid growth factor receptor OS=Homo sapiens GN=OGFR PE=1 SV=3	2	9	9	9	2	5	4	3	1	2	5	4	4	6	6	4	2	5	4	3	1	2	5	4	4	6	6	4	2	5	4	3	1	2	5	4	4	6	6	4	23.2	23.2
Q5T457;A0A0A0MRN9;Q9GZV1	Q5T457;A0A0A0MRN9;Q9GZV1	8;8;7	8;8;7	8;8;7	Ankyrin repeat domain-containing protein 2	ANKRD2	tr|Q5T457|Q5T457_HUMAN Ankyrin repeat domain-containing protein 2 OS=Homo sapiens GN=ANKRD2 PE=1 SV=1;tr|A0A0A0MRN9|A0A0A0MRN9_HUMAN Ankyrin repeat domain-containing protein 2 OS=Homo sapiens GN=ANKRD2 PE=1 SV=1;sp|Q9GZV1|ANKR2_HUMAN Ankyrin repeat domain-	3	8	8	8	0	6	5	0	4	0	0	0	0	0	0	0	0	6	5	0	4	0	0	0	0	0	0	0	0	6	5	0	4	0	0	0	0	0	0	0	38	38
A0A0A0MRP0;Q8IWC1	A0A0A0MRP0;Q8IWC1	3;3	3;3	3;3	MAP7 domain-containing protein 3	MAP7D3	tr|A0A0A0MRP0|A0A0A0MRP0_HUMAN MAP7 domain-containing protein 3 (Fragment) OS=Homo sapiens GN=MAP7D3 PE=1 SV=1;sp|Q8IWC1|MA7D3_HUMAN MAP7 domain-containing protein 3 OS=Homo sapiens GN=MAP7D3 PE=1 SV=2	2	3	3	3	1	1	2	1	0	0	1	0	0	0	0	0	1	1	2	1	0	0	1	0	0	0	0	0	1	1	2	1	0	0	1	0	0	0	0	0	4.6	4.6
A0A0A0MRP9;Q96C92	A0A0A0MRP9;Q96C92	1;1	1;1	1;1	Serologically defined colon cancer antigen 3	SDCCAG3	tr|A0A0A0MRP9|A0A0A0MRP9_HUMAN Serologically defined colon cancer antigen 3 (Fragment) OS=Homo sapiens GN=SDCCAG3 PE=1 SV=1;sp|Q96C92|SDCG3_HUMAN Serologically defined colon cancer antigen 3 OS=Homo sapiens GN=SDCCAG3 PE=1 SV=3	2	1	1	1	0	0	1	1	0	0	1	0	1	0	0	0	0	0	1	1	0	0	1	0	1	0	0	0	0	0	1	1	0	0	1	0	1	0	0	0	10.8	10.8
A0A0A0MRT2;Q9BTA9	A0A0A0MRT2;Q9BTA9	4;4	4;4	4;4	WW domain-containing adapter protein with coiled-coil	WAC	tr|A0A0A0MRT2|A0A0A0MRT2_HUMAN WW domain-containing adapter protein with coiled-coil OS=Homo sapiens GN=WAC PE=1 SV=1;sp|Q9BTA9|WAC_HUMAN WW domain-containing adapter protein with coiled-coil OS=Homo sapiens GN=WAC PE=1 SV=3	2	4	4	4	1	0	1	1	0	0	3	1	1	2	2	1	1	0	1	1	0	0	3	1	1	2	2	1	1	0	1	1	0	0	3	1	1	2	2	1	14.3	14.3
B6VEX4;A0A0A0MRT6;Q8IZP0	B6VEX4;A0A0A0MRT6;Q8IZP0	15;15;15	15;15;15	12;12;12	Abl interactor 1	ABI1	tr|B6VEX4|B6VEX4_HUMAN Abl interactor 1 OS=Homo sapiens GN=ABI1 PE=1 SV=1;tr|A0A0A0MRT6|A0A0A0MRT6_HUMAN Abl interactor 1 OS=Homo sapiens GN=ABI1 PE=1 SV=1;sp|Q8IZP0|ABI1_HUMAN Abl interactor 1 OS=Homo sapiens GN=ABI1 PE=1 SV=4	3	15	15	12	8	8	11	8	7	4	7	7	8	7	8	8	8	8	11	8	7	4	7	7	8	7	8	8	7	7	8	7	6	4	7	6	7	7	7	8	38.7	38.7
A0A0A0MRV0;Q9P2E9;A0A087WVV2;F8W7S5;A0A087WU26;A2A2S5;V9GY78	A0A0A0MRV0;Q9P2E9;A0A087WVV2;F8W7S5	79;79;73;65;32;6;5	79;79;73;65;32;6;5	78;78;72;64;32;6;5	Ribosome-binding protein 1	RRBP1	tr|A0A0A0MRV0|A0A0A0MRV0_HUMAN Ribosome-binding protein 1 OS=Homo sapiens GN=RRBP1 PE=1 SV=1;sp|Q9P2E9|RRBP1_HUMAN Ribosome-binding protein 1 OS=Homo sapiens GN=RRBP1 PE=1 SV=4;tr|A0A087WVV2|A0A087WVV2_HUMAN Ribosome-binding protein 1 OS=Homo sapiens GN=RR	7	79	79	78	32	57	33	40	53	34	30	52	11	24	39	46	32	57	33	40	53	34	30	52	11	24	39	46	32	57	33	39	53	34	30	52	11	24	38	46	50.8	50.8
A0A0A0MRX4;Q3MIN7	A0A0A0MRX4;Q3MIN7	5;5	5;5	5;5	Ral guanine nucleotide dissociation stimulator-like 3	RGL3	tr|A0A0A0MRX4|A0A0A0MRX4_HUMAN Ral guanine nucleotide dissociation stimulator-like 3 OS=Homo sapiens GN=RGL3 PE=1 SV=1;sp|Q3MIN7|RGL3_HUMAN Ral guanine nucleotide dissociation stimulator-like 3 OS=Homo sapiens GN=RGL3 PE=1 SV=2	2	5	5	5	2	0	4	2	0	0	5	0	4	4	0	0	2	0	4	2	0	0	5	0	4	4	0	0	2	0	4	2	0	0	5	0	4	4	0	0	11	11
Q5VW31;A0A0A0MRX8;Q5VW27;Q5VW30;Q5VW26;O00712	Q5VW31;A0A0A0MRX8;Q5VW27;Q5VW30;Q5VW26;O00712	1;1;1;1;1;1	1;1;1;1;1;1	1;1;1;1;1;1	Nuclear factor 1;Nuclear factor 1 B-type	NFIB	tr|Q5VW31|Q5VW31_HUMAN Nuclear factor 1 B-type OS=Homo sapiens GN=NFIB PE=1 SV=1;tr|A0A0A0MRX8|A0A0A0MRX8_HUMAN Nuclear factor 1 OS=Homo sapiens GN=NFIB PE=1 SV=1;tr|Q5VW27|Q5VW27_HUMAN Nuclear factor 1 OS=Homo sapiens GN=NFIB PE=1 SV=1;tr|Q5VW30|Q5VW30_HU	6	1	1	1	0	0	1	1	0	0	1	0	0	0	0	0	0	0	1	1	0	0	1	0	0	0	0	0	0	0	1	1	0	0	1	0	0	0	0	0	10.7	10.7
F8WDP1;A0A0A0MRY0;Q8WUA7	F8WDP1;A0A0A0MRY0;Q8WUA7	1;1;1	1;1;1	1;1;1	TBC1 domain family member 22A	TBC1D22A	tr|F8WDP1|F8WDP1_HUMAN TBC1 domain family member 22A OS=Homo sapiens GN=TBC1D22A PE=1 SV=1;tr|A0A0A0MRY0|A0A0A0MRY0_HUMAN TBC1 domain family member 22A OS=Homo sapiens GN=TBC1D22A PE=1 SV=1;sp|Q8WUA7|TB22A_HUMAN TBC1 domain family member 22A OS=Homo sapien	3	1	1	1	0	1	1	1	1	0	1	1	1	0	1	1	0	1	1	1	1	0	1	1	1	0	1	1	0	1	1	1	1	0	1	1	1	0	1	1	9.3	9.3
A0A0A0MRY2;B0QZE2;B7Z2J6;E7ENI9;J3QKD2;Q15326	A0A0A0MRY2;B0QZE2;B7Z2J6;E7ENI9;J3QKD2;Q15326	1;1;1;1;1;1	1;1;1;1;1;1	1;1;1;1;1;1	Zinc finger MYND domain-containing protein 11	ZMYND11	tr|A0A0A0MRY2|A0A0A0MRY2_HUMAN Zinc finger MYND domain-containing protein 11 OS=Homo sapiens GN=ZMYND11 PE=1 SV=1;tr|B0QZE2|B0QZE2_HUMAN Zinc finger MYND domain-containing protein 11 OS=Homo sapiens GN=ZMYND11 PE=1 SV=1;tr|B7Z2J6|B7Z2J6_HUMAN Zinc finger M	6	1	1	1	0	0	0	0	0	0	0	0	0	0	1	1	0	0	0	0	0	0	0	0	0	0	1	1	0	0	0	0	0	0	0	0	0	0	1	1	5.4	5.4
A0A0A0MRY4	A0A0A0MRY4	2	2	2			tr|A0A0A0MRY4|A0A0A0MRY4_HUMAN Uncharacterized protein OS=Homo sapiens PE=4 SV=1	1	2	2	2	0	0	1	0	0	0	2	0	1	0	0	0	0	0	1	0	0	0	2	0	1	0	0	0	0	0	1	0	0	0	2	0	1	0	0	0	2.1	2.1
A0A0A0MS11	A0A0A0MS11	2	1	1		IGHV3-13	tr|A0A0A0MS11|A0A0A0MS11_HUMAN Protein IGHV3-13 (Fragment) OS=Homo sapiens GN=IGHV3-13 PE=1 SV=1	1	2	1	1	0	0	0	2	0	0	0	0	0	0	0	0	0	0	0	1	0	0	0	0	0	0	0	0	0	0	0	1	0	0	0	0	0	0	0	0	25.9	16.4
A0A0A0MS29;H7C433;E9PQX8	A0A0A0MS29;H7C433;E9PQX8	6;4;3	1;1;1	1;1;1		MFF	tr|A0A0A0MS29|A0A0A0MS29_HUMAN Mitochondrial fission factor OS=Homo sapiens GN=MFF PE=1 SV=1;tr|H7C433|H7C433_HUMAN Mitochondrial fission factor (Fragment) OS=Homo sapiens GN=MFF PE=1 SV=1;tr|E9PQX8|E9PQX8_HUMAN Mitochondrial fission factor (Fragment) OS=H	3	6	1	1	3	2	1	1	2	0	4	3	2	4	3	3	1	1	1	1	1	0	1	1	1	1	1	1	1	1	1	1	1	0	1	1	1	1	1	1	50.2	5.9
A0A0A0MS41;Q9BWM7;S4R3N9	A0A0A0MS41;Q9BWM7;S4R3N9	8;7;6	8;7;6	8;7;6	Sideroflexin;Sideroflexin-3	SFXN3	tr|A0A0A0MS41|A0A0A0MS41_HUMAN Sideroflexin OS=Homo sapiens GN=SFXN3 PE=1 SV=1;sp|Q9BWM7|SFXN3_HUMAN Sideroflexin-3 OS=Homo sapiens GN=SFXN3 PE=1 SV=2;tr|S4R3N9|S4R3N9_HUMAN Sideroflexin-3 OS=Homo sapiens GN=SFXN3 PE=1 SV=1	3	8	8	8	8	1	6	7	3	0	6	4	3	5	1	1	8	1	6	7	3	0	6	4	3	5	1	1	8	1	6	7	3	0	6	4	3	5	1	1	28	28
A0A0A0MS49;Q8TEH3;A0A0A0MS48	A0A0A0MS49;Q8TEH3	6;6;1	6;6;1	6;6;1	DENN domain-containing protein 1A	DENND1A	tr|A0A0A0MS49|A0A0A0MS49_HUMAN DENN domain-containing protein 1A OS=Homo sapiens GN=DENND1A PE=1 SV=1;sp|Q8TEH3|DEN1A_HUMAN DENN domain-containing protein 1A OS=Homo sapiens GN=DENND1A PE=1 SV=2	3	6	6	6	0	0	2	1	0	0	5	2	1	3	0	2	0	0	2	1	0	0	5	2	1	3	0	2	0	0	2	1	0	0	5	2	1	3	0	2	6.7	6.7
Q5SWX3;A0A0A0MS52;A0A0A0MT11;Q13555;H0Y6G2;Q8WU40	Q5SWX3;A0A0A0MS52;A0A0A0MT11;Q13555;H0Y6G2;Q8WU40	4;4;3;3;2;2	3;3;2;2;1;1	3;3;2;2;1;1	Calcium/calmodulin-dependent protein kinase type II subunit gamma	CAMK2G	tr|Q5SWX3|Q5SWX3_HUMAN Calcium/calmodulin-dependent protein kinase (CaM kinase) II gamma, isoform CRA_n OS=Homo sapiens GN=CAMK2G PE=1 SV=1;tr|A0A0A0MS52|A0A0A0MS52_HUMAN Calcium/calmodulin-dependent protein kinase (CaM kinase) II gamma, isoform CRA_a OS=H	6	4	3	3	2	1	3	3	0	0	1	0	0	0	0	0	1	1	2	2	0	0	1	0	0	0	0	0	1	1	2	2	0	0	1	0	0	0	0	0	13.6	9.9
D6RH17;Q8IUN7;A0A0A0MS56;P28332;D6RDN5	D6RH17;Q8IUN7;A0A0A0MS56;P28332;D6RDN5	4;4;4;4;2	4;4;4;4;2	4;4;4;4;2	Alcohol dehydrogenase 6	ADH6	tr|D6RH17|D6RH17_HUMAN Alcohol dehydrogenase 6 (Fragment) OS=Homo sapiens GN=ADH6 PE=1 SV=2;tr|Q8IUN7|Q8IUN7_HUMAN ADH6 protein OS=Homo sapiens GN=ADH6 PE=1 SV=1;tr|A0A0A0MS56|A0A0A0MS56_HUMAN Alcohol dehydrogenase 6 OS=Homo sapiens GN=ADH6 PE=1 SV=1;sp|P2	5	4	4	4	4	0	3	3	0	0	0	0	0	0	0	0	4	0	3	3	0	0	0	0	0	0	0	0	4	0	3	3	0	0	0	0	0	0	0	0	14.8	14.8
A0A0A0MS59;A0A087X0E3	A0A0A0MS59	3;1	3;1	1;0		SRCAP	tr|A0A0A0MS59|A0A0A0MS59_HUMAN Helicase SRCAP OS=Homo sapiens GN=SRCAP PE=1 SV=1	2	3	3	1	0	0	1	1	0	1	1	0	0	1	0	0	0	0	1	1	0	1	1	0	0	1	0	0	0	0	0	0	0	1	0	0	0	0	0	0	1.5	1.5
A0A0A0MS66;Q14693	A0A0A0MS66;Q14693	1;1	1;1	1;1	Phosphatidate phosphatase LPIN1	LPIN1	tr|A0A0A0MS66|A0A0A0MS66_HUMAN Phosphatidate phosphatase LPIN1 OS=Homo sapiens GN=LPIN1 PE=1 SV=1;sp|Q14693|LPIN1_HUMAN Phosphatidate phosphatase LPIN1 OS=Homo sapiens GN=LPIN1 PE=1 SV=2	2	1	1	1	0	0	0	0	0	0	1	1	0	0	0	1	0	0	0	0	0	0	1	1	0	0	0	1	0	0	0	0	0	0	1	1	0	0	0	1	3.4	3.4
A0A0A0MS69;Q14123	A0A0A0MS69;Q14123	5;5	5;5	5;5	Calcium/calmodulin-dependent 3,5-cyclic nucleotide phosphodiesterase 1C	PDE1C	tr|A0A0A0MS69|A0A0A0MS69_HUMAN Calcium/calmodulin-dependent 3,5-cyclic nucleotide phosphodiesterase 1C OS=Homo sapiens GN=PDE1C PE=1 SV=1;sp|Q14123|PDE1C_HUMAN Calcium/calmodulin-dependent 3,5-cyclic nucleotide phosphodiesterase 1C OS=Homo sapiens GN=P	2	5	5	5	0	0	0	1	0	0	0	2	2	2	0	2	0	0	0	1	0	0	0	2	2	2	0	2	0	0	0	1	0	0	0	2	2	2	0	2	11.3	11.3
A0A0A0MS79;O14513	A0A0A0MS79;O14513	4;4	4;4	4;4	Nck-associated protein 5	NCKAP5	tr|A0A0A0MS79|A0A0A0MS79_HUMAN Nck-associated protein 5 OS=Homo sapiens GN=NCKAP5 PE=1 SV=1;sp|O14513|NCKP5_HUMAN Nck-associated protein 5 OS=Homo sapiens GN=NCKAP5 PE=1 SV=2	2	4	4	4	0	0	0	0	0	0	1	0	4	1	0	0	0	0	0	0	0	0	1	0	4	1	0	0	0	0	0	0	0	0	1	0	4	1	0	0	2.8	2.8
A0A0A0MS87	A0A0A0MS87	10	1	0		NDRG2	tr|A0A0A0MS87|A0A0A0MS87_HUMAN Protein NDRG2 OS=Homo sapiens GN=NDRG2 PE=1 SV=1	1	10	1	0	2	6	5	5	4	2	8	1	3	4	5	2	0	1	0	0	0	1	1	0	0	0	0	0	0	0	0	0	0	0	0	0	0	0	0	0	35.7	6.2
A0A0A0MS90;Q9UIS9	A0A0A0MS90;Q9UIS9	1;1	1;1	1;1	Methyl-CpG-binding domain protein 1	MBD1	tr|A0A0A0MS90|A0A0A0MS90_HUMAN Methyl-CpG-binding domain protein 1 OS=Homo sapiens GN=MBD1 PE=1 SV=1;sp|Q9UIS9|MBD1_HUMAN Methyl-CpG-binding domain protein 1 OS=Homo sapiens GN=MBD1 PE=1 SV=2	2	1	1	1	0	0	0	0	0	0	0	0	0	0	1	0	0	0	0	0	0	0	0	0	0	0	1	0	0	0	0	0	0	0	0	0	0	0	1	0	2.5	2.5
A0A0A0MS99;I3L4X2;P33527	A0A0A0MS99;I3L4X2;P33527	2;2;2	2;2;2	2;2;2	Multidrug resistance-associated protein 1	ABCC1	tr|A0A0A0MS99|A0A0A0MS99_HUMAN Multidrug resistance-associated protein 1 OS=Homo sapiens GN=ABCC1 PE=1 SV=1;tr|I3L4X2|I3L4X2_HUMAN Multidrug resistance-associated protein 1 (Fragment) OS=Homo sapiens GN=ABCC1 PE=1 SV=1;sp|P33527|MRP1_HUMAN Multidrug resist	3	2	2	2	1	0	1	1	0	0	1	0	1	0	0	0	1	0	1	1	0	0	1	0	1	0	0	0	1	0	1	1	0	0	1	0	1	0	0	0	3.1	3.1
A0A0A0MSA0;Q16787;K7EIP4;A0A0A0MTS5;A0A0A6YYF2	A0A0A0MSA0;Q16787;K7EIP4;A0A0A0MTS5;A0A0A6YYF2	7;7;6;6;6	6;6;6;6;6	6;6;6;6;6	Laminin subunit alpha-3	LAMA3	tr|A0A0A0MSA0|A0A0A0MSA0_HUMAN Laminin subunit alpha-3 OS=Homo sapiens GN=LAMA3 PE=1 SV=1;sp|Q16787|LAMA3_HUMAN Laminin subunit alpha-3 OS=Homo sapiens GN=LAMA3 PE=1 SV=2;tr|K7EIP4|K7EIP4_HUMAN Laminin subunit alpha-3 (Fragment) OS=Homo sapiens GN=LAMA3 PE	5	7	6	6	0	2	0	3	1	7	1	1	0	0	2	0	0	2	0	2	1	6	0	1	0	0	2	0	0	2	0	2	1	6	0	1	0	0	2	0	3.3	2.8
A0A0A0MSA7;A0A0U1RQK7;O43432	A0A0A0MSA7;A0A0U1RQK7;O43432	12;12;12	5;5;5	5;5;5	Eukaryotic translation initiation factor 4 gamma 3	EIF4G3	tr|A0A0A0MSA7|A0A0A0MSA7_HUMAN Eukaryotic translation initiation factor 4 gamma 3 OS=Homo sapiens GN=EIF4G3 PE=1 SV=1;tr|A0A0U1RQK7|A0A0U1RQK7_HUMAN Eukaryotic translation initiation factor 4 gamma 3 OS=Homo sapiens GN=EIF4G3 PE=1 SV=1;sp|O43432|IF4G3_HUMA	3	12	5	5	3	2	6	6	1	2	8	5	4	5	5	6	0	1	2	1	0	0	3	1	2	2	2	0	0	1	2	1	0	0	3	1	2	2	2	0	7.3	3.6
A0A0A0MSA9;A0A0C4DG49;P15151	A0A0A0MSA9;A0A0C4DG49;P15151	5;5;5	5;5;5	5;5;5	Poliovirus receptor	PVR	tr|A0A0A0MSA9|A0A0A0MSA9_HUMAN Poliovirus receptor OS=Homo sapiens GN=PVR PE=1 SV=1;tr|A0A0C4DG49|A0A0C4DG49_HUMAN Poliovirus receptor OS=Homo sapiens GN=PVR PE=1 SV=1;sp|P15151|PVR_HUMAN Poliovirus receptor OS=Homo sapiens GN=PVR PE=1 SV=2	3	5	5	5	0	0	0	1	1	0	2	2	2	2	4	2	0	0	0	1	1	0	2	2	2	2	4	2	0	0	0	1	1	0	2	2	2	2	4	2	13.8	13.8
A0A0A0MSB8;Q9UPT5;A0A0A0MRE1;B4DJ07;B5MCY9;K7ERQ5;C9JME6	A0A0A0MSB8;Q9UPT5;A0A0A0MRE1;B4DJ07;B5MCY9;K7ERQ5	4;4;3;3;2;2;1	4;4;3;3;2;2;1	4;4;3;3;2;2;1	Exocyst complex component 7	EXOC7	tr|A0A0A0MSB8|A0A0A0MSB8_HUMAN Exocyst complex component 7 OS=Homo sapiens GN=EXOC7 PE=1 SV=1;sp|Q9UPT5|EXOC7_HUMAN Exocyst complex component 7 OS=Homo sapiens GN=EXOC7 PE=1 SV=3;tr|A0A0A0MRE1|A0A0A0MRE1_HUMAN Exocyst complex component 7 (Fragment) OS=Homo	7	4	4	4	0	1	1	0	1	0	1	0	0	0	1	1	0	1	1	0	1	0	1	0	0	0	1	1	0	1	1	0	1	0	1	0	0	0	1	1	8.9	8.9
A0A0A0MSG0;A6NGB9	A0A0A0MSG0;A6NGB9	1;1	1;1	1;1	WAS/WASL-interacting protein family member 3	WIPF3	tr|A0A0A0MSG0|A0A0A0MSG0_HUMAN WAS/WASL-interacting protein family member 3 OS=Homo sapiens GN=WIPF3 PE=1 SV=1;sp|A6NGB9|WIPF3_HUMAN WAS/WASL-interacting protein family member 3 OS=Homo sapiens GN=WIPF3 PE=2 SV=4	2	1	1	1	1	0	1	1	0	0	1	0	0	0	0	0	1	0	1	1	0	0	1	0	0	0	0	0	1	0	1	1	0	0	1	0	0	0	0	0	2.7	2.7
J3KNW4;A0A0A0MSG2;Q14192;C9J3S8;F8WDA8;U3KQT4	J3KNW4;A0A0A0MSG2;Q14192	16;16;16;2;2;2	16;16;16;2;2;2	16;16;16;2;2;2	Four and a half LIM domains protein 2	FHL2	tr|J3KNW4|J3KNW4_HUMAN Four and a half LIM domains protein 2 OS=Homo sapiens GN=FHL2 PE=1 SV=1;tr|A0A0A0MSG2|A0A0A0MSG2_HUMAN Four and a half LIM domains protein 2 OS=Homo sapiens GN=FHL2 PE=1 SV=1;sp|Q14192|FHL2_HUMAN Four and a half LIM domains protein 2	6	16	16	16	8	8	6	11	7	7	2	6	1	1	0	0	8	8	6	11	7	7	2	6	1	1	0	0	8	8	6	11	7	7	2	6	1	1	0	0	37.8	37.8
B3KPJ4;A0A0A0MSI2;Q8IXK0	B3KPJ4;A0A0A0MSI2;Q8IXK0	2;2;2	2;2;2	2;2;2	Polyhomeotic-like protein 2	PHC2	tr|B3KPJ4|B3KPJ4_HUMAN Polyhomeotic-like protein 2 OS=Homo sapiens GN=PHC2 PE=1 SV=1;tr|A0A0A0MSI2|A0A0A0MSI2_HUMAN Polyhomeotic-like protein 2 OS=Homo sapiens GN=PHC2 PE=1 SV=1;sp|Q8IXK0|PHC2_HUMAN Polyhomeotic-like protein 2 OS=Homo sapiens GN=PHC2 PE=1	3	2	2	2	0	0	0	0	0	0	0	1	0	1	0	0	0	0	0	0	0	0	0	1	0	1	0	0	0	0	0	0	0	0	0	1	0	1	0	0	5.8	5.8
A0A0A0MSI5;Q6ICL3;C9JDT9;C9J695;C9JKN2;B7Z4A5;B7Z6W2;F8WDT9;A8MWT1	A0A0A0MSI5;Q6ICL3;C9JDT9;C9J695	3;3;2;2;1;1;1;1;1	3;3;2;2;1;1;1;1;1	3;3;2;2;1;1;1;1;1	Transport and Golgi organization protein 2 homolog	TANGO2	tr|A0A0A0MSI5|A0A0A0MSI5_HUMAN Transport and Golgi organization protein 2 homolog OS=Homo sapiens GN=TANGO2 PE=1 SV=1;sp|Q6ICL3|TNG2_HUMAN Transport and Golgi organization protein 2 homolog OS=Homo sapiens GN=TANGO2 PE=2 SV=1;tr|C9JDT9|C9JDT9_HUMAN Transpo	9	3	3	3	0	0	0	0	0	0	2	1	0	1	0	1	0	0	0	0	0	0	2	1	0	1	0	1	0	0	0	0	0	0	2	1	0	1	0	1	24.4	24.4
A0A0A0MSI8;O00471	A0A0A0MSI8;O00471	1;1	1;1	1;1	Exocyst complex component 5	EXOC5	tr|A0A0A0MSI8|A0A0A0MSI8_HUMAN Exocyst complex component 5 OS=Homo sapiens GN=EXOC5 PE=1 SV=1;sp|O00471|EXOC5_HUMAN Exocyst complex component 5 OS=Homo sapiens GN=EXOC5 PE=1 SV=1	2	1	1	1	0	1	1	1	0	0	1	0	1	1	1	0	0	1	1	1	0	0	1	0	1	1	1	0	0	1	1	1	0	0	1	0	1	1	1	0	2.1	2.1
A0A0A0MSJ4;Q7Z7G1	A0A0A0MSJ4;Q7Z7G1	6;6	6;6	6;6	Cytokine-dependent hematopoietic cell linker	CLNK	tr|A0A0A0MSJ4|A0A0A0MSJ4_HUMAN Cytokine-dependent hematopoietic cell linker OS=Homo sapiens GN=CLNK PE=1 SV=1;sp|Q7Z7G1|CLNK_HUMAN Cytokine-dependent hematopoietic cell linker OS=Homo sapiens GN=CLNK PE=1 SV=2	2	6	6	6	0	0	0	0	0	0	1	2	3	4	3	2	0	0	0	0	0	0	1	2	3	4	3	2	0	0	0	0	0	0	1	2	3	4	3	2	15.9	15.9
A0A0A0MSJ8;T1ECW5;O75170	A0A0A0MSJ8;T1ECW5;O75170	9;9;8	9;9;8	9;9;8	Serine/threonine-protein phosphatase 6 regulatory subunit 2	PPP6R2	tr|A0A0A0MSJ8|A0A0A0MSJ8_HUMAN Serine/threonine-protein phosphatase 6 regulatory subunit 2 (Fragment) OS=Homo sapiens GN=PPP6R2 PE=1 SV=1;tr|T1ECW5|T1ECW5_HUMAN Serine/threonine-protein phosphatase 6 regulatory subunit 2 (Fragment) OS=Homo sapiens GN=PPP6R	3	9	9	9	4	1	0	1	1	1	2	5	1	0	5	2	4	1	0	1	1	1	2	5	1	0	5	2	4	1	0	1	1	1	2	5	1	0	5	2	27.4	27.4
A0A0A0MSK6;Q13017;H0YK04	A0A0A0MSK6;Q13017;H0YK04	2;2;1	2;2;1	2;2;1	Rho GTPase-activating protein 5	ARHGAP5	tr|A0A0A0MSK6|A0A0A0MSK6_HUMAN Rho GTPase-activating protein 5 OS=Homo sapiens GN=ARHGAP5 PE=1 SV=1;sp|Q13017|RHG05_HUMAN Rho GTPase-activating protein 5 OS=Homo sapiens GN=ARHGAP5 PE=1 SV=2;tr|H0YK04|H0YK04_HUMAN Rho GTPase-activating protein 5 (Fragment)	3	2	2	2	1	0	0	0	0	0	1	0	0	1	0	1	1	0	0	0	0	0	1	0	0	1	0	1	1	0	0	0	0	0	1	0	0	1	0	1	2.3	2.3
A0A0A0MSL1;Q8TDM6;A0A0J9YYG8	A0A0A0MSL1;Q8TDM6;A0A0J9YYG8	2;2;1	2;2;1	2;2;1	Disks large homolog 5	DLG5	tr|A0A0A0MSL1|A0A0A0MSL1_HUMAN Disks large homolog 5 (Fragment) OS=Homo sapiens GN=DLG5 PE=1 SV=1;sp|Q8TDM6|DLG5_HUMAN Disks large homolog 5 OS=Homo sapiens GN=DLG5 PE=1 SV=4;tr|A0A0J9YYG8|A0A0J9YYG8_HUMAN Disks large homolog 5 (Fragment) OS=Homo sapiens G	3	2	2	2	0	1	1	0	0	0	1	0	0	0	0	0	0	1	1	0	0	0	1	0	0	0	0	0	0	1	1	0	0	0	1	0	0	0	0	0	3.3	3.3
A0A0A0MSN4;P12821;F6X3S4;J3KTB8;J3QLR4;J3KSQ5;J3KS28	A0A0A0MSN4;P12821;F6X3S4	6;6;3;2;1;1;1	6;6;3;2;1;1;1	4;4;3;2;1;1;0	Angiotensin-converting enzyme;Angiotensin-converting enzyme, soluble form	ACE	tr|A0A0A0MSN4|A0A0A0MSN4_HUMAN Angiotensin-converting enzyme OS=Homo sapiens GN=ACE PE=1 SV=1;sp|P12821|ACE_HUMAN Angiotensin-converting enzyme OS=Homo sapiens GN=ACE PE=1 SV=1;tr|F6X3S4|F6X3S4_HUMAN Uncharacterized protein OS=Homo sapiens PE=3 SV=2	7	6	6	4	4	0	4	1	1	0	2	0	0	0	0	0	4	0	4	1	1	0	2	0	0	0	0	0	2	0	3	0	0	0	1	0	0	0	0	0	6.1	6.1
A0A0A0MSQ8;Q9ULE0	A0A0A0MSQ8;Q9ULE0	3;3	3;3	3;3	Protein WWC3	WWC3	tr|A0A0A0MSQ8|A0A0A0MSQ8_HUMAN Protein WWC3 OS=Homo sapiens GN=WWC3 PE=1 SV=1;sp|Q9ULE0|WWC3_HUMAN Protein WWC3 OS=Homo sapiens GN=WWC3 PE=1 SV=3	2	3	3	3	0	0	0	1	0	0	1	0	1	1	0	0	0	0	0	1	0	0	1	0	1	1	0	0	0	0	0	1	0	0	1	0	1	1	0	0	3.4	3.4
A0A0A0MSS8;P42330;S4R3Z2;S4R3D5;A6NHU4;P17516	A0A0A0MSS8;P42330;S4R3Z2	11;11;10;5;5;4	11;11;10;5;5;4	5;5;4;1;0;0	Aldo-keto reductase family 1 member C3	AKR1C3	tr|A0A0A0MSS8|A0A0A0MSS8_HUMAN Aldo-keto reductase family 1 member C3 OS=Homo sapiens GN=AKR1C3 PE=1 SV=1;sp|P42330|AK1C3_HUMAN Aldo-keto reductase family 1 member C3 OS=Homo sapiens GN=AKR1C3 PE=1 SV=4;tr|S4R3Z2|S4R3Z2_HUMAN Aldo-keto reductase family 1 m	6	11	11	5	9	4	8	7	3	4	5	1	0	0	0	1	9	4	8	7	3	4	5	1	0	0	0	1	5	0	4	4	1	1	2	0	0	0	0	0	50.5	50.5
A0A0A0MSU2;Q6PJG2;H7C1L3;C9JYU7	A0A0A0MSU2;Q6PJG2;H7C1L3	4;4;2;1	4;4;2;1	4;4;2;1	ELM2 and SANT domain-containing protein 1	ELMSAN1	tr|A0A0A0MSU2|A0A0A0MSU2_HUMAN ELM2 and SANT domain-containing protein 1 (Fragment) OS=Homo sapiens GN=ELMSAN1 PE=1 SV=5;sp|Q6PJG2|EMSA1_HUMAN ELM2 and SANT domain-containing protein 1 OS=Homo sapiens GN=ELMSAN1 PE=1 SV=2;tr|H7C1L3|H7C1L3_HUMAN ELM2 and SA	4	4	4	4	0	1	1	2	0	1	1	1	1	0	0	1	0	1	1	2	0	1	1	1	1	0	0	1	0	1	1	2	0	1	1	1	1	0	0	1	5.8	5.8
A0A0A0MSV6;D6R934;P02746;D6RGJ1	A0A0A0MSV6;D6R934;P02746	3;3;3;1	3;3;3;1	3;3;3;1	Complement C1q subcomponent subunit B	C1QB	tr|A0A0A0MSV6|A0A0A0MSV6_HUMAN Complement C1q subcomponent subunit B (Fragment) OS=Homo sapiens GN=C1QB PE=1 SV=5;tr|D6R934|D6R934_HUMAN Complement C1q subcomponent subunit B OS=Homo sapiens GN=C1QB PE=1 SV=1;sp|P02746|C1QB_HUMAN Complement C1q subcomponen	4	3	3	3	2	1	2	3	1	1	2	1	3	2	1	0	2	1	2	3	1	1	2	1	3	2	1	0	2	1	2	3	1	1	2	1	3	2	1	0	16.2	16.2
A0A0G2JKZ1;A2AB90;A0A0G2JH37;A0A0A0MSV9;O15533;Q6P1N7;C9JA35;A0A0A0MT98	A0A0G2JKZ1;A2AB90;A0A0G2JH37;A0A0A0MSV9;O15533;Q6P1N7;C9JA35;A0A0A0MT98	4;4;4;4;4;2;2;2	4;4;4;4;4;2;2;2	4;4;4;4;4;2;2;2	Tapasin	TAPBP	tr|A0A0G2JKZ1|A0A0G2JKZ1_HUMAN Tapasin OS=Homo sapiens GN=TAPBP PE=1 SV=1;tr|A2AB90|A2AB90_HUMAN Tapasin OS=Homo sapiens GN=TAPBP PE=1 SV=1;tr|A0A0G2JH37|A0A0G2JH37_HUMAN Tapasin OS=Homo sapiens GN=TAPBP PE=1 SV=1;tr|A0A0A0MSV9|A0A0A0MSV9_HUMAN Tapasin OS=	8	4	4	4	0	0	0	1	0	0	1	0	1	2	0	0	0	0	0	1	0	0	1	0	1	2	0	0	0	0	0	1	0	0	1	0	1	2	0	0	12.9	12.9
B3KYB6;A0A0A0MSW4;P48739;B3KYB7	B3KYB6;A0A0A0MSW4;P48739;B3KYB7	5;5;5;3	5;5;5;3	4;4;4;2	Phosphatidylinositol transfer protein beta isoform	PITPNB	tr|B3KYB6|B3KYB6_HUMAN Phosphatidylinositol transfer protein beta isoform (Fragment) OS=Homo sapiens GN=PITPNB PE=1 SV=1;tr|A0A0A0MSW4|A0A0A0MSW4_HUMAN Phosphatidylinositol transfer protein beta isoform OS=Homo sapiens GN=PITPNB PE=1 SV=1;sp|P48739|PIPNB_H	4	5	5	4	4	3	3	3	2	1	3	0	1	0	1	1	4	3	3	3	2	1	3	0	1	0	1	1	3	2	2	2	1	1	2	0	0	0	1	1	55.8	55.8
A0A0A0MSX9;P41252;J3KR24;Q5TCC9;Q5TCD1	A0A0A0MSX9;P41252;J3KR24	3;3;2;1;1	3;3;2;1;1	3;3;2;1;1	Isoleucine--tRNA ligase, cytoplasmic	IARS	tr|A0A0A0MSX9|A0A0A0MSX9_HUMAN Isoleucine--tRNA ligase, cytoplasmic OS=Homo sapiens GN=IARS PE=1 SV=1;sp|P41252|SYIC_HUMAN Isoleucine--tRNA ligase, cytoplasmic OS=Homo sapiens GN=IARS PE=1 SV=2;tr|J3KR24|J3KR24_HUMAN Isoleucine--tRNA ligase, cytoplasmic OS	5	3	3	3	1	0	2	1	0	0	0	0	1	2	0	0	1	0	2	1	0	0	0	0	1	2	0	0	1	0	2	1	0	0	0	0	1	2	0	0	3.1	3.1
A0A0A0MSY7;E5KNQ5;O00142;J3KRW8;J3KS73;H3BP77	A0A0A0MSY7;E5KNQ5;O00142;J3KRW8;J3KS73;H3BP77	2;2;2;1;1;1	2;2;2;1;1;1	2;2;2;1;1;1	Thymidine kinase 2, mitochondrial	TK2	tr|A0A0A0MSY7|A0A0A0MSY7_HUMAN Thymidine kinase 2, mitochondrial OS=Homo sapiens GN=TK2 PE=1 SV=1;tr|E5KNQ5|E5KNQ5_HUMAN Mitochondrial thymidine kinase 2 OS=Homo sapiens GN=TK2 PE=1 SV=1;sp|O00142|KITM_HUMAN Thymidine kinase 2, mitochondrial OS=Homo sapien	6	2	2	2	0	0	0	0	1	0	1	0	0	0	0	0	0	0	0	0	1	0	1	0	0	0	0	0	0	0	0	0	1	0	1	0	0	0	0	0	10	10
X6R433;A0A0A0MT22;P08575;E9PKH0;M3ZCP1;A0A075B788;A0A0G2JNW2	X6R433;A0A0A0MT22;P08575;E9PKH0;M3ZCP1;A0A075B788	3;3;3;2;2;2;1	3;3;3;2;2;2;1	3;3;3;2;2;2;1	Protein-tyrosine-phosphatase;Receptor-type tyrosine-protein phosphatase C	PTPRC	tr|X6R433|X6R433_HUMAN Receptor-type tyrosine-protein phosphatase C OS=Homo sapiens GN=PTPRC PE=1 SV=1;tr|A0A0A0MT22|A0A0A0MT22_HUMAN Protein tyrosine phosphatase, receptor type, C, isoform CRA_d OS=Homo sapiens GN=PTPRC PE=1 SV=1;sp|P08575|PTPRC_HUMAN Rec	7	3	3	3	0	0	2	3	0	0	1	0	1	1	0	0	0	0	2	3	0	0	1	0	1	1	0	0	0	0	2	3	0	0	1	0	1	1	0	0	3.4	3.4
M0R116;A0A0A0MT26;P13637;M0QXF2	M0R116;A0A0A0MT26;P13637	21;21;21;5	3;3;3;2	3;3;3;2	Sodium/potassium-transporting ATPase subunit alpha-3	ATP1A3	tr|M0R116|M0R116_HUMAN Sodium/potassium-transporting ATPase subunit alpha OS=Homo sapiens GN=ATP1A3 PE=1 SV=1;tr|A0A0A0MT26|A0A0A0MT26_HUMAN Sodium/potassium-transporting ATPase subunit alpha-3 OS=Homo sapiens GN=ATP1A3 PE=1 SV=1;sp|P13637|AT1A3_HUMAN Sodi	4	21	3	3	10	12	15	8	10	6	11	6	7	9	8	7	0	0	1	0	0	0	2	0	0	0	0	0	0	0	1	0	0	0	2	0	0	0	0	0	20.9	5
A0A0A0MT30;Q04828;H0Y804	A0A0A0MT30;Q04828	11;11;5	5;5;1	0;0;0	Aldo-keto reductase family 1 member C1	AKR1C1	tr|A0A0A0MT30|A0A0A0MT30_HUMAN Aldo-keto reductase family 1 member C1 OS=Homo sapiens GN=AKR1C1 PE=1 SV=1;sp|Q04828|AK1C1_HUMAN Aldo-keto reductase family 1 member C1 OS=Homo sapiens GN=AKR1C1 PE=1 SV=1	3	11	5	0	5	7	6	4	2	7	5	2	1	2	1	2	1	3	2	1	0	4	2	1	1	2	1	1	0	0	0	0	0	0	0	0	0	0	0	0	34.9	15.4
A0A0A0MT33;Q9UPN6	A0A0A0MT33;Q9UPN6	2;2	2;2	2;2	Protein SCAF8	SCAF8	tr|A0A0A0MT33|A0A0A0MT33_HUMAN Protein SCAF8 OS=Homo sapiens GN=SCAF8 PE=1 SV=1;sp|Q9UPN6|SCAF8_HUMAN Protein SCAF8 OS=Homo sapiens GN=SCAF8 PE=1 SV=1	2	2	2	2	0	1	1	1	0	0	1	0	1	1	0	0	0	1	1	1	0	0	1	0	1	1	0	0	0	1	1	1	0	0	1	0	1	1	0	0	2.4	2.4
Q9HBD4;A0A0A0MT49;P51532;K7EP28	Q9HBD4;A0A0A0MT49;P51532	6;6;6;1	4;4;4;1	4;4;4;1	Transcription activator BRG1	SMARCA4	tr|Q9HBD4|Q9HBD4_HUMAN SMARCA4 isoform 2 OS=Homo sapiens GN=SMARCA4 PE=1 SV=1;tr|A0A0A0MT49|A0A0A0MT49_HUMAN Transcription activator BRG1 OS=Homo sapiens GN=SMARCA4 PE=1 SV=1;sp|P51532|SMCA4_HUMAN Transcription activator BRG1 OS=Homo sapiens GN=SMARCA4 PE=	4	6	4	4	1	0	1	2	0	1	2	2	1	3	1	0	1	0	1	1	0	0	2	1	1	3	1	0	1	0	1	1	0	0	2	1	1	3	1	0	4.8	3.6
A0A0A0MT66;P05060	A0A0A0MT66;P05060	4;4	4;4	4;4	Secretogranin-1;PE-11;GAWK peptide;CCB peptide	CHGB	tr|A0A0A0MT66|A0A0A0MT66_HUMAN Secretogranin-1 (Fragment) OS=Homo sapiens GN=CHGB PE=1 SV=1;sp|P05060|SCG1_HUMAN Secretogranin-1 OS=Homo sapiens GN=CHGB PE=1 SV=2	2	4	4	4	0	0	1	0	1	0	0	2	0	0	0	0	0	0	1	0	1	0	0	2	0	0	0	0	0	0	1	0	1	0	0	2	0	0	0	0	16.6	16.6
C9JUH3;A0A0A0MT72;Q9BSQ5	C9JUH3;A0A0A0MT72;Q9BSQ5	1;1;1	1;1;1	1;1;1	Cerebral cavernous malformations 2 protein	CCM2	tr|C9JUH3|C9JUH3_HUMAN Cerebral cavernous malformations 2 protein OS=Homo sapiens GN=CCM2 PE=1 SV=1;tr|A0A0A0MT72|A0A0A0MT72_HUMAN Cerebral cavernous malformations 2 protein OS=Homo sapiens GN=CCM2 PE=1 SV=1;sp|Q9BSQ5|CCM2_HUMAN Cerebral cavernous malforma	3	1	1	1	0	0	1	1	0	0	1	0	1	1	0	0	0	0	1	1	0	0	1	0	1	1	0	0	0	0	1	1	0	0	1	0	1	1	0	0	2.6	2.6
A0A0A0MT83;P26440;H0YLC3;H7C4G6;H0YKV0;H0YN10;A0A087WVD3	A0A0A0MT83;P26440	11;11;5;5;4;4;4	11;11;5;5;4;4;4	11;11;5;5;4;4;4	Isovaleryl-CoA dehydrogenase, mitochondrial	IVD	tr|A0A0A0MT83|A0A0A0MT83_HUMAN Isovaleryl-CoA dehydrogenase, mitochondrial OS=Homo sapiens GN=IVD PE=1 SV=1;sp|P26440|IVD_HUMAN Isovaleryl-CoA dehydrogenase, mitochondrial OS=Homo sapiens GN=IVD PE=1 SV=1	7	11	11	11	7	2	6	4	3	1	10	5	11	9	3	4	7	2	6	4	3	1	10	5	11	9	3	4	7	2	6	4	3	1	10	5	11	9	3	4	32.2	32.2
A0A0A0MTB9;H0YAK8;P09455;A0A0A0MQT0	A0A0A0MTB9;H0YAK8;P09455;A0A0A0MQT0	2;2;2;1	2;2;2;1	2;2;2;1	Retinol-binding protein 1	RBP1	tr|A0A0A0MTB9|A0A0A0MTB9_HUMAN Retinol-binding protein 1 OS=Homo sapiens GN=RBP1 PE=1 SV=1;tr|H0YAK8|H0YAK8_HUMAN Retinol-binding protein 1 OS=Homo sapiens GN=RBP1 PE=1 SV=2;sp|P09455|RET1_HUMAN Retinol-binding protein 1 OS=Homo sapiens GN=RBP1 PE=1 SV=2;t	4	2	2	2	0	0	1	1	0	1	0	0	0	0	0	0	0	0	1	1	0	1	0	0	0	0	0	0	0	0	1	1	0	1	0	0	0	0	0	0	23.1	23.1
A0A0A0MTR7;A0A0A0MTC1;Q63HN8	A0A0A0MTR7;A0A0A0MTC1;Q63HN8	4;4;4	4;4;4	4;4;4	E3 ubiquitin-protein ligase RNF213	RNF213	tr|A0A0A0MTR7|A0A0A0MTR7_HUMAN E3 ubiquitin-protein ligase RNF213 OS=Homo sapiens GN=RNF213 PE=1 SV=1;tr|A0A0A0MTC1|A0A0A0MTC1_HUMAN E3 ubiquitin-protein ligase RNF213 OS=Homo sapiens GN=RNF213 PE=1 SV=1;sp|Q63HN8|RN213_HUMAN E3 ubiquitin-protein ligase RN	3	4	4	4	0	1	2	3	0	1	1	1	2	0	0	1	0	1	2	3	0	1	1	1	2	0	0	1	0	1	2	3	0	1	1	1	2	0	0	1	1.1	1.1
G5EA18;A0A0A0MTC4;A0A0A0MTD1;F8VPI7;E7EPX0;A0A0A0MTC6;E7EVJ4;E9PH62;A0A0A0MTC5;Q9NUL3;E5RJN7;E7EVI1;E5RJ67;H0YBY0	G5EA18;A0A0A0MTC4;A0A0A0MTD1;F8VPI7;E7EPX0;A0A0A0MTC6;E7EVJ4;E9PH62;A0A0A0MTC5;Q9NUL3;E5RJN7;E7EVI1	6;6;6;6;6;6;6;6;6;6;5;4;2;2	5;5;5;5;5;5;5;5;5;5;4;3;2;2	5;5;5;5;5;5;5;5;5;5;4;3;2;2	Double-stranded RNA-binding protein Staufen homolog 2	STAU2	tr|G5EA18|G5EA18_HUMAN Double-stranded RNA-binding protein Staufen homolog 2 OS=Homo sapiens GN=STAU2 PE=1 SV=1;tr|A0A0A0MTC4|A0A0A0MTC4_HUMAN Double-stranded RNA-binding protein Staufen homolog 2 OS=Homo sapiens GN=STAU2 PE=1 SV=1;tr|A0A0A0MTD1|A0A0A0MTD1	14	6	5	5	2	1	1	1	0	1	3	3	0	2	3	2	2	1	1	1	0	1	3	3	0	2	2	2	2	1	1	1	0	1	3	3	0	2	2	2	27.8	25.4
A0A0A0MTL4;A0A0A0MTE8;Q8IVL1;E9PNV5;E9PLU3	A0A0A0MTL4;A0A0A0MTE8;Q8IVL1;E9PNV5	6;6;6;4;2	6;6;6;4;2	6;6;6;4;2	Neuron navigator 2	NAV2	tr|A0A0A0MTL4|A0A0A0MTL4_HUMAN Neuron navigator 2 OS=Homo sapiens GN=NAV2 PE=1 SV=1;tr|A0A0A0MTE8|A0A0A0MTE8_HUMAN Neuron navigator 2 OS=Homo sapiens GN=NAV2 PE=1 SV=1;sp|Q8IVL1|NAV2_HUMAN Neuron navigator 2 OS=Homo sapiens GN=NAV2 PE=1 SV=3;tr|E9PNV5|E9PN	5	6	6	6	0	0	2	2	0	0	6	0	0	2	0	0	0	0	2	2	0	0	6	0	0	2	0	0	0	0	2	2	0	0	6	0	0	2	0	0	2	2
A0A0A0MTF7;Q9UQR1	A0A0A0MTF7;Q9UQR1	2;2	2;2	2;2	Zinc finger protein 148	ZNF148	tr|A0A0A0MTF7|A0A0A0MTF7_HUMAN Zinc finger protein 148 OS=Homo sapiens GN=ZNF148 PE=1 SV=1;sp|Q9UQR1|ZN148_HUMAN Zinc finger protein 148 OS=Homo sapiens GN=ZNF148 PE=1 SV=2	2	2	2	2	0	0	1	1	0	0	0	0	2	0	0	0	0	0	1	1	0	0	0	0	2	0	0	0	0	0	1	1	0	0	0	0	2	0	0	0	8.6	8.6
A0A0A0MTH3;Q13418;A0A087WWY6;E9PQ52;A0A087WW45	A0A0A0MTH3;Q13418	16;16;3;1;1	16;16;3;1;1	16;16;3;1;1	Integrin-linked protein kinase	ILK	tr|A0A0A0MTH3|A0A0A0MTH3_HUMAN Integrin-linked protein kinase OS=Homo sapiens GN=ILK PE=1 SV=1;sp|Q13418|ILK_HUMAN Integrin-linked protein kinase OS=Homo sapiens GN=ILK PE=1 SV=2	5	16	16	16	9	3	11	15	2	2	10	4	8	5	2	1	9	3	11	15	2	2	10	4	8	5	2	1	9	3	11	15	2	2	10	4	8	5	2	1	40.4	40.4
A0A0A0MTH9;O14981	A0A0A0MTH9;O14981	2;2	2;2	2;2	TATA-binding protein-associated factor 172	BTAF1	tr|A0A0A0MTH9|A0A0A0MTH9_HUMAN TATA-binding protein-associated factor 172 OS=Homo sapiens GN=BTAF1 PE=1 SV=1;sp|O14981|BTAF1_HUMAN TATA-binding protein-associated factor 172 OS=Homo sapiens GN=BTAF1 PE=1 SV=2	2	2	2	2	0	0	0	0	0	0	0	1	1	0	0	1	0	0	0	0	0	0	0	1	1	0	0	1	0	0	0	0	0	0	0	1	1	0	0	1	1.7	1.7
A0A0R4J2G3;A0A0A0MTJ9;Q6PIU2;H7C046	A0A0R4J2G3;A0A0A0MTJ9;Q6PIU2	5;5;5;2	5;5;5;2	5;5;5;2	Neutral cholesterol ester hydrolase 1	NCEH1	tr|A0A0R4J2G3|A0A0R4J2G3_HUMAN Arylacetamide deacetylase-like 1 OS=Homo sapiens GN=NCEH1 PE=1 SV=1;tr|A0A0A0MTJ9|A0A0A0MTJ9_HUMAN Neutral cholesterol ester hydrolase 1 OS=Homo sapiens GN=NCEH1 PE=1 SV=1;sp|Q6PIU2|NCEH1_HUMAN Neutral cholesterol ester hydro	4	5	5	5	2	2	1	2	1	2	1	1	2	1	0	1	2	2	1	2	1	2	1	1	2	1	0	1	2	2	1	2	1	2	1	1	2	1	0	1	15.9	15.9
A0A0A0MTL6;Q6ZS17;H3BMG9;H3BSV5;H3BV02;H3BS40;H3BUP6;H3BQI5;H3BU12	A0A0A0MTL6;Q6ZS17;H3BMG9;H3BSV5	4;4;2;2;1;1;1;1;1	4;4;2;2;1;1;1;1;1	4;4;2;2;1;1;1;1;1	Protein FAM65A	FAM65A	tr|A0A0A0MTL6|A0A0A0MTL6_HUMAN Protein FAM65A OS=Homo sapiens GN=FAM65A PE=1 SV=1;sp|Q6ZS17|FA65A_HUMAN Protein FAM65A OS=Homo sapiens GN=FAM65A PE=1 SV=1;tr|H3BMG9|H3BMG9_HUMAN Protein FAM65A (Fragment) OS=Homo sapiens GN=FAM65A PE=1 SV=1;tr|H3BSV5|H3BSV5	9	4	4	4	1	1	1	2	0	0	3	0	2	1	0	0	1	1	1	2	0	0	3	0	2	1	0	0	1	1	1	2	0	0	3	0	2	1	0	0	4.1	4.1
A0A0A0MTQ5;G3V556;P56378	A0A0A0MTQ5;G3V556;P56378	2;2;2	2;2;2	2;2;2	6.8 kDa mitochondrial proteolipid	C14orf2;MP68	tr|A0A0A0MTQ5|A0A0A0MTQ5_HUMAN 6.8 kDa mitochondrial proteolipid OS=Homo sapiens GN=C14orf2 PE=1 SV=1;tr|G3V556|G3V556_HUMAN 6.8 kDa mitochondrial proteolipid OS=Homo sapiens GN=C14orf2 PE=1 SV=1;sp|P56378|68MP_HUMAN 6.8 kDa mitochondrial proteolipid OS=Ho	3	2	2	2	0	0	1	0	0	0	0	0	1	1	1	0	0	0	1	0	0	0	0	0	1	1	1	0	0	0	1	0	0	0	0	0	1	1	1	0	24.7	24.7
A0A0A0MTQ6;P01617;A0A087WW87;A0A075B6R1;A0A075B6P5;P06309	A0A0A0MTQ6;P01617;A0A087WW87;A0A075B6R1;A0A075B6P5;P06309	3;3;2;2;2;2	3;3;2;2;2;2	1;1;0;0;0;0	Ig kappa chain V-II region TEW;Ig kappa chain V-II region GM607	IGKV2D-28;IGKV2-40;IGKV2D-40	tr|A0A0A0MTQ6|A0A0A0MTQ6_HUMAN Protein IGKV2D-28 OS=Homo sapiens GN=IGKV2D-28 PE=1 SV=1;sp|P01617|KV204_HUMAN Ig kappa chain V-II region TEW OS=Homo sapiens PE=1 SV=1;tr|A0A087WW87|A0A087WW87_HUMAN Protein IGKV2-40 (Fragment) OS=Homo sapiens GN=IGKV2-40 PE	6	3	3	1	3	2	2	3	3	3	3	3	3	3	2	3	3	2	2	3	3	3	3	3	3	3	2	3	1	1	1	1	1	1	1	1	1	1	1	1	43.1	43.1
A0A0A0MTR1;P55290;A0A087X0X6	A0A0A0MTR1;P55290;A0A087X0X6	8;8;5	8;8;5	8;8;5	Cadherin-13	CDH13	tr|A0A0A0MTR1|A0A0A0MTR1_HUMAN Cadherin-13 OS=Homo sapiens GN=CDH13 PE=1 SV=2;sp|P55290|CAD13_HUMAN Cadherin-13 OS=Homo sapiens GN=CDH13 PE=1 SV=1;tr|A0A087X0X6|A0A087X0X6_HUMAN Cadherin-13 OS=Homo sapiens GN=CDH13 PE=1 SV=1	3	8	8	8	1	4	1	1	4	7	3	3	1	1	5	6	1	4	1	1	4	7	3	3	1	1	5	6	1	4	1	1	4	7	3	3	1	1	5	6	16.1	16.1
A0A0A6YY92;P30566;B4DEP1;A0A096LP72;A0A096LNY4;A0A096LNY5;A0A096LNT4;V9GY96;A0A096LP76;A0A096LNY6	A0A0A6YY92;P30566;B4DEP1;A0A096LP72;A0A096LNY4;A0A096LNY5	3;3;2;2;2;2;1;1;1;1	3;3;2;2;2;2;1;1;1;1	3;3;2;2;2;2;1;1;1;1	Adenylosuccinate lyase	ADSL	tr|A0A0A6YY92|A0A0A6YY92_HUMAN Adenylosuccinate lyase OS=Homo sapiens GN=ADSL PE=1 SV=1;sp|P30566|PUR8_HUMAN Adenylosuccinate lyase OS=Homo sapiens GN=ADSL PE=1 SV=2;tr|B4DEP1|B4DEP1_HUMAN Adenylosuccinate lyase OS=Homo sapiens GN=ADSL PE=1 SV=1;tr|A0A096L	10	3	3	3	1	1	1	0	1	0	1	0	1	0	0	1	1	1	1	0	1	0	1	0	1	0	0	1	1	1	1	0	1	0	1	0	1	0	0	1	7.4	7.4
A0A0A6YY95;Q9Y240;V9H0X6;M0R081	A0A0A6YY95;Q9Y240;V9H0X6	9;9;5;4	9;9;5;4	9;9;5;4	C-type lectin domain family 11 member A	CLEC11A	tr|A0A0A6YY95|A0A0A6YY95_HUMAN C-type lectin domain family 11 member A OS=Homo sapiens GN=CLEC11A PE=1 SV=1;sp|Q9Y240|CLC11_HUMAN C-type lectin domain family 11 member A OS=Homo sapiens GN=CLEC11A PE=1 SV=1;tr|V9H0X6|V9H0X6_HUMAN C-type lectin domain famil	4	9	9	9	3	4	4	3	3	6	0	0	0	0	0	0	3	4	4	3	3	6	0	0	0	0	0	0	3	4	4	3	3	6	0	0	0	0	0	0	34.1	34.1
A0A0A6YYA0;Q9Y3B3;G3V2Y2	A0A0A6YYA0;Q9Y3B3;G3V2Y2	2;2;1	2;2;1	2;2;1	Transmembrane emp24 domain-containing protein 7	TMED7-TICAM2;TMED7	tr|A0A0A6YYA0|A0A0A6YYA0_HUMAN Protein TMED7-TICAM2 OS=Homo sapiens GN=TMED7-TICAM2 PE=3 SV=1;sp|Q9Y3B3|TMED7_HUMAN Transmembrane emp24 domain-containing protein 7 OS=Homo sapiens GN=TMED7 PE=1 SV=2;tr|G3V2Y2|G3V2Y2_HUMAN Transmembrane emp24 domain-contain	3	2	2	2	1	1	2	2	0	0	1	1	1	0	0	1	1	1	2	2	0	0	1	1	1	0	0	1	1	1	2	2	0	0	1	1	1	0	0	1	11.7	11.7
A0A0A6YYA7;Q12851;H7C208;C9JCU6	A0A0A6YYA7;Q12851;H7C208;C9JCU6	2;2;1;1	2;2;1;1	2;2;1;1	Mitogen-activated protein kinase kinase kinase kinase;Mitogen-activated protein kinase kinase kinase kinase 2	MAP4K2	tr|A0A0A6YYA7|A0A0A6YYA7_HUMAN Mitogen-activated protein kinase kinase kinase kinase OS=Homo sapiens GN=MAP4K2 PE=1 SV=1;sp|Q12851|M4K2_HUMAN Mitogen-activated protein kinase kinase kinase kinase 2 OS=Homo sapiens GN=MAP4K2 PE=1 SV=2;tr|H7C208|H7C208_HUMAN	4	2	2	2	1	1	1	1	0	0	1	0	1	2	0	1	1	1	1	1	0	0	1	0	1	2	0	1	1	1	1	1	0	0	1	0	1	2	0	1	3.6	3.6
A0A0A6YYJ1;D6RE77;B7Z7Y1;A0A0A6YYB7;E9PCH4;Q8TEU7	A0A0A6YYJ1;D6RE77;B7Z7Y1;A0A0A6YYB7;E9PCH4;Q8TEU7	1;1;1;1;1;1	1;1;1;1;1;1	1;1;1;1;1;1	Rap guanine nucleotide exchange factor 6	RAPGEF6	tr|A0A0A6YYJ1|A0A0A6YYJ1_HUMAN Rap guanine nucleotide exchange factor 6 OS=Homo sapiens GN=RAPGEF6 PE=1 SV=1;tr|D6RE77|D6RE77_HUMAN Rap guanine nucleotide exchange factor 6 OS=Homo sapiens GN=RAPGEF6 PE=1 SV=1;tr|B7Z7Y1|B7Z7Y1_HUMAN Rap guanine nucleotide	6	1	1	1	0	0	0	0	0	0	0	0	1	0	0	0	0	0	0	0	0	0	0	0	1	0	0	0	0	0	0	0	0	0	0	0	1	0	0	0	2.1	2.1
A0A0A6YYC0;E9PJN1;O75676	A0A0A6YYC0;E9PJN1;O75676	3;3;3	3;3;3	3;3;3	Ribosomal protein S6 kinase;Ribosomal protein S6 kinase alpha-4	RPS6KA4	tr|A0A0A6YYC0|A0A0A6YYC0_HUMAN Ribosomal protein S6 kinase alpha-4 (Fragment) OS=Homo sapiens GN=RPS6KA4 PE=1 SV=4;tr|E9PJN1|E9PJN1_HUMAN Ribosomal protein S6 kinase OS=Homo sapiens GN=RPS6KA4 PE=1 SV=1;sp|O75676|KS6A4_HUMAN Ribosomal protein S6 kinase alp	3	3	3	3	1	0	1	2	1	0	1	0	1	1	0	0	1	0	1	2	1	0	1	0	1	1	0	0	1	0	1	2	1	0	1	0	1	1	0	0	5.1	5.1
A0A0A6YYC7;Q96JP5;H3BTR0	A0A0A6YYC7;Q96JP5	5;5;1	5;5;1	5;5;1	E3 ubiquitin-protein ligase ZFP91	ZFP91-CNTF;ZFP91	tr|A0A0A6YYC7|A0A0A6YYC7_HUMAN HCG2042749, isoform CRA_d OS=Homo sapiens GN=ZFP91-CNTF PE=4 SV=1;sp|Q96JP5|ZFP91_HUMAN E3 ubiquitin-protein ligase ZFP91 OS=Homo sapiens GN=ZFP91 PE=1 SV=1	3	5	5	5	3	2	4	4	2	2	4	2	4	4	3	2	3	2	4	4	2	2	4	2	4	4	3	2	3	2	4	4	2	2	4	2	4	4	3	2	15.3	15.3
A0A0A6YYH1;Q7Z6K5;H0YMP5;H0YL85;H0YL03;H0YMK0;H0YLI7;P59780	A0A0A6YYH1;Q7Z6K5	10;9;3;3;2;1;1;1	10;9;3;3;2;1;1;1	10;9;3;3;2;1;1;1	Arpin	C15orf38-AP3S2;ARPIN	tr|A0A0A6YYH1|A0A0A6YYH1_HUMAN Protein C15orf38-AP3S2 OS=Homo sapiens GN=C15orf38-AP3S2 PE=4 SV=1;sp|Q7Z6K5|ARPIN_HUMAN Arpin OS=Homo sapiens GN=ARPIN PE=1 SV=1	8	10	10	10	4	2	3	5	0	2	2	6	2	0	2	2	4	2	3	5	0	2	2	6	2	0	2	2	4	2	3	5	0	2	2	6	2	0	2	2	32.2	32.2
H7C446;A8MV53;A0A0A6YYI3;A0A0B4J1V8;Q9NQ55	H7C446;A8MV53;A0A0A6YYI3;A0A0B4J1V8;Q9NQ55	1;1;1;1;1	1;1;1;1;1	1;1;1;1;1	Suppressor of SWI4 1 homolog	PPAN;PPAN-P2RY11	tr|H7C446|H7C446_HUMAN Suppressor of SWI4 1 homolog (Fragment) OS=Homo sapiens GN=PPAN PE=1 SV=1;tr|A8MV53|A8MV53_HUMAN HCG2033702, isoform CRA_a OS=Homo sapiens GN=PPAN PE=4 SV=1;tr|A0A0A6YYI3|A0A0A6YYI3_HUMAN Protein PPAN-P2RY11 OS=Homo sapiens GN=PPAN-P	5	1	1	1	0	0	0	1	0	0	0	0	1	0	0	0	0	0	0	1	0	0	0	0	1	0	0	0	0	0	0	1	0	0	0	0	1	0	0	0	6.7	6.7
A0A0A6YYJ8;A0A0A6YYC3	A0A0A6YYJ8;A0A0A6YYC3	11;8	11;8	0;0		LUC7L2;C7orf55-LUC7L2	tr|A0A0A6YYJ8|A0A0A6YYJ8_HUMAN Putative RNA-binding protein Luc7-like 2 OS=Homo sapiens GN=LUC7L2 PE=4 SV=1;tr|A0A0A6YYC3|A0A0A6YYC3_HUMAN Protein C7orf55-LUC7L2 OS=Homo sapiens GN=C7orf55-LUC7L2 PE=4 SV=1	2	11	11	0	3	3	3	3	2	2	5	2	5	1	4	2	3	3	3	3	2	2	5	2	5	1	4	2	0	0	0	0	0	0	0	0	0	0	0	0	25.3	25.3
A0A0A6YYL1;A0A0U1RQM3;P49914;A0A0U1RR23	A0A0A6YYL1;A0A0U1RQM3;P49914;A0A0U1RR23	4;4;4;3	4;4;4;3	4;4;4;3	5-formyltetrahydrofolate cyclo-ligase	ST20-MTHFS;MTHFS	tr|A0A0A6YYL1|A0A0A6YYL1_HUMAN 5-formyltetrahydrofolate cyclo-ligase OS=Homo sapiens GN=ST20-MTHFS PE=3 SV=1;tr|A0A0U1RQM3|A0A0U1RQM3_HUMAN 5-formyltetrahydrofolate cyclo-ligase OS=Homo sapiens GN=MTHFS PE=1 SV=1;sp|P49914|MTHFS_HUMAN 5-formyltetrahydrofol	4	4	4	4	3	1	4	0	0	0	1	0	1	0	0	0	3	1	4	0	0	0	1	0	1	0	0	0	3	1	4	0	0	0	1	0	1	0	0	0	25.1	25.1
A0A0A6YYL4;P57737;I3L167;I3L0X9;I3L3T0;E7EP81;Q9Y3D7;I3L1U7;I3L359;I3L351;I3L2Y6;I3L1M1;I3L442;I3NI06;I3L212;I3L1G9	A0A0A6YYL4;P57737	12;8;5;4;4;4;4;3;1;1;1;1;1;1;1;1	12;8;5;4;4;4;4;3;1;1;1;1;1;1;1;1	12;8;5;4;4;4;4;3;1;1;1;1;1;1;1;1	Coronin;Coronin-7	CORO7-PAM16;CORO7	tr|A0A0A6YYL4|A0A0A6YYL4_HUMAN Coronin OS=Homo sapiens GN=CORO7-PAM16 PE=3 SV=1;sp|P57737|CORO7_HUMAN Coronin-7 OS=Homo sapiens GN=CORO7 PE=1 SV=2	16	12	12	12	1	1	1	4	2	1	7	4	4	5	3	4	1	1	1	4	2	1	7	4	4	5	3	4	1	1	1	4	2	1	7	4	4	5	3	4	15.5	15.5
A0A0B4J1R2;Q9H6R3;F8VZB4	A0A0B4J1R2;Q9H6R3	13;13;1	13;13;1	13;13;1	Acyl-CoA synthetase short-chain family member 3, mitochondrial	ACSS3	tr|A0A0B4J1R2|A0A0B4J1R2_HUMAN Acyl-CoA synthetase short-chain family member 3, mitochondrial OS=Homo sapiens GN=ACSS3 PE=1 SV=1;sp|Q9H6R3|ACSS3_HUMAN Acyl-CoA synthetase short-chain family member 3, mitochondrial OS=Homo sapiens GN=ACSS3 PE=1 SV=1	3	13	13	13	8	2	9	7	2	0	8	7	7	5	6	7	8	2	9	7	2	0	8	7	7	5	6	7	8	2	9	7	2	0	8	7	7	5	6	7	21.2	21.2
A0A0B4J1R4;P32754	A0A0B4J1R4;P32754	12;12	12;12	12;12	4-hydroxyphenylpyruvate dioxygenase	HPD	tr|A0A0B4J1R4|A0A0B4J1R4_HUMAN 4-hydroxyphenylpyruvate dioxygenase OS=Homo sapiens GN=HPD PE=1 SV=1;sp|P32754|HPPD_HUMAN 4-hydroxyphenylpyruvate dioxygenase OS=Homo sapiens GN=HPD PE=1 SV=2	2	12	12	12	10	0	9	6	0	0	0	0	0	0	0	0	10	0	9	6	0	0	0	0	0	0	0	0	10	0	9	6	0	0	0	0	0	0	0	0	36.4	36.4
A0A0B4J1R7;Q96B45	A0A0B4J1R7;Q96B45	5;4	5;4	5;4	UPF0693 protein C10orf32	C10orf32-ASMT;C10orf32	tr|A0A0B4J1R7|A0A0B4J1R7_HUMAN Protein BORCS7-ASMT OS=Homo sapiens GN=BORCS7-ASMT PE=4 SV=1;sp|Q96B45|CJ032_HUMAN UPF0693 protein C10orf32 OS=Homo sapiens GN=C10orf32 PE=3 SV=1	2	5	5	5	0	2	1	1	1	1	3	2	0	1	3	4	0	2	1	1	1	1	3	2	0	1	3	4	0	2	1	1	1	1	3	2	0	1	3	4	66	66
F8W860;A0A0B4J1S8;Q9UBF8	F8W860;A0A0B4J1S8;Q9UBF8	3;3;3	3;3;3	3;3;3	Phosphatidylinositol 4-kinase beta	PI4KB	tr|F8W860|F8W860_HUMAN Phosphatidylinositol 4-kinase beta (Fragment) OS=Homo sapiens GN=PI4KB PE=1 SV=1;tr|A0A0B4J1S8|A0A0B4J1S8_HUMAN Phosphatidylinositol 4-kinase beta OS=Homo sapiens GN=PI4KB PE=1 SV=1;sp|Q9UBF8|PI4KB_HUMAN Phosphatidylinositol 4-kinase	3	3	3	3	1	0	2	2	0	0	2	0	1	1	0	1	1	0	2	2	0	0	2	0	1	1	0	1	1	0	2	2	0	0	2	0	1	1	0	1	16.8	16.8
A0A0U1RVH6;A0A0B4J1U1	A0A0U1RVH6;A0A0B4J1U1	4;4	4;4	1;1		IGLV1-44	tr|A0A0U1RVH6|A0A0U1RVH6_HUMAN Protein IGLV1-44 (Fragment) OS=Homo sapiens GN=IGLV1-44 PE=1 SV=1;tr|A0A0B4J1U1|A0A0B4J1U1_HUMAN Protein IGLV1-44 (Fragment) OS=Homo sapiens GN=IGLV1-44 PE=4 SV=4	2	4	4	1	0	0	0	3	1	2	4	0	1	1	0	1	0	0	0	3	1	2	4	0	1	1	0	1	0	0	0	0	0	1	1	0	0	0	0	0	42.7	42.7
A0A0B4J1V0	A0A0B4J1V0	2	1	1		IGHV3-15	tr|A0A0B4J1V0|A0A0B4J1V0_HUMAN Protein IGHV3-15 (Fragment) OS=Homo sapiens GN=IGHV3-15 PE=1 SV=1	1	2	1	1	0	0	0	2	0	0	0	0	2	2	0	0	0	0	0	1	0	0	0	0	1	1	0	0	0	0	0	1	0	0	0	0	1	1	0	0	16.8	10.9
A0A0B4J1V3;A0A0C4DH42;A0A087WSX4;A0A0B4J1X5	A0A0B4J1V3;A0A0C4DH42;A0A087WSX4;A0A0B4J1X5	3;2;2;2	2;1;1;1	0;0;0;0		IGHV3-33;IGHV3-66;IGHV3-53;IGHV3-74	tr|A0A0B4J1V3|A0A0B4J1V3_HUMAN Protein IGHV3-33 (Fragment) OS=Homo sapiens GN=IGHV3-33 PE=1 SV=1;tr|A0A0C4DH42|A0A0C4DH42_HUMAN Protein IGHV3-66 (Fragment) OS=Homo sapiens GN=IGHV3-66 PE=4 SV=1;tr|A0A087WSX4|A0A087WSX4_HUMAN Protein IGHV3-53 (Fragment) OS=	4	3	2	0	0	0	0	3	0	0	1	0	1	2	0	0	0	0	0	2	0	0	1	0	0	1	0	0	0	0	0	0	0	0	0	0	0	0	0	0	35	25.6
A0A0B4J1Y5;P00533;Q504U8;E9PFD7;C9JYS6	A0A0B4J1Y5;P00533;Q504U8;E9PFD7	7;7;5;5;2	7;7;5;5;2	7;7;5;5;2	Epidermal growth factor receptor;Receptor protein-tyrosine kinase	EGFR	tr|A0A0B4J1Y5|A0A0B4J1Y5_HUMAN Epidermal growth factor receptor OS=Homo sapiens GN=EGFR PE=1 SV=1;sp|P00533|EGFR_HUMAN Epidermal growth factor receptor OS=Homo sapiens GN=EGFR PE=1 SV=2;tr|Q504U8|Q504U8_HUMAN EGFR protein OS=Homo sapiens GN=EGFR PE=1 SV=1;	5	7	7	7	0	1	0	1	1	1	2	0	0	1	2	2	0	1	0	1	1	1	2	0	0	1	2	2	0	1	0	1	1	1	2	0	0	1	2	2	14.3	14.3
A0A0B4J1Z0;C9JWZ0;C9JAU3	A0A0B4J1Z0	18;2;2	1;1;1	1;1;1		COBLL1	tr|A0A0B4J1Z0|A0A0B4J1Z0_HUMAN COBL-like 1, isoform CRA_a OS=Homo sapiens GN=COBLL1 PE=1 SV=1	3	18	1	1	10	7	12	7	6	4	7	10	9	9	7	9	0	0	0	0	0	0	0	1	0	0	1	1	0	0	0	0	0	0	0	1	0	0	1	1	49.8	3.3
A0A0B4J1Z1;C9JAB2;Q16629	A0A0B4J1Z1;C9JAB2;Q16629	7;7;7	6;6;6	6;6;6	Serine/arginine-rich splicing factor 7	SRSF7	tr|A0A0B4J1Z1|A0A0B4J1Z1_HUMAN Serine/arginine-rich-splicing factor 7 OS=Homo sapiens GN=SRSF7 PE=1 SV=1;tr|C9JAB2|C9JAB2_HUMAN Serine/arginine-rich-splicing factor 7 OS=Homo sapiens GN=SRSF7 PE=1 SV=1;sp|Q16629|SRSF7_HUMAN Serine/arginine-rich splicing fa	3	7	6	6	5	5	4	5	4	4	5	5	6	4	5	5	4	4	3	4	3	3	4	4	5	3	4	4	4	4	3	4	3	3	4	4	5	3	4	4	42.3	42.3
A0A0B4J1Z4;A0A0C4DH72	A0A0B4J1Z4;A0A0C4DH72	3;2	3;2	3;2		IGKV1-17;IGKV1-6	tr|A0A0B4J1Z4|A0A0B4J1Z4_HUMAN Protein IGKV1-17 (Fragment) OS=Homo sapiens GN=IGKV1-17 PE=1 SV=1;tr|A0A0C4DH72|A0A0C4DH72_HUMAN Protein IGKV1-6 (Fragment) OS=Homo sapiens GN=IGKV1-6 PE=1 SV=1	2	3	3	3	0	0	0	1	0	0	0	1	2	1	0	0	0	0	0	1	0	0	0	1	2	1	0	0	0	0	0	1	0	0	0	1	2	1	0	0	25.6	25.6
A0A0B4J1Z7;A0A0U1RVJ5	A0A0B4J1Z7;A0A0U1RVJ5	1;1	1;1	1;1		IGKV1-39	tr|A0A0B4J1Z7|A0A0B4J1Z7_HUMAN Protein IGKV1-39 (Fragment) OS=Homo sapiens GN=IGKV1-39 PE=4 SV=1;tr|A0A0U1RVJ5|A0A0U1RVJ5_HUMAN Protein IGKV1D-39 (Fragment) OS=Homo sapiens GN=IGKV1D-39 PE=4 SV=1	2	1	1	1	0	0	0	1	0	0	0	0	0	1	0	0	0	0	0	1	0	0	0	0	0	1	0	0	0	0	0	1	0	0	0	0	0	1	0	0	17.9	17.9
B1ALA7;A0A0B4J207;P60891;P21108	B1ALA7;A0A0B4J207;P60891;P21108	2;2;2;2	1;1;1;1	1;1;1;1	Ribose-phosphate pyrophosphokinase 1;Ribose-phosphate pyrophosphokinase 3	PRPS1;PRPS1L1	tr|B1ALA7|B1ALA7_HUMAN Ribose-phosphate pyrophosphokinase 1 OS=Homo sapiens GN=PRPS1 PE=1 SV=1;tr|A0A0B4J207|A0A0B4J207_HUMAN Ribose-phosphate pyrophosphokinase 3 OS=Homo sapiens GN=PRPS1L1 PE=1 SV=1;sp|P60891|PRPS1_HUMAN Ribose-phosphate pyrophosphokinase	4	2	1	1	1	0	1	1	0	0	0	0	1	0	0	0	1	0	1	1	0	0	0	0	0	0	0	0	1	0	1	1	0	0	0	0	0	0	0	0	11.9	7.7
A0A0B4J220;E9PLD3;E9PRG8	A0A0B4J220	3;1;1	3;1;1	3;1;1		C11orf98	tr|A0A0B4J220|A0A0B4J220_HUMAN Chromosome 11 open reading frame 48, isoform CRA_c OS=Homo sapiens GN=C11orf98 PE=1 SV=1	3	3	3	3	0	1	0	0	0	0	0	2	1	0	1	0	0	1	0	0	0	0	0	2	1	0	1	0	0	1	0	0	0	0	0	2	1	0	1	0	34.1	34.1
A0A0B4J231;B9A064;A0A075B6K8;P0CG04	A0A0B4J231;B9A064;A0A075B6K8;P0CG04	11;11;10;10	5;5;4;4	4;4;3;3	Immunoglobulin lambda-like polypeptide 5;Ig lambda-1 chain C regions	IGLL5;IGLC1	tr|A0A0B4J231|A0A0B4J231_HUMAN Immunoglobulin lambda-like polypeptide 5 OS=Homo sapiens GN=IGLL5 PE=1 SV=1;sp|B9A064|IGLL5_HUMAN Immunoglobulin lambda-like polypeptide 5 OS=Homo sapiens GN=IGLL5 PE=2 SV=2;tr|A0A075B6K8|A0A075B6K8_HUMAN Ig lambda-1 chain C	4	11	5	4	6	6	5	8	8	9	5	7	7	8	7	8	2	1	2	3	3	4	1	2	2	2	3	3	1	1	2	3	3	4	1	2	2	2	3	3	51.2	29.8
A0A0B4J269;Q13509;G3V5W4;G3V2R8;G3V3R4;G3V2N6	A0A0B4J269;Q13509	21;21;3;3;3;3	5;5;2;2;2;2	3;3;2;2;2;2	Tubulin beta-3 chain	TUBB3	tr|A0A0B4J269|A0A0B4J269_HUMAN Uncharacterized protein OS=Homo sapiens PE=1 SV=1;sp|Q13509|TBB3_HUMAN Tubulin beta-3 chain OS=Homo sapiens GN=TUBB3 PE=1 SV=2	6	21	5	3	13	15	12	16	10	11	16	13	12	14	11	12	0	0	0	1	0	0	4	1	0	2	0	0	0	0	0	0	0	0	2	1	0	0	0	0	21.8	6.4
H3BPS1;H3BUK6;A0A0B4J286;H3BQQ8;A0A0B4J294;H3BP13;Q9UL33	H3BPS1;H3BUK6;A0A0B4J286;H3BQQ8;A0A0B4J294;H3BP13;Q9UL33	1;1;1;1;1;1;1	1;1;1;1;1;1;1	1;1;1;1;1;1;1	Trafficking protein particle complex subunit 2-like protein	TRAPPC2L	tr|H3BPS1|H3BPS1_HUMAN Trafficking protein particle complex subunit 2-like protein OS=Homo sapiens GN=TRAPPC2L PE=4 SV=1;tr|H3BUK6|H3BUK6_HUMAN Trafficking protein particle complex subunit 2-like protein OS=Homo sapiens GN=TRAPPC2L PE=1 SV=1;tr|A0A0B4J286|	7	1	1	1	0	0	0	1	0	0	0	0	1	1	0	0	0	0	0	1	0	0	0	0	1	1	0	0	0	0	0	1	0	0	0	0	1	1	0	0	33.9	33.9
A0A0B4J291;Q8N8U2	A0A0B4J291;Q8N8U2	1;1	1;1	1;1	Chromodomain Y-like protein 2	CDYL2	tr|A0A0B4J291|A0A0B4J291_HUMAN Chromodomain Y-like protein 2 OS=Homo sapiens GN=CDYL2 PE=1 SV=1;sp|Q8N8U2|CDYL2_HUMAN Chromodomain Y-like protein 2 OS=Homo sapiens GN=CDYL2 PE=1 SV=2	2	1	1	1	0	0	0	0	0	0	0	0	0	0	1	0	0	0	0	0	0	0	0	0	0	0	1	0	0	0	0	0	0	0	0	0	0	0	1	0	2	2
A0A0B4J2A0;Q9UHJ6	A0A0B4J2A0;Q9UHJ6	8;8	8;8	8;8	Sedoheptulokinase	TRPV1;SHPK	tr|A0A0B4J2A0|A0A0B4J2A0_HUMAN Uncharacterized protein OS=Homo sapiens PE=1 SV=1;sp|Q9UHJ6|SHPK_HUMAN Sedoheptulokinase OS=Homo sapiens GN=SHPK PE=1 SV=3	2	8	8	8	4	2	1	2	1	0	3	2	1	0	0	0	4	2	1	2	1	0	3	2	1	0	0	0	4	2	1	2	1	0	3	2	1	0	0	0	21.5	21.5
A0A0B4J2A3;Q96A00	A0A0B4J2A3;Q96A00	2;2	2;2	2;2	Protein phosphatase 1 regulatory subunit 14A	PPP1R14A	tr|A0A0B4J2A3|A0A0B4J2A3_HUMAN Protein phosphatase 1 regulatory subunit 14A OS=Homo sapiens GN=PPP1R14A PE=1 SV=1;sp|Q96A00|PP14A_HUMAN Protein phosphatase 1 regulatory subunit 14A OS=Homo sapiens GN=PPP1R14A PE=1 SV=1	2	2	2	2	1	0	2	2	0	0	2	0	1	1	0	0	1	0	2	2	0	0	2	0	1	1	0	0	1	0	2	2	0	0	2	0	1	1	0	0	27.3	27.3
A0A0J9YY99;A0A0B4J2B7;P01764	A0A0J9YY99;A0A0B4J2B7;P01764	3;3;2	1;1;1	0;0;0	Ig heavy chain V-III region 23	IGHV3-30;IGHV3-23	tr|A0A0J9YY99|A0A0J9YY99_HUMAN Uncharacterized protein (Fragment) OS=Homo sapiens PE=1 SV=1;tr|A0A0B4J2B7|A0A0B4J2B7_HUMAN Protein IGHV3-30 (Fragment) OS=Homo sapiens GN=IGHV3-30 PE=4 SV=1;sp|P01764|HV303_HUMAN Ig heavy chain V-III region 23 OS=Homo sapien	3	3	1	0	0	0	0	2	0	0	1	0	0	2	0	0	0	0	0	0	0	0	0	0	0	1	0	0	0	0	0	0	0	0	0	0	0	0	0	0	35	9.4
Q5W0H4;A0A0B4J2C3;P13693;J3KPG2;E9PJF7;Q56UQ5;H0YCX0;Q9HAU6	Q5W0H4;A0A0B4J2C3;P13693;J3KPG2;E9PJF7	9;9;9;6;6;2;1;1	9;9;9;6;6;2;1;1	9;9;9;6;6;2;1;1	Translationally-controlled tumor protein	TPT1	tr|Q5W0H4|Q5W0H4_HUMAN Translationally-controlled tumor protein OS=Homo sapiens GN=TPT1 PE=1 SV=1;tr|A0A0B4J2C3|A0A0B4J2C3_HUMAN Translationally-controlled tumor protein OS=Homo sapiens GN=TPT1 PE=1 SV=1;sp|P13693|TCTP_HUMAN Translationally-controlled tumo	8	9	9	9	4	6	5	4	4	3	4	5	4	2	4	5	4	6	5	4	4	3	4	5	4	2	4	5	4	6	5	4	4	3	4	5	4	2	4	5	37.8	37.8
A0A0B4J2D5;P30042;A0A096LPI6;A0A096LNH5;H7C1F6;H7C2G3;A0A0B4J2H4;F2Z2Q0;A0A096LP12;A0A096LP73;A0A096LNJ1	A0A0B4J2D5;P30042;A0A096LPI6;A0A096LNH5;H7C1F6;H7C2G3;A0A0B4J2H4	30;30;29;27;25;21;21;12;12;11;5	30;30;29;27;25;21;21;12;12;11;5	30;30;29;27;25;21;21;12;12;11;5	ES1 protein homolog, mitochondrial	C21orf33	tr|A0A0B4J2D5|A0A0B4J2D5_HUMAN Protein LOC102724023 OS=Homo sapiens GN=LOC102724023 PE=1 SV=1;sp|P30042|ES1_HUMAN ES1 protein homolog, mitochondrial OS=Homo sapiens GN=C21orf33 PE=1 SV=3;tr|A0A096LPI6|A0A096LPI6_HUMAN Uncharacterized protein (Fragment) OS=	11	30	30	30	19	13	13	16	15	11	21	16	21	16	21	21	19	13	13	16	15	11	21	16	21	16	21	21	19	13	13	16	15	11	21	16	21	16	21	21	82.5	82.5
E9PKX1;E9PKY2;A0A0C4DFM7;Q5TAX3	E9PKX1;E9PKY2;A0A0C4DFM7;Q5TAX3	1;1;1;1	1;1;1;1	1;1;1;1	Terminal uridylyltransferase 4	ZCCHC11	tr|E9PKX1|E9PKX1_HUMAN Terminal uridylyltransferase 4 (Fragment) OS=Homo sapiens GN=ZCCHC11 PE=1 SV=1;tr|E9PKY2|E9PKY2_HUMAN Terminal uridylyltransferase 4 (Fragment) OS=Homo sapiens GN=ZCCHC11 PE=1 SV=1;tr|A0A0C4DFM7|A0A0C4DFM7_HUMAN Terminal uridylyltran	4	1	1	1	0	0	0	0	0	0	1	1	0	0	0	1	0	0	0	0	0	0	1	1	0	0	0	1	0	0	0	0	0	0	1	1	0	0	0	1	2.6	2.6
A0A0C4DFN1;Q8IWA4;C9JXQ1;H7C5H5	A0A0C4DFN1;Q8IWA4;C9JXQ1;H7C5H5	2;2;1;1	2;2;1;1	2;2;1;1	Mitofusin-1	MFN1	tr|A0A0C4DFN1|A0A0C4DFN1_HUMAN Mitofusin-1 OS=Homo sapiens GN=MFN1 PE=1 SV=1;sp|Q8IWA4|MFN1_HUMAN Mitofusin-1 OS=Homo sapiens GN=MFN1 PE=1 SV=2;tr|C9JXQ1|C9JXQ1_HUMAN Mitofusin-1 (Fragment) OS=Homo sapiens GN=MFN1 PE=1 SV=7;tr|H7C5H5|H7C5H5_HUMAN Mitofusin	4	2	2	2	0	0	0	1	0	0	2	1	1	1	0	1	0	0	0	1	0	0	2	1	1	1	0	1	0	0	0	1	0	0	2	1	1	1	0	1	2.8	2.8
A0A0C4DFP6;Q9NQ79;Q5T4F6	A0A0C4DFP6;Q9NQ79;Q5T4F6	2;2;1	2;2;1	2;2;1	Cartilage acidic protein 1	CRTAC1	tr|A0A0C4DFP6|A0A0C4DFP6_HUMAN Cartilage acidic protein 1 OS=Homo sapiens GN=CRTAC1 PE=1 SV=1;sp|Q9NQ79|CRAC1_HUMAN Cartilage acidic protein 1 OS=Homo sapiens GN=CRTAC1 PE=1 SV=2;tr|Q5T4F6|Q5T4F6_HUMAN Cartilage acidic protein 1 (Fragment) OS=Homo sapiens	3	2	2	2	0	0	0	1	0	0	1	0	0	1	0	0	0	0	0	1	0	0	1	0	0	1	0	0	0	0	0	1	0	0	1	0	0	1	0	0	3.5	3.5
E9PL24;A0A0C4DFQ0;E9PQG4	E9PL24;A0A0C4DFQ0;E9PQG4	7;7;6	7;7;6	1;1;0		PDE4DIP	tr|E9PL24|E9PL24_HUMAN Myomegalin OS=Homo sapiens GN=PDE4DIP PE=1 SV=2;tr|A0A0C4DFQ0|A0A0C4DFQ0_HUMAN Myomegalin OS=Homo sapiens GN=PDE4DIP PE=1 SV=1;tr|E9PQG4|E9PQG4_HUMAN Myomegalin OS=Homo sapiens GN=PDE4DIP PE=1 SV=2	3	7	7	1	2	4	1	1	2	0	1	2	0	1	0	1	2	4	1	1	2	0	1	2	0	1	0	1	1	1	0	0	1	0	1	1	0	0	0	1	8.9	8.9
A0A0C4DFT3;E7EQD7;B4E2H8;H7C325;C9JCP6;A8MUT6;C9JN61;C9JUA9;H7C166;C9IYP1;A8MUT9;Q6ZSU2;C9J110;F2Z2L0;C9JWP9;C9JYG3;O14909	A0A0C4DFT3;E7EQD7	31;19;7;5;5;5;4;3;3;2;2;2;1;1;1;1;1	31;19;7;5;5;5;4;3;3;2;2;2;1;1;1;1;1	1;0;0;0;0;0;0;0;0;0;0;0;0;0;0;0;0		DLG1	tr|A0A0C4DFT3|A0A0C4DFT3_HUMAN Disks large homolog 1 OS=Homo sapiens GN=DLG1 PE=1 SV=1;tr|E7EQD7|E7EQD7_HUMAN Disks large homolog 1 OS=Homo sapiens GN=DLG1 PE=1 SV=1	17	31	31	1	12	9	10	12	6	9	20	14	11	11	10	13	12	9	10	12	6	9	20	14	11	11	10	13	1	0	1	1	0	1	1	1	1	1	0	1	48.2	48.2
A0A0C4DFU2;P04179;A0A0C4DFU1;F5H4R2;F5GYZ5;F5H3C5;G8JLJ2;A0A0C4DG56;G5E9P6;F5GXZ9	A0A0C4DFU2;P04179;A0A0C4DFU1;F5H4R2;F5GYZ5;F5H3C5;G8JLJ2	18;18;16;14;14;13;9;8;3;3	18;18;16;14;14;13;9;8;3;3	18;18;16;14;14;13;9;8;3;3	Superoxide dismutase;Superoxide dismutase [Mn], mitochondrial	SOD2	tr|A0A0C4DFU2|A0A0C4DFU2_HUMAN Superoxide dismutase OS=Homo sapiens GN=SOD2 PE=1 SV=1;sp|P04179|SODM_HUMAN Superoxide dismutase [Mn], mitochondrial OS=Homo sapiens GN=SOD2 PE=1 SV=2;tr|A0A0C4DFU1|A0A0C4DFU1_HUMAN Superoxide dismutase OS=Homo sapiens GN=SOD	10	18	18	18	13	3	11	13	4	3	17	6	14	14	7	6	13	3	11	13	4	3	17	6	14	14	7	6	13	3	11	13	4	3	17	6	14	14	7	6	86	86
A0A0C4DFX3;Q9Y6C2	A0A0C4DFX3;Q9Y6C2	40;38	40;38	27;25	EMILIN-1	EMILIN1	tr|A0A0C4DFX3|A0A0C4DFX3_HUMAN EMILIN-1 OS=Homo sapiens GN=EMILIN1 PE=1 SV=1;sp|Q9Y6C2|EMIL1_HUMAN EMILIN-1 OS=Homo sapiens GN=EMILIN1 PE=1 SV=2	2	40	40	27	14	26	20	27	23	20	10	6	6	6	9	3	14	26	20	27	23	20	10	6	6	6	9	3	8	17	13	16	14	11	6	4	4	5	6	3	47	47
H0Y3X6;A0A0C4DFX9;Q9H3P2;H7C2C7;C9JEM7;C9JHL4	H0Y3X6;A0A0C4DFX9;Q9H3P2	5;5;5;2;1;1	5;5;5;2;1;1	5;5;5;2;1;1	Negative elongation factor A	NELFA	tr|H0Y3X6|H0Y3X6_HUMAN Negative elongation factor A (Fragment) OS=Homo sapiens GN=NELFA PE=1 SV=1;tr|A0A0C4DFX9|A0A0C4DFX9_HUMAN Negative elongation factor A OS=Homo sapiens GN=NELFA PE=1 SV=1;sp|Q9H3P2|NELFA_HUMAN Negative elongation factor A OS=Homo sapi	6	5	5	5	0	2	1	2	2	2	2	5	1	3	2	2	0	2	1	2	2	2	2	5	1	3	2	2	0	2	1	2	2	2	2	5	1	3	2	2	17.5	17.5
A8MXZ4;A0A0C4DFY5;Q9NQ84;J9JIE0	A8MXZ4;A0A0C4DFY5;Q9NQ84;J9JIE0	8;8;8;7	8;8;8;7	8;8;8;7	G-protein coupled receptor family C group 5 member C	GPRC5C	tr|A8MXZ4|A8MXZ4_HUMAN G-protein-coupled receptor family C group 5 member C (Fragment) OS=Homo sapiens GN=GPRC5C PE=1 SV=2;tr|A0A0C4DFY5|A0A0C4DFY5_HUMAN G-protein-coupled receptor family C group 5 member C OS=Homo sapiens GN=GPRC5C PE=1 SV=1;sp|Q9NQ84|GPC	4	8	8	8	5	2	6	8	2	3	5	2	2	2	1	3	5	2	6	8	2	3	5	2	2	2	1	3	5	2	6	8	2	3	5	2	2	2	1	3	20.8	20.8
H3BUA3;A0A0C4DFY7;Q6UWW8	H3BUA3;A0A0C4DFY7;Q6UWW8	1;1;1	1;1;1	1;1;1	Carboxylic ester hydrolase;Carboxylesterase 3	CES3	tr|H3BUA3|H3BUA3_HUMAN Carboxylic ester hydrolase OS=Homo sapiens GN=CES3 PE=1 SV=1;tr|A0A0C4DFY7|A0A0C4DFY7_HUMAN Carboxylic ester hydrolase OS=Homo sapiens GN=CES3 PE=1 SV=1;sp|Q6UWW8|EST3_HUMAN Carboxylesterase 3 OS=Homo sapiens GN=CES3 PE=1 SV=1	3	1	1	1	1	0	1	0	0	0	0	0	0	0	0	0	1	0	1	0	0	0	0	0	0	0	0	0	1	0	1	0	0	0	0	0	0	0	0	0	3.7	3.7
A0A0C4DFZ2;P15289	A0A0C4DFZ2;P15289	5;5	5;5	5;5	Arylsulfatase A;Arylsulfatase A component B;Arylsulfatase A component C	ARSA	tr|A0A0C4DFZ2|A0A0C4DFZ2_HUMAN Arylsulfatase A OS=Homo sapiens GN=ARSA PE=1 SV=1;sp|P15289|ARSA_HUMAN Arylsulfatase A OS=Homo sapiens GN=ARSA PE=1 SV=3	2	5	5	5	5	1	0	1	0	0	0	1	0	0	0	0	5	1	0	1	0	0	0	1	0	0	0	0	5	1	0	1	0	0	0	1	0	0	0	0	14.7	14.7
A0A0C4DFZ6;Q9H972;G5E9D9	A0A0C4DFZ6;Q9H972;G5E9D9	3;3;2	3;3;2	3;3;2	Uncharacterized protein C14orf93	C14orf93	tr|A0A0C4DFZ6|A0A0C4DFZ6_HUMAN Uncharacterized protein C14orf93 OS=Homo sapiens GN=C14orf93 PE=1 SV=1;sp|Q9H972|CN093_HUMAN Uncharacterized protein C14orf93 OS=Homo sapiens GN=C14orf93 PE=1 SV=1;tr|G5E9D9|G5E9D9_HUMAN Uncharacterized protein C14orf93 (Frag	3	3	3	3	1	0	2	1	0	0	1	1	1	1	0	0	1	0	2	1	0	0	1	1	1	1	0	0	1	0	2	1	0	0	1	1	1	1	0	0	10.3	10.3
A0A0C4DG07;O60934	A0A0C4DG07;O60934	5;5	5;5	5;5	Nibrin	NBN	tr|A0A0C4DG07|A0A0C4DG07_HUMAN Nibrin OS=Homo sapiens GN=NBN PE=1 SV=1;sp|O60934|NBN_HUMAN Nibrin OS=Homo sapiens GN=NBN PE=1 SV=1	2	5	5	5	1	0	0	1	0	0	2	4	0	1	1	1	1	0	0	1	0	0	2	4	0	1	1	1	1	0	0	1	0	0	2	4	0	1	1	1	14	14
C9J9K3;A0A0C4DG17;P08865;F8WD59	C9J9K3;A0A0C4DG17;P08865	12;12;12;5	12;12;12;5	12;12;12;5	40S ribosomal protein SA	RPSA	tr|C9J9K3|C9J9K3_HUMAN 40S ribosomal protein SA (Fragment) OS=Homo sapiens GN=RPSA PE=1 SV=7;tr|A0A0C4DG17|A0A0C4DG17_HUMAN 40S ribosomal protein SA OS=Homo sapiens GN=RPSA PE=1 SV=1;sp|P08865|RSSA_HUMAN 40S ribosomal protein SA OS=Homo sapiens GN=RPSA PE=	4	12	12	12	6	6	8	8	5	6	8	6	8	8	6	7	6	6	8	8	5	6	8	6	8	8	6	7	6	6	8	8	5	6	8	6	8	8	6	7	51.1	51.1
E7EW77;E7EP65;A0A0C4DG21;F8WAL6;Q9NYB9;E9PEZ7;B7Z836;H7C3Q7;H0Y6B5;F8WBL5;F8WEB9;E7EUA1;F8WAU3;F8WCD7;F8WAZ8	E7EW77;E7EP65;A0A0C4DG21;F8WAL6;Q9NYB9;E9PEZ7;B7Z836	13;13;13;13;13;11;7;5;5;4;4;2;2;2;2	10;10;10;10;10;8;6;5;4;4;4;2;2;2;2	10;10;10;10;10;8;6;5;4;4;4;2;2;2;2	Abl interactor 2	ABI2	tr|E7EW77|E7EW77_HUMAN Abl interactor 2 OS=Homo sapiens GN=ABI2 PE=1 SV=1;tr|E7EP65|E7EP65_HUMAN Abl interactor 2 (Fragment) OS=Homo sapiens GN=ABI2 PE=1 SV=1;tr|A0A0C4DG21|A0A0C4DG21_HUMAN Abl interactor 2 OS=Homo sapiens GN=ABI2 PE=1 SV=1;tr|F8WAL6|F8WAL	15	13	10	10	3	3	6	4	4	2	4	3	2	6	3	4	2	2	3	3	3	2	4	2	1	6	2	4	2	2	3	3	3	2	4	2	1	6	2	4	30.6	25
A0A0C4DG26;Q9NP71;C9JDF5	A0A0C4DG26;Q9NP71;C9JDF5	2;2;1	2;2;1	2;2;1	Carbohydrate-responsive element-binding protein	MLXIPL	tr|A0A0C4DG26|A0A0C4DG26_HUMAN Carbohydrate-responsive element-binding protein OS=Homo sapiens GN=MLXIPL PE=1 SV=1;sp|Q9NP71|MLXPL_HUMAN Carbohydrate-responsive element-binding protein OS=Homo sapiens GN=MLXIPL PE=1 SV=1;tr|C9JDF5|C9JDF5_HUMAN Carbohydrate	3	2	2	2	1	0	0	1	1	0	0	0	0	0	0	0	1	0	0	1	1	0	0	0	0	0	0	0	1	0	0	1	1	0	0	0	0	0	0	0	4	4
A0A0C4DG33;O43933	A0A0C4DG33;O43933	4;4	4;4	4;4	Peroxisome biogenesis factor 1	PEX1	tr|A0A0C4DG33|A0A0C4DG33_HUMAN Peroxisome biogenesis factor 1 OS=Homo sapiens GN=PEX1 PE=1 SV=1;sp|O43933|PEX1_HUMAN Peroxisome biogenesis factor 1 OS=Homo sapiens GN=PEX1 PE=1 SV=1	2	4	4	4	0	0	0	1	0	0	0	0	3	0	0	1	0	0	0	1	0	0	0	0	3	0	0	1	0	0	0	1	0	0	0	0	3	0	0	1	4.1	4.1
A0A0C4DG41;P11308;B5MDW0	A0A0C4DG41;P11308;B5MDW0	3;3;2	3;3;2	1;1;1	Transcriptional regulator ERG	ERG	tr|A0A0C4DG41|A0A0C4DG41_HUMAN Transcriptional regulator ERG OS=Homo sapiens GN=ERG PE=1 SV=1;sp|P11308|ERG_HUMAN Transcriptional regulator ERG OS=Homo sapiens GN=ERG PE=1 SV=2;tr|B5MDW0|B5MDW0_HUMAN Erythroblast transformation-specific transcription facto	3	3	3	1	0	3	0	1	0	0	0	0	0	0	0	0	0	3	0	1	0	0	0	0	0	0	0	0	0	1	0	0	0	0	0	0	0	0	0	0	18.1	18.1
A0A0C4DG44;O43464;P83110	A0A0C4DG44;O43464	5;5;1	5;5;1	5;5;1	Serine protease HTRA2, mitochondrial	HTRA2	tr|A0A0C4DG44|A0A0C4DG44_HUMAN Serine protease HTRA2, mitochondrial (Fragment) OS=Homo sapiens GN=HTRA2 PE=1 SV=1;sp|O43464|HTRA2_HUMAN Serine protease HTRA2, mitochondrial OS=Homo sapiens GN=HTRA2 PE=1 SV=2	3	5	5	5	4	0	1	2	1	0	3	3	3	3	1	2	4	0	1	2	1	0	3	3	3	3	1	2	4	0	1	2	1	0	3	3	3	3	1	2	14.9	14.9
A0A0C4DG51;Q9NP80	A0A0C4DG51;Q9NP80	1;1	1;1	1;1	Calcium-independent phospholipase A2-gamma	PNPLA8	tr|A0A0C4DG51|A0A0C4DG51_HUMAN Calcium-independent phospholipase A2-gamma (Fragment) OS=Homo sapiens GN=PNPLA8 PE=1 SV=1;sp|Q9NP80|PLPL8_HUMAN Calcium-independent phospholipase A2-gamma OS=Homo sapiens GN=PNPLA8 PE=1 SV=1	2	1	1	1	0	0	0	0	0	0	1	1	0	0	0	1	0	0	0	0	0	0	1	1	0	0	0	1	0	0	0	0	0	0	1	1	0	0	0	1	5.8	5.8
F5GYV5;H7BZV4;A0A0C4DG62;F8WCT1;F5H7X4;Q66PJ3	F5GYV5;H7BZV4;A0A0C4DG62;F8WCT1;F5H7X4;Q66PJ3	3;3;3;3;3;3	3;3;3;3;3;3	3;3;3;3;3;3	ADP-ribosylation factor-like protein 6-interacting protein 4	ARL6IP4	tr|F5GYV5|F5GYV5_HUMAN ADP-ribosylation factor-like protein 6-interacting protein 4 (Fragment) OS=Homo sapiens GN=ARL6IP4 PE=1 SV=1;tr|H7BZV4|H7BZV4_HUMAN ADP-ribosylation factor-like protein 6-interacting protein 4 (Fragment) OS=Homo sapiens GN=ARL6IP4 PE	6	3	3	3	1	0	0	0	3	0	1	2	1	1	2	1	1	0	0	0	3	0	1	2	1	1	2	1	1	0	0	0	3	0	1	2	1	1	2	1	19.4	19.4
A0A0C4DG88;P14859;A0A0A0MT46;H0YLC5;U3KQN1;U3KQ96;H0YNW1;H0YLL6;B5ME60;H0YKT2;Q9UKI9;P09086	A0A0C4DG88;P14859;A0A0A0MT46	3;3;2;1;1;1;1;1;1;1;1;1	3;3;2;1;1;1;1;1;1;1;1;1	3;3;2;1;1;1;1;1;1;1;1;1	POU domain protein;POU domain, class 2, transcription factor 1	POU2F1	tr|A0A0C4DG88|A0A0C4DG88_HUMAN POU domain protein (Fragment) OS=Homo sapiens GN=POU2F1 PE=1 SV=1;sp|P14859|PO2F1_HUMAN POU domain, class 2, transcription factor 1 OS=Homo sapiens GN=POU2F1 PE=1 SV=2;tr|A0A0A0MT46|A0A0A0MT46_HUMAN POU domain protein (Fragme	12	3	3	3	0	1	3	0	1	1	0	1	0	0	1	1	0	1	3	0	1	1	0	1	0	0	1	1	0	1	3	0	1	1	0	1	0	0	1	1	8.2	8.2
A0A0C4DG89;Q7L014;H0Y9U3	A0A0C4DG89;Q7L014	10;10;1	10;10;1	10;10;1	Probable ATP-dependent RNA helicase DDX46	DDX46	tr|A0A0C4DG89|A0A0C4DG89_HUMAN Probable ATP-dependent RNA helicase DDX46 OS=Homo sapiens GN=DDX46 PE=1 SV=1;sp|Q7L014|DDX46_HUMAN Probable ATP-dependent RNA helicase DDX46 OS=Homo sapiens GN=DDX46 PE=1 SV=2	3	10	10	10	3	1	4	3	2	1	3	1	4	2	3	2	3	1	4	3	2	1	3	1	4	2	3	2	3	1	4	3	2	1	3	1	4	2	3	2	10.1	10.1
C9JQB1;A0A0C4DG91;O75414;C9J9V6	C9JQB1;A0A0C4DG91;O75414;C9J9V6	3;3;3;2	3;3;3;2	3;3;3;2	Nucleoside diphosphate kinase;Nucleoside diphosphate kinase 6	NME6	tr|C9JQB1|C9JQB1_HUMAN Nucleoside diphosphate kinase OS=Homo sapiens GN=NME6 PE=1 SV=1;tr|A0A0C4DG91|A0A0C4DG91_HUMAN Nucleoside diphosphate kinase OS=Homo sapiens GN=NME6 PE=1 SV=1;sp|O75414|NDK6_HUMAN Nucleoside diphosphate kinase 6 OS=Homo sapiens GN=NM	4	3	3	3	0	0	0	0	0	0	1	1	2	0	0	2	0	0	0	0	0	0	1	1	2	0	0	2	0	0	0	0	0	0	1	1	2	0	0	2	33.3	33.3
A0A0C4DGA0;Q8IVS8;C9JA32;C9J3N5	A0A0C4DGA0;Q8IVS8;C9JA32;C9J3N5	2;2;1;1	2;2;1;1	2;2;1;1	Glycerate kinase	GLYCTK	tr|A0A0C4DGA0|A0A0C4DGA0_HUMAN CG9886-like, isoform CRA_d OS=Homo sapiens GN=GLYCTK PE=1 SV=1;sp|Q8IVS8|GLCTK_HUMAN Glycerate kinase OS=Homo sapiens GN=GLYCTK PE=1 SV=1;tr|C9JA32|C9JA32_HUMAN CG9886-like, isoform CRA_f OS=Homo sapiens GN=GLYCTK PE=1 SV=1;t	4	2	2	2	2	0	0	0	1	0	0	0	0	0	0	0	2	0	0	0	1	0	0	0	0	0	0	0	2	0	0	0	1	0	0	0	0	0	0	0	17	17
A0A0C4DGA2;O75521;F1LLU7;F8WAW4;C9JB63;F8W6J1	A0A0C4DGA2;O75521;F1LLU7	29;29;16;14;14;8	29;29;16;14;14;8	29;29;16;14;14;8	Enoyl-CoA delta isomerase 2, mitochondrial	ECI2	tr|A0A0C4DGA2|A0A0C4DGA2_HUMAN Enoyl-CoA delta isomerase 2, mitochondrial OS=Homo sapiens GN=ECI2 PE=1 SV=1;sp|O75521|ECI2_HUMAN Enoyl-CoA delta isomerase 2, mitochondrial OS=Homo sapiens GN=ECI2 PE=1 SV=4;tr|F1LLU7|F1LLU7_HUMAN Enoyl-CoA delta isomerase 2	6	29	29	29	24	14	18	15	18	2	19	20	19	19	16	19	24	14	18	15	18	2	19	20	19	19	16	19	24	14	18	15	18	2	19	20	19	19	16	19	75.3	75.3
A0A0C4DGA7;O94929	A0A0C4DGA7;O94929	4;4	4;4	3;3	Actin-binding LIM protein 3	ABLIM3	tr|A0A0C4DGA7|A0A0C4DGA7_HUMAN Actin-binding LIM protein 3 OS=Homo sapiens GN=ABLIM3 PE=1 SV=1;sp|O94929|ABLM3_HUMAN Actin-binding LIM protein 3 OS=Homo sapiens GN=ABLIM3 PE=1 SV=3	2	4	4	3	1	0	3	1	0	0	0	0	1	0	0	0	1	0	3	1	0	0	0	0	1	0	0	0	1	0	3	1	0	0	0	0	0	0	0	0	6.2	6.2
A0A0C4DGB0;Q9UIL1	A0A0C4DGB0;Q9UIL1	1;1	1;1	1;1	Short coiled-coil protein	SCOC	tr|A0A0C4DGB0|A0A0C4DGB0_HUMAN Short coiled-coil protein OS=Homo sapiens GN=SCOC PE=1 SV=1;sp|Q9UIL1|SCOC_HUMAN Short coiled-coil protein OS=Homo sapiens GN=SCOC PE=1 SV=2	2	1	1	1	0	0	1	1	0	0	1	1	0	1	1	1	0	0	1	1	0	0	1	1	0	1	1	1	0	0	1	1	0	0	1	1	0	1	1	1	22	22
A0A0C4DGB5;H0YA91	A0A0C4DGB5	26;7	26;7	0;0		CAST	tr|A0A0C4DGB5|A0A0C4DGB5_HUMAN Calpastatin OS=Homo sapiens GN=CAST PE=1 SV=1	2	26	26	0	13	17	18	15	16	14	20	14	10	15	14	15	13	17	18	15	16	14	20	14	10	15	14	15	0	0	0	0	0	0	0	0	0	0	0	0	49.6	49.6
A0A0C4DGB6	A0A0C4DGB6	126	1	1		ALB	tr|A0A0C4DGB6|A0A0C4DGB6_HUMAN Serum albumin OS=Homo sapiens GN=ALB PE=1 SV=1	1	126	1	1	81	78	68	99	100	109	102	98	102	102	98	104	0	0	0	1	0	1	1	0	1	1	0	1	0	0	0	1	0	1	1	0	1	1	0	1	95.2	2.5
A0A0C4DGB9	A0A0C4DGB9	7	4	4		PPA2	tr|A0A0C4DGB9|A0A0C4DGB9_HUMAN Inorganic pyrophosphatase 2, mitochondrial OS=Homo sapiens GN=PPA2 PE=1 SV=1	1	7	4	4	1	2	1	2	0	0	3	1	1	1	1	2	0	2	0	1	0	0	0	1	0	0	1	2	0	2	0	1	0	0	0	1	0	0	1	2	66.7	28.6
A0A0C4DGD2;E5RGM7;E5RK41;O95391	A0A0C4DGD2;E5RGM7;E5RK41;O95391	1;1;1;1	1;1;1;1	1;1;1;1	Pre-mRNA-splicing factor SLU7	SLU7	tr|A0A0C4DGD2|A0A0C4DGD2_HUMAN Pre-mRNA-splicing factor SLU7 (Fragment) OS=Homo sapiens GN=SLU7 PE=1 SV=1;tr|E5RGM7|E5RGM7_HUMAN Pre-mRNA-splicing factor SLU7 (Fragment) OS=Homo sapiens GN=SLU7 PE=1 SV=1;tr|E5RK41|E5RK41_HUMAN Pre-mRNA-splicing factor SLU7	4	1	1	1	1	0	0	0	0	0	0	0	0	0	0	0	1	0	0	0	0	0	0	0	0	0	0	0	1	0	0	0	0	0	0	0	0	0	0	0	16.8	16.8
A0A0C4DGF9;O00443;E9PPP3	A0A0C4DGF9;O00443;E9PPP3	3;3;2	3;3;2	3;3;2	Phosphatidylinositol 4-phosphate 3-kinase C2 domain-containing subunit alpha	PIK3C2A	tr|A0A0C4DGF9|A0A0C4DGF9_HUMAN Phosphatidylinositol 4-phosphate 3-kinase C2 domain-containing subunit alpha OS=Homo sapiens GN=PIK3C2A PE=1 SV=1;sp|O00443|P3C2A_HUMAN Phosphatidylinositol 4-phosphate 3-kinase C2 domain-containing subunit alpha OS=Homo sapi	3	3	3	3	1	1	1	2	1	1	2	1	2	2	1	1	1	1	1	2	1	1	2	1	2	2	1	1	1	1	1	2	1	1	2	1	2	2	1	1	8.1	8.1
F5GWX5;A0A0C4DGG9;Q14839;F5H6N4	F5GWX5;A0A0C4DGG9;Q14839	14;14;14;1	14;14;14;1	13;13;13;1	Chromodomain-helicase-DNA-binding protein 4	CHD4	tr|F5GWX5|F5GWX5_HUMAN Chromodomain-helicase-DNA-binding protein 4 OS=Homo sapiens GN=CHD4 PE=1 SV=1;tr|A0A0C4DGG9|A0A0C4DGG9_HUMAN Chromodomain-helicase-DNA-binding protein 4 OS=Homo sapiens GN=CHD4 PE=1 SV=1;sp|Q14839|CHD4_HUMAN Chromodomain-helicase-DNA	4	14	14	13	4	6	3	6	2	3	7	1	5	10	4	4	4	6	3	6	2	3	7	1	5	10	4	4	4	5	3	5	2	3	6	1	5	10	4	4	9.8	9.8
A0A0C4DGH2;P62070	A0A0C4DGH2;P62070	3;3	3;3	2;2	Ras-related protein R-Ras2	RRAS2	tr|A0A0C4DGH2|A0A0C4DGH2_HUMAN Ras-related protein R-Ras2 OS=Homo sapiens GN=RRAS2 PE=1 SV=1;sp|P62070|RRAS2_HUMAN Ras-related protein R-Ras2 OS=Homo sapiens GN=RRAS2 PE=1 SV=1	2	3	3	2	2	0	3	1	0	0	1	0	0	0	0	0	2	0	3	1	0	0	1	0	0	0	0	0	1	0	2	1	0	0	1	0	0	0	0	0	13.8	13.8
F8VRL4;F8VRR0;A0A0C4DGJ4;Q96G61;Q8NFP7;Q9NZJ9	F8VRL4;F8VRR0;A0A0C4DGJ4;Q96G61;Q8NFP7;Q9NZJ9	1;1;1;1;1;1	1;1;1;1;1;1	1;1;1;1;1;1	Diphosphoinositol polyphosphate phosphohydrolase 3-beta;Diphosphoinositol polyphosphate phosphohydrolase 3-alpha;Diphosphoinositol polyphosphate phosphohydrolase 2	NUDT4;NUDT11;NUDT10	tr|F8VRL4|F8VRL4_HUMAN Diphosphoinositol polyphosphate phosphohydrolase 2 (Fragment) OS=Homo sapiens GN=NUDT4 PE=1 SV=1;tr|F8VRR0|F8VRR0_HUMAN Diphosphoinositol polyphosphate phosphohydrolase 2 (Fragment) OS=Homo sapiens GN=NUDT4 PE=1 SV=1;tr|A0A0C4DGJ4|A0	6	1	1	1	1	1	0	0	0	0	0	0	0	0	0	0	1	1	0	0	0	0	0	0	0	0	0	0	1	1	0	0	0	0	0	0	0	0	0	0	15.8	15.8
A0A0C4DGJ8;Q6IPR1;G3V521;G3V4R2;G3V332;G3V427	A0A0C4DGJ8;Q6IPR1;G3V521	7;5;4;2;2;2	7;5;4;2;2;2	7;5;4;2;2;2	LYR motif-containing protein 5	LYRM5	tr|A0A0C4DGJ8|A0A0C4DGJ8_HUMAN LYR motif-containing protein 5 OS=Homo sapiens GN=LYRM5 PE=1 SV=1;sp|Q6IPR1|LYRM5_HUMAN LYR motif-containing protein 5 OS=Homo sapiens GN=LYRM5 PE=3 SV=2;tr|G3V521|G3V521_HUMAN LYR motif-containing protein 5 (Fragment) OS=Hom	6	7	7	7	0	0	0	1	0	0	5	3	2	1	0	1	0	0	0	1	0	0	5	3	2	1	0	1	0	0	0	1	0	0	5	3	2	1	0	1	46.6	46.6
I3L4B9;I3L2F1;B0FWH6;B0FWH5;I3L1J1;B4DYU0;A0A0C4DGN2;I3L2X4;I3L145;P04278	I3L4B9;I3L2F1;B0FWH6;B0FWH5;I3L1J1;B4DYU0;A0A0C4DGN2;I3L2X4;I3L145;P04278	1;1;1;1;1;1;1;1;1;1	1;1;1;1;1;1;1;1;1;1	1;1;1;1;1;1;1;1;1;1	Sex hormone-binding globulin	SHBG	tr|I3L4B9|I3L4B9_HUMAN Sex hormone-binding globulin OS=Homo sapiens GN=SHBG PE=1 SV=1;tr|I3L2F1|I3L2F1_HUMAN Sex hormone-binding globulin OS=Homo sapiens GN=SHBG PE=1 SV=1;tr|B0FWH6|B0FWH6_HUMAN Sex hormone binding globulin (Fragment) OS=Homo sapiens GN=SH	10	1	1	1	0	0	0	0	0	0	0	0	0	1	0	0	0	0	0	0	0	0	0	0	0	1	0	0	0	0	0	0	0	0	0	0	0	1	0	0	7.4	7.4
J3QRU8;A0A0C4DGN6;Q9Y2X7;J3QQI0;J3QLH1	J3QRU8;A0A0C4DGN6;Q9Y2X7;J3QQI0	4;4;4;2;1	4;4;4;2;1	4;4;4;2;1	ARF GTPase-activating protein GIT1	GIT1	tr|J3QRU8|J3QRU8_HUMAN ARF GTPase-activating protein GIT1 OS=Homo sapiens GN=GIT1 PE=1 SV=1;tr|A0A0C4DGN6|A0A0C4DGN6_HUMAN ARF GTPase-activating protein GIT1 OS=Homo sapiens GN=GIT1 PE=1 SV=1;sp|Q9Y2X7|GIT1_HUMAN ARF GTPase-activating protein GIT1 OS=Homo	5	4	4	4	2	1	2	1	1	0	2	2	0	1	0	4	2	1	2	1	1	0	2	2	0	1	0	4	2	1	2	1	1	0	2	2	0	1	0	4	10.1	10.1
A0A0C4DGQ5;P04632;K7EIV0;A0A075B7C0;K7ELJ7;U3KQE2;K7EM73;K7EKD8;U3KPR7;K7ES78;K7EMQ1;Q96L46	A0A0C4DGQ5;P04632;K7EIV0;A0A075B7C0;K7ELJ7;U3KQE2;K7EM73;K7EKD8;U3KPR7	9;9;8;8;8;7;7;7;6;1;1;1	9;9;8;8;8;7;7;7;6;1;1;1	9;9;8;8;8;7;7;7;6;1;1;1	Calpain small subunit 1	CAPNS1	tr|A0A0C4DGQ5|A0A0C4DGQ5_HUMAN Calpain small subunit 1 OS=Homo sapiens GN=CAPNS1 PE=1 SV=1;sp|P04632|CPNS1_HUMAN Calpain small subunit 1 OS=Homo sapiens GN=CAPNS1 PE=1 SV=1;tr|K7EIV0|K7EIV0_HUMAN Calpain small subunit 1 (Fragment) OS=Homo sapiens GN=CAPNS1	12	9	9	9	5	4	7	6	2	5	6	4	4	6	4	7	5	4	7	6	2	5	6	4	4	6	4	7	5	4	7	6	2	5	6	4	4	6	4	7	29.5	29.5
A0A0C4DGQ6;Q96P16;K7EP82;K7EQR8	A0A0C4DGQ6;Q96P16;K7EP82	6;6;3;2	5;5;3;1	5;5;3;1	Regulation of nuclear pre-mRNA domain-containing protein 1A	RPRD1A	tr|A0A0C4DGQ6|A0A0C4DGQ6_HUMAN Regulation of nuclear pre-mRNA domain-containing protein 1A OS=Homo sapiens GN=RPRD1A PE=1 SV=1;sp|Q96P16|RPR1A_HUMAN Regulation of nuclear pre-mRNA domain-containing protein 1A OS=Homo sapiens GN=RPRD1A PE=1 SV=1;tr|K7EP82|K	4	6	5	5	2	2	0	1	2	1	1	2	0	2	3	0	1	2	0	1	2	1	1	2	0	2	3	0	1	2	0	1	2	1	1	2	0	2	3	0	31.1	23.5
A0A0C4DGS0;P56556;R4GN43	A0A0C4DGS0;P56556;R4GN43	3;3;2	3;3;2	3;3;2	NADH dehydrogenase [ubiquinone] 1 alpha subcomplex subunit 6	NDUFA6	tr|A0A0C4DGS0|A0A0C4DGS0_HUMAN NADH dehydrogenase [ubiquinone] 1 alpha subcomplex subunit 6 OS=Homo sapiens GN=NDUFA6 PE=1 SV=1;sp|P56556|NDUA6_HUMAN NADH dehydrogenase [ubiquinone] 1 alpha subcomplex subunit 6 OS=Homo sapiens GN=NDUFA6 PE=1 SV=3;tr|R4GN43	3	3	3	3	2	0	3	2	0	0	3	0	2	2	0	0	2	0	3	2	0	0	3	0	2	2	0	0	2	0	3	2	0	0	3	0	2	2	0	0	27.3	27.3
U3KQ84;A0A0C4DGS1;P39656	U3KQ84;A0A0C4DGS1;P39656	3;3;3	3;3;3	3;3;3	Dolichyl-diphosphooligosaccharide--protein glycosyltransferase 48 kDa subunit	DDOST	tr|U3KQ84|U3KQ84_HUMAN Dolichyl-diphosphooligosaccharide--protein glycosyltransferase 48 kDa subunit (Fragment) OS=Homo sapiens GN=DDOST PE=1 SV=7;tr|A0A0C4DGS1|A0A0C4DGS1_HUMAN Dolichyl-diphosphooligosaccharide--protein glycosyltransferase 48 kDa subunit	3	3	3	3	1	0	2	1	0	0	0	0	0	0	0	0	1	0	2	1	0	0	0	0	0	0	0	0	1	0	2	1	0	0	0	0	0	0	0	0	18.7	18.7
A0A0C4DGS5;Q08379;B7ZC06;A0A087WYC0;H0Y7B8	A0A0C4DGS5;Q08379	14;14;6;3;2	14;14;6;3;2	14;14;6;3;2	Golgin subfamily A member 2	GOLGA2	tr|A0A0C4DGS5|A0A0C4DGS5_HUMAN Golgi autoantigen, golgin subfamily a, 2, isoform CRA_a OS=Homo sapiens GN=GOLGA2 PE=1 SV=1;sp|Q08379|GOGA2_HUMAN Golgin subfamily A member 2 OS=Homo sapiens GN=GOLGA2 PE=1 SV=3	5	14	14	14	5	4	1	1	3	1	8	11	0	5	8	9	5	4	1	1	3	1	8	11	0	5	8	9	5	4	1	1	3	1	8	11	0	5	8	9	23.2	23.2
A0A0C4DGS9;Q9Y6K0	A0A0C4DGS9;Q9Y6K0	2;2	2;2	2;2	Choline/ethanolaminephosphotransferase 1	CEPT1	tr|A0A0C4DGS9|A0A0C4DGS9_HUMAN Choline/ethanolaminephosphotransferase 1 OS=Homo sapiens GN=CEPT1 PE=1 SV=1;sp|Q9Y6K0|CEPT1_HUMAN Choline/ethanolaminephosphotransferase 1 OS=Homo sapiens GN=CEPT1 PE=1 SV=1	2	2	2	2	0	0	0	1	0	0	2	0	0	0	0	0	0	0	0	1	0	0	2	0	0	0	0	0	0	0	0	1	0	0	2	0	0	0	0	0	12.5	12.5
A0A0C4DGT3	A0A0C4DGT3	4	1	1		IQSEC1	tr|A0A0C4DGT3|A0A0C4DGT3_HUMAN IQ motif and SEC7 domain-containing protein 1 OS=Homo sapiens GN=IQSEC1 PE=1 SV=1	1	4	1	1	1	1	1	2	1	0	1	1	0	1	1	1	1	0	0	1	0	0	0	0	0	0	0	0	1	0	0	1	0	0	0	0	0	0	0	0	6.8	2.1
R4GNJ5;A0A0C4DGT6;Q96AP0	R4GNJ5;A0A0C4DGT6;Q96AP0	1;1;1	1;1;1	1;1;1	Adrenocortical dysplasia protein homolog	ACD	tr|R4GNJ5|R4GNJ5_HUMAN Adrenocortical dysplasia protein homolog OS=Homo sapiens GN=ACD PE=1 SV=2;tr|A0A0C4DGT6|A0A0C4DGT6_HUMAN Adrenocortical dysplasia protein homolog OS=Homo sapiens GN=ACD PE=1 SV=1;sp|Q96AP0|ACD_HUMAN Adrenocortical dysplasia protein h	3	1	1	1	0	0	1	0	0	0	0	0	1	0	0	0	0	0	1	0	0	0	0	0	1	0	0	0	0	0	1	0	0	0	0	0	1	0	0	0	3.6	3.6
A0A0C4DGV3;B7Z8V7;Q4G0N4;H0Y9H7	A0A0C4DGV3;B7Z8V7;Q4G0N4	4;4;4;1	4;4;4;1	4;4;4;1	NAD kinase 2, mitochondrial	NADK2	tr|A0A0C4DGV3|A0A0C4DGV3_HUMAN NAD kinase 2, mitochondrial OS=Homo sapiens GN=NADK2 PE=1 SV=1;tr|B7Z8V7|B7Z8V7_HUMAN NAD kinase 2, mitochondrial OS=Homo sapiens GN=NADK2 PE=1 SV=1;sp|Q4G0N4|NAKD2_HUMAN NAD kinase 2, mitochondrial OS=Homo sapiens GN=NADK2 P	4	4	4	4	1	0	4	1	0	0	1	1	2	2	0	0	1	0	4	1	0	0	1	1	2	2	0	0	1	0	4	1	0	0	1	1	2	2	0	0	18.2	18.2
A0A0C4DGV4;R4GMU8;E9PLX3	A0A0C4DGV4;R4GMU8;E9PLX3	7;4;4	7;4;4	3;0;0		LAMTOR5	tr|A0A0C4DGV4|A0A0C4DGV4_HUMAN Hepatitis B virus x interacting protein OS=Homo sapiens GN=LAMTOR5 PE=1 SV=1;tr|R4GMU8|R4GMU8_HUMAN Ragulator complex protein LAMTOR5 OS=Homo sapiens GN=LAMTOR5 PE=1 SV=1;tr|E9PLX3|E9PLX3_HUMAN Ragulator complex protein LAMTO	3	7	7	3	5	2	4	4	4	2	4	3	3	4	3	3	5	2	4	4	4	2	4	3	3	4	3	3	2	0	1	1	3	0	0	0	0	0	0	0	60.1	60.1
A0A0C4DGV5;O95218	A0A0C4DGV5;O95218	4;4	4;4	4;4	Zinc finger Ran-binding domain-containing protein 2	ZRANB2	tr|A0A0C4DGV5|A0A0C4DGV5_HUMAN Zinc finger Ran-binding domain-containing protein 2 OS=Homo sapiens GN=ZRANB2 PE=1 SV=1;sp|O95218|ZRAB2_HUMAN Zinc finger Ran-binding domain-containing protein 2 OS=Homo sapiens GN=ZRANB2 PE=1 SV=2	2	4	4	4	1	1	2	1	2	0	2	2	2	2	3	2	1	1	2	1	2	0	2	2	2	2	3	2	1	1	2	1	2	0	2	2	2	2	3	2	16.6	16.6
Q5VY30;A0A0C4DGV7;P02753	Q5VY30;A0A0C4DGV7;P02753	10;10;10	10;10;10	10;10;10	Retinol-binding protein 4;Plasma retinol-binding protein(1-182);Plasma retinol-binding protein(1-181);Plasma retinol-binding protein(1-179);Plasma retinol-binding protein(1-176)	RBP4	tr|Q5VY30|Q5VY30_HUMAN Retinol binding protein 4, plasma, isoform CRA_b OS=Homo sapiens GN=RBP4 PE=1 SV=2;tr|A0A0C4DGV7|A0A0C4DGV7_HUMAN Retinol-binding protein 4 OS=Homo sapiens GN=RBP4 PE=1 SV=1;sp|P02753|RET4_HUMAN Retinol-binding protein 4 OS=Homo sapi	3	10	10	10	10	3	8	10	5	6	3	2	5	6	3	5	10	3	8	10	5	6	3	2	5	6	3	5	10	3	8	10	5	6	3	2	5	6	3	5	61.8	61.8
B4DEK9;A0A0C4DGV8;Q13214	B4DEK9;A0A0C4DGV8;Q13214	2;2;2	2;2;2	2;2;2	Semaphorin-3B	SEMA3B	tr|B4DEK9|B4DEK9_HUMAN Semaphorin-3B OS=Homo sapiens GN=SEMA3B PE=1 SV=1;tr|A0A0C4DGV8|A0A0C4DGV8_HUMAN Semaphorin-3B OS=Homo sapiens GN=SEMA3B PE=1 SV=1;sp|Q13214|SEM3B_HUMAN Semaphorin-3B OS=Homo sapiens GN=SEMA3B PE=2 SV=1	3	2	2	2	1	0	0	2	0	0	0	0	0	1	0	0	1	0	0	2	0	0	0	0	0	1	0	0	1	0	0	2	0	0	0	0	0	1	0	0	6.7	6.7
A0A0C4DGW6;A6NDU8	A0A0C4DGW6;A6NDU8	2;2	2;2	2;2	UPF0600 protein C5orf51	C5orf51	tr|A0A0C4DGW6|A0A0C4DGW6_HUMAN UPF0600 protein C5orf51 OS=Homo sapiens GN=C5orf51 PE=1 SV=1;sp|A6NDU8|CE051_HUMAN UPF0600 protein C5orf51 OS=Homo sapiens GN=C5orf51 PE=1 SV=1	2	2	2	2	2	1	0	1	0	1	2	2	0	1	1	2	2	1	0	1	0	1	2	2	0	1	1	2	2	1	0	1	0	1	2	2	0	1	1	2	15.1	15.1
E7ESL0;A0A0C4DGX2;J3KQY1;Q9NWU5	E7ESL0;A0A0C4DGX2;J3KQY1;Q9NWU5	4;4;4;4	4;4;4;4	4;4;4;4	39S ribosomal protein L22, mitochondrial	MRPL22	tr|E7ESL0|E7ESL0_HUMAN 39S ribosomal protein L22, mitochondrial OS=Homo sapiens GN=MRPL22 PE=1 SV=1;tr|A0A0C4DGX2|A0A0C4DGX2_HUMAN 39S ribosomal protein L22, mitochondrial OS=Homo sapiens GN=MRPL22 PE=1 SV=1;tr|J3KQY1|J3KQY1_HUMAN 39S ribosomal protein L22	4	4	4	4	3	0	1	2	0	0	4	2	2	2	1	1	3	0	1	2	0	0	4	2	2	2	1	1	3	0	1	2	0	0	4	2	2	2	1	1	23.1	23.1
A0A0C4DGZ0;P24928;A0A087WWE2	A0A0C4DGZ0;P24928	9;8;4	9;8;4	9;8;4	DNA-directed RNA polymerase;DNA-directed RNA polymerase II subunit RPB1	POLR2A	tr|A0A0C4DGZ0|A0A0C4DGZ0_HUMAN DNA-directed RNA polymerase subunit OS=Homo sapiens GN=POLR2A PE=1 SV=1;sp|P24928|RPB1_HUMAN DNA-directed RNA polymerase II subunit RPB1 OS=Homo sapiens GN=POLR2A PE=1 SV=2	3	9	9	9	5	5	6	7	4	3	5	5	6	5	6	4	5	5	6	7	4	3	5	5	6	5	6	4	5	5	6	7	4	3	5	5	6	5	6	4	8.9	8.9
A0A0C4DH07;Q8N2S1;F8WAA0;M0QZX0;A0A087WXJ2;A0A087WXC2;M0QXV3;M0R351;A0A087WVV5;M0QYE9	A0A0C4DH07;Q8N2S1	16;16;7;5;1;1;1;1;1;1	16;16;7;5;1;1;1;1;1;1	16;16;7;5;1;1;1;1;1;1	Latent-transforming growth factor beta-binding protein 4	LTBP4	tr|A0A0C4DH07|A0A0C4DH07_HUMAN Latent-transforming growth factor beta-binding protein 4 OS=Homo sapiens GN=LTBP4 PE=1 SV=1;sp|Q8N2S1|LTBP4_HUMAN Latent-transforming growth factor beta-binding protein 4 OS=Homo sapiens GN=LTBP4 PE=1 SV=2	10	16	16	16	3	4	2	14	9	3	7	7	0	2	3	1	3	4	2	14	9	3	7	7	0	2	3	1	3	4	2	14	9	3	7	7	0	2	3	1	16.3	16.3
A0A0C4DH10;Q5T601	A0A0C4DH10;Q5T601	1;1	1;1	1;1	Probable G-protein coupled receptor 110	ADGRF1;GPR110	tr|A0A0C4DH10|A0A0C4DH10_HUMAN Adhesion G-protein-coupled receptor F1 OS=Homo sapiens GN=ADGRF1 PE=1 SV=1;sp|Q5T601|AGRF1_HUMAN Adhesion G-protein coupled receptor F1 OS=Homo sapiens GN=ADGRF1 PE=1 SV=2	2	1	1	1	0	1	0	1	0	0	1	0	0	0	1	0	0	1	0	1	0	0	1	0	0	0	1	0	0	1	0	1	0	0	1	0	0	0	1	0	1.4	1.4
H7BXT7;E9PHY4;A0A0C4DH16;B8ZZS0;Q9NYM9	H7BXT7;E9PHY4;A0A0C4DH16;B8ZZS0;Q9NYM9	1;1;1;1;1	1;1;1;1;1	1;1;1;1;1	BET1-like protein	BET1L	tr|H7BXT7|H7BXT7_HUMAN BET1-like protein OS=Homo sapiens GN=BET1L PE=1 SV=1;tr|E9PHY4|E9PHY4_HUMAN BET1-like protein OS=Homo sapiens GN=BET1L PE=1 SV=1;tr|A0A0C4DH16|A0A0C4DH16_HUMAN BET1-like protein OS=Homo sapiens GN=BET1L PE=1 SV=1;tr|B8ZZS0|B8ZZS0_HUM	5	1	1	1	0	0	0	1	0	0	0	0	0	1	0	0	0	0	0	1	0	0	0	0	0	1	0	0	0	0	0	1	0	0	0	0	0	1	0	0	22.4	22.4
A0A0C4DH21;Q92496;V9GYX2	A0A0C4DH21;Q92496;V9GYX2	6;6;5	2;2;1	2;2;1	Complement factor H-related protein 4	CFHR4	tr|A0A0C4DH21|A0A0C4DH21_HUMAN Complement factor H-related protein 4 OS=Homo sapiens GN=CFHR4 PE=1 SV=1;sp|Q92496|FHR4_HUMAN Complement factor H-related protein 4 OS=Homo sapiens GN=CFHR4 PE=1 SV=3;tr|V9GYX2|V9GYX2_HUMAN Complement factor H-related protein	3	6	2	2	0	1	1	2	2	3	0	0	2	0	0	1	0	0	0	0	0	2	0	0	0	0	0	1	0	0	0	0	0	2	0	0	0	0	0	1	20.8	9.4
A0A0C4DH22	A0A0C4DH22	27	1	0		EPB41L1	tr|A0A0C4DH22|A0A0C4DH22_HUMAN Band 4.1-like protein 1 OS=Homo sapiens GN=EPB41L1 PE=1 SV=1	1	27	1	0	14	13	16	14	10	7	15	9	7	13	8	12	0	0	0	0	0	0	0	0	0	0	0	1	0	0	0	0	0	0	0	0	0	0	0	0	37.5	1.9
A0A0C4DH24	A0A0C4DH24	1	1	1		IGKV6-21	tr|A0A0C4DH24|A0A0C4DH24_HUMAN Protein IGKV6-21 (Fragment) OS=Homo sapiens GN=IGKV6-21 PE=1 SV=1	1	1	1	1	0	0	0	1	0	0	0	0	1	0	0	0	0	0	0	1	0	0	0	0	1	0	0	0	0	0	0	1	0	0	0	0	1	0	0	0	10.5	10.5
A0A0C4DH25	A0A0C4DH25	3	1	1		IGKV3D-20	tr|A0A0C4DH25|A0A0C4DH25_HUMAN Protein IGKV3D-20 (Fragment) OS=Homo sapiens GN=IGKV3D-20 PE=1 SV=1	1	3	1	1	0	0	0	2	0	0	1	1	2	2	1	0	0	0	0	1	0	0	0	0	1	1	1	0	0	0	0	1	0	0	0	0	1	1	1	0	27.6	7.8
A0A0C4DH31	A0A0C4DH31	2	1	1		IGHV1-18	tr|A0A0C4DH31|A0A0C4DH31_HUMAN Protein IGHV1-18 (Fragment) OS=Homo sapiens GN=IGHV1-18 PE=1 SV=1	1	2	1	1	0	0	0	2	0	0	0	0	1	1	0	0	0	0	0	1	0	0	0	0	0	0	0	0	0	0	0	1	0	0	0	0	0	0	0	0	12	12
A0A0C4DH67	A0A0C4DH67	2	1	1		IGKV1-8	tr|A0A0C4DH67|A0A0C4DH67_HUMAN Protein IGKV1-8 (Fragment) OS=Homo sapiens GN=IGKV1-8 PE=1 SV=1	1	2	1	1	0	0	0	1	0	0	0	1	1	1	0	0	0	0	0	0	0	0	0	0	1	0	0	0	0	0	0	0	0	0	0	0	1	0	0	0	27	13
A0A0D9SEI0;Q9P0P8	A0A0D9SEI0;Q9P0P8	4;4	4;4	4;4	Uncharacterized protein C6orf203	C6orf203	tr|A0A0D9SEI0|A0A0D9SEI0_HUMAN Uncharacterized protein C6orf203 OS=Homo sapiens GN=C6orf203 PE=1 SV=1;sp|Q9P0P8|CF203_HUMAN Uncharacterized protein C6orf203 OS=Homo sapiens GN=C6orf203 PE=1 SV=1	2	4	4	4	2	0	0	0	1	0	1	2	1	2	3	3	2	0	0	0	1	0	1	2	1	2	3	3	2	0	0	0	1	0	1	2	1	2	3	3	19.2	19.2
A0A0D9SEI3;A0A0D9SER5;A0A0D9SEN2;J3QR29;B7ZVY7;J3QR44;P21127;Q5QPR4;Q5QPR3;Q9UQ88;A0A087WYI9;A0A087X1I0	A0A0D9SEI3;A0A0D9SER5;A0A0D9SEN2;J3QR29;B7ZVY7;J3QR44;P21127;Q5QPR4;Q5QPR3;Q9UQ88	9;9;9;8;8;8;8;7;7;7;1;1	9;9;9;8;8;8;8;7;7;7;1;1	9;9;9;8;8;8;8;7;7;7;1;1	Cyclin-dependent kinase 11B;Cyclin-dependent kinase 11A	CDK11B;CDC2L1;CDK11A	tr|A0A0D9SEI3|A0A0D9SEI3_HUMAN Cyclin-dependent kinase 11B OS=Homo sapiens GN=CDK11B PE=1 SV=1;tr|A0A0D9SER5|A0A0D9SER5_HUMAN Cyclin-dependent kinase 11B OS=Homo sapiens GN=CDK11B PE=1 SV=1;tr|A0A0D9SEN2|A0A0D9SEN2_HUMAN Cyclin-dependent kinase 11B OS=Homo	12	9	9	9	1	1	8	4	0	0	2	0	2	1	0	1	1	1	8	4	0	0	2	0	2	1	0	1	1	1	8	4	0	0	2	0	2	1	0	1	13.1	13.1
A0A0D9SFA8;K4DIB0;K4DIA2;A0A0D9SG84;E9PI74;E9PQ36;K4DIB6;K4DIB3;K4DIB8;K4DIA8;E9PS95;A0A0D9SEI9;A0A0D9SFE1;E9PJH7;Q9H936;K4DIB4;E9PJY0;A0A0A6YYN8;Q9H1K4	A0A0D9SFA8;K4DIB0;K4DIA2;A0A0D9SG84;E9PI74;E9PQ36;K4DIB6;K4DIB3;K4DIB8;K4DIA8;E9PS95;A0A0D9SEI9;A0A0D9SFE1;E9PJH7;Q9H936;K4DIB4;E9PJY0;A0A0A6YYN8;Q9H1K4	2;2;2;2;2;2;2;2;2;2;2;2;2;2;2;1;1;1;1	2;2;2;2;2;2;2;2;2;2;2;2;2;2;2;1;1;1;1	2;2;2;2;2;2;2;2;2;2;2;2;2;2;2;1;1;1;1	Mitochondrial glutamate carrier 1;Mitochondrial glutamate carrier 2	SLC25A22;SLC25A18	tr|A0A0D9SFA8|A0A0D9SFA8_HUMAN Mitochondrial glutamate carrier 1 (Fragment) OS=Homo sapiens GN=SLC25A22 PE=1 SV=1;tr|K4DIB0|K4DIB0_HUMAN Mitochondrial glutamate carrier 1 (Fragment) OS=Homo sapiens GN=SLC25A22 PE=1 SV=2;tr|K4DIA2|K4DIA2_HUMAN Mitochondrial	19	2	2	2	0	0	0	1	0	0	0	1	1	0	1	0	0	0	0	1	0	0	0	1	1	0	1	0	0	0	0	1	0	0	0	1	1	0	1	0	18.6	18.6
A0A0D9SEJ5;F5GY05;Q96EK7	A0A0D9SEJ5;F5GY05;Q96EK7	5;5;5	5;5;5	5;5;5	Constitutive coactivator of peroxisome proliferator-activated receptor gamma	FAM120B	tr|A0A0D9SEJ5|A0A0D9SEJ5_HUMAN Constitutive coactivator of peroxisome proliferator-activated receptor gamma OS=Homo sapiens GN=FAM120B PE=1 SV=1;tr|F5GY05|F5GY05_HUMAN Constitutive coactivator of peroxisome proliferator-activated receptor gamma OS=Homo sap	3	5	5	5	3	3	0	1	1	1	2	2	0	1	1	2	3	3	0	1	1	1	2	2	0	1	1	2	3	3	0	1	1	1	2	2	0	1	1	2	9.1	9.1
A0A0D9SEM4;Q08170	A0A0D9SEM4;Q08170	4;4	1;1	1;1	Serine/arginine-rich splicing factor 4	SRSF4	tr|A0A0D9SEM4|A0A0D9SEM4_HUMAN Serine/arginine-rich-splicing factor 4 (Fragment) OS=Homo sapiens GN=SRSF4 PE=1 SV=1;sp|Q08170|SRSF4_HUMAN Serine/arginine-rich splicing factor 4 OS=Homo sapiens GN=SRSF4 PE=1 SV=2	2	4	1	1	2	1	2	3	1	1	2	1	2	2	2	1	0	0	0	0	0	0	0	0	0	0	1	0	0	0	0	0	0	0	0	0	0	0	1	0	10.8	3.4
A0A0D9SEM9	A0A0D9SEM9	1	1	1		DDX39A	tr|A0A0D9SEM9|A0A0D9SEM9_HUMAN ATP-dependent RNA helicase DDX39A (Fragment) OS=Homo sapiens GN=DDX39A PE=1 SV=1	1	1	1	1	1	1	1	0	0	1	1	0	1	0	0	1	1	1	1	0	0	1	1	0	1	0	0	1	1	1	1	0	0	1	1	0	1	0	0	1	10.4	10.4
A0A0D9SEU5;R4GMX8;Q6VN20;R4GMX7;R4GNA3;R4GN91	A0A0D9SEU5;R4GMX8;Q6VN20	3;3;3;1;1;1	3;3;3;1;1;1	3;3;3;1;1;1	Ran-binding protein 10	RANBP10	tr|A0A0D9SEU5|A0A0D9SEU5_HUMAN Ran-binding protein 10 OS=Homo sapiens GN=RANBP10 PE=1 SV=1;tr|R4GMX8|R4GMX8_HUMAN Ran-binding protein 10 OS=Homo sapiens GN=RANBP10 PE=1 SV=1;sp|Q6VN20|RBP10_HUMAN Ran-binding protein 10 OS=Homo sapiens GN=RANBP10 PE=1 SV=1	6	3	3	3	0	0	0	0	0	0	1	0	2	1	0	1	0	0	0	0	0	0	1	0	2	1	0	1	0	0	0	0	0	0	1	0	2	1	0	1	6.8	6.8
Q5T321;A0A0D9SF28;F5GXV7;Q8NFP9	Q5T321;A0A0D9SF28;F5GXV7;Q8NFP9	2;2;2;2	1;1;1;1	1;1;1;1	Neurobeachin	NBEA	tr|Q5T321|Q5T321_HUMAN Neurobeachin OS=Homo sapiens GN=NBEA PE=1 SV=1;tr|A0A0D9SF28|A0A0D9SF28_HUMAN Neurobeachin OS=Homo sapiens GN=NBEA PE=1 SV=1;tr|F5GXV7|F5GXV7_HUMAN Neurobeachin OS=Homo sapiens GN=NBEA PE=1 SV=2;sp|Q8NFP9|NBEA_HUMAN Neurobeachin OS=H	4	2	1	1	0	0	1	0	0	0	0	1	0	0	0	0	0	0	0	0	0	0	0	1	0	0	0	0	0	0	0	0	0	0	0	1	0	0	0	0	1.3	0.9
A0A0D9SF30	A0A0D9SF30	2	1	1		NCAM1	tr|A0A0D9SF30|A0A0D9SF30_HUMAN Neural cell adhesion molecule 1 (Fragment) OS=Homo sapiens GN=NCAM1 PE=1 SV=1	1	2	1	1	0	1	1	1	0	0	0	0	0	0	0	0	0	0	1	1	0	0	0	0	0	0	0	0	0	0	1	1	0	0	0	0	0	0	0	0	6.2	2.8
A0A0D9SFB3;A0A0D9SG12;A0A0D9SF53;O00571;A0A0J9YVQ7;A0A087WVZ1;A0A087WX09;B4DLA0;A0A0J9YYH6;C9J081;D6RCM4;Q9NQI0	A0A0D9SFB3;A0A0D9SG12;A0A0D9SF53;O00571	11;11;11;11;5;3;2;2;1;1;1;1	10;10;10;10;5;3;2;2;1;1;1;1	4;4;4;4;1;1;2;2;1;0;0;0	ATP-dependent RNA helicase DDX3X	DDX3X	tr|A0A0D9SFB3|A0A0D9SFB3_HUMAN ATP-dependent RNA helicase DDX3X OS=Homo sapiens GN=DDX3X PE=1 SV=1;tr|A0A0D9SG12|A0A0D9SG12_HUMAN ATP-dependent RNA helicase DDX3X OS=Homo sapiens GN=DDX3X PE=1 SV=1;tr|A0A0D9SF53|A0A0D9SF53_HUMAN ATP-dependent RNA helicase	12	11	10	4	2	3	5	6	0	1	8	1	4	2	0	0	1	2	4	5	0	0	7	0	3	1	0	0	0	0	0	2	0	0	4	0	1	0	0	0	19.5	17.8
A0A0D9SF54	A0A0D9SF54	266	3	3		SPTAN1	tr|A0A0D9SF54|A0A0D9SF54_HUMAN Spectrin alpha chain, non-erythrocytic 1 OS=Homo sapiens GN=SPTAN1 PE=1 SV=1	1	266	3	3	162	163	149	146	127	115	164	127	126	126	151	178	2	0	1	2	0	0	2	0	0	0	1	0	2	0	1	2	0	0	2	0	0	0	1	0	81.4	1.3
A0A0D9SF60	A0A0D9SF60	33	1	1		PKP4	tr|A0A0D9SF60|A0A0D9SF60_HUMAN Plakophilin-4 OS=Homo sapiens GN=PKP4 PE=1 SV=1	1	33	1	1	18	24	21	11	13	9	14	8	8	6	5	6	1	0	1	1	0	0	1	0	1	1	0	0	1	0	1	1	0	0	1	0	1	1	0	0	39	0.8
A0A0D9SFV9;D6RC63;D8L7E9;D6RJG6;A0A0D9SFD0;A0A0R4J2G5;A0A0D9SGI5;Q06413	A0A0D9SFV9;D6RC63;D8L7E9;D6RJG6;A0A0D9SFD0;A0A0R4J2G5;A0A0D9SGI5;Q06413	1;1;1;1;1;1;1;1	1;1;1;1;1;1;1;1	1;1;1;1;1;1;1;1	Myocyte-specific enhancer factor 2C	MEF2C	tr|A0A0D9SFV9|A0A0D9SFV9_HUMAN Myocyte-specific enhancer factor 2C (Fragment) OS=Homo sapiens GN=MEF2C PE=1 SV=1;tr|D6RC63|D6RC63_HUMAN Myocyte-specific enhancer factor 2C (Fragment) OS=Homo sapiens GN=MEF2C PE=1 SV=1;tr|D8L7E9|D8L7E9_HUMAN Myocyte enhance	8	1	1	1	0	0	0	1	0	0	1	0	1	1	0	0	0	0	0	1	0	0	1	0	1	1	0	0	0	0	0	1	0	0	1	0	1	1	0	0	7.7	7.7
A0A0D9SFK2;Q92614;H0YEV9	A0A0D9SFK2;Q92614	25;25;1	25;25;1	25;25;1	Unconventional myosin-XVIIIa	MYO18A	tr|A0A0D9SFK2|A0A0D9SFK2_HUMAN Unconventional myosin-XVIIIa OS=Homo sapiens GN=MYO18A PE=1 SV=1;sp|Q92614|MY18A_HUMAN Unconventional myosin-XVIIIa OS=Homo sapiens GN=MYO18A PE=1 SV=3	3	25	25	25	11	8	8	8	5	3	12	5	4	5	5	9	11	8	8	8	5	3	12	5	4	5	5	9	11	8	8	8	5	3	12	5	4	5	5	9	16.4	16.4
A0A0D9SFM1;P54098	A0A0D9SFM1;P54098	2;2	2;2	2;2	DNA polymerase subunit gamma-1	POLG	tr|A0A0D9SFM1|A0A0D9SFM1_HUMAN DNA polymerase subunit gamma-1 OS=Homo sapiens GN=POLG PE=1 SV=1;sp|P54098|DPOG1_HUMAN DNA polymerase subunit gamma-1 OS=Homo sapiens GN=POLG PE=1 SV=1	2	2	2	2	0	0	0	0	0	0	1	0	0	1	0	0	0	0	0	0	0	0	1	0	0	1	0	0	0	0	0	0	0	0	1	0	0	1	0	0	12.1	12.1
A0A0D9SFR5;H3BQ06;Q9ULP9;H3BV07	A0A0D9SFR5;H3BQ06;Q9ULP9;H3BV07	5;5;5;3	5;5;5;3	5;5;5;3	TBC1 domain family member 24	TBC1D24	tr|A0A0D9SFR5|A0A0D9SFR5_HUMAN TBC1 domain family member 24 OS=Homo sapiens GN=TBC1D24 PE=4 SV=1;tr|H3BQ06|H3BQ06_HUMAN Uncharacterized protein OS=Homo sapiens PE=4 SV=1;sp|Q9ULP9|TBC24_HUMAN TBC1 domain family member 24 OS=Homo sapiens GN=TBC1D24 PE=1 SV=	4	5	5	5	2	3	3	2	2	1	2	3	3	3	2	3	2	3	3	2	2	1	2	3	3	3	2	3	2	3	3	2	2	1	2	3	3	3	2	3	20.6	20.6
A0A0D9SG07;X6RC15;H0Y482;Q4VXN6;Q4VXN5;Q4VXN7	A0A0D9SG07;X6RC15	29;16;5;3;3;2	29;16;5;3;3;2	0;0;0;0;0;0		EPB41L1	tr|A0A0D9SG07|A0A0D9SG07_HUMAN Band 4.1-like protein 1 OS=Homo sapiens GN=EPB41L1 PE=1 SV=2;tr|X6RC15|X6RC15_HUMAN Band 4.1-like protein 1 (Fragment) OS=Homo sapiens GN=EPB41L1 PE=1 SV=1	6	29	29	0	18	16	20	17	15	11	17	11	8	14	13	14	18	16	20	17	15	11	17	11	8	14	13	14	0	0	0	0	0	0	0	0	0	0	0	0	44.4	44.4
A0A0D9SG24;A6NGX6;Q9BT43	A0A0D9SG24;A6NGX6;Q9BT43	1;1;1	1;1;1	1;1;1	DNA-directed RNA polymerase III subunit RPC7-like	POLR3GL	tr|A0A0D9SG24|A0A0D9SG24_HUMAN Uncharacterized protein (Fragment) OS=Homo sapiens PE=4 SV=1;tr|A6NGX6|A6NGX6_HUMAN DNA-directed RNA polymerase III subunit RPC7-like OS=Homo sapiens GN=POLR3GL PE=1 SV=1;sp|Q9BT43|RPC7L_HUMAN DNA-directed RNA polymerase III	3	1	1	1	0	0	0	0	0	0	0	0	1	1	0	0	0	0	0	0	0	0	0	0	1	1	0	0	0	0	0	0	0	0	0	0	1	1	0	0	16.3	16.3
A0A0D9SG77;Q05086;A0A0D9SGI3	A0A0D9SG77;Q05086;A0A0D9SGI3	2;2;1	2;2;1	2;2;1	Ubiquitin-protein ligase E3A	UBE3A	tr|A0A0D9SG77|A0A0D9SG77_HUMAN Ubiquitin-protein ligase E3A OS=Homo sapiens GN=UBE3A PE=1 SV=1;sp|Q05086|UBE3A_HUMAN Ubiquitin-protein ligase E3A OS=Homo sapiens GN=UBE3A PE=1 SV=4;tr|A0A0D9SGI3|A0A0D9SGI3_HUMAN Ubiquitin-protein ligase E3A (Fragment) OS=H	3	2	2	2	0	0	1	0	0	0	1	0	2	0	0	1	0	0	1	0	0	0	1	0	2	0	0	1	0	0	1	0	0	0	1	0	2	0	0	1	3.8	3.8
A0A0D9SG79;Q9NZ09	A0A0D9SG79;Q9NZ09	4;4	4;4	4;4	Ubiquitin-associated protein 1	UBAP1	tr|A0A0D9SG79|A0A0D9SG79_HUMAN Ubiquitin-associated protein 1 (Fragment) OS=Homo sapiens GN=UBAP1 PE=1 SV=1;sp|Q9NZ09|UBAP1_HUMAN Ubiquitin-associated protein 1 OS=Homo sapiens GN=UBAP1 PE=1 SV=1	2	4	4	4	2	0	2	3	1	0	3	2	2	1	1	1	2	0	2	3	1	0	3	2	2	1	1	1	2	0	2	3	1	0	3	2	2	1	1	1	9.7	9.7
A0A0D9SGC1;E7EW20;Q9UM54;Q5JVM0	A0A0D9SGC1;E7EW20;Q9UM54	28;26;26;5	28;26;26;5	3;1;1;2	Unconventional myosin-VI	MYO6	tr|A0A0D9SGC1|A0A0D9SGC1_HUMAN Unconventional myosin-VI OS=Homo sapiens GN=MYO6 PE=1 SV=1;tr|E7EW20|E7EW20_HUMAN Unconventional myosin-VI OS=Homo sapiens GN=MYO6 PE=1 SV=2;sp|Q9UM54|MYO6_HUMAN Unconventional myosin-VI OS=Homo sapiens GN=MYO6 PE=1 SV=4	4	28	28	3	20	5	15	14	6	4	8	5	4	6	6	8	20	5	15	14	6	4	8	5	4	6	6	8	1	0	1	0	1	0	0	0	0	0	0	1	25	25
H0YBX2;G5EA19;U3KQS5;E5RGF2;A0A0D9SGD3;E5RG17;Q6P1N9;E5RG62;E5RK70	H0YBX2;G5EA19;U3KQS5;E5RGF2;A0A0D9SGD3;E5RG17;Q6P1N9;E5RG62;E5RK70	4;4;4;4;4;4;4;3;3	4;4;4;4;4;4;4;3;3	4;4;4;4;4;4;4;3;3	Putative deoxyribonuclease TATDN1	TATDN1	tr|H0YBX2|H0YBX2_HUMAN Putative deoxyribonuclease TATDN1 (Fragment) OS=Homo sapiens GN=TATDN1 PE=1 SV=1;tr|G5EA19|G5EA19_HUMAN Putative deoxyribonuclease TATDN1 OS=Homo sapiens GN=TATDN1 PE=1 SV=1;tr|U3KQS5|U3KQS5_HUMAN Putative deoxyribonuclease TATDN1 OS	9	4	4	4	1	0	2	0	0	0	3	0	3	0	0	0	1	0	2	0	0	0	3	0	3	0	0	0	1	0	2	0	0	0	3	0	3	0	0	0	19.8	19.8
Q5JRC6;A0A0D9SGE8;Q8IWS0	Q5JRC6;A0A0D9SGE8;Q8IWS0	3;3;3	3;3;3	3;3;3	PHD finger protein 6	PHF6	tr|Q5JRC6|Q5JRC6_HUMAN PHD finger protein 6 OS=Homo sapiens GN=PHF6 PE=1 SV=1;tr|A0A0D9SGE8|A0A0D9SGE8_HUMAN PHD finger protein 6 OS=Homo sapiens GN=PHF6 PE=1 SV=1;sp|Q8IWS0|PHF6_HUMAN PHD finger protein 6 OS=Homo sapiens GN=PHF6 PE=1 SV=1	3	3	3	3	1	1	1	1	1	2	1	2	0	1	1	1	1	1	1	1	1	2	1	2	0	1	1	1	1	1	1	1	1	2	1	2	0	1	1	1	13.3	13.3
A0A0D9SGF6;A0A0D9SFF6;A0A0D9SFH4	A0A0D9SGF6	268;15;3	3;0;0	1;0;0		SPTAN1	tr|A0A0D9SGF6|A0A0D9SGF6_HUMAN Spectrin alpha chain, non-erythrocytic 1 OS=Homo sapiens GN=SPTAN1 PE=1 SV=1	3	268	3	1	162	165	147	143	129	115	164	131	126	127	154	181	1	1	1	1	1	1	1	2	1	1	2	1	0	0	0	0	0	0	0	1	0	0	0	0	80.6	2.4
A0A0D9SGG1;Q13094	A0A0D9SGG1;Q13094	1;1	1;1	1;1	Lymphocyte cytosolic protein 2	LCP2	tr|A0A0D9SGG1|A0A0D9SGG1_HUMAN Lymphocyte cytosolic protein 2 OS=Homo sapiens GN=LCP2 PE=1 SV=1;sp|Q13094|LCP2_HUMAN Lymphocyte cytosolic protein 2 OS=Homo sapiens GN=LCP2 PE=1 SV=1	2	1	1	1	0	1	0	0	0	0	0	0	0	0	0	0	0	1	0	0	0	0	0	0	0	0	0	0	0	1	0	0	0	0	0	0	0	0	0	0	2.6	2.6
A0A0E3D6M1;A0A0D9SGI1;Q86UL8	A0A0E3D6M1;A0A0D9SGI1;Q86UL8	3;3;3	2;2;2	2;2;2	Membrane-associated guanylate kinase, WW and PDZ domain-containing protein 2	MAGI2	tr|A0A0E3D6M1|A0A0E3D6M1_HUMAN Membrane-associated guanylate kinase, WW and PDZ domain-containing protein 2 OS=Homo sapiens GN=MAGI2 PE=1 SV=1;tr|A0A0D9SGI1|A0A0D9SGI1_HUMAN Membrane-associated guanylate kinase, WW and PDZ domain-containing protein 2 OS=Ho	3	3	2	2	2	0	2	3	0	0	0	0	0	0	0	0	2	0	1	2	0	0	0	0	0	0	0	0	2	0	1	2	0	0	0	0	0	0	0	0	3.3	2.7
A0A0D9SGJ6;J3KQV8;O43426	A0A0D9SGJ6;J3KQV8;O43426	5;5;5	5;5;5	3;3;3	Synaptojanin-1	SYNJ1	tr|A0A0D9SGJ6|A0A0D9SGJ6_HUMAN Synaptojanin-1 OS=Homo sapiens GN=SYNJ1 PE=1 SV=1;tr|J3KQV8|J3KQV8_HUMAN Synaptojanin-1 OS=Homo sapiens GN=SYNJ1 PE=1 SV=1;sp|O43426|SYNJ1_HUMAN Synaptojanin-1 OS=Homo sapiens GN=SYNJ1 PE=1 SV=2	3	5	5	3	0	0	2	1	0	0	5	0	2	3	0	1	0	0	2	1	0	0	5	0	2	3	0	1	0	0	2	1	0	0	3	0	1	2	0	0	6	6
A0A0G2JH30;A0A0G2JPX0;P49918;A6NK88	A0A0G2JH30;A0A0G2JPX0;P49918;A6NK88	2;2;2;1	2;2;2;1	2;2;2;1	Cyclin-dependent kinase inhibitor 1C	CDKN1C	tr|A0A0G2JH30|A0A0G2JH30_HUMAN Cyclin-dependent kinase inhibitor 1C OS=Homo sapiens GN=CDKN1C PE=1 SV=1;tr|A0A0G2JPX0|A0A0G2JPX0_HUMAN Cyclin-dependent kinase inhibitor 1C OS=Homo sapiens GN=CDKN1C PE=1 SV=1;sp|P49918|CDN1C_HUMAN Cyclin-dependent kinase in	4	2	2	2	0	1	1	0	0	0	0	0	0	0	0	0	0	1	1	0	0	0	0	0	0	0	0	0	0	1	1	0	0	0	0	0	0	0	0	0	12.8	12.8
Q30118;A0A0G2JH46;A0A0G2JMH6;P01903;A0A0G2JPN2;P01906	Q30118;A0A0G2JH46;A0A0G2JMH6;P01903	3;3;3;3;1;1	3;3;3;3;1;1	3;3;3;3;1;1	HLA class II histocompatibility antigen, DR alpha chain	HLA-DRA	tr|Q30118|Q30118_HUMAN HLA class II histocompatibility antigen, DR alpha chain OS=Homo sapiens GN=HLA-DRA PE=1 SV=1;tr|A0A0G2JH46|A0A0G2JH46_HUMAN HLA class II histocompatibility antigen, DR alpha chain OS=Homo sapiens GN=HLA-DRA PE=1 SV=1;tr|A0A0G2JMH6|A0	6	3	3	3	0	1	1	2	1	0	1	0	0	0	0	0	0	1	1	2	1	0	1	0	0	0	0	0	0	1	1	2	1	0	1	0	0	0	0	0	20.1	20.1
A0A0G2JH50;Q9TNN7;A0A0G2JIF0;A2BF26	A0A0G2JH50;Q9TNN7;A0A0G2JIF0;A2BF26	14;14;13;13	2;2;2;2	1;1;1;1	HLA class I histocompatibility antigen, Cw-5 alpha chain	HLA-C	tr|A0A0G2JH50|A0A0G2JH50_HUMAN HLA class I histocompatibility antigen, Cw-6 alpha chain OS=Homo sapiens GN=HLA-C PE=1 SV=1;sp|Q9TNN7|1C05_HUMAN HLA class I histocompatibility antigen, Cw-5 alpha chain OS=Homo sapiens GN=HLA-C PE=1 SV=1;tr|A0A0G2JIF0|A0A0G2	4	14	2	1	4	6	3	3	5	6	6	8	5	6	6	10	0	0	0	0	0	0	0	0	1	0	0	1	0	0	0	0	0	0	0	0	0	0	0	1	51.9	5.6
A0A0G2JNF2;D0EV57;A0A0G2JPA3;A0A0G2JH66;A0A0G2JNV5;P30511	A0A0G2JNF2;D0EV57;A0A0G2JPA3;A0A0G2JH66;A0A0G2JNV5;P30511	3;3;3;3;2;2	1;1;1;1;1;1	1;1;1;1;1;1	HLA class I histocompatibility antigen, alpha chain F	HLA-F	tr|A0A0G2JNF2|A0A0G2JNF2_HUMAN HLA class I histocompatibility antigen, alpha chain F OS=Homo sapiens GN=HLA-F PE=1 SV=1;tr|D0EV57|D0EV57_HUMAN HLA class I histocompatibility antigen, alpha chain F OS=Homo sapiens GN=HLA-F PE=1 SV=1;tr|A0A0G2JPA3|A0A0G2JPA3	6	3	1	1	1	2	1	2	1	1	1	1	1	2	3	2	0	0	0	0	0	0	0	0	0	0	1	0	0	0	0	0	0	0	0	0	0	0	1	0	9.7	2.7
A0A0G2JH68;O60610;H9KV28;B4E2I7	A0A0G2JH68;O60610;H9KV28	16;16;12;3	16;16;12;3	16;16;12;3	Protein diaphanous homolog 1	DIAPH1	tr|A0A0G2JH68|A0A0G2JH68_HUMAN Protein diaphanous homolog 1 OS=Homo sapiens GN=DIAPH1 PE=1 SV=1;sp|O60610|DIAP1_HUMAN Protein diaphanous homolog 1 OS=Homo sapiens GN=DIAPH1 PE=1 SV=2;tr|H9KV28|H9KV28_HUMAN Protein diaphanous homolog 1 OS=Homo sapiens GN=DI	4	16	16	16	4	4	4	4	0	1	9	8	5	6	3	6	4	4	4	4	0	1	9	8	5	6	3	6	4	4	4	4	0	1	9	8	5	6	3	6	14.6	14.6
A0A0G2JHC2;Q6NYC8	A0A0G2JHC2;Q6NYC8	4;4	4;4	4;4	Phostensin	PPP1R18	tr|A0A0G2JHC2|A0A0G2JHC2_HUMAN Phostensin OS=Homo sapiens GN=PPP1R18 PE=1 SV=1;sp|Q6NYC8|PPR18_HUMAN Phostensin OS=Homo sapiens GN=PPP1R18 PE=1 SV=1	2	4	4	4	2	3	2	2	1	2	3	3	1	2	1	2	2	3	2	2	1	2	3	3	1	2	1	2	2	3	2	2	1	2	3	3	1	2	1	2	13.1	13.1
B4E0K6;A0A0G2JIA5;A0A0G2JL52;Q5ST30;B7ZL25;A0A0A0MTG1;A2ABL6;B7ZCJ6	B4E0K6;A0A0G2JIA5;A0A0G2JL52;Q5ST30;B7ZL25;A0A0A0MTG1	6;6;6;6;5;5;1;1	6;6;6;6;5;5;1;1	6;6;6;6;5;5;1;1	Valine--tRNA ligase, mitochondrial	VARS2	tr|B4E0K6|B4E0K6_HUMAN Valine--tRNA ligase, mitochondrial OS=Homo sapiens GN=VARS2 PE=1 SV=1;tr|A0A0G2JIA5|A0A0G2JIA5_HUMAN Valine--tRNA ligase, mitochondrial OS=Homo sapiens GN=VARS2 PE=1 SV=1;tr|A0A0G2JL52|A0A0G2JL52_HUMAN Valine--tRNA ligase, mitochondr	8	6	6	6	1	0	0	1	0	0	5	1	3	1	0	0	1	0	0	1	0	0	5	1	3	1	0	0	1	0	0	1	0	0	5	1	3	1	0	0	9.2	9.2
A0A0G2JIF2;P30455;P30443;A0A0G2JI36;A0A0G2JL56	A0A0G2JIF2;P30455;P30443;A0A0G2JI36;A0A0G2JL56	16;16;16;15;15	1;1;1;1;1	1;1;1;1;1	HLA class I histocompatibility antigen, A-36 alpha chain;HLA class I histocompatibility antigen, A-1 alpha chain	HLA-A	tr|A0A0G2JIF2|A0A0G2JIF2_HUMAN HLA class I histocompatibility antigen, A-3 alpha chain OS=Homo sapiens GN=HLA-A PE=1 SV=1;sp|P30455|1A36_HUMAN HLA class I histocompatibility antigen, A-36 alpha chain OS=Homo sapiens GN=HLA-A PE=1 SV=1;sp|P30443|1A01_HUMAN	5	16	1	1	7	9	4	7	5	4	11	8	5	6	12	6	0	0	0	0	0	0	0	0	0	0	1	0	0	0	0	0	0	0	0	0	0	0	1	0	55.3	3.5
A0A0G2JIJ9;O43189	A0A0G2JIJ9;O43189	1;1	1;1	1;1	PHD finger protein 1	PHF1	tr|A0A0G2JIJ9|A0A0G2JIJ9_HUMAN PHD finger protein 1 (Fragment) OS=Homo sapiens GN=PHF1 PE=1 SV=1;sp|O43189|PHF1_HUMAN PHD finger protein 1 OS=Homo sapiens GN=PHF1 PE=1 SV=3	2	1	1	1	0	1	0	0	0	0	0	0	0	0	0	0	0	1	0	0	0	0	0	0	0	0	0	0	0	1	0	0	0	0	0	0	0	0	0	0	12.2	12.2
A0A0G2JIS2;Q96KQ7	A0A0G2JIS2;Q96KQ7	1;1	1;1	1;1	Histone-lysine N-methyltransferase EHMT2	EHMT2	tr|A0A0G2JIS2|A0A0G2JIS2_HUMAN Histone-lysine N-methyltransferase EHMT2 OS=Homo sapiens GN=EHMT2 PE=1 SV=1;sp|Q96KQ7|EHMT2_HUMAN Histone-lysine N-methyltransferase EHMT2 OS=Homo sapiens GN=EHMT2 PE=1 SV=3	2	1	1	1	0	0	0	0	1	0	0	0	0	0	0	0	0	0	0	0	1	0	0	0	0	0	0	0	0	0	0	0	1	0	0	0	0	0	0	0	2.6	2.6
A0A0G2JIW1;P0DMV9;P0DMV8;V9GZ37	A0A0G2JIW1;P0DMV9;P0DMV8;V9GZ37	55;55;55;36	49;49;49;33	32;32;32;20	Heat shock 70 kDa protein 1B;Heat shock 70 kDa protein 1A	HSPA1B;HSPA1A	tr|A0A0G2JIW1|A0A0G2JIW1_HUMAN Heat shock 70 kDa protein 1B OS=Homo sapiens GN=HSPA1B PE=1 SV=1;sp|P0DMV9|HS71B_HUMAN Heat shock 70 kDa protein 1B OS=Homo sapiens GN=HSPA1B PE=1 SV=1;sp|P0DMV8|HS71A_HUMAN Heat shock 70 kDa protein 1A OS=Homo sapiens GN=HSP	4	55	49	32	34	26	29	36	25	34	34	39	30	31	35	34	31	24	26	33	23	31	32	36	28	29	33	32	22	14	18	22	14	22	21	25	18	20	21	23	68.7	67.3
A0A0G2JJD3;O95870;A0A0G2JI89;F2Z3G6;F2Z3H2	A0A0G2JJD3;O95870;A0A0G2JI89	6;6;4;1;1	6;6;4;1;1	6;6;4;1;1	Abhydrolase domain-containing protein 16A	ABHD16A	tr|A0A0G2JJD3|A0A0G2JJD3_HUMAN HLA-B associated transcript 5, isoform CRA_b OS=Homo sapiens GN=ABHD16A PE=1 SV=1;sp|O95870|ABHGA_HUMAN Protein ABHD16A OS=Homo sapiens GN=ABHD16A PE=1 SV=3;tr|A0A0G2JI89|A0A0G2JI89_HUMAN Protein ABHD16A (Fragment) OS=Homo sa	5	6	6	6	0	0	1	3	0	0	1	0	3	0	0	0	0	0	1	3	0	0	1	0	3	0	0	0	0	0	1	3	0	0	1	0	3	0	0	0	11	11
A0A0G2JJL1	A0A0G2JJL1	1	1	1			tr|A0A0G2JJL1|A0A0G2JJL1_HUMAN WD repeat-containing protein 46 (Fragment) OS=Homo sapiens GN=WDR46 PE=1 SV=1	1	1	1	1	0	0	0	1	1	1	0	1	1	0	1	1	0	0	0	1	1	1	0	1	1	0	1	1	0	0	0	1	1	1	0	1	1	0	1	1	6.8	6.8
A0A0G2JJV3;A0A0G2JII1;P04440;H0Y7G7;H0Y5P2	A0A0G2JJV3;A0A0G2JII1;P04440;H0Y7G7;H0Y5P2	4;3;3;2;2	2;2;2;1;1	2;2;2;1;1	HLA class II histocompatibility antigen, DP beta 1 chain	HLA-DPB1	tr|A0A0G2JJV3|A0A0G2JJV3_HUMAN HLA class II histocompatibility antigen, DP beta 1 chain OS=Homo sapiens GN=HLA-DPB1 PE=1 SV=1;tr|A0A0G2JII1|A0A0G2JII1_HUMAN HLA class II histocompatibility antigen, DP beta 1 chain OS=Homo sapiens GN=HLA-DPB1 PE=1 SV=1;sp|P	5	4	2	2	2	1	1	2	2	0	2	0	0	1	0	0	0	0	0	1	1	0	0	0	0	0	0	0	0	0	0	1	1	0	0	0	0	0	0	0	21.9	10.5
H0Y6K2;A0A0G2JK44;P25440;H0YDJ7;U3KPW0;E9PIQ3;U3KQA6;A0A0G2JHL0	H0Y6K2;A0A0G2JK44;P25440;H0YDJ7;U3KPW0;E9PIQ3;U3KQA6;A0A0G2JHL0	2;2;2;1;1;1;1;1	1;1;1;1;1;1;1;1	1;1;1;1;1;1;1;1	Bromodomain-containing protein 2	BRD2	tr|H0Y6K2|H0Y6K2_HUMAN Bromodomain-containing protein 2 (Fragment) OS=Homo sapiens GN=BRD2 PE=1 SV=1;tr|A0A0G2JK44|A0A0G2JK44_HUMAN Bromodomain-containing protein 2 OS=Homo sapiens GN=BRD2 PE=1 SV=1;sp|P25440|BRD2_HUMAN Bromodomain-containing protein 2 OS=	8	2	1	1	1	0	2	0	0	1	1	1	0	0	0	0	0	0	1	0	0	0	0	0	0	0	0	0	0	0	1	0	0	0	0	0	0	0	0	0	5.1	3.5
A0A0G2JL69;P06681;B4DQI1;A0A0G2JIE7;H0Y3H6	A0A0G2JL69;P06681;B4DQI1;A0A0G2JIE7;H0Y3H6	5;5;4;4;4	1;1;1;1;1	1;1;1;1;1	Complement C2;Complement C2b fragment;Complement C2a fragment	C2	tr|A0A0G2JL69|A0A0G2JL69_HUMAN Complement C2 OS=Homo sapiens GN=C2 PE=1 SV=1;sp|P06681|CO2_HUMAN Complement C2 OS=Homo sapiens GN=C2 PE=1 SV=2;tr|B4DQI1|B4DQI1_HUMAN Complement C2 OS=Homo sapiens GN=C2 PE=1 SV=1;tr|A0A0G2JIE7|A0A0G2JIE7_HUMAN Complement C2	5	5	1	1	0	0	0	3	0	2	2	1	2	5	0	1	0	0	0	1	0	0	0	0	0	1	0	0	0	0	0	1	0	0	0	0	0	1	0	0	8.9	1.1
A0A0G2JNS5;A0A0G2JM55	A0A0G2JNS5;A0A0G2JM55	4;4	1;1	1;1			tr|A0A0G2JNS5|A0A0G2JNS5_HUMAN HLA class II histocompatibility antigen, DR beta 3 chain OS=Homo sapiens GN=HLA-DRB3 PE=1 SV=1;tr|A0A0G2JM55|A0A0G2JM55_HUMAN HLA class II histocompatibility antigen, DR beta 3 chain OS=Homo sapiens GN=HLA-DRB3 PE=1 SV=1	2	4	1	1	2	1	2	3	1	1	2	0	0	0	0	0	0	0	0	0	0	0	1	0	0	0	0	0	0	0	0	0	0	0	1	0	0	0	0	0	22.9	5.3
A0A0G2JMB2;P01877;A0A075B6N7	A0A0G2JMB2;P01877;A0A075B6N7	22;22;13	6;6;4	6;6;4	Ig alpha-2 chain C region	IGHA2	tr|A0A0G2JMB2|A0A0G2JMB2_HUMAN Ig alpha-2 chain C region (Fragment) OS=Homo sapiens GN=IGHA2 PE=1 SV=1;sp|P01877|IGHA2_HUMAN Ig alpha-2 chain C region OS=Homo sapiens GN=IGHA2 PE=1 SV=3;tr|A0A075B6N7|A0A075B6N7_HUMAN Ig alpha-2 chain C region (Fragment) OS	3	22	6	6	6	16	6	18	19	14	10	16	13	10	17	12	2	4	1	4	6	4	4	4	4	4	4	3	2	4	1	4	6	4	4	4	4	4	4	3	65.3	32.9
A0A0G2JP44;A0A0G2JMW3;Q9HBB8	A0A0G2JP44;A0A0G2JMW3;Q9HBB8	3;3;3	3;3;3	3;3;3	Cadherin-related family member 5	CDHR5	tr|A0A0G2JP44|A0A0G2JP44_HUMAN Cadherin-related family member 5 OS=Homo sapiens GN=CDHR5 PE=1 SV=1;tr|A0A0G2JMW3|A0A0G2JMW3_HUMAN Cadherin-related family member 5 OS=Homo sapiens GN=CDHR5 PE=1 SV=1;sp|Q9HBB8|CDHR5_HUMAN Cadherin-related family member 5 OS=	3	3	3	3	3	1	0	1	3	0	0	0	0	0	0	0	3	1	0	1	3	0	0	0	0	0	0	0	3	1	0	1	3	0	0	0	0	0	0	0	12	12
A0A0G2JMX5;A0A0G2JNY7;A0A0G2JPM8;A0A0G2JNP3;O75023	A0A0G2JMX5;A0A0G2JNY7;A0A0G2JPM8;A0A0G2JNP3;O75023	2;1;1;1;1	2;1;1;1;1	2;1;1;1;1	Leukocyte immunoglobulin-like receptor subfamily B member 5	LILRB5	tr|A0A0G2JMX5|A0A0G2JMX5_HUMAN Leukocyte immunoglobulin-like receptor subfamily B member 5 OS=Homo sapiens GN=LILRB5 PE=1 SV=1;tr|A0A0G2JNY7|A0A0G2JNY7_HUMAN Leukocyte immunoglobulin-like receptor subfamily B member 5 OS=Homo sapiens GN=LILRB5 PE=1 SV=1;tr	5	2	2	2	0	0	0	0	0	0	1	0	1	1	0	0	0	0	0	0	0	0	1	0	1	1	0	0	0	0	0	0	0	0	1	0	1	1	0	0	5.3	5.3
A0A0G2JMZ5;P54855;O75795	A0A0G2JMZ5;P54855;O75795	3;3;3	3;3;3	3;3;3	UDP-glucuronosyltransferase 2B15;UDP-glucuronosyltransferase 2B17	UGT2B15;UGT2B17	tr|A0A0G2JMZ5|A0A0G2JMZ5_HUMAN UDP-glucuronosyltransferase OS=Homo sapiens GN=UGT2B15 PE=1 SV=1;sp|P54855|UDB15_HUMAN UDP-glucuronosyltransferase 2B15 OS=Homo sapiens GN=UGT2B15 PE=1 SV=3;sp|O75795|UDB17_HUMAN UDP-glucuronosyltransferase 2B17 OS=Homo sapie	3	3	3	3	2	0	1	2	2	0	0	0	1	1	0	0	2	0	1	2	2	0	0	0	1	1	0	0	2	0	1	2	2	0	0	0	1	1	0	0	6.6	6.6
A0A0G2JMZ8;Q16625	A0A0G2JMZ8;Q16625	8;8	8;8	8;8	Occludin	OCLN	tr|A0A0G2JMZ8|A0A0G2JMZ8_HUMAN Occludin OS=Homo sapiens GN=OCLN PE=1 SV=1;sp|Q16625|OCLN_HUMAN Occludin OS=Homo sapiens GN=OCLN PE=1 SV=1	2	8	8	8	2	4	6	2	3	1	6	1	1	2	3	3	2	4	6	2	3	1	6	1	1	2	3	3	2	4	6	2	3	1	6	1	1	2	3	3	18.2	18.2
A0A0G2JN06;P01859	A0A0G2JN06;P01859	23;23	11;11	10;10	Ig gamma-2 chain C region	IGHG2	tr|A0A0G2JN06|A0A0G2JN06_HUMAN Ig gamma-2 chain C region (Fragment) OS=Homo sapiens GN=IGHG2 PE=1 SV=2;sp|P01859|IGHG2_HUMAN Ig gamma-2 chain C region OS=Homo sapiens GN=IGHG2 PE=1 SV=2	2	23	11	10	9	9	11	17	16	19	13	17	17	16	19	16	5	5	5	8	7	10	7	7	9	8	9	8	4	4	4	7	6	9	6	6	8	7	8	7	53.4	31.3
A1BQX2;A0A0G2JQ38;D6RA09;A0A0G2JN23;Q8N4S9;D6RAH8;A0A0G2JN00	A1BQX2;A0A0G2JQ38;D6RA09;A0A0G2JN23;Q8N4S9;D6RAH8;A0A0G2JN00	3;3;3;3;3;2;2	3;3;3;3;3;2;2	3;3;3;3;3;2;2	MARVEL domain-containing protein 2	MARVELD2	tr|A1BQX2|A1BQX2_HUMAN MARVEL domain-containing protein 2 OS=Homo sapiens GN=MARVELD2 PE=1 SV=1;tr|A0A0G2JQ38|A0A0G2JQ38_HUMAN MARVEL domain-containing protein 2 OS=Homo sapiens GN=MARVELD2 PE=1 SV=1;tr|D6RA09|D6RA09_HUMAN MARVEL domain-containing protein	7	3	3	3	0	0	1	0	0	0	1	0	1	0	0	0	0	0	1	0	0	0	1	0	1	0	0	0	0	0	1	0	0	0	1	0	1	0	0	0	9.7	9.7
A0A0G2JNX3;A0A0G2JR84;A0A0G2JSE2;A0A0G2JRI9;A0A0G2JN31;A0A0G2JRT2;A0A0G2JSA8;A0A0G2JM47;A0A0G2JR26;E9PH32;A0A0G2JRM4;C9JJE7;Q8N307;A0A0G2JQF3;H7C102	A0A0G2JNX3;A0A0G2JR84;A0A0G2JSE2;A0A0G2JRI9;A0A0G2JN31;A0A0G2JRT2;A0A0G2JSA8;A0A0G2JM47;A0A0G2JR26;E9PH32;A0A0G2JRM4;C9JJE7;Q8N307	3;3;3;3;3;3;2;2;2;2;2;2;2;1;1	3;3;3;3;3;3;2;2;2;2;2;2;2;1;1	3;3;3;3;3;3;2;2;2;2;2;2;2;1;1	Mucin-20	MUC20	tr|A0A0G2JNX3|A0A0G2JNX3_HUMAN Mucin-20 OS=Homo sapiens GN=MUC20 PE=1 SV=1;tr|A0A0G2JR84|A0A0G2JR84_HUMAN Mucin-20 OS=Homo sapiens GN=MUC20 PE=1 SV=1;tr|A0A0G2JSE2|A0A0G2JSE2_HUMAN Mucin-20 OS=Homo sapiens GN=MUC20 PE=1 SV=1;tr|A0A0G2JRI9|A0A0G2JRI9_HUMAN	15	3	3	3	0	0	0	0	0	0	3	0	0	0	0	0	0	0	0	0	0	0	3	0	0	0	0	0	0	0	0	0	0	0	3	0	0	0	0	0	10.1	10.1
A0A0G2JNW7;Q9Y666;A0A0G2JQE3;H0YB78;A0A0U1RR18	A0A0G2JNW7;Q9Y666;A0A0G2JQE3;H0YB78;A0A0U1RR18	3;3;2;2;2	3;3;2;2;2	3;3;2;2;2	Solute carrier family 12 member 7	SLC12A7	tr|A0A0G2JNW7|A0A0G2JNW7_HUMAN Solute carrier family 12 member 7 OS=Homo sapiens GN=SLC12A7 PE=1 SV=1;sp|Q9Y666|S12A7_HUMAN Solute carrier family 12 member 7 OS=Homo sapiens GN=SLC12A7 PE=1 SV=3;tr|A0A0G2JQE3|A0A0G2JQE3_HUMAN Solute carrier family 12 membe	5	3	3	3	1	0	2	1	0	0	0	0	1	0	0	0	1	0	2	1	0	0	0	0	1	0	0	0	1	0	2	1	0	0	0	0	1	0	0	0	4.4	4.4
A0A0G2JNX0;P13761;Q9TQE0;A0A0G2JPR5	A0A0G2JNX0;P13761;Q9TQE0	7;7;5;2	2;2;1;1	1;1;1;1	HLA class II histocompatibility antigen, DRB1-7 beta chain;HLA class II histocompatibility antigen, DRB1-9 beta chain	HLA-DRB1	tr|A0A0G2JNX0|A0A0G2JNX0_HUMAN HLA class II histocompatibility antigen, DRB1-16 beta chain OS=Homo sapiens GN=HLA-DRB1 PE=1 SV=1;sp|P13761|2B17_HUMAN HLA class II histocompatibility antigen, DRB1-7 beta chain OS=Homo sapiens GN=HLA-DRB1 PE=1 SV=1;sp|Q9TQE0	4	7	2	1	2	1	2	3	5	1	2	0	0	0	1	0	0	0	0	0	2	0	0	0	0	0	0	0	0	0	0	0	1	0	0	0	0	0	0	0	38.7	12.4
A0A0G2JNZ2;Q14160;A0A0G2JMS7;H0YCG0;H0YDF9	A0A0G2JNZ2;Q14160;A0A0G2JMS7;H0YCG0	48;48;46;27;5	48;48;46;27;5	2;2;2;2;0	Protein scribble homolog	SCRIB	tr|A0A0G2JNZ2|A0A0G2JNZ2_HUMAN Protein scribble homolog OS=Homo sapiens GN=SCRIB PE=1 SV=1;sp|Q14160|SCRIB_HUMAN Protein scribble homolog OS=Homo sapiens GN=SCRIB PE=1 SV=4;tr|A0A0G2JMS7|A0A0G2JMS7_HUMAN Protein scribble homolog OS=Homo sapiens GN=SCRIB PE	5	48	48	2	9	6	10	12	6	6	29	13	19	14	21	18	9	6	10	12	6	6	29	13	19	14	21	18	0	0	0	0	0	0	0	1	0	0	1	2	39.8	39.8
A0A0G2JP73;P79483	A0A0G2JP73;P79483	5;5	1;1	1;1	HLA class II histocompatibility antigen, DR beta 3 chain	HLA-DRB3	tr|A0A0G2JP73|A0A0G2JP73_HUMAN HLA class II histocompatibility antigen, DR beta 3 chain OS=Homo sapiens GN=HLA-DRB3 PE=1 SV=1;sp|P79483|DRB3_HUMAN HLA class II histocompatibility antigen, DR beta 3 chain OS=Homo sapiens GN=HLA-DRB3 PE=1 SV=1	2	5	1	1	3	1	2	3	2	1	3	0	0	0	0	0	1	0	0	0	0	0	1	0	0	0	0	0	1	0	0	0	0	0	1	0	0	0	0	0	27.8	3.8
A0A0G2JPD4;P01861	A0A0G2JPD4;P01861	21;21	12;12	12;12	Ig gamma-4 chain C region	IGHG4	tr|A0A0G2JPD4|A0A0G2JPD4_HUMAN Ig gamma-4 chain C region (Fragment) OS=Homo sapiens GN=IGHG4 PE=1 SV=2;sp|P01861|IGHG4_HUMAN Ig gamma-4 chain C region OS=Homo sapiens GN=IGHG4 PE=1 SV=1	2	21	12	12	6	6	12	12	9	10	10	12	17	12	12	8	0	1	5	4	2	2	3	4	10	5	3	1	0	1	5	4	2	2	3	4	10	5	3	1	63.9	40.7
A0A0G2JPD5;P10636;A0A0G2JQJ7;A0A0G2JMX7;A0A0G2JS76;I3L2Z2	A0A0G2JPD5;P10636;A0A0G2JQJ7;A0A0G2JMX7;A0A0G2JS76	26;26;25;22;21;4	26;26;25;22;21;4	12;12;11;12;11;4	Microtubule-associated protein tau	MAPT	tr|A0A0G2JPD5|A0A0G2JPD5_HUMAN Microtubule-associated protein OS=Homo sapiens GN=MAPT PE=1 SV=1;sp|P10636|TAU_HUMAN Microtubule-associated protein tau OS=Homo sapiens GN=MAPT PE=1 SV=5;tr|A0A0G2JQJ7|A0A0G2JQJ7_HUMAN Microtubule-associated protein OS=Homo s	6	26	26	12	16	5	15	12	5	1	8	0	1	1	0	1	16	5	15	12	5	1	8	0	1	1	0	1	7	0	4	4	0	0	2	0	0	0	0	1	42.7	42.7
A0A0G2JPG4;P01920	A0A0G2JPG4;P01920	1;1	1;1	1;1	HLA class II histocompatibility antigen, DQ beta 1 chain	HLA-DQB1	tr|A0A0G2JPG4|A0A0G2JPG4_HUMAN Uncharacterized protein OS=Homo sapiens PE=1 SV=1;sp|P01920|DQB1_HUMAN HLA class II histocompatibility antigen, DQ beta 1 chain OS=Homo sapiens GN=HLA-DQB1 PE=1 SV=2	2	1	1	1	0	0	0	1	0	0	0	0	0	0	0	0	0	0	0	1	0	0	0	0	0	0	0	0	0	0	0	1	0	0	0	0	0	0	0	0	3.3	3.3
A0A0G2JPP5	A0A0G2JPP5	47	1	1			tr|A0A0G2JPP5|A0A0G2JPP5_HUMAN Protein scribble homolog OS=Homo sapiens GN=SCRIB PE=1 SV=1	1	47	1	1	9	6	10	12	6	6	29	13	19	14	20	17	0	0	0	0	0	0	0	1	0	0	0	1	0	0	0	0	0	0	0	1	0	0	0	1	38.9	2.1
A2BFX2;A0A0G2JQ00	A2BFX2;A0A0G2JQ00	6;6	2;2	0;0		HLA-DRB1	tr|A2BFX2|A2BFX2_HUMAN HLA class II histocompatibility antigen, DRB1-16 beta chain OS=Homo sapiens GN=HLA-DRB1 PE=1 SV=1;tr|A0A0G2JQ00|A0A0G2JQ00_HUMAN HLA class II histocompatibility antigen, DRB1-16 beta chain OS=Homo sapiens GN=HLA-DRB1 PE=1 SV=1	2	6	2	0	0	4	2	3	1	2	1	0	0	1	0	0	0	2	0	0	0	0	0	0	0	0	0	0	0	0	0	0	0	0	0	0	0	0	0	0	29.3	12.4
A0A0G2JQD0;P48449	A0A0G2JQD0;P48449	2;2	2;2	2;2	Lanosterol synthase	LSS	tr|A0A0G2JQD0|A0A0G2JQD0_HUMAN Lanosterol synthase (Fragment) OS=Homo sapiens GN=LSS PE=1 SV=1;sp|P48449|ERG7_HUMAN Lanosterol synthase OS=Homo sapiens GN=LSS PE=1 SV=1	2	2	2	2	0	0	0	0	0	0	1	0	2	1	0	0	0	0	0	0	0	0	1	0	2	1	0	0	0	0	0	0	0	0	1	0	2	1	0	0	4.2	4.2
H0YBZ9;A0A0G2JRX5;A0A0G2JRY6;B4DP61;E7EQZ4;Q16637	H0YBZ9;A0A0G2JRX5;A0A0G2JRY6;B4DP61;E7EQZ4;Q16637	1;1;1;1;1;1	1;1;1;1;1;1	1;1;1;1;1;1	Survival motor neuron protein	SMN1;SMN2	tr|H0YBZ9|H0YBZ9_HUMAN Survival motor neuron protein (Fragment) OS=Homo sapiens GN=SMN1 PE=1 SV=1;tr|A0A0G2JRX5|A0A0G2JRX5_HUMAN Survival motor neuron protein (Fragment) OS=Homo sapiens GN=SMN1 PE=1 SV=1;tr|A0A0G2JRY6|A0A0G2JRY6_HUMAN Survival motor neuron	6	1	1	1	0	0	0	0	0	0	1	0	0	0	0	0	0	0	0	0	0	0	1	0	0	0	0	0	0	0	0	0	0	0	1	0	0	0	0	0	22.8	22.8
A0A0J9YVR6;E9PQ56;A0A0J9YWM1;H0YEM1;A0A0J9YYL3;A0A0J9YXJ8;A0A0J9YVP6;A0A0J9YXX5;Q9UHX1;E9PMU7;E9PN18;E9PL19;H0YCP8	A0A0J9YVR6;E9PQ56;A0A0J9YWM1;H0YEM1;A0A0J9YYL3;A0A0J9YXJ8;A0A0J9YVP6;A0A0J9YXX5;Q9UHX1;E9PMU7;E9PN18	5;5;5;5;5;5;5;5;5;3;3;2;2	5;5;5;5;5;5;5;5;5;3;3;2;2	5;5;5;5;5;5;5;5;5;3;3;2;2	Poly(U)-binding-splicing factor PUF60	PUF60	tr|A0A0J9YVR6|A0A0J9YVR6_HUMAN Poly(U)-binding-splicing factor PUF60 (Fragment) OS=Homo sapiens GN=PUF60 PE=1 SV=2;tr|E9PQ56|E9PQ56_HUMAN Poly(U)-binding-splicing factor PUF60 (Fragment) OS=Homo sapiens GN=PUF60 PE=1 SV=7;tr|A0A0J9YWM1|A0A0J9YWM1_HUMAN Pol	13	5	5	5	1	1	2	2	1	2	2	1	3	2	1	2	1	1	2	2	1	2	2	1	3	2	1	2	1	1	2	2	1	2	2	1	3	2	1	2	29.5	29.5
A0A0J9YVZ6;A0A0J9YY01;Q96JP2	A0A0J9YVZ6;A0A0J9YY01;Q96JP2	2;2;2	2;2;2	2;2;2	Unconventional myosin-XVB	MYO15B	tr|A0A0J9YVZ6|A0A0J9YVZ6_HUMAN Unconventional myosin-XVB OS=Homo sapiens GN=MYO15B PE=1 SV=1;tr|A0A0J9YY01|A0A0J9YY01_HUMAN Unconventional myosin-XVB OS=Homo sapiens GN=MYO15B PE=1 SV=1;sp|Q96JP2|MY15B_HUMAN Unconventional myosin-XVB OS=Homo sapiens GN=MYO	3	2	2	2	2	0	1	1	0	0	0	0	0	0	0	0	2	0	1	1	0	0	0	0	0	0	0	0	2	0	1	1	0	0	0	0	0	0	0	0	1.3	1.3
F6RP06;A0A0J9YW18;Q12983	F6RP06;A0A0J9YW18;Q12983	4;4;4	4;4;4	4;4;4	BCL2/adenovirus E1B 19 kDa protein-interacting protein 3	BNIP3	tr|F6RP06|F6RP06_HUMAN BCL2/adenovirus E1B 19 kDa protein-interacting protein 3 (Fragment) OS=Homo sapiens GN=BNIP3 PE=1 SV=1;tr|A0A0J9YW18|A0A0J9YW18_HUMAN BCL2/adenovirus E1B 19 kDa protein-interacting protein 3 (Fragment) OS=Homo sapiens GN=BNIP3 PE=1 S	3	4	4	4	0	1	0	1	0	0	2	2	2	0	0	1	0	1	0	1	0	0	2	2	2	0	0	1	0	1	0	1	0	0	2	2	2	0	0	1	26	26
F8W9Y0;A0A0J9YW33;Q13277;A0A0C4DGE4	F8W9Y0;A0A0J9YW33;Q13277;A0A0C4DGE4	8;8;8;7	8;8;8;7	8;8;8;7	Syntaxin-3	STX3	tr|F8W9Y0|F8W9Y0_HUMAN Syntaxin-3 OS=Homo sapiens GN=STX3 PE=1 SV=1;tr|A0A0J9YW33|A0A0J9YW33_HUMAN Syntaxin-3 OS=Homo sapiens GN=STX3 PE=1 SV=1;sp|Q13277|STX3_HUMAN Syntaxin-3 OS=Homo sapiens GN=STX3 PE=1 SV=3;tr|A0A0C4DGE4|A0A0C4DGE4_HUMAN Syntaxin-3 (Fra	4	8	8	8	6	0	4	6	4	0	1	0	0	0	0	0	6	0	4	6	4	0	1	0	0	0	0	0	6	0	4	6	4	0	1	0	0	0	0	0	27.9	27.9
D6RBM4;A0A0J9YW69;A0A0J9YY72;A0A0J9YY34;Q5HYW2	D6RBM4;A0A0J9YW69;A0A0J9YY72;A0A0J9YY34;Q5HYW2	1;1;1;1;1	1;1;1;1;1	1;1;1;1;1	NHS-like protein 2	NHSL2	tr|D6RBM4|D6RBM4_HUMAN NHS-like protein 2 OS=Homo sapiens GN=NHSL2 PE=1 SV=2;tr|A0A0J9YW69|A0A0J9YW69_HUMAN NHS-like protein 2 (Fragment) OS=Homo sapiens GN=NHSL2 PE=1 SV=1;tr|A0A0J9YY72|A0A0J9YY72_HUMAN NHS-like protein 2 OS=Homo sapiens GN=NHSL2 PE=1 SV=	5	1	1	1	0	0	0	0	0	0	0	0	1	0	0	0	0	0	0	0	0	0	0	0	1	0	0	0	0	0	0	0	0	0	0	0	1	0	0	0	3	3
A0A0J9YWB6;Q9Y5B0;A0A0J9YWJ4;K7EJD2	A0A0J9YWB6;Q9Y5B0	3;3;1;1	3;3;1;1	3;3;1;1	RNA polymerase II subunit A C-terminal domain phosphatase	CTDP1	tr|A0A0J9YWB6|A0A0J9YWB6_HUMAN RNA polymerase II subunit A C-terminal domain phosphatase (Fragment) OS=Homo sapiens GN=CTDP1 PE=1 SV=1;sp|Q9Y5B0|CTDP1_HUMAN RNA polymerase II subunit A C-terminal domain phosphatase OS=Homo sapiens GN=CTDP1 PE=1 SV=3	4	3	3	3	1	0	0	1	0	0	2	2	1	0	0	0	1	0	0	1	0	0	2	2	1	0	0	0	1	0	0	1	0	0	2	2	1	0	0	0	5.1	5.1
E9PJ24;B7ZM65;F8WEF5;A0A0J9YYB5;A0A0J9YWD5;Q9P1Y6;A0A0J9YX88	E9PJ24;B7ZM65;F8WEF5;A0A0J9YYB5;A0A0J9YWD5;Q9P1Y6;A0A0J9YX88	9;9;9;9;9;9;8	9;9;9;9;9;9;8	9;9;9;9;9;9;8	PHD and RING finger domain-containing protein 1	PHRF1	tr|E9PJ24|E9PJ24_HUMAN PHD and RING finger domain-containing protein 1 OS=Homo sapiens GN=PHRF1 PE=1 SV=1;tr|B7ZM65|B7ZM65_HUMAN PHD and RING finger domain-containing protein 1 OS=Homo sapiens GN=PHRF1 PE=1 SV=1;tr|F8WEF5|F8WEF5_HUMAN PHD and RING finger d	7	9	9	9	0	1	2	1	0	0	1	3	5	0	0	0	0	1	2	1	0	0	1	3	5	0	0	0	0	1	2	1	0	0	1	3	5	0	0	0	8.8	8.8
A0A0J9YWI0;Q4VXZ8;Q9NUI1;A0A0J9YY83;G3V0I9;A0A0J9YXZ6;H7C078	A0A0J9YWI0;Q4VXZ8;Q9NUI1;A0A0J9YY83	5;5;5;3;2;2;1	5;5;5;3;2;2;1	5;5;5;3;2;2;1	Peroxisomal 2,4-dienoyl-CoA reductase	DECR2	tr|A0A0J9YWI0|A0A0J9YWI0_HUMAN Peroxisomal 2,4-dienoyl-CoA reductase (Fragment) OS=Homo sapiens GN=DECR2 PE=1 SV=1;tr|Q4VXZ8|Q4VXZ8_HUMAN Peroxisomal 2,4-dienoyl-CoA reductase OS=Homo sapiens GN=DECR2 PE=1 SV=1;sp|Q9NUI1|DECR2_HUMAN Peroxisomal 2,4-dienoyl	7	5	5	5	5	0	2	3	0	0	0	0	0	0	0	0	5	0	2	3	0	0	0	0	0	0	0	0	5	0	2	3	0	0	0	0	0	0	0	0	26.9	26.9
A0A0J9YWL0;Q9Y4K1	A0A0J9YWL0;Q9Y4K1	14;9	14;9	14;9	Absent in melanoma 1 protein	AIM1	tr|A0A0J9YWL0|A0A0J9YWL0_HUMAN Absent in melanoma 1 protein OS=Homo sapiens GN=AIM1 PE=1 SV=1;sp|Q9Y4K1|AIM1_HUMAN Absent in melanoma 1 protein OS=Homo sapiens GN=AIM1 PE=1 SV=3	2	14	14	14	3	6	2	2	3	9	0	1	0	0	0	0	3	6	2	2	3	9	0	1	0	0	0	0	3	6	2	2	3	9	0	1	0	0	0	0	13.3	13.3
X6RFI8;A0A0J9YWV4;O75154;F6X994;A0A0J9YY48	X6RFI8;A0A0J9YWV4;O75154	6;6;6;1;1	6;6;6;1;1	6;6;6;1;1	Rab11 family-interacting protein 3	RAB11FIP3	tr|X6RFI8|X6RFI8_HUMAN Rab11 family-interacting protein 3 (Fragment) OS=Homo sapiens GN=RAB11FIP3 PE=1 SV=1;tr|A0A0J9YWV4|A0A0J9YWV4_HUMAN Rab11 family-interacting protein 3 (Fragment) OS=Homo sapiens GN=RAB11FIP3 PE=1 SV=1;sp|O75154|RFIP3_HUMAN Rab11 fami	5	6	6	6	5	1	2	3	5	0	0	1	0	0	0	0	5	1	2	3	5	0	0	1	0	0	0	0	5	1	2	3	5	0	0	1	0	0	0	0	11.5	11.5
A0A0J9YX05	A0A0J9YX05	3	3	3			tr|A0A0J9YX05|A0A0J9YX05_HUMAN Dystonin (Fragment) OS=Homo sapiens GN=DST PE=1 SV=1	1	3	3	3	0	0	1	1	0	0	2	1	0	0	0	0	0	0	1	1	0	0	2	1	0	0	0	0	0	0	1	1	0	0	2	1	0	0	0	0	9.2	9.2
A0A0J9YX62;O75190;E9PH18;C9J2C4;C9JB42;C9JDR7;C9JDX6;F8WCZ4;C9J2P2;Q8WWF6;Q8NHS0	A0A0J9YX62;O75190;E9PH18;C9J2C4	4;3;2;2;1;1;1;1;1;1;1	4;3;2;2;1;1;1;1;1;1;1	3;2;2;1;1;1;1;1;1;1;0	DnaJ homolog subfamily B member 6	DNAJB6	tr|A0A0J9YX62|A0A0J9YX62_HUMAN DnaJ homolog subfamily B member 6 OS=Homo sapiens GN=DNAJB6 PE=1 SV=1;sp|O75190|DNJB6_HUMAN DnaJ homolog subfamily B member 6 OS=Homo sapiens GN=DNAJB6 PE=1 SV=2;tr|E9PH18|E9PH18_HUMAN DnaJ homolog subfamily B member 6 OS=Hom	11	4	4	3	0	1	2	0	0	0	2	0	0	1	0	1	0	1	2	0	0	0	2	0	0	1	0	1	0	1	1	0	0	0	1	0	0	1	0	1	16.8	16.8
Q5VZZ6;A0A0J9YX66;E9PC62;A0A0J9YXJ0;O95319;V9GYD9;V9GY47;A0A0J9YXK1	Q5VZZ6;A0A0J9YX66;E9PC62;A0A0J9YXJ0;O95319;V9GYD9	11;11;11;11;11;10;3;3	11;11;11;11;11;10;3;3	9;9;9;9;9;9;3;3	CUGBP Elav-like family member 2	CELF2	tr|Q5VZZ6|Q5VZZ6_HUMAN CUGBP Elav-like family member 2 OS=Homo sapiens GN=CELF2 PE=1 SV=2;tr|A0A0J9YX66|A0A0J9YX66_HUMAN CUGBP Elav-like family member 2 OS=Homo sapiens GN=CELF2 PE=1 SV=1;tr|E9PC62|E9PC62_HUMAN CUGBP Elav-like family member 2 OS=Homo sapie	8	11	11	9	1	0	1	2	0	0	7	5	7	5	3	0	1	0	1	2	0	0	7	5	7	5	3	0	0	0	0	0	0	0	6	4	6	4	3	0	27.9	27.9
A0A0J9YXC7	A0A0J9YXC7	12	3	0			tr|A0A0J9YXC7|A0A0J9YXC7_HUMAN LIM and senescent cell antigen-like-containing domain protein 3 OS=Homo sapiens GN=LIMS4 PE=1 SV=1	1	12	3	0	6	0	5	7	1	0	5	2	2	4	1	2	0	0	0	0	0	0	0	2	0	0	1	1	0	0	0	0	0	0	0	0	0	0	0	0	38.7	9.8
A0A0J9YXF2;J3QT77;A0A0J9YYG4;Q15165;A0A0J9YXM1;G3XAK4	A0A0J9YXF2;J3QT77;A0A0J9YYG4;Q15165	5;4;4;3;1;1	5;4;4;3;1;1	5;4;4;3;1;1	Serum paraoxonase/arylesterase 2	PON2	tr|A0A0J9YXF2|A0A0J9YXF2_HUMAN Paraoxonase 2, isoform CRA_a OS=Homo sapiens GN=PON2 PE=1 SV=1;tr|J3QT77|J3QT77_HUMAN Serum paraoxonase/arylesterase 2 OS=Homo sapiens GN=PON2 PE=1 SV=1;tr|A0A0J9YYG4|A0A0J9YYG4_HUMAN Serum paraoxonase/arylesterase 2 OS=Homo	6	5	5	5	2	3	2	3	0	1	2	1	0	1	0	1	2	3	2	3	0	1	2	1	0	1	0	1	2	3	2	3	0	1	2	1	0	1	0	1	15.7	15.7
A0A0J9YXM6;Q562E7;I3L1G2	A0A0J9YXM6;Q562E7	6;6;1	6;6;1	6;6;1	WD repeat-containing protein 81	WDR81	tr|A0A0J9YXM6|A0A0J9YXM6_HUMAN WD repeat-containing protein 81 OS=Homo sapiens GN=WDR81 PE=1 SV=1;sp|Q562E7|WDR81_HUMAN WD repeat-containing protein 81 OS=Homo sapiens GN=WDR81 PE=1 SV=2	3	6	6	6	2	2	4	2	0	0	3	0	1	0	0	0	2	2	4	2	0	0	3	0	1	0	0	0	2	2	4	2	0	0	3	0	1	0	0	0	4.8	4.8
A0A0J9YXN7;Q96Q06	A0A0J9YXN7;Q96Q06	9;9	9;9	9;9	Perilipin-4	PLIN4	tr|A0A0J9YXN7|A0A0J9YXN7_HUMAN Perilipin-4 OS=Homo sapiens GN=PLIN4 PE=1 SV=1;sp|Q96Q06|PLIN4_HUMAN Perilipin-4 OS=Homo sapiens GN=PLIN4 PE=1 SV=2	2	9	9	9	0	0	0	0	0	0	0	0	4	0	7	1	0	0	0	0	0	0	0	0	4	0	7	1	0	0	0	0	0	0	0	0	4	0	7	1	12.7	12.7
A0A0J9YYD9;V9GYI1;A0A087WT39;A0A087WZP9	A0A0J9YYD9;V9GYI1;A0A087WT39	3;2;2;1	2;2;2;1	2;2;2;1		LIME1	tr|A0A0J9YYD9|A0A0J9YYD9_HUMAN Uncharacterized protein (Fragment) OS=Homo sapiens PE=4 SV=1;tr|V9GYI1|V9GYI1_HUMAN Lck-interacting transmembrane adapter 1 (Fragment) OS=Homo sapiens GN=LIME1 PE=4 SV=1;tr|A0A087WT39|A0A087WT39_HUMAN Lck-interacting transmem	4	3	2	2	0	0	1	0	1	0	1	0	0	0	0	0	0	0	1	0	1	0	0	0	0	0	0	0	0	0	1	0	1	0	0	0	0	0	0	0	21.4	17.2
A0A0J9YYJ0;Q8N129	A0A0J9YYJ0;Q8N129	5;5	5;5	5;5	Protein canopy homolog 4	CNPY4	tr|A0A0J9YYJ0|A0A0J9YYJ0_HUMAN Protein canopy homolog 4 (Fragment) OS=Homo sapiens GN=CNPY4 PE=1 SV=1;sp|Q8N129|CNPY4_HUMAN Protein canopy homolog 4 OS=Homo sapiens GN=CNPY4 PE=2 SV=1	2	5	5	5	0	2	0	1	1	0	1	3	0	0	1	1	0	2	0	1	1	0	1	3	0	0	1	1	0	2	0	1	1	0	1	3	0	0	1	1	41.5	41.5
A0A0M3HER2	A0A0M3HER2	3	1	1			tr|A0A0M3HER2|A0A0M3HER2_HUMAN Centromere protein V OS=Homo sapiens GN=CENPV PE=1 SV=1	1	3	1	1	1	1	2	0	1	0	1	2	2	1	1	0	1	1	0	0	1	0	1	1	0	1	1	0	1	1	0	0	1	0	1	1	0	1	1	0	26.9	12
A0A0M3HER4;Q8TD08	A0A0M3HER4;Q8TD08	1;1	1;1	1;1	Mitogen-activated protein kinase 15	MAPK15	tr|A0A0M3HER4|A0A0M3HER4_HUMAN Mitogen-activated protein kinase 15 (Fragment) OS=Homo sapiens GN=MAPK15 PE=1 SV=2;sp|Q8TD08|MK15_HUMAN Mitogen-activated protein kinase 15 OS=Homo sapiens GN=MAPK15 PE=1 SV=1	2	1	1	1	0	0	1	1	0	0	0	0	0	1	0	0	0	0	1	1	0	0	0	0	0	1	0	0	0	0	1	1	0	0	0	0	0	1	0	0	2.9	2.9
A0A0R4J2E8;A8MXP9;P43243;D6REM6;D6R991;H0Y8T4;B3KM87;Q68E03;D6RCM3;D6REK4;D6R8Z5;D6RB45;D6R9F3;D6RAM9;D6RAY2;D6RBS2;D6RBI2;D6RE02;D6RIA2;D6RBK5	A0A0R4J2E8;A8MXP9;P43243;D6REM6;D6R991	32;32;32;27;22;12;12;6;3;3;3;2;2;2;2;2;2;2;2;1	32;32;32;27;22;12;12;6;3;3;3;2;2;2;2;2;2;2;2;1	32;32;32;27;22;12;12;6;3;3;3;2;2;2;2;2;2;2;2;1	Matrin-3	MATR3	tr|A0A0R4J2E8|A0A0R4J2E8_HUMAN Matrin-3 OS=Homo sapiens GN=MATR3 PE=1 SV=1;tr|A8MXP9|A8MXP9_HUMAN Matrin-3 OS=Homo sapiens GN=MATR3 PE=1 SV=1;sp|P43243|MATR3_HUMAN Matrin-3 OS=Homo sapiens GN=MATR3 PE=1 SV=2;tr|D6REM6|D6REM6_HUMAN Matrin-3 OS=Homo sapiens	20	32	32	32	17	9	14	15	6	5	17	12	21	19	11	8	17	9	14	15	6	5	17	12	21	19	11	8	17	9	14	15	6	5	17	12	21	19	11	8	43.2	43.2
F8VW24;F8VVZ1;F8VR40;A0A0R4J2F4;Q9NWZ3	F8VW24;F8VVZ1;F8VR40;A0A0R4J2F4;Q9NWZ3	1;1;1;1;1	1;1;1;1;1	1;1;1;1;1	Interleukin-1 receptor-associated kinase 4	IRAK4	tr|F8VW24|F8VW24_HUMAN Interleukin-1 receptor-associated kinase 4 OS=Homo sapiens GN=IRAK4 PE=1 SV=1;tr|F8VVZ1|F8VVZ1_HUMAN Interleukin-1 receptor-associated kinase 4 OS=Homo sapiens GN=IRAK4 PE=1 SV=1;tr|F8VR40|F8VR40_HUMAN Interleukin-1 receptor-associat	5	1	1	1	0	0	0	0	0	1	0	0	0	0	0	0	0	0	0	0	0	1	0	0	0	0	0	0	0	0	0	0	0	1	0	0	0	0	0	0	22.2	22.2
A0A0U1RQE4;Q5HYK7;A0A0U1RQN2	A0A0U1RQE4;Q5HYK7	6;6;2	6;6;2	6;6;2	SH3 domain-containing protein 19	SH3D19	tr|A0A0U1RQE4|A0A0U1RQE4_HUMAN SH3 domain-containing protein 19 OS=Homo sapiens GN=SH3D19 PE=1 SV=1;sp|Q5HYK7|SH319_HUMAN SH3 domain-containing protein 19 OS=Homo sapiens GN=SH3D19 PE=1 SV=2	3	6	6	6	3	1	1	4	0	0	3	1	1	1	1	0	3	1	1	4	0	0	3	1	1	1	1	0	3	1	1	4	0	0	3	1	1	1	1	0	8.1	8.1
A0A0U1RQF0;P49327	A0A0U1RQF0;P49327	9;9	9;9	9;9	Fatty acid synthase;[Acyl-carrier-protein] S-acetyltransferase;[Acyl-carrier-protein] S-malonyltransferase;3-oxoacyl-[acyl-carrier-protein] synthase;3-oxoacyl-[acyl-carrier-protein] reductase;3-hydroxyacyl-[acyl-carrier-protein] dehydratase;Enoyl-[acyl-carrier-protein] reductase;Oleoyl-[acyl-carrier-protein] hydrolase	FASN	tr|A0A0U1RQF0|A0A0U1RQF0_HUMAN Fatty acid synthase OS=Homo sapiens GN=FASN PE=1 SV=1;sp|P49327|FAS_HUMAN Fatty acid synthase OS=Homo sapiens GN=FASN PE=1 SV=3	2	9	9	9	0	0	4	3	0	0	0	0	8	2	0	0	0	0	4	3	0	0	0	0	8	2	0	0	0	0	4	3	0	0	0	0	8	2	0	0	4.5	4.5
A0A0U1RQH1;A0A0U1RQP0	A0A0U1RQH1;A0A0U1RQP0	1;1	1;1	1;1			tr|A0A0U1RQH1|A0A0U1RQH1_HUMAN Synaptotagmin-like protein 2 (Fragment) OS=Homo sapiens GN=SYTL2 PE=1 SV=1;tr|A0A0U1RQP0|A0A0U1RQP0_HUMAN Synaptotagmin-like protein 2 (Fragment) OS=Homo sapiens GN=SYTL2 PE=1 SV=1	2	1	1	1	0	1	0	0	1	1	0	1	0	0	0	0	0	1	0	0	1	1	0	1	0	0	0	0	0	1	0	0	1	1	0	1	0	0	0	0	3.1	3.1
E3W994;J3KR49;A0A0U1RQI6;E7ERI8;E7EW49;O75122;B3KR06;E7ENG2;H7C4M5	E3W994;J3KR49;A0A0U1RQI6;E7ERI8;E7EW49;O75122;B3KR06;E7ENG2	8;8;8;8;8;8;4;4;3	8;8;8;8;8;8;4;4;3	8;8;8;8;8;8;4;4;3	CLIP-associating protein 2	CLASP2	tr|E3W994|E3W994_HUMAN CLIP-associating protein 2 OS=Homo sapiens GN=CLASP2 PE=1 SV=2;tr|J3KR49|J3KR49_HUMAN CLIP-associating protein 2 OS=Homo sapiens GN=CLASP2 PE=1 SV=1;tr|A0A0U1RQI6|A0A0U1RQI6_HUMAN CLIP-associating protein 2 OS=Homo sapiens GN=CLASP2	9	8	8	8	0	2	3	0	1	0	6	1	2	0	1	3	0	2	3	0	1	0	6	1	2	0	1	3	0	2	3	0	1	0	6	1	2	0	1	3	9	9
A0A0U1RQQ9;Q6P3W7;F8VSC5;H0YI32;F8VPW3	A0A0U1RQQ9;Q6P3W7;F8VSC5	5;5;3;1;1	5;5;3;1;1	5;5;3;1;1	SCY1-like protein 2	SCYL2	tr|A0A0U1RQQ9|A0A0U1RQQ9_HUMAN SCY1-like protein 2 OS=Homo sapiens GN=SCYL2 PE=1 SV=1;sp|Q6P3W7|SCYL2_HUMAN SCY1-like protein 2 OS=Homo sapiens GN=SCYL2 PE=1 SV=1;tr|F8VSC5|F8VSC5_HUMAN SCY1-like protein 2 (Fragment) OS=Homo sapiens GN=SCYL2 PE=1 SV=1	5	5	5	5	1	0	1	1	0	0	1	0	2	0	0	1	1	0	1	1	0	0	1	0	2	0	0	1	1	0	1	1	0	0	1	0	2	0	0	1	7.1	7.1
A0A0U1RQT8;Q8TCZ2	A0A0U1RQT8;Q8TCZ2	2;2	2;2	2;2	CD99 antigen-like protein 2	CD99L2	tr|A0A0U1RQT8|A0A0U1RQT8_HUMAN CD99 antigen-like protein 2 (Fragment) OS=Homo sapiens GN=CD99L2 PE=1 SV=1;sp|Q8TCZ2|C99L2_HUMAN CD99 antigen-like protein 2 OS=Homo sapiens GN=CD99L2 PE=1 SV=1	2	2	2	2	1	0	0	0	1	0	2	1	0	0	0	0	1	0	0	0	1	0	2	1	0	0	0	0	1	0	0	0	1	0	2	1	0	0	0	0	11.3	11.3
A0A0U1RQT9;C9JYN0;Q16563	A0A0U1RQT9;C9JYN0;Q16563	1;1;1	1;1;1	1;1;1	Synaptophysin-like protein 1	SYPL1	tr|A0A0U1RQT9|A0A0U1RQT9_HUMAN Synaptophysin-like protein 1 (Fragment) OS=Homo sapiens GN=SYPL1 PE=1 SV=1;tr|C9JYN0|C9JYN0_HUMAN Synaptophysin-like protein 1 OS=Homo sapiens GN=SYPL1 PE=1 SV=1;sp|Q16563|SYPL1_HUMAN Synaptophysin-like protein 1 OS=Homo sapi	3	1	1	1	1	0	1	1	0	0	0	0	0	0	0	0	1	0	1	1	0	0	0	0	0	0	0	0	1	0	1	1	0	0	0	0	0	0	0	0	8.1	8.1
A0A0U1RQX8;P22681;A0A0U1RR39	A0A0U1RQX8;P22681;A0A0U1RR39	2;2;1	2;2;1	2;2;1	E3 ubiquitin-protein ligase CBL	CBL	tr|A0A0U1RQX8|A0A0U1RQX8_HUMAN E3 ubiquitin-protein ligase CBL OS=Homo sapiens GN=CBL PE=1 SV=1;sp|P22681|CBL_HUMAN E3 ubiquitin-protein ligase CBL OS=Homo sapiens GN=CBL PE=1 SV=2;tr|A0A0U1RR39|A0A0U1RR39_HUMAN E3 ubiquitin-protein ligase CBL OS=Homo sapi	3	2	2	2	0	1	0	0	0	0	1	1	0	1	0	2	0	1	0	0	0	0	1	1	0	1	0	2	0	1	0	0	0	0	1	1	0	1	0	2	3.4	3.4
A0A0U1RQZ3;B7ZLF3	A0A0U1RQZ3;B7ZLF3	1;1	1;1	1;1		LOC402624	tr|A0A0U1RQZ3|A0A0U1RQZ3_HUMAN Uncharacterized protein OS=Homo sapiens PE=1 SV=1;tr|B7ZLF3|B7ZLF3_HUMAN Uncharacterized protein OS=Homo sapiens GN=LOC402624 PE=1 SV=1	2	1	1	1	0	0	0	0	0	0	1	0	1	0	0	0	0	0	0	0	0	0	1	0	1	0	0	0	0	0	0	0	0	0	1	0	1	0	0	0	14.9	14.9
A0A0U1RR07;Q9HCH5	A0A0U1RR07;Q9HCH5	1;1	1;1	1;1	Synaptotagmin-like protein 2	SYTL2	tr|A0A0U1RR07|A0A0U1RR07_HUMAN Synaptotagmin-like protein 2 OS=Homo sapiens GN=SYTL2 PE=1 SV=1;sp|Q9HCH5|SYTL2_HUMAN Synaptotagmin-like protein 2 OS=Homo sapiens GN=SYTL2 PE=1 SV=3	2	1	1	1	0	0	0	0	0	1	0	0	0	0	0	0	0	0	0	0	0	1	0	0	0	0	0	0	0	0	0	0	0	1	0	0	0	0	0	0	1	1
A0A0U1RR16;Q8NEY4	A0A0U1RR16;Q8NEY4	2;2	2;2	2;2	V-type proton ATPase subunit C 2	ATP6V1C2	tr|A0A0U1RR16|A0A0U1RR16_HUMAN V-type proton ATPase subunit C 2 OS=Homo sapiens GN=ATP6V1C2 PE=1 SV=1;sp|Q8NEY4|VATC2_HUMAN V-type proton ATPase subunit C 2 OS=Homo sapiens GN=ATP6V1C2 PE=1 SV=2	2	2	2	2	0	1	0	0	0	0	2	0	0	0	2	0	0	1	0	0	0	0	2	0	0	0	2	0	0	1	0	0	0	0	2	0	0	0	2	0	6.2	6.2
A0A0U1RR27;Q7Z401;H3BTW5	A0A0U1RR27;Q7Z401	5;5;1	5;5;1	5;5;1	C-myc promoter-binding protein	DENND4A	tr|A0A0U1RR27|A0A0U1RR27_HUMAN C-myc promoter-binding protein OS=Homo sapiens GN=DENND4A PE=1 SV=1;sp|Q7Z401|MYCPP_HUMAN C-myc promoter-binding protein OS=Homo sapiens GN=DENND4A PE=1 SV=2	3	5	5	5	1	1	2	2	0	0	4	0	1	3	0	0	1	1	2	2	0	0	4	0	1	3	0	0	1	1	2	2	0	0	4	0	1	3	0	0	3.4	3.4
A0A0U1RR32;A0A0U1RRH7;Q99878;Q96KK5;P20671;P0C0S8;Q9BTM1;H0YFX9;REV__H0Y672	A0A0U1RR32;A0A0U1RRH7;Q99878;Q96KK5;P20671;P0C0S8;Q9BTM1;H0YFX9	14;14;14;14;14;14;13;10;1	2;2;2;2;2;2;2;2;0	0;0;0;0;0;0;0;0;0	Histone H2A type 1-J;Histone H2A type 1-H;Histone H2A type 1-D;Histone H2A type 1;Histone H2A.J;Histone H2A	HIST1H2AJ;HIST1H2AH;HIST1H2AD;HIST1H2AG;H2AFJ	tr|A0A0U1RR32|A0A0U1RR32_HUMAN Histone H2A OS=Homo sapiens GN=hCG_2039566 PE=3 SV=1;tr|A0A0U1RRH7|A0A0U1RRH7_HUMAN Histone H2A OS=Homo sapiens PE=3 SV=1;sp|Q99878|H2A1J_HUMAN Histone H2A type 1-J OS=Homo sapiens GN=HIST1H2AJ PE=1 SV=3;sp|Q96KK5|H2A1H_HUMAN	9	14	2	0	10	7	7	7	9	8	6	7	6	5	7	8	1	0	0	0	0	0	0	0	1	0	0	0	0	0	0	0	0	0	0	0	0	0	0	0	53.8	18.9
G5E9L9;A0A0U1RR70;Q8N568	G5E9L9;A0A0U1RR70;Q8N568	1;1;1	1;1;1	1;1;1	Serine/threonine-protein kinase DCLK2	DCLK2	tr|G5E9L9|G5E9L9_HUMAN Doublecortin and CaM kinase-like 2, isoform CRA_c OS=Homo sapiens GN=DCLK2 PE=1 SV=1;tr|A0A0U1RR70|A0A0U1RR70_HUMAN Serine/threonine-protein kinase DCLK2 OS=Homo sapiens GN=DCLK2 PE=1 SV=1;sp|Q8N568|DCLK2_HUMAN Serine/threonine-prote	3	1	1	1	0	0	0	0	0	0	1	0	0	1	0	0	0	0	0	0	0	0	1	0	0	1	0	0	0	0	0	0	0	0	1	0	0	1	0	0	1.9	1.9
A0A0U1RR80	A0A0U1RR80	1	1	1			tr|A0A0U1RR80|A0A0U1RR80_HUMAN Tenascin (Fragment) OS=Homo sapiens GN=TNC PE=1 SV=1	1	1	1	1	0	0	1	0	0	0	0	0	0	0	0	0	0	0	1	0	0	0	0	0	0	0	0	0	0	0	1	0	0	0	0	0	0	0	0	0	100	100
A0A0U1RRA6;B5MCU0;B5MCG9;Q9Y2K5;H7C0E9	A0A0U1RRA6;B5MCU0;B5MCG9;Q9Y2K5;H7C0E9	2;2;2;2;1	2;2;2;2;1	2;2;2;2;1	R3H domain-containing protein 2	R3HDM2	tr|A0A0U1RRA6|A0A0U1RRA6_HUMAN R3H domain-containing protein 2 OS=Homo sapiens GN=R3HDM2 PE=1 SV=1;tr|B5MCU0|B5MCU0_HUMAN R3H domain-containing protein 2 OS=Homo sapiens GN=R3HDM2 PE=1 SV=1;tr|B5MCG9|B5MCG9_HUMAN R3H domain-containing protein 2 OS=Homo sap	5	2	2	2	0	0	0	0	0	0	1	1	0	0	0	0	0	0	0	0	0	0	1	1	0	0	0	0	0	0	0	0	0	0	1	1	0	0	0	0	3.3	3.3
J3QT38;A0A0U1RRB6;Q9Y2D4;F8W6R7	J3QT38;A0A0U1RRB6;Q9Y2D4;F8W6R7	2;2;2;1	2;2;2;1	2;2;2;1	Exocyst complex component 6B	EXOC6B	tr|J3QT38|J3QT38_HUMAN Exocyst complex component 6B OS=Homo sapiens GN=EXOC6B PE=1 SV=1;tr|A0A0U1RRB6|A0A0U1RRB6_HUMAN Exocyst complex component 6B OS=Homo sapiens GN=EXOC6B PE=1 SV=1;sp|Q9Y2D4|EXC6B_HUMAN Exocyst complex component 6B OS=Homo sapiens GN=EX	4	2	2	2	2	2	1	1	0	0	1	1	0	0	0	1	2	2	1	1	0	0	1	1	0	0	0	1	2	2	1	1	0	0	1	1	0	0	0	1	3.8	3.8
A0A0U1RRE5	A0A0U1RRE5	1	1	1			tr|A0A0U1RRE5|A0A0U1RRE5_HUMAN HCG1997177 OS=Homo sapiens GN=LINC01420 PE=1 SV=1	1	1	1	1	0	0	0	0	0	0	0	1	0	0	0	0	0	0	0	0	0	0	0	1	0	0	0	0	0	0	0	0	0	0	0	1	0	0	0	0	39.7	39.7
A0A0U1RRF4;A0A0C4DH69	A0A0U1RRF4	6;1	1;1	0;0			tr|A0A0U1RRF4|A0A0U1RRF4_HUMAN Protein IGKV1-8 OS=Homo sapiens GN=IGKV1-8 PE=4 SV=1	2	6	1	0	3	3	3	4	5	5	3	6	3	4	5	4	0	0	0	1	0	0	0	1	0	1	0	0	0	0	0	0	0	0	0	0	0	0	0	0	29.5	8.7
F6XEV2;A0A0U1RRK1;Q9BPX6;S4R3D7;S4R3V1	F6XEV2;A0A0U1RRK1;Q9BPX6;S4R3D7;S4R3V1	4;4;4;2;2	4;4;4;2;2	4;4;4;2;2	Calcium uptake protein 1, mitochondrial	MICU1	tr|F6XEV2|F6XEV2_HUMAN Calcium uptake protein 1, mitochondrial OS=Homo sapiens GN=MICU1 PE=1 SV=2;tr|A0A0U1RRK1|A0A0U1RRK1_HUMAN Calcium uptake protein 1, mitochondrial OS=Homo sapiens GN=MICU1 PE=1 SV=1;sp|Q9BPX6|MICU1_HUMAN Calcium uptake protein 1, mito	5	4	4	4	0	0	0	0	0	0	3	2	0	1	1	1	0	0	0	0	0	0	3	2	0	1	1	1	0	0	0	0	0	0	3	2	0	1	1	1	12.6	12.6
A0A0U1RRL5;P32519;Q6MZZ4	A0A0U1RRL5;P32519;Q6MZZ4	6;6;4	6;6;4	6;6;4	ETS-related transcription factor Elf-1	ELF1;DKFZp686H0575	tr|A0A0U1RRL5|A0A0U1RRL5_HUMAN ETS-related transcription factor Elf-1 (Fragment) OS=Homo sapiens GN=ELF1 PE=1 SV=1;sp|P32519|ELF1_HUMAN ETS-related transcription factor Elf-1 OS=Homo sapiens GN=ELF1 PE=1 SV=2;tr|Q6MZZ4|Q6MZZ4_HUMAN ETS-related transcriptio	3	6	6	6	0	2	1	1	2	1	0	3	1	1	2	2	0	2	1	1	2	1	0	3	1	1	2	2	0	2	1	1	2	1	0	3	1	1	2	2	18	18
A0A0U1RRL7	A0A0U1RRL7	3	3	3			tr|A0A0U1RRL7|A0A0U1RRL7_HUMAN Protein MMP24-AS1 OS=Homo sapiens GN=MMP24-AS1 PE=4 SV=1	1	3	3	3	1	1	2	1	1	0	2	2	2	2	2	2	1	1	2	1	1	0	2	2	2	2	2	2	1	1	2	1	1	0	2	2	2	2	2	2	87.3	87.3
A0A0U1RRL8;Q8TB22;H0Y9W3	A0A0U1RRL8;Q8TB22	6;6;1	6;6;1	6;6;1	Spermatogenesis-associated protein 20	SPATA20	tr|A0A0U1RRL8|A0A0U1RRL8_HUMAN Spermatogenesis-associated protein 20 OS=Homo sapiens GN=SPATA20 PE=1 SV=1;sp|Q8TB22|SPT20_HUMAN Spermatogenesis-associated protein 20 OS=Homo sapiens GN=SPATA20 PE=2 SV=3	3	6	6	6	0	1	1	0	1	0	5	1	2	4	1	2	0	1	1	0	1	0	5	1	2	4	1	2	0	1	1	0	1	0	5	1	2	4	1	2	11.6	11.6
A0A0U1RRM1;Q8WXI9;A0A0U1RR30;A0A0U1RRK3;A0A0U1RR34	A0A0U1RRM1;Q8WXI9;A0A0U1RR30	7;7;5;2;2	6;6;4;2;2	6;6;4;2;2	Transcriptional repressor p66-beta	GATAD2B	tr|A0A0U1RRM1|A0A0U1RRM1_HUMAN Transcriptional repressor p66-beta OS=Homo sapiens GN=GATAD2B PE=1 SV=1;sp|Q8WXI9|P66B_HUMAN Transcriptional repressor p66-beta OS=Homo sapiens GN=GATAD2B PE=1 SV=1;tr|A0A0U1RR30|A0A0U1RR30_HUMAN Transcriptional repressor p66	5	7	6	6	0	4	2	1	1	1	1	4	1	1	4	2	0	3	1	1	0	1	1	3	1	1	3	1	0	3	1	1	0	1	1	3	1	1	3	1	15.1	13.2
A0A0U1RRM4;P26599;A6NLN1;A0A0D9SF20;K7EKJ7;K7ES59;K7EK45;K7ELW5;A0A087WU68	A0A0U1RRM4;P26599;A6NLN1;A0A0D9SF20;K7EKJ7	18;18;16;9;9;6;5;4;2	18;18;16;9;9;6;5;4;2	14;14;12;6;8;5;4;2;2	Polypyrimidine tract-binding protein 1	PTBP1	tr|A0A0U1RRM4|A0A0U1RRM4_HUMAN Polypyrimidine tract-binding protein 1 OS=Homo sapiens GN=PTBP1 PE=1 SV=1;sp|P26599|PTBP1_HUMAN Polypyrimidine tract-binding protein 1 OS=Homo sapiens GN=PTBP1 PE=1 SV=1;tr|A6NLN1|A6NLN1_HUMAN Polypyrimidine tract binding pro	9	18	18	14	12	6	13	11	4	5	11	5	11	10	4	4	12	6	13	11	4	5	11	5	11	10	4	4	10	4	10	9	3	3	9	4	8	8	3	2	47.3	47.3
A0A0U1RRM6;Q8N8S7;A0A075B6E5;A0A0U1RQP7	A0A0U1RRM6;Q8N8S7	7;7;3;3	7;7;3;3	7;7;3;3	Protein enabled homolog	ENAH	tr|A0A0U1RRM6|A0A0U1RRM6_HUMAN Protein enabled homolog OS=Homo sapiens GN=ENAH PE=1 SV=1;sp|Q8N8S7|ENAH_HUMAN Protein enabled homolog OS=Homo sapiens GN=ENAH PE=1 SV=2	4	7	7	7	0	4	4	4	4	1	1	3	1	1	2	3	0	4	4	4	4	1	1	3	1	1	2	3	0	4	4	4	4	1	1	3	1	1	2	3	13.8	13.8
A0A0X1KG75;A0A0D9SG04;Q53SF7;H7C1G2;C9J8C4;C9J5Y6;C9JK90	A0A0X1KG75;A0A0D9SG04;Q53SF7	58;57;57;8;7;1;1	58;57;57;8;7;1;1	41;40;40;1;0;0;0	Cordon-bleu protein-like 1	COBLL1	tr|A0A0X1KG75|A0A0X1KG75_HUMAN Cordon-bleu protein-like 1 (Fragment) OS=Homo sapiens GN=COBLL1 PE=1 SV=1;tr|A0A0D9SG04|A0A0D9SG04_HUMAN Cordon-bleu protein-like 1 OS=Homo sapiens GN=COBLL1 PE=1 SV=2;sp|Q53SF7|COBL1_HUMAN Cordon-bleu protein-like 1 OS=Homo	7	58	58	41	21	29	30	12	13	14	28	24	23	24	19	25	21	29	30	12	13	14	28	24	23	24	19	25	11	22	18	5	7	10	21	15	14	15	13	17	68.8	68.8
A0A5E8;Q99501	A0A5E8;Q99501	4;4	4;4	4;4	GAS2-like protein 1	GAS2L1	tr|A0A5E8|A0A5E8_HUMAN GAS2-like protein 1 OS=Homo sapiens GN=GAS2L1 PE=1 SV=1;sp|Q99501|GA2L1_HUMAN GAS2-like protein 1 OS=Homo sapiens GN=GAS2L1 PE=1 SV=2	2	4	4	4	0	0	1	0	0	0	2	1	2	0	0	0	0	0	1	0	0	0	2	1	2	0	0	0	0	0	1	0	0	0	2	1	2	0	0	0	10.7	10.7
D6R9D6;A0AV96;D6REZ6;D6RBS9;D6RCT1;D6RBP6;D6RA49;D6RFL5;D6R9M7;B7Z8Z7	D6R9D6;A0AV96;D6REZ6;D6RBS9;D6RCT1;D6RBP6;D6RA49;D6RFL5;D6R9M7	5;5;4;4;3;3;3;3;3;2	5;5;4;4;3;3;3;3;3;2	5;5;4;4;3;3;3;3;3;2	RNA-binding protein 47	RBM47	tr|D6R9D6|D6R9D6_HUMAN RNA-binding protein 47 OS=Homo sapiens GN=RBM47 PE=1 SV=1;sp|A0AV96|RBM47_HUMAN RNA-binding protein 47 OS=Homo sapiens GN=RBM47 PE=1 SV=2;tr|D6REZ6|D6REZ6_HUMAN RNA-binding protein 47 (Fragment) OS=Homo sapiens GN=RBM47 PE=1 SV=1;tr|	10	5	5	5	2	1	3	2	0	0	2	0	2	1	0	1	2	1	3	2	0	0	2	0	2	1	0	1	2	1	3	2	0	0	2	0	2	1	0	1	15.3	15.3
A0MZ66	A0MZ66	27	27	27	Shootin-1	KIAA1598	sp|A0MZ66|SHOT1_HUMAN Shootin-1 OS=Homo sapiens GN=SHTN1 PE=1 SV=4	1	27	27	27	7	14	8	11	9	7	13	12	6	12	18	18	7	14	8	11	9	7	13	12	6	12	18	18	7	14	8	11	9	7	13	12	6	12	18	18	48.2	48.2
A0PJK1	A0PJK1	4	4	4	Sodium/glucose cotransporter 5	SLC5A10	sp|A0PJK1|SC5AA_HUMAN Sodium/glucose cotransporter 5 OS=Homo sapiens GN=SLC5A10 PE=1 SV=2	1	4	4	4	2	2	3	3	1	0	0	0	0	0	0	0	2	2	3	3	1	0	0	0	0	0	0	0	2	2	3	3	1	0	0	0	0	0	0	0	9.6	9.6
A0PJW6	A0PJW6	1	1	1	Transmembrane protein 223	TMEM223	sp|A0PJW6|TM223_HUMAN Transmembrane protein 223 OS=Homo sapiens GN=TMEM223 PE=1 SV=1	1	1	1	1	0	0	1	0	0	0	1	0	1	1	0	0	0	0	1	0	0	0	1	0	1	1	0	0	0	0	1	0	0	0	1	0	1	1	0	0	5	5
A0PK05	A0PK05	3	3	3	Transmembrane protein 72	TMEM72	sp|A0PK05|TMM72_HUMAN Transmembrane protein 72 OS=Homo sapiens GN=TMEM72 PE=2 SV=1	1	3	3	3	0	1	2	0	1	0	1	1	1	1	0	1	0	1	2	0	1	0	1	1	1	1	0	1	0	1	2	0	1	0	1	1	1	1	0	1	16.4	16.4
A1KXE4	A1KXE4	1	1	1	Myelin-associated neurite-outgrowth inhibitor	FAM168B	sp|A1KXE4|F168B_HUMAN Myelin-associated neurite-outgrowth inhibitor OS=Homo sapiens GN=FAM168B PE=1 SV=1	1	1	1	1	0	1	0	0	0	0	0	1	0	0	1	1	0	1	0	0	0	0	0	1	0	0	1	1	0	1	0	0	0	0	0	1	0	0	1	1	9.2	9.2
M0R026;A1L0T0;M0QZX5	M0R026;A1L0T0	4;4;1	4;4;1	4;4;1	Acetolactate synthase-like protein	ILVBL	tr|M0R026|M0R026_HUMAN Acetolactate synthase-like protein OS=Homo sapiens GN=ILVBL PE=1 SV=1;sp|A1L0T0|ILVBL_HUMAN Acetolactate synthase-like protein OS=Homo sapiens GN=ILVBL PE=1 SV=2	3	4	4	4	3	1	2	2	1	0	3	0	1	1	0	0	3	1	2	2	1	0	3	0	1	1	0	0	3	1	2	2	1	0	3	0	1	1	0	0	11.6	11.6
A1L170;F8W6W0	A1L170	4;1	4;1	4;1	Uncharacterized protein C1orf226	C1orf226	sp|A1L170|CA226_HUMAN Uncharacterized protein C1orf226 OS=Homo sapiens GN=C1orf226 PE=1 SV=1	2	4	4	4	0	0	2	1	1	0	2	0	3	2	1	0	0	0	2	1	1	0	2	0	3	2	1	0	0	0	2	1	1	0	2	0	3	2	1	0	13.2	13.2
A1L188	A1L188	1	1	1	Uncharacterized protein C17orf89	C17orf89	sp|A1L188|CQ089_HUMAN Uncharacterized protein C17orf89 OS=Homo sapiens GN=C17orf89 PE=4 SV=1	1	1	1	1	1	1	1	1	1	0	1	1	1	1	1	1	1	1	1	1	1	0	1	1	1	1	1	1	1	1	1	1	1	0	1	1	1	1	1	1	17.6	17.6
A1L390;G3V311;A0A0U1RR71;G3V3I3;G3V278	A1L390;G3V311	10;7;4;2;2	10;7;4;2;2	10;7;4;2;2	Pleckstrin homology domain-containing family G member 3	PLEKHG3	sp|A1L390|PKHG3_HUMAN Pleckstrin homology domain-containing family G member 3 OS=Homo sapiens GN=PLEKHG3 PE=1 SV=1;tr|G3V311|G3V311_HUMAN Pleckstrin homology domain-containing family G member 3 OS=Homo sapiens GN=PLEKHG3 PE=1 SV=1	5	10	10	10	4	2	6	4	1	4	7	1	1	2	1	1	4	2	6	4	1	4	7	1	1	2	1	1	4	2	6	4	1	4	7	1	1	2	1	1	11.5	11.5
D6RE10;D6RBR5;D6RBM2;A1L3X0	D6RE10;D6RBR5;D6RBM2;A1L3X0	1;1;1;1	1;1;1;1	1;1;1;1	Elongation of very long chain fatty acids protein;Elongation of very long chain fatty acids protein 7	ELOVL7	tr|D6RE10|D6RE10_HUMAN Elongation of very long chain fatty acids protein 7 OS=Homo sapiens GN=ELOVL7 PE=1 SV=1;tr|D6RBR5|D6RBR5_HUMAN Elongation of very long chain fatty acids protein OS=Homo sapiens GN=ELOVL7 PE=1 SV=1;tr|D6RBM2|D6RBM2_HUMAN Elongation of	4	1	1	1	0	0	0	0	0	0	1	0	0	1	0	0	0	0	0	0	0	0	1	0	0	1	0	0	0	0	0	0	0	0	1	0	0	1	0	0	11.3	11.3
A1X283	A1X283	2	2	2	SH3 and PX domain-containing protein 2B	SH3PXD2B	sp|A1X283|SPD2B_HUMAN SH3 and PX domain-containing protein 2B OS=Homo sapiens GN=SH3PXD2B PE=1 SV=3	1	2	2	2	0	2	0	0	0	0	0	0	0	0	0	0	0	2	0	0	0	0	0	0	0	0	0	0	0	2	0	0	0	0	0	0	0	0	0	0	4	4
A1Z1Q3	A1Z1Q3	1	1	1	O-acetyl-ADP-ribose deacetylase MACROD2	MACROD2	sp|A1Z1Q3|MACD2_HUMAN O-acetyl-ADP-ribose deacetylase MACROD2 OS=Homo sapiens GN=MACROD2 PE=1 SV=1	1	1	1	1	0	0	0	0	0	0	1	1	1	0	0	0	0	0	0	0	0	0	1	1	1	0	0	0	0	0	0	0	0	0	1	1	1	0	0	0	2.2	2.2
A2A274;Q99798	A2A274;Q99798	75;75	75;75	75;75	Aconitate hydratase, mitochondrial	ACO2	tr|A2A274|A2A274_HUMAN Aconitate hydratase, mitochondrial OS=Homo sapiens GN=ACO2 PE=1 SV=1;sp|Q99798|ACON_HUMAN Aconitate hydratase, mitochondrial OS=Homo sapiens GN=ACO2 PE=1 SV=2	2	75	75	75	51	34	44	41	28	8	55	47	56	55	48	46	51	34	44	41	28	8	55	47	56	55	48	46	51	34	44	41	28	8	55	47	56	55	48	46	68.9	68.9
A2A2D0;P16949	A2A2D0;P16949	11;11	11;11	7;7	Stathmin	STMN1	tr|A2A2D0|A2A2D0_HUMAN Stathmin (Fragment) OS=Homo sapiens GN=STMN1 PE=1 SV=7;sp|P16949|STMN1_HUMAN Stathmin OS=Homo sapiens GN=STMN1 PE=1 SV=3	2	11	11	7	4	6	4	5	5	5	4	5	3	4	6	7	4	6	4	5	5	5	4	5	3	4	6	7	3	4	3	4	3	3	3	3	2	3	4	3	79.1	79.1
A2A2F0;Q86X10;A0A0J9YW54	A2A2F0;Q86X10;A0A0J9YW54	4;4;2	4;4;2	4;4;2	Ral GTPase-activating protein subunit beta	RALGAPB	tr|A2A2F0|A2A2F0_HUMAN Ral GTPase-activating protein subunit beta (Fragment) OS=Homo sapiens GN=RALGAPB PE=1 SV=1;sp|Q86X10|RLGPB_HUMAN Ral GTPase-activating protein subunit beta OS=Homo sapiens GN=RALGAPB PE=1 SV=1;tr|A0A0J9YW54|A0A0J9YW54_HUMAN Ral GTPas	3	4	4	4	1	0	2	0	0	0	2	0	0	0	0	0	1	0	2	0	0	0	2	0	0	0	0	0	1	0	2	0	0	0	2	0	0	0	0	0	3.6	3.6
A2A2V1;P04156	A2A2V1;P04156	1;1	1;1	1;1	Major prion protein	PRNP	tr|A2A2V1|A2A2V1_HUMAN Major prion protein (Fragment) OS=Homo sapiens GN=PRNP PE=1 SV=1;sp|P04156|PRIO_HUMAN Major prion protein OS=Homo sapiens GN=PRNP PE=1 SV=1	2	1	1	1	1	1	1	0	1	1	0	1	0	0	0	0	1	1	1	0	1	1	0	1	0	0	0	0	1	1	1	0	1	1	0	1	0	0	0	0	4.8	4.8
Q5TCT4;A2A2V2;P42696;H7C5M1	Q5TCT4;A2A2V2;P42696;H7C5M1	2;2;2;1	2;2;2;1	2;2;2;1	RNA-binding protein 34	RBM34	tr|Q5TCT4|Q5TCT4_HUMAN RNA-binding protein 34 (Fragment) OS=Homo sapiens GN=RBM34 PE=1 SV=1;tr|A2A2V2|A2A2V2_HUMAN RNA-binding protein 34 (Fragment) OS=Homo sapiens GN=RBM34 PE=1 SV=1;sp|P42696|RBM34_HUMAN RNA-binding protein 34 OS=Homo sapiens GN=RBM34 PE	4	2	2	2	1	1	1	1	0	0	1	2	0	1	0	1	1	1	1	1	0	0	1	2	0	1	0	1	1	1	1	1	0	0	1	2	0	1	0	1	15.2	15.2
A2AB15;O60231	A2AB15;O60231	2;2	2;2	2;2	Putative pre-mRNA-splicing factor ATP-dependent RNA helicase DHX16	DHX16	tr|A2AB15|A2AB15_HUMAN Putative pre-mRNA-splicing factor ATP-dependent RNA helicase DHX16 (Fragment) OS=Homo sapiens GN=DHX16 PE=1 SV=1;sp|O60231|DHX16_HUMAN Putative pre-mRNA-splicing factor ATP-dependent RNA helicase DHX16 OS=Homo sapiens GN=DHX16 PE=1 S	2	2	2	2	0	0	0	0	0	0	0	2	0	1	0	2	0	0	0	0	0	0	0	2	0	1	0	2	0	0	0	0	0	0	0	2	0	1	0	2	10.8	10.8
F8WCF7;B8ZZ07;A2IDA2;F8WBS4;Q96CC6	F8WCF7;B8ZZ07;A2IDA2;F8WBS4;Q96CC6	1;1;1;1;1	1;1;1;1;1	1;1;1;1;1	Inactive rhomboid protein 1	RHBDF1	tr|F8WCF7|F8WCF7_HUMAN Inactive rhomboid protein 1 OS=Homo sapiens GN=RHBDF1 PE=1 SV=1;tr|B8ZZ07|B8ZZ07_HUMAN Rhomboid-like protein (Fragment) OS=Homo sapiens GN=RHBDF1 PE=1 SV=1;tr|A2IDA2|A2IDA2_HUMAN Inactive rhomboid protein (Fragment) OS=Homo sapiens G	5	1	1	1	1	0	1	1	0	0	1	0	1	1	0	0	1	0	1	1	0	0	1	0	1	1	0	0	1	0	1	1	0	0	1	0	1	1	0	0	10.2	10.2
A2IDA3;P29372	A2IDA3;P29372	1;1	1;1	1;1	DNA-3-methyladenine glycosylase	MPG	tr|A2IDA3|A2IDA3_HUMAN DNA-3-methyladenine glycosylase (Fragment) OS=Homo sapiens GN=MPG PE=1 SV=1;sp|P29372|3MG_HUMAN DNA-3-methyladenine glycosylase OS=Homo sapiens GN=MPG PE=1 SV=3	2	1	1	1	1	1	1	1	1	1	1	1	1	1	1	1	1	1	1	1	1	1	1	1	1	1	1	1	1	1	1	1	1	1	1	1	1	1	1	1	12.4	12.4
A2IDC6;Q13084;A2IDC7;Q4TT37	A2IDC6;Q13084;A2IDC7;Q4TT37	9;9;8;8	9;9;8;8	9;9;8;8	39S ribosomal protein L28, mitochondrial	MRPL28	tr|A2IDC6|A2IDC6_HUMAN 39S ribosomal protein L28, mitochondrial (Fragment) OS=Homo sapiens GN=MRPL28 PE=1 SV=1;sp|Q13084|RM28_HUMAN 39S ribosomal protein L28, mitochondrial OS=Homo sapiens GN=MRPL28 PE=1 SV=4;tr|A2IDC7|A2IDC7_HUMAN 39S ribosomal protein L2	4	9	9	9	3	0	0	0	1	0	6	1	3	1	2	2	3	0	0	0	1	0	6	1	3	1	2	2	3	0	0	0	1	0	6	1	3	1	2	2	37.5	37.5
A2RRE0;Q9Y4E6	A2RRE0;Q9Y4E6	2;2	2;2	2;2	WD repeat-containing protein 7	WDR7	tr|A2RRE0|A2RRE0_HUMAN WD repeat-containing protein 7 OS=Homo sapiens GN=WDR7 PE=1 SV=1;sp|Q9Y4E6|WDR7_HUMAN WD repeat-containing protein 7 OS=Homo sapiens GN=WDR7 PE=1 SV=2	2	2	2	2	0	0	1	0	0	0	1	0	1	1	0	0	0	0	1	0	0	0	1	0	1	1	0	0	0	0	1	0	0	0	1	0	1	1	0	0	2.1	2.1
B7ZLP8;A2RTX5	B7ZLP8;A2RTX5	2;2	2;2	2;2	Probable threonine--tRNA ligase 2, cytoplasmic	TARSL2	tr|B7ZLP8|B7ZLP8_HUMAN Probable threonine--tRNA ligase 2, cytoplasmic OS=Homo sapiens GN=TARSL2 PE=1 SV=1;sp|A2RTX5|SYTC2_HUMAN Probable threonine--tRNA ligase 2, cytoplasmic OS=Homo sapiens GN=TARSL2 PE=1 SV=1	2	2	2	2	0	1	0	1	0	0	1	1	1	1	0	1	0	1	0	1	0	0	1	1	1	1	0	1	0	1	0	1	0	0	1	1	1	1	0	1	4.4	4.4
A2RU48	A2RU48	1	1	1	Single-pass membrane and coiled-coil domain-containing protein 3	SMCO3	sp|A2RU48|SMCO3_HUMAN Single-pass membrane and coiled-coil domain-containing protein 3 OS=Homo sapiens GN=SMCO3 PE=1 SV=1	1	1	1	1	1	0	0	1	0	1	0	0	0	0	0	0	1	0	0	1	0	1	0	0	0	0	0	0	1	0	0	1	0	1	0	0	0	0	0	0	5.3	5.3
A3KMH1	A3KMH1	34	34	34	von Willebrand factor A domain-containing protein 8	VWA8	sp|A3KMH1|VWA8_HUMAN von Willebrand factor A domain-containing protein 8 OS=Homo sapiens GN=VWA8 PE=1 SV=2	1	34	34	34	8	0	10	4	2	0	24	1	15	12	3	6	8	0	10	4	2	0	24	1	15	12	3	6	8	0	10	4	2	0	24	1	15	12	3	6	24.9	24.9
F8WCP3;A4D161;F8WCP2	F8WCP3;A4D161;F8WCP2	2;2;1	2;2;1	2;2;1	Protein FAM221A	FAM221A	tr|F8WCP3|F8WCP3_HUMAN Protein FAM221A OS=Homo sapiens GN=FAM221A PE=1 SV=1;sp|A4D161|F221A_HUMAN Protein FAM221A OS=Homo sapiens GN=FAM221A PE=2 SV=1;tr|F8WCP2|F8WCP2_HUMAN Protein FAM221A OS=Homo sapiens GN=FAM221A PE=1 SV=1	3	2	2	2	0	0	0	0	0	0	1	0	0	0	1	0	0	0	0	0	0	0	1	0	0	0	1	0	0	0	0	0	0	0	1	0	0	0	1	0	21.9	21.9
A4D1E9;C9J8R7;C9JNI1	A4D1E9	4;1;1	4;1;1	4;1;1	GTP-binding protein 10	GTPBP10	sp|A4D1E9|GTPBA_HUMAN GTP-binding protein 10 OS=Homo sapiens GN=GTPBP10 PE=1 SV=1	3	4	4	4	0	0	0	0	0	0	2	0	1	2	0	0	0	0	0	0	0	0	2	0	1	2	0	0	0	0	0	0	0	0	2	0	1	2	0	0	7.5	7.5
A4D1F6	A4D1F6	2	2	2	Leucine-rich repeat and death domain-containing protein 1	LRRD1	sp|A4D1F6|LRRD1_HUMAN Leucine-rich repeat and death domain-containing protein 1 OS=Homo sapiens GN=LRRD1 PE=2 SV=2	1	2	2	2	1	0	1	1	0	0	1	1	1	1	0	0	1	0	1	1	0	0	1	1	1	1	0	0	1	0	1	1	0	0	1	1	1	1	0	0	2.2	2.2
C9J1X0;A4D1P6	C9J1X0;A4D1P6	6;6	6;6	6;6	WD repeat-containing protein 91	WDR91	tr|C9J1X0|C9J1X0_HUMAN WD repeat-containing protein 91 OS=Homo sapiens GN=WDR91 PE=1 SV=1;sp|A4D1P6|WDR91_HUMAN WD repeat-containing protein 91 OS=Homo sapiens GN=WDR91 PE=1 SV=2	2	6	6	6	0	2	2	1	1	0	2	0	1	0	1	0	0	2	2	1	1	0	2	0	1	0	1	0	0	2	2	1	1	0	2	0	1	0	1	0	13.3	13.3
A4D1U4	A4D1U4	1	1	1	Protein LCHN	LCHN	sp|A4D1U4|LCHN_HUMAN Protein LCHN OS=Homo sapiens GN=LCHN PE=2 SV=1	1	1	1	1	0	0	0	0	0	0	1	1	0	0	0	0	0	0	0	0	0	0	1	1	0	0	0	0	0	0	0	0	0	0	1	1	0	0	0	0	2.4	2.4
A4D2B0	A4D2B0	1	1	1	Metallo-beta-lactamase domain-containing protein 1	MBLAC1	sp|A4D2B0|MBLC1_HUMAN Metallo-beta-lactamase domain-containing protein 1 OS=Homo sapiens GN=MBLAC1 PE=1 SV=1	1	1	1	1	0	0	0	0	0	0	1	0	0	0	0	0	0	0	0	0	0	0	1	0	0	0	0	0	0	0	0	0	0	0	1	0	0	0	0	0	4.9	4.9
F5H4Q5;A5D8V6	F5H4Q5;A5D8V6	1;1	1;1	1;1	Vacuolar protein sorting-associated protein 37C	VPS37C	tr|F5H4Q5|F5H4Q5_HUMAN Vacuolar protein sorting-associated protein 37C (Fragment) OS=Homo sapiens GN=VPS37C PE=1 SV=1;sp|A5D8V6|VP37C_HUMAN Vacuolar protein sorting-associated protein 37C OS=Homo sapiens GN=VPS37C PE=1 SV=2	2	1	1	1	0	1	0	0	1	0	0	0	0	0	0	1	0	1	0	0	1	0	0	0	0	0	0	1	0	1	0	0	1	0	0	0	0	0	0	1	8.1	8.1
A5YKK6;H3BNB1;H3BVC9	A5YKK6	3;1;1	3;1;1	3;1;1	CCR4-NOT transcription complex subunit 1	CNOT1	sp|A5YKK6|CNOT1_HUMAN CCR4-NOT transcription complex subunit 1 OS=Homo sapiens GN=CNOT1 PE=1 SV=2	3	3	3	3	0	0	1	0	0	0	0	0	2	2	1	0	0	0	1	0	0	0	0	0	2	2	1	0	0	0	1	0	0	0	0	0	2	2	1	0	1.3	1.3
A5YM69	A5YM69	5	1	1	Rho guanine nucleotide exchange factor 35	ARHGEF35	sp|A5YM69|ARG35_HUMAN Rho guanine nucleotide exchange factor 35 OS=Homo sapiens GN=ARHGEF35 PE=1 SV=1	1	5	1	1	3	3	2	3	1	2	3	2	0	2	0	2	1	1	1	1	0	0	1	0	0	1	0	1	1	1	1	1	0	0	1	0	0	1	0	1	22.3	5
H0Y984;A6NC48;Q10588;H0Y9Q9;H0Y8G4	H0Y984;A6NC48;Q10588	4;4;4;1;1	4;4;4;1;1	4;4;4;1;1	ADP-ribosyl cyclase/cyclic ADP-ribose hydrolase 2	BST1	tr|H0Y984|H0Y984_HUMAN ADP-ribosyl cyclase/cyclic ADP-ribose hydrolase 2 (Fragment) OS=Homo sapiens GN=BST1 PE=1 SV=1;tr|A6NC48|A6NC48_HUMAN ADP-ribosyl cyclase/cyclic ADP-ribose hydrolase 2 OS=Homo sapiens GN=BST1 PE=1 SV=1;sp|Q10588|BST1_HUMAN ADP-ribosy	5	4	4	4	2	3	2	1	1	0	1	0	0	0	0	0	2	3	2	1	1	0	1	0	0	0	0	0	2	3	2	1	1	0	1	0	0	0	0	0	20.4	20.4
A6NC98	A6NC98	2	2	2	Coiled-coil domain-containing protein 88B	CCDC88B	sp|A6NC98|CC88B_HUMAN Coiled-coil domain-containing protein 88B OS=Homo sapiens GN=CCDC88B PE=1 SV=1	1	2	2	2	0	0	2	1	0	0	0	0	0	0	0	0	0	0	2	1	0	0	0	0	0	0	0	0	0	0	2	1	0	0	0	0	0	0	0	0	2	2
H3BTL1;Q9GZQ8;A6NCE7;H3BTE7	H3BTL1;Q9GZQ8;A6NCE7	3;3;3;1	3;3;3;1	3;3;3;1	Microtubule-associated proteins 1A/1B light chain 3B;Microtubule-associated proteins 1A/1B light chain 3 beta 2	MAP1LC3B;MAP1LC3B2	tr|H3BTL1|H3BTL1_HUMAN Microtubule-associated protein 1 light chain 3 beta, isoform CRA_f OS=Homo sapiens GN=MAP1LC3B PE=3 SV=1;sp|Q9GZQ8|MLP3B_HUMAN Microtubule-associated proteins 1A/1B light chain 3B OS=Homo sapiens GN=MAP1LC3B PE=1 SV=3;sp|A6NCE7|MP3B2	4	3	3	3	0	0	0	0	0	0	1	2	0	0	1	0	0	0	0	0	0	0	1	2	0	0	1	0	0	0	0	0	0	0	1	2	0	0	1	0	53.3	53.3
A6NCS6	A6NCS6	2	2	2	Uncharacterized protein C2orf72	C2orf72	sp|A6NCS6|CB072_HUMAN Uncharacterized protein C2orf72 OS=Homo sapiens GN=C2orf72 PE=1 SV=2	1	2	2	2	0	0	0	0	0	0	1	0	1	0	0	0	0	0	0	0	0	0	1	0	1	0	0	0	0	0	0	0	0	0	1	0	1	0	0	0	8.8	8.8
A6ND91;M0QYD4;M0QZ80	A6ND91	7;2;1	7;2;1	7;2;1	Putative L-aspartate dehydrogenase	ASPDH	sp|A6ND91|ASPD_HUMAN Putative L-aspartate dehydrogenase OS=Homo sapiens GN=ASPDH PE=1 SV=2	3	7	7	7	6	0	6	2	0	0	0	0	0	0	0	0	6	0	6	2	0	0	0	0	0	0	0	0	6	0	6	2	0	0	0	0	0	0	0	0	40.3	40.3
A6NDB9;K7EKN5	A6NDB9	35;8	35;8	35;8	Paralemmin-3	PALM3	sp|A6NDB9|PALM3_HUMAN Paralemmin-3 OS=Homo sapiens GN=PALM3 PE=1 SV=2	2	35	35	35	19	22	20	13	11	16	1	0	0	0	0	0	19	22	20	13	11	16	1	0	0	0	0	0	19	22	20	13	11	16	1	0	0	0	0	0	57.7	57.7
A6NDG6;H3BV17	A6NDG6	5;1	5;1	5;1	Phosphoglycolate phosphatase	PGP	sp|A6NDG6|PGP_HUMAN Glycerol-3-phosphate phosphatase OS=Homo sapiens GN=PGP PE=1 SV=1	2	5	5	5	1	0	2	1	0	1	4	0	2	1	2	0	1	0	2	1	0	1	4	0	2	1	2	0	1	0	2	1	0	1	4	0	2	1	2	0	21.8	21.8
A6NEL2	A6NEL2	2	2	2	Ankyrin repeat domain-containing protein SOWAHB	SOWAHB	sp|A6NEL2|SWAHB_HUMAN Ankyrin repeat domain-containing protein SOWAHB OS=Homo sapiens GN=SOWAHB PE=1 SV=1	1	2	2	2	1	0	1	1	0	0	2	0	1	1	0	0	1	0	1	1	0	0	2	0	1	1	0	0	1	0	1	1	0	0	2	0	1	1	0	0	3.9	3.9
A6NEM2	A6NEM2	16	16	2		HCFC1	tr|A6NEM2|A6NEM2_HUMAN Host cell factor 1 OS=Homo sapiens GN=HCFC1 PE=1 SV=2	1	16	16	2	5	4	6	7	3	5	8	11	4	6	6	5	5	4	6	7	3	5	8	11	4	6	6	5	0	0	0	1	0	0	0	1	0	0	0	0	11.4	11.4
A6NFI3	A6NFI3	3	3	3	Zinc finger protein 316	ZNF316	sp|A6NFI3|ZN316_HUMAN Zinc finger protein 316 OS=Homo sapiens GN=ZNF316 PE=1 SV=1	1	3	3	3	1	1	1	2	1	1	1	1	3	2	1	1	1	1	1	2	1	1	1	1	3	2	1	1	1	1	1	2	1	1	1	1	3	2	1	1	6	6
A6NFX8;Q9UKK9;A6NCQ0;A6NJU6;H0YEY4;C9JYY9	A6NFX8;Q9UKK9;A6NCQ0;A6NJU6	7;7;4;4;3;1	7;7;4;4;3;1	7;7;4;4;3;1	ADP-sugar pyrophosphatase	NUDT5	tr|A6NFX8|A6NFX8_HUMAN ADP-sugar pyrophosphatase OS=Homo sapiens GN=NUDT5 PE=1 SV=1;sp|Q9UKK9|NUDT5_HUMAN ADP-sugar pyrophosphatase OS=Homo sapiens GN=NUDT5 PE=1 SV=1;tr|A6NCQ0|A6NCQ0_HUMAN ADP-sugar pyrophosphatase OS=Homo sapiens GN=NUDT5 PE=1 SV=1;tr|A6	6	7	7	7	5	6	5	4	4	4	2	3	1	3	3	3	5	6	5	4	4	4	2	3	1	3	3	3	5	6	5	4	4	4	2	3	1	3	3	3	27.2	27.2
A6NG10;K7EMC9;Q969T9;K7EIN1;K7EIJ0;B4DFG2;K7ENL2;K7EIK1	A6NG10;K7EMC9;Q969T9;K7EIN1;K7EIJ0;B4DFG2;K7ENL2;K7EIK1	4;4;4;3;3;3;3;2	4;4;4;3;3;3;3;2	1;1;1;0;0;1;0;1	WW domain-binding protein 2	WBP2	tr|A6NG10|A6NG10_HUMAN WW domain-binding protein 2 OS=Homo sapiens GN=WBP2 PE=1 SV=2;tr|K7EMC9|K7EMC9_HUMAN WW domain-binding protein 2 OS=Homo sapiens GN=WBP2 PE=1 SV=1;sp|Q969T9|WBP2_HUMAN WW domain-binding protein 2 OS=Homo sapiens GN=WBP2 PE=1 SV=1;tr|	8	4	4	1	0	0	0	0	0	0	0	1	2	1	0	0	0	0	0	0	0	0	0	1	2	1	0	0	0	0	0	0	0	0	0	1	0	0	0	0	29.7	29.7
D6RDB3;A6NGV6;P27540	D6RDB3;A6NGV6;P27540	1;1;1	1;1;1	1;1;1	Aryl hydrocarbon receptor nuclear translocator	ARNT	tr|D6RDB3|D6RDB3_HUMAN Aryl hydrocarbon receptor nuclear translocator OS=Homo sapiens GN=ARNT PE=1 SV=1;tr|A6NGV6|A6NGV6_HUMAN Aryl hydrocarbon receptor nuclear translocator OS=Homo sapiens GN=ARNT PE=1 SV=4;sp|P27540|ARNT_HUMAN Aryl hydrocarbon receptor n	3	1	1	1	0	1	0	0	0	0	0	1	0	0	0	0	0	1	0	0	0	0	0	1	0	0	0	0	0	1	0	0	0	0	0	1	0	0	0	0	69.1	69.1
A6NGY7;Q9H694	A6NGY7;Q9H694	3;3	3;3	3;3	Protein bicaudal C homolog 1	BICC1	tr|A6NGY7|A6NGY7_HUMAN Protein bicaudal C homolog 1 OS=Homo sapiens GN=BICC1 PE=1 SV=1;sp|Q9H694|BICC1_HUMAN Protein bicaudal C homolog 1 OS=Homo sapiens GN=BICC1 PE=1 SV=2	2	3	3	3	1	2	2	2	1	0	0	0	0	0	0	0	1	2	2	2	1	0	0	0	0	0	0	0	1	2	2	2	1	0	0	0	0	0	0	0	10.3	10.3
A6NHN7;A6NHB5;Q14202;A6NL54	A6NHN7;A6NHB5;Q14202;A6NL54	3;3;3;2	3;3;3;2	3;3;3;2	Zinc finger MYM-type protein 3	ZMYM3	tr|A6NHN7|A6NHN7_HUMAN Zinc finger MYM-type protein 3 OS=Homo sapiens GN=ZMYM3 PE=1 SV=1;tr|A6NHB5|A6NHB5_HUMAN Zinc finger MYM-type protein 3 OS=Homo sapiens GN=ZMYM3 PE=1 SV=1;sp|Q14202|ZMYM3_HUMAN Zinc finger MYM-type protein 3 OS=Homo sapiens GN=ZMYM3	4	3	3	3	1	0	2	1	0	1	0	1	1	2	0	0	1	0	2	1	0	1	0	1	1	2	0	0	1	0	2	1	0	1	0	1	1	2	0	0	3.9	3.9
E9PK10;E9PMM4;A6NHC7;E9PKE1;O14772	E9PK10;E9PMM4;A6NHC7;E9PKE1;O14772	1;1;1;1;1	1;1;1;1;1	1;1;1;1;1	Fucose-1-phosphate guanylyltransferase	FPGT;FPGT-TNNI3K	tr|E9PK10|E9PK10_HUMAN Fucose-1-phosphate guanylyltransferase OS=Homo sapiens GN=FPGT PE=4 SV=1;tr|E9PMM4|E9PMM4_HUMAN Fucose-1-phosphate guanylyltransferase OS=Homo sapiens GN=FPGT PE=4 SV=1;tr|A6NHC7|A6NHC7_HUMAN Protein FPGT-TNNI3K OS=Homo sapiens GN=FP	5	1	1	1	0	1	0	1	0	0	1	0	0	0	0	1	0	1	0	1	0	0	1	0	0	0	0	1	0	1	0	1	0	0	1	0	0	0	0	1	11.9	11.9
A8MVU1;P14598;A6NI72	A8MVU1;P14598;A6NI72	1;1;1	1;1;1	1;1;1	Putative neutrophil cytosol factor 1C;Neutrophil cytosol factor 1;Putative neutrophil cytosol factor 1B	NCF1C;NCF1;NCF1B	sp|A8MVU1|NCF1C_HUMAN Putative neutrophil cytosol factor 1C OS=Homo sapiens GN=NCF1C PE=5 SV=1;sp|P14598|NCF1_HUMAN Neutrophil cytosol factor 1 OS=Homo sapiens GN=NCF1 PE=1 SV=3;sp|A6NI72|NCF1B_HUMAN Putative neutrophil cytosol factor 1B OS=Homo sapiens GN	3	1	1	1	0	0	0	1	0	0	0	0	0	0	0	0	0	0	0	1	0	0	0	0	0	0	0	0	0	0	0	1	0	0	0	0	0	0	0	0	4.6	4.6
A6NIH7	A6NIH7	2	2	2	Protein unc-119 homolog B	UNC119B	sp|A6NIH7|U119B_HUMAN Protein unc-119 homolog B OS=Homo sapiens GN=UNC119B PE=1 SV=1	1	2	2	2	0	0	0	1	0	0	1	2	1	1	0	1	0	0	0	1	0	0	1	2	1	1	0	1	0	0	0	1	0	0	1	2	1	1	0	1	15.1	15.1
A6NJ78	A6NJ78	3	3	3	Probable methyltransferase-like protein 15	METTL15	sp|A6NJ78|MET15_HUMAN Probable methyltransferase-like protein 15 OS=Homo sapiens GN=METTL15 PE=1 SV=1	1	3	3	3	0	0	0	0	0	0	0	0	3	0	0	0	0	0	0	0	0	0	0	0	3	0	0	0	0	0	0	0	0	0	0	0	3	0	0	0	7.9	7.9
A6NJA2;P54578;J3QQT6;J3KS55	A6NJA2;P54578	7;7;1;1	7;7;1;1	7;7;1;1	Ubiquitin carboxyl-terminal hydrolase;Ubiquitin carboxyl-terminal hydrolase 14	USP14	tr|A6NJA2|A6NJA2_HUMAN Ubiquitin carboxyl-terminal hydrolase 14 OS=Homo sapiens GN=USP14 PE=1 SV=2;sp|P54578|UBP14_HUMAN Ubiquitin carboxyl-terminal hydrolase 14 OS=Homo sapiens GN=USP14 PE=1 SV=3	4	7	7	7	3	1	4	3	0	0	5	2	3	4	1	2	3	1	4	3	0	0	5	2	3	4	1	2	3	1	4	3	0	0	5	2	3	4	1	2	26.3	26.3
A6NK44;H7C348	A6NK44;H7C348	3;2	3;2	3;2	Glyoxalase domain-containing protein 5	GLOD5	sp|A6NK44|GLOD5_HUMAN Glyoxalase domain-containing protein 5 OS=Homo sapiens GN=GLOD5 PE=1 SV=3;tr|H7C348|H7C348_HUMAN Glyoxalase domain-containing protein 5 (Fragment) OS=Homo sapiens GN=GLOD5 PE=1 SV=1	2	3	3	3	2	1	1	1	1	0	0	1	0	0	0	0	2	1	1	1	1	0	0	1	0	0	0	0	2	1	1	1	1	0	0	1	0	0	0	0	28.8	28.8
A6NKB8;Q9H4A4;A0A087WU27;A0A087WUS4;C9JMZ3	A6NKB8;Q9H4A4;A0A087WU27	13;13;7;6;1	13;13;7;6;1	13;13;7;6;1	Aminopeptidase B	RNPEP	tr|A6NKB8|A6NKB8_HUMAN Aminopeptidase B OS=Homo sapiens GN=RNPEP PE=1 SV=1;sp|Q9H4A4|AMPB_HUMAN Aminopeptidase B OS=Homo sapiens GN=RNPEP PE=1 SV=2;tr|A0A087WU27|A0A087WU27_HUMAN Aminopeptidase B (Fragment) OS=Homo sapiens GN=RNPEP PE=1 SV=1	5	13	13	13	6	2	8	6	1	1	1	0	4	3	0	0	6	2	8	6	1	1	1	0	4	3	0	0	6	2	8	6	1	1	1	0	4	3	0	0	27.5	27.5
A6NKD9;H0YJY5;H0YJE0;G3V5D5;G3V2D7;G3V4C8	A6NKD9;H0YJY5;H0YJE0	4;2;2;1;1;1	4;2;2;1;1;1	4;2;2;1;1;1	Coiled-coil domain-containing protein 85C	CCDC85C	sp|A6NKD9|CC85C_HUMAN Coiled-coil domain-containing protein 85C OS=Homo sapiens GN=CCDC85C PE=1 SV=1;tr|H0YJY5|H0YJY5_HUMAN Coiled-coil domain-containing protein 85C (Fragment) OS=Homo sapiens GN=CCDC85C PE=1 SV=1;tr|H0YJE0|H0YJE0_HUMAN Coiled-coil domain-	6	4	4	4	0	1	1	0	1	0	1	0	0	1	4	1	0	1	1	0	1	0	1	0	0	1	4	1	0	1	1	0	1	0	1	0	0	1	4	1	16.5	16.5
A6NKT7;J3KNE0;Q7Z3J3	A6NKT7;J3KNE0;Q7Z3J3	10;9;9	2;1;2	2;1;2	RanBP2-like and GRIP domain-containing protein 3;RanBP2-like and GRIP domain-containing protein 4	RGPD3;RGPD4	sp|A6NKT7|RGPD3_HUMAN RanBP2-like and GRIP domain-containing protein 3 OS=Homo sapiens GN=RGPD3 PE=3 SV=2;tr|J3KNE0|J3KNE0_HUMAN RanBP2-like and GRIP domain-containing protein 3 OS=Homo sapiens GN=RGPD3 PE=4 SV=2;sp|Q7Z3J3|RGPD4_HUMAN RanBP2-like and GRIP	3	10	2	2	4	1	5	5	3	1	4	3	4	5	1	3	0	0	1	0	0	0	0	0	1	0	0	0	0	0	1	0	0	0	0	0	1	0	0	0	8	1.3
A6NKZ2;P51606;H7C1A7	A6NKZ2;P51606	3;3;1	3;3;1	3;3;1	N-acylglucosamine 2-epimerase	RENBP	tr|A6NKZ2|A6NKZ2_HUMAN N-acylglucosamine 2-epimerase OS=Homo sapiens GN=RENBP PE=1 SV=2;sp|P51606|RENBP_HUMAN N-acylglucosamine 2-epimerase OS=Homo sapiens GN=RENBP PE=1 SV=2	3	3	3	3	3	1	3	2	0	0	0	0	0	1	0	0	3	1	3	2	0	0	0	0	0	1	0	0	3	1	3	2	0	0	0	0	0	1	0	0	7.7	7.7
Q5T5M1;O14520;A6NL99	Q5T5M1;O14520;A6NL99	1;1;1	1;1;1	1;1;1	Aquaporin-7;Putative aquaporin-7-like protein 3	AQP7;AQP7P3	tr|Q5T5M1|Q5T5M1_HUMAN Aquaporin-7 OS=Homo sapiens GN=AQP7 PE=3 SV=1;sp|O14520|AQP7_HUMAN Aquaporin-7 OS=Homo sapiens GN=AQP7 PE=1 SV=1;sp|A6NL99|AQP73_HUMAN Putative aquaporin-7-like protein 3 OS=Homo sapiens GN=AQP7P3 PE=5 SV=2	3	1	1	1	0	0	0	0	1	0	0	0	0	0	0	0	0	0	0	0	1	0	0	0	0	0	0	0	0	0	0	0	1	0	0	0	0	0	0	0	5.3	5.3
A6NLP5	A6NLP5	5	5	5	Tetratricopeptide repeat protein 36	TTC36	sp|A6NLP5|TTC36_HUMAN Tetratricopeptide repeat protein 36 OS=Homo sapiens GN=TTC36 PE=1 SV=1	1	5	5	5	5	0	1	1	1	0	0	0	0	0	0	0	5	0	1	1	1	0	0	0	0	0	0	0	5	0	1	1	1	0	0	0	0	0	0	0	37.6	37.6
A6NMB1	A6NMB1	1	1	1	Sialic acid-binding Ig-like lectin 16	SIGLEC16	sp|A6NMB1|SIG16_HUMAN Sialic acid-binding Ig-like lectin 16 OS=Homo sapiens GN=SIGLEC16 PE=2 SV=3	1	1	1	1	1	1	1	1	0	0	1	1	1	1	1	1	1	1	1	1	0	0	1	1	1	1	1	1	1	1	1	1	0	0	1	1	1	1	1	1	1.5	1.5
E9PJK1;E9PRJ8;H0YDL9;H0YDJ9;E9PIF1;A6NMH8;P60033;E9PM31;H0YEE2	E9PJK1;E9PRJ8;H0YDL9;H0YDJ9;E9PIF1;A6NMH8;P60033;E9PM31;H0YEE2	2;2;2;2;2;2;2;1;1	2;2;2;2;2;2;2;1;1	2;2;2;2;2;2;2;1;1	Tetraspanin;CD81 antigen	CD81	tr|E9PJK1|E9PJK1_HUMAN Tetraspanin OS=Homo sapiens GN=CD81 PE=1 SV=1;tr|E9PRJ8|E9PRJ8_HUMAN Tetraspanin (Fragment) OS=Homo sapiens GN=CD81 PE=1 SV=1;tr|H0YDL9|H0YDL9_HUMAN Tetraspanin (Fragment) OS=Homo sapiens GN=CD81 PE=1 SV=1;tr|H0YDJ9|H0YDJ9_HUMAN Tetr	9	2	2	2	2	1	1	2	0	0	2	2	1	1	1	2	2	1	1	2	0	0	2	2	1	1	1	2	2	1	1	2	0	0	2	2	1	1	1	2	26.1	26.1
A6NMS2;D3YTJ7;P11908	A6NMS2;D3YTJ7;P11908	2;2;2	2;2;2	1;1;1	Ribose-phosphate pyrophosphokinase 2	PRPS2	tr|A6NMS2|A6NMS2_HUMAN Ribose-phosphate pyrophosphokinase 2 (Fragment) OS=Homo sapiens GN=PRPS2 PE=1 SV=2;tr|D3YTJ7|D3YTJ7_HUMAN Ribose-phosphate pyrophosphokinase 2 OS=Homo sapiens GN=PRPS2 PE=1 SV=1;sp|P11908|PRPS2_HUMAN Ribose-phosphate pyrophosphokinas	3	2	2	1	1	0	0	0	0	0	0	1	1	0	0	0	1	0	0	0	0	0	0	1	1	0	0	0	1	0	0	0	0	0	0	1	0	0	0	0	16.3	16.3
A6NN40;Q2M3G4;C9JXU1	A6NN40;Q2M3G4;C9JXU1	4;4;3	4;4;3	4;4;3	Protein Shroom1	SHROOM1	tr|A6NN40|A6NN40_HUMAN Protein Shroom1 OS=Homo sapiens GN=SHROOM1 PE=1 SV=1;sp|Q2M3G4|SHRM1_HUMAN Protein Shroom1 OS=Homo sapiens GN=SHROOM1 PE=1 SV=1;tr|C9JXU1|C9JXU1_HUMAN Protein Shroom1 (Fragment) OS=Homo sapiens GN=SHROOM1 PE=1 SV=1	3	4	4	4	0	0	1	0	0	0	2	2	1	0	1	2	0	0	1	0	0	0	2	2	1	0	1	2	0	0	1	0	0	0	2	2	1	0	1	2	7.4	7.4
A6NN50;O75147	A6NN50;O75147	1;1	1;1	1;1	Obscurin-like protein 1	OBSL1	tr|A6NN50|A6NN50_HUMAN Obscurin-like protein 1 OS=Homo sapiens GN=OBSL1 PE=1 SV=1;sp|O75147|OBSL1_HUMAN Obscurin-like protein 1 OS=Homo sapiens GN=OBSL1 PE=1 SV=4	2	1	1	1	0	0	1	0	0	0	0	0	0	0	0	0	0	0	1	0	0	0	0	0	0	0	0	0	0	0	1	0	0	0	0	0	0	0	0	0	0.8	0.8
A6NNI4;G8JLH6;P21926;F5GXT1	A6NNI4;G8JLH6;P21926	6;6;6;2	6;6;6;2	3;3;3;0	Tetraspanin;CD9 antigen	CD9	tr|A6NNI4|A6NNI4_HUMAN Tetraspanin OS=Homo sapiens GN=CD9 PE=1 SV=1;tr|G8JLH6|G8JLH6_HUMAN Tetraspanin (Fragment) OS=Homo sapiens GN=CD9 PE=1 SV=1;sp|P21926|CD9_HUMAN CD9 antigen OS=Homo sapiens GN=CD9 PE=1 SV=4	4	6	6	3	2	1	3	3	1	1	4	4	5	3	4	6	2	1	3	3	1	1	4	4	5	3	4	6	2	1	2	2	1	1	2	2	2	1	1	3	37.7	37.7
A6NP16;E7ERM3;Q4VCS5	A6NP16;E7ERM3;Q4VCS5	2;2;2	2;2;2	2;2;2	Angiomotin	AMOT	tr|A6NP16|A6NP16_HUMAN Angiomotin OS=Homo sapiens GN=AMOT PE=1 SV=1;tr|E7ERM3|E7ERM3_HUMAN Angiomotin OS=Homo sapiens GN=AMOT PE=1 SV=1;sp|Q4VCS5|AMOT_HUMAN Angiomotin OS=Homo sapiens GN=AMOT PE=1 SV=1	3	2	2	2	0	0	2	1	0	0	1	0	1	1	0	0	0	0	2	1	0	0	1	0	1	1	0	0	0	0	2	1	0	0	1	0	1	1	0	0	5.5	5.5
A6NP52;O60831	A6NP52;O60831	2;2	2;2	2;2	PRA1 family protein 2	PRAF2	tr|A6NP52|A6NP52_HUMAN PRA1 family protein 2 OS=Homo sapiens GN=PRAF2 PE=1 SV=1;sp|O60831|PRAF2_HUMAN PRA1 family protein 2 OS=Homo sapiens GN=PRAF2 PE=1 SV=1	2	2	2	2	0	1	1	2	0	0	0	1	0	0	0	0	0	1	1	2	0	0	0	1	0	0	0	0	0	1	1	2	0	0	0	1	0	0	0	0	12.5	12.5
A6PVN5;Q15257;Q68CR8;Q5T949;Q5T948;F6WIT2;B7ZBQ0;A6PVN6;A6PVN7;A6PVN8;C9IZ76;A6PVN9	A6PVN5;Q15257;Q68CR8;Q5T949;Q5T948;F6WIT2	6;6;5;4;4;3;2;2;1;1;1;1	6;6;5;4;4;3;2;2;1;1;1;1	6;6;5;4;4;3;2;2;1;1;1;1	Serine/threonine-protein phosphatase 2A activator	PPP2R4;DKFZp781M17165	tr|A6PVN5|A6PVN5_HUMAN Serine/threonine-protein phosphatase 2A activator OS=Homo sapiens GN=PPP2R4 PE=1 SV=1;sp|Q15257|PTPA_HUMAN Serine/threonine-protein phosphatase 2A activator OS=Homo sapiens GN=PPP2R4 PE=1 SV=3;tr|Q68CR8|Q68CR8_HUMAN Serine/threonine-	12	6	6	6	4	3	3	5	2	1	3	2	2	1	2	1	4	3	3	5	2	1	3	2	2	1	2	1	4	3	3	5	2	1	3	2	2	1	2	1	22.5	22.5
A6PVU7;A2A3M4	A6PVU7;A2A3M4	7;6	1;1	1;1		CGN	tr|A6PVU7|A6PVU7_HUMAN Cingulin (Fragment) OS=Homo sapiens GN=CGN PE=1 SV=1;tr|A2A3M4|A2A3M4_HUMAN Cingulin (Fragment) OS=Homo sapiens GN=CGN PE=1 SV=1	2	7	1	1	1	3	4	2	3	1	1	0	0	0	0	0	0	0	0	0	1	1	0	0	0	0	0	0	0	0	0	0	1	1	0	0	0	0	0	0	33.3	3.8
A6XND1;A6XND0;P17936;H0Y5K2;B3KWK7;C9JMX4;H0Y485	A6XND1;A6XND0;P17936;H0Y5K2;B3KWK7;C9JMX4;H0Y485	9;9;9;6;6;5;5	9;9;9;6;6;5;5	9;9;9;6;6;5;5	Insulin-like growth factor-binding protein 3	IGFBP3	tr|A6XND1|A6XND1_HUMAN Insulin-like growth factor binding protein 3 isoform b OS=Homo sapiens GN=IGFBP3 PE=1 SV=1;tr|A6XND0|A6XND0_HUMAN Insulin-like growth factor binding protein 3 OS=Homo sapiens GN=IGFBP3 PE=1 SV=1;sp|P17936|IBP3_HUMAN Insulin-like grow	7	9	9	9	1	0	0	0	3	3	0	0	4	1	1	0	1	0	0	0	3	3	0	0	4	1	1	0	1	0	0	0	3	3	0	0	4	1	1	0	51.7	51.7
H0YCW2;S4R3B3;H7C453;S4R3U7;H7BZ52;S4R3H3;S4R393;S4R410;A7E2V4	H0YCW2;S4R3B3;H7C453;S4R3U7;H7BZ52;S4R3H3;S4R393;S4R410;A7E2V4	1;1;1;1;1;1;1;1;1	1;1;1;1;1;1;1;1;1	1;1;1;1;1;1;1;1;1	Zinc finger SWIM domain-containing protein 8	ZSWIM8	tr|H0YCW2|H0YCW2_HUMAN Zinc finger SWIM domain-containing protein 8 (Fragment) OS=Homo sapiens GN=ZSWIM8 PE=1 SV=1;tr|S4R3B3|S4R3B3_HUMAN Zinc finger SWIM domain-containing protein 8 (Fragment) OS=Homo sapiens GN=ZSWIM8 PE=1 SV=1;tr|H7C453|H7C453_HUMAN Zin	9	1	1	1	0	0	0	0	0	0	1	0	1	0	0	0	0	0	0	0	0	0	1	0	1	0	0	0	0	0	0	0	0	0	1	0	1	0	0	0	2.7	2.7
A7KAX9;G3V174	A7KAX9;G3V174	5;4	5;4	5;4	Rho GTPase-activating protein 32	ARHGAP32	sp|A7KAX9|RHG32_HUMAN Rho GTPase-activating protein 32 OS=Homo sapiens GN=ARHGAP32 PE=1 SV=1;tr|G3V174|G3V174_HUMAN Rho GTPase-activating protein 32 OS=Homo sapiens GN=ARHGAP32 PE=1 SV=1	2	5	5	5	3	0	3	2	0	0	3	0	0	1	0	0	3	0	3	2	0	0	3	0	0	1	0	0	3	0	3	2	0	0	3	0	0	1	0	0	3.4	3.4
A8K878;P55145;H7C2D6	A8K878;P55145	15;15;3	15;15;3	15;15;3	Mesencephalic astrocyte-derived neurotrophic factor	MANF	tr|A8K878|A8K878_HUMAN Mesencephalic astrocyte-derived neurotrophic factor OS=Homo sapiens GN=MANF PE=1 SV=1;sp|P55145|MANF_HUMAN Mesencephalic astrocyte-derived neurotrophic factor OS=Homo sapiens GN=MANF PE=1 SV=3	3	15	15	15	5	9	4	6	6	6	7	10	4	4	10	11	5	9	4	6	6	6	7	10	4	4	10	11	5	9	4	6	6	6	7	10	4	4	10	11	58.9	58.9
A8K968;B2RB02;A0A0J9YY18;A0A0J9YW31;A0A0J9YWN0;A0A0J9YWE1;A0A0J9YWS4	A8K968;B2RB02;A0A0J9YY18	33;22;18;15;8;8;8	33;22;18;15;8;8;8	8;8;4;4;4;4;4		EPB41L3	tr|A8K968|A8K968_HUMAN Band 4.1-like protein 3 OS=Homo sapiens GN=EPB41L3 PE=1 SV=1;tr|B2RB02|B2RB02_HUMAN Band 4.1-like protein 3 OS=Homo sapiens GN=EPB41L3 PE=1 SV=1;tr|A0A0J9YY18|A0A0J9YY18_HUMAN Band 4.1-like protein 3 (Fragment) OS=Homo sapiens GN=EPB	7	33	33	8	26	16	21	14	13	5	14	5	3	4	2	11	26	16	21	14	13	5	14	5	3	4	2	11	5	3	4	1	3	1	1	1	0	0	0	1	47.2	47.2
A8MQ02;H0Y8L4;H0Y7R8;H0Y8U8;F8W9I4;E9PFY5;H0Y9I0	A8MQ02	39;10;8;5;5;5;1	39;10;8;5;5;5;1	1;0;0;0;1;1;0		MLLT4	tr|A8MQ02|A8MQ02_HUMAN Afadin OS=Homo sapiens GN=MLLT4 PE=1 SV=2	7	39	39	1	10	14	12	16	6	9	20	16	11	11	12	17	10	14	12	16	6	9	20	16	11	11	12	17	0	1	0	0	0	0	0	1	0	0	0	1	27.7	27.7
A8MQB8;G3V0J0;A0A087WXI3;R9WNI0;Q06787;G8JLE9;A0A087WY29;Q8IXW7;A0A087WWR6	A8MQB8;G3V0J0;A0A087WXI3;R9WNI0;Q06787;G8JLE9	6;6;5;5;5;4;2;2;1	5;5;5;4;4;4;2;2;1	5;5;5;4;4;4;2;2;1	Fragile X mental retardation protein 1	FMR1	tr|A8MQB8|A8MQB8_HUMAN Fragile X mental retardation protein 1 OS=Homo sapiens GN=FMR1 PE=1 SV=1;tr|G3V0J0|G3V0J0_HUMAN Fragile X mental retardation 1, isoform CRA_e OS=Homo sapiens GN=FMR1 PE=1 SV=1;tr|A0A087WXI3|A0A087WXI3_HUMAN Fragile X mental retardati	9	6	5	5	2	2	1	2	2	0	4	1	3	2	3	1	1	1	0	1	1	0	3	0	2	1	2	0	1	1	0	1	1	0	3	0	2	1	2	0	12.2	10.8
A8MRA7;I3L448;Q5TC12;H0YEW4;E9PPX6;H0YDD6;H0YD21	A8MRA7;I3L448;Q5TC12;H0YEW4	6;6;6;5;1;1;1	6;6;6;5;1;1;1	6;6;6;5;1;1;1	ATP synthase mitochondrial F1 complex assembly factor 1	ATPAF1	tr|A8MRA7|A8MRA7_HUMAN ATP synthase mitochondrial F1 complex assembly factor 1 OS=Homo sapiens GN=ATPAF1 PE=1 SV=2;tr|I3L448|I3L448_HUMAN ATP synthase mitochondrial F1 complex assembly factor 1 OS=Homo sapiens GN=ATPAF1 PE=1 SV=1;sp|Q5TC12|ATPF1_HUMAN ATP	7	6	6	6	0	0	0	0	0	1	4	2	3	2	1	1	0	0	0	0	0	1	4	2	3	2	1	1	0	0	0	0	0	1	4	2	3	2	1	1	21.6	21.6
A8MSI8;D6RAR2;D6RFL2;J3KTA2	A8MSI8	3;1;1;1	3;1;1;1	3;1;1;1	LYR motif-containing protein 9	LYRM9	sp|A8MSI8|LYRM9_HUMAN LYR motif-containing protein 9 OS=Homo sapiens GN=LYRM9 PE=3 SV=2	4	3	3	3	0	0	0	0	0	0	0	2	1	0	2	2	0	0	0	0	0	0	0	2	1	0	2	2	0	0	0	0	0	0	0	2	1	0	2	2	17.9	17.9
A8MST6;Q5JTW2	A8MST6;Q5JTW2	1;1	1;1	1;1	Centrosomal protein of 78 kDa	CEP78	tr|A8MST6|A8MST6_HUMAN Centrosomal protein of 78 kDa OS=Homo sapiens GN=CEP78 PE=1 SV=2;sp|Q5JTW2|CEP78_HUMAN Centrosomal protein of 78 kDa OS=Homo sapiens GN=CEP78 PE=1 SV=1	2	1	1	1	0	0	0	0	0	0	0	0	0	0	1	0	0	0	0	0	0	0	0	0	0	0	1	0	0	0	0	0	0	0	0	0	0	0	1	0	3.3	3.3
J3QLE5;A8MT02;P63162;P14678;J3KRY3;S4R3P3	J3QLE5;A8MT02;P63162;P14678;J3KRY3;S4R3P3	9;9;9;9;5;5	9;9;9;9;5;5	9;9;9;9;5;5	Small nuclear ribonucleoprotein-associated protein N;Small nuclear ribonucleoprotein-associated proteins B and B	SNRPN;SNRPB	tr|J3QLE5|J3QLE5_HUMAN Small nuclear ribonucleoprotein-associated protein N (Fragment) OS=Homo sapiens GN=SNRPN PE=1 SV=1;tr|A8MT02|A8MT02_HUMAN Small nuclear ribonucleoprotein-associated proteins B and B OS=Homo sapiens GN=SNRPB PE=1 SV=3;sp|P63162|RSMN_	6	9	9	9	7	2	6	5	2	4	6	5	7	7	3	3	7	2	6	5	2	4	6	5	7	7	3	3	7	2	6	5	2	4	6	5	7	7	3	3	37.3	37.3
H3BQG3;A8MT40;Q8NCN5	H3BQG3;A8MT40;Q8NCN5	1;1;1	1;1;1	1;1;1	Pyruvate dehydrogenase phosphatase regulatory subunit, mitochondrial	PDPR	tr|H3BQG3|H3BQG3_HUMAN Pyruvate dehydrogenase phosphatase regulatory subunit, mitochondrial OS=Homo sapiens GN=PDPR PE=1 SV=1;tr|A8MT40|A8MT40_HUMAN Pyruvate dehydrogenase phosphatase regulatory subunit, mitochondrial OS=Homo sapiens GN=PDPR PE=1 SV=2;sp|Q	3	1	1	1	0	0	0	0	0	0	0	0	0	1	0	0	0	0	0	0	0	0	0	0	0	1	0	0	0	0	0	0	0	0	0	0	0	1	0	0	2.4	2.4
A8MUA9;A8MU27;P55854	A8MUA9;A8MU27;P55854	3;3;3	1;1;1	1;1;1	Small ubiquitin-related modifier 3	SUMO3	tr|A8MUA9|A8MUA9_HUMAN SMT3 suppressor of mif two 3 homolog 3 (Yeast), isoform CRA_d OS=Homo sapiens GN=SUMO3 PE=1 SV=1;tr|A8MU27|A8MU27_HUMAN Small ubiquitin-related modifier 3 OS=Homo sapiens GN=SUMO3 PE=1 SV=1;sp|P55854|SUMO3_HUMAN Small ubiquitin-relat	3	3	1	1	1	2	1	2	2	2	1	2	2	2	2	1	0	0	0	1	0	0	0	0	1	1	0	0	0	0	0	1	0	0	0	0	1	1	0	0	20	9.6
F8WDX0;F8WB12;F8WDS8;C9J0U9;D3YTH5;A8MUM1;Q53HC9	F8WDX0;F8WB12;F8WDS8;C9J0U9;D3YTH5;A8MUM1;Q53HC9	1;1;1;1;1;1;1	1;1;1;1;1;1;1	1;1;1;1;1;1;1	Protein TSSC1	TSSC1	tr|F8WDX0|F8WDX0_HUMAN Protein TSSC1 OS=Homo sapiens GN=TSSC1 PE=1 SV=1;tr|F8WB12|F8WB12_HUMAN Protein TSSC1 OS=Homo sapiens GN=TSSC1 PE=1 SV=1;tr|F8WDS8|F8WDS8_HUMAN Protein TSSC1 OS=Homo sapiens GN=TSSC1 PE=1 SV=1;tr|C9J0U9|C9J0U9_HUMAN Protein TSSC1 (Fr	7	1	1	1	0	0	0	0	0	0	0	1	0	0	0	0	0	0	0	0	0	0	0	1	0	0	0	0	0	0	0	0	0	0	0	1	0	0	0	0	22.4	22.4
H7BY10;K7ERT8;A8MUS3;P62750;K7EJV9;K7EMA7	H7BY10;K7ERT8;A8MUS3;P62750;K7EJV9;K7EMA7	13;13;13;13;12;7	13;13;13;13;12;7	13;13;13;13;12;7	60S ribosomal protein L23a	RPL23A	tr|H7BY10|H7BY10_HUMAN 60S ribosomal protein L23a (Fragment) OS=Homo sapiens GN=RPL23A PE=1 SV=1;tr|K7ERT8|K7ERT8_HUMAN 60S ribosomal protein L23a (Fragment) OS=Homo sapiens GN=RPL23A PE=1 SV=1;tr|A8MUS3|A8MUS3_HUMAN 60S ribosomal protein L23a OS=Homo sapi	6	13	13	13	8	2	10	8	3	2	9	6	9	6	6	4	8	2	10	8	3	2	9	6	9	6	6	4	8	2	10	8	3	2	9	6	9	6	6	4	50.6	50.6
A8MV73;Q6VMQ6;F5H3C4;F5GZ98;F5H6X8;F5H221;F8WE35;F5H8I0;F5H592;F5H2W9;F5H2H9;F5GZ10;F5H502;F5H1K9	A8MV73;Q6VMQ6	3;3;1;1;1;1;1;1;1;1;1;1;1;1	3;3;1;1;1;1;1;1;1;1;1;1;1;1	3;3;1;1;1;1;1;1;1;1;1;1;1;1	Activating transcription factor 7-interacting protein 1	ATF7IP	tr|A8MV73|A8MV73_HUMAN Activating transcription factor 7-interacting protein 1 (Fragment) OS=Homo sapiens GN=ATF7IP PE=1 SV=2;sp|Q6VMQ6|MCAF1_HUMAN Activating transcription factor 7-interacting protein 1 OS=Homo sapiens GN=ATF7IP PE=1 SV=3	14	3	3	3	0	1	1	1	1	0	1	0	1	1	1	0	0	1	1	1	1	0	1	0	1	1	1	0	0	1	1	1	1	0	1	0	1	1	1	0	8.2	8.2
P62308;A8MWD9;Q49AN9;F5H013;C9JVQ0	P62308;A8MWD9;Q49AN9;F5H013;C9JVQ0	2;2;1;1;1	2;2;1;1;1	2;2;1;1;1	Small nuclear ribonucleoprotein G;Putative small nuclear ribonucleoprotein G-like protein 15	SNRPG;SNRPGP15	sp|P62308|RUXG_HUMAN Small nuclear ribonucleoprotein G OS=Homo sapiens GN=SNRPG PE=1 SV=1;sp|A8MWD9|RUXGL_HUMAN Putative small nuclear ribonucleoprotein G-like protein 15 OS=Homo sapiens GN=SNRPGP15 PE=5 SV=2;tr|Q49AN9|Q49AN9_HUMAN SNRPG protein OS=Homo sa	5	2	2	2	0	0	0	2	0	2	0	0	0	0	1	1	0	0	0	2	0	2	0	0	0	0	1	1	0	0	0	2	0	2	0	0	0	0	1	1	27.6	27.6
A8MXB9;J3KQJ1;Q8NBJ7;E9PBT8;J3QT17;C9JL30;H7C3B2;C9J660;F8WA42;F8WEV7;F8WES7;F8WEX5;E9PG02	A8MXB9;J3KQJ1;Q8NBJ7;E9PBT8;J3QT17;C9JL30;H7C3B2;C9J660;F8WA42	7;7;7;5;5;5;5;5;4;2;2;2;2	7;7;7;5;5;5;5;5;4;2;2;2;2	7;7;7;5;5;5;5;5;4;2;2;2;2	Sulfatase-modifying factor 2	SUMF2	tr|A8MXB9|A8MXB9_HUMAN Sulfatase-modifying factor 2 OS=Homo sapiens GN=SUMF2 PE=1 SV=2;tr|J3KQJ1|J3KQJ1_HUMAN Sulfatase-modifying factor 2 OS=Homo sapiens GN=SUMF2 PE=1 SV=1;sp|Q8NBJ7|SUMF2_HUMAN Sulfatase-modifying factor 2 OS=Homo sapiens GN=SUMF2 PE=1 S	13	7	7	7	3	3	4	5	3	2	1	1	1	1	4	1	3	3	4	5	3	2	1	1	1	1	4	1	3	3	4	5	3	2	1	1	1	1	4	1	31.8	31.8
A8MXQ1;P53801;A8MZH8	A8MXQ1;P53801;A8MZH8	2;2;1	2;2;1	2;2;1	Pituitary tumor-transforming gene 1 protein-interacting protein	PTTG1IP	tr|A8MXQ1|A8MXQ1_HUMAN Pituitary tumor-transforming gene 1 protein-interacting protein OS=Homo sapiens GN=PTTG1IP PE=1 SV=1;sp|P53801|PTTG_HUMAN Pituitary tumor-transforming gene 1 protein-interacting protein OS=Homo sapiens GN=PTTG1IP PE=1 SV=1;tr|A8MZH8|	3	2	2	2	1	0	0	2	0	0	2	1	0	1	0	0	1	0	0	2	0	0	2	1	0	1	0	0	1	0	0	2	0	0	2	1	0	1	0	0	18.9	18.9
A8MXV4	A8MXV4	3	3	3	Nucleoside diphosphate-linked moiety X motif 19, mitochondrial	NUDT19	sp|A8MXV4|NUD19_HUMAN Nucleoside diphosphate-linked moiety X motif 19 OS=Homo sapiens GN=NUDT19 PE=1 SV=1	1	3	3	3	2	0	0	0	0	0	0	0	0	2	0	0	2	0	0	0	0	0	0	0	0	2	0	0	2	0	0	0	0	0	0	0	0	2	0	0	10.1	10.1
A9IYQ1	A9IYQ1	8	1	1		PDS5B	tr|A9IYQ1|A9IYQ1_HUMAN Sister chromatid cohesion protein PDS5 homolog B (Fragment) OS=Homo sapiens GN=PDS5B PE=1 SV=1	1	8	1	1	0	2	4	3	0	0	2	2	1	3	2	1	0	0	0	0	0	0	0	0	0	1	0	0	0	0	0	0	0	0	0	0	0	1	0	0	28.1	4
A9Z1X7;Q8IYB3;E9PCT1;M0R088;M0R1E7;M0QXG5	A9Z1X7;Q8IYB3;E9PCT1;M0R088	14;13;12;11;2;1	14;13;12;11;2;1	14;13;12;11;2;1	Serine/arginine repetitive matrix protein 1	SRRM1	tr|A9Z1X7|A9Z1X7_HUMAN Serine/arginine repetitive matrix protein 1 OS=Homo sapiens GN=SRRM1 PE=1 SV=1;sp|Q8IYB3|SRRM1_HUMAN Serine/arginine repetitive matrix protein 1 OS=Homo sapiens GN=SRRM1 PE=1 SV=2;tr|E9PCT1|E9PCT1_HUMAN Serine/arginine repetitive mat	6	14	14	14	6	0	9	10	0	1	8	1	11	10	1	1	6	0	9	10	0	1	8	1	11	10	1	1	6	0	9	10	0	1	8	1	11	10	1	1	17.2	17.2
B0QY16;Q6ICG6	B0QY16;Q6ICG6	2;2	2;2	2;2	Uncharacterized protein KIAA0930	KIAA0930	tr|B0QY16|B0QY16_HUMAN Uncharacterized protein KIAA0930 (Fragment) OS=Homo sapiens GN=KIAA0930 PE=1 SV=1;sp|Q6ICG6|K0930_HUMAN Uncharacterized protein KIAA0930 OS=Homo sapiens GN=KIAA0930 PE=1 SV=1	2	2	2	2	0	0	0	1	0	0	1	0	0	0	0	0	0	0	0	1	0	0	1	0	0	0	0	0	0	0	0	1	0	0	1	0	0	0	0	0	12.5	12.5
B0QY95;Q9NQG6	B0QY95;Q9NQG6	1;1	1;1	1;1	Mitochondrial dynamics protein MID51	MIEF1	tr|B0QY95|B0QY95_HUMAN Mitochondrial dynamics protein MID51 OS=Homo sapiens GN=MIEF1 PE=1 SV=1;sp|Q9NQG6|MID51_HUMAN Mitochondrial dynamics protein MID51 OS=Homo sapiens GN=MIEF1 PE=1 SV=1	2	1	1	1	0	0	1	1	0	0	1	0	1	1	0	0	0	0	1	1	0	0	1	0	1	1	0	0	0	0	1	1	0	0	1	0	1	1	0	0	2.1	2.1
B0QYA5;O15371;B0QYA8;B0QYA6	B0QYA5;O15371;B0QYA8;B0QYA6	6;6;4;4	6;6;4;4	5;5;4;4	Eukaryotic translation initiation factor 3 subunit D	EIF3D	tr|B0QYA5|B0QYA5_HUMAN Eukaryotic translation initiation factor 3 subunit D (Fragment) OS=Homo sapiens GN=EIF3D PE=1 SV=1;sp|O15371|EIF3D_HUMAN Eukaryotic translation initiation factor 3 subunit D OS=Homo sapiens GN=EIF3D PE=1 SV=1;tr|B0QYA8|B0QYA8_HUMAN E	4	6	6	5	1	1	4	3	1	0	5	1	4	4	1	0	1	1	4	3	1	0	5	1	4	4	1	0	0	0	3	2	0	0	4	0	3	3	1	0	25.7	25.7
B0QYK0;Q01844;A0A0D9SFL3;C9JGE3;F8WC90	B0QYK0;Q01844;A0A0D9SFL3;C9JGE3	9;9;8;8;1	9;9;8;8;1	3;3;2;2;1	RNA-binding protein EWS	EWSR1	tr|B0QYK0|B0QYK0_HUMAN RNA-binding protein EWS OS=Homo sapiens GN=EWSR1 PE=1 SV=1;sp|Q01844|EWS_HUMAN RNA-binding protein EWS OS=Homo sapiens GN=EWSR1 PE=1 SV=1;tr|A0A0D9SFL3|A0A0D9SFL3_HUMAN RNA-binding protein EWS OS=Homo sapiens GN=EWSR1 PE=1 SV=1;tr|C9	5	9	9	3	4	4	5	6	4	5	6	5	5	6	6	5	4	4	5	6	4	5	6	5	5	6	6	5	1	1	1	1	1	1	1	1	1	2	2	1	16	16
H3BQQ9;B0QYN7;P63279;H3BPC4;H3BRD1	H3BQQ9;B0QYN7;P63279;H3BPC4	6;6;6;5;1	6;6;6;5;1	6;6;6;5;1	SUMO-conjugating enzyme UBC9	UBE2I	tr|H3BQQ9|H3BQQ9_HUMAN SUMO-conjugating enzyme (Fragment) OS=Homo sapiens GN=UBE2I PE=1 SV=1;tr|B0QYN7|B0QYN7_HUMAN SUMO-conjugating enzyme OS=Homo sapiens GN=UBE2I PE=1 SV=1;sp|P63279|UBC9_HUMAN SUMO-conjugating enzyme UBC9 OS=Homo sapiens GN=UBE2I PE=1 S	5	6	6	6	2	1	4	3	0	1	3	4	2	4	1	1	2	1	4	3	0	1	3	4	2	4	1	1	2	1	4	3	0	1	3	4	2	4	1	1	45.3	45.3
B0QYP3;O95931	B0QYP3;O95931	1;1	1;1	1;1	Chromobox protein homolog 7	CBX7	tr|B0QYP3|B0QYP3_HUMAN Chromobox protein homolog 7 (Fragment) OS=Homo sapiens GN=CBX7 PE=1 SV=1;sp|O95931|CBX7_HUMAN Chromobox protein homolog 7 OS=Homo sapiens GN=CBX7 PE=1 SV=1	2	1	1	1	0	0	0	0	0	0	0	1	0	0	0	0	0	0	0	0	0	0	0	1	0	0	0	0	0	0	0	0	0	0	0	1	0	0	0	0	15.7	15.7
B0QYS6;B0QYS7;P19484;B1AKB5;B1AKB1;B1AKB2;B1AKB4	B0QYS6;B0QYS7;P19484;B1AKB5	3;3;3;2;1;1;1	3;3;3;2;1;1;1	2;2;2;1;1;1;1	Transcription factor EB	TFEB	tr|B0QYS6|B0QYS6_HUMAN Transcription factor EB OS=Homo sapiens GN=TFEB PE=1 SV=1;tr|B0QYS7|B0QYS7_HUMAN Transcription factor EB OS=Homo sapiens GN=TFEB PE=1 SV=1;sp|P19484|TFEB_HUMAN Transcription factor EB OS=Homo sapiens GN=TFEB PE=1 SV=3;tr|B1AKB5|B1AKB	7	3	3	2	1	0	0	0	0	0	2	0	0	0	1	0	1	0	0	0	0	0	2	0	0	0	1	0	1	0	0	0	0	0	2	0	0	0	0	0	10.6	10.6
B0QZ18;Q99829;H0Y524;A6PVH9;F2Z2V0	B0QZ18;Q99829;H0Y524;A6PVH9;F2Z2V0	2;2;1;1;1	2;2;1;1;1	2;2;1;1;1	Copine-1	CPNE1	tr|B0QZ18|B0QZ18_HUMAN Copine-1 OS=Homo sapiens GN=CPNE1 PE=1 SV=1;sp|Q99829|CPNE1_HUMAN Copine-1 OS=Homo sapiens GN=CPNE1 PE=1 SV=1;tr|H0Y524|H0Y524_HUMAN Copine-1 (Fragment) OS=Homo sapiens GN=CPNE1 PE=1 SV=1;tr|A6PVH9|A6PVH9_HUMAN Copine-1 OS=Homo sapie	5	2	2	2	0	0	1	1	0	1	1	1	0	0	0	0	0	0	1	1	0	1	1	1	0	0	0	0	0	0	1	1	0	1	1	1	0	0	0	0	5.9	5.9
B0YIW2;P02656	B0YIW2;P02656	6;6	6;6	6;6	Apolipoprotein C-III	APOC3	tr|B0YIW2|B0YIW2_HUMAN Apolipoprotein C-III OS=Homo sapiens GN=APOC3 PE=1 SV=1;sp|P02656|APOC3_HUMAN Apolipoprotein C-III OS=Homo sapiens GN=APOC3 PE=1 SV=1	2	6	6	6	4	2	3	3	3	2	3	2	2	4	3	4	4	2	3	3	3	2	3	2	2	4	3	4	4	2	3	3	3	2	3	2	2	4	3	4	36.8	36.8
B0YIW6;P48444;Q6P1Q5	B0YIW6;P48444	10;10;1	10;10;1	10;10;1	Coatomer subunit delta	ARCN1	tr|B0YIW6|B0YIW6_HUMAN Archain 1, isoform CRA_a OS=Homo sapiens GN=ARCN1 PE=1 SV=1;sp|P48444|COPD_HUMAN Coatomer subunit delta OS=Homo sapiens GN=ARCN1 PE=1 SV=1	3	10	10	10	2	1	4	6	0	1	4	1	4	2	1	2	2	1	4	6	0	1	4	1	4	2	1	2	2	1	4	6	0	1	4	1	4	2	1	2	20.3	20.3
B1AH77;B1AH80;P15153;B1AH78	B1AH77;B1AH80;P15153;B1AH78	7;7;7;5	3;3;3;3	3;3;3;3	Ras-related C3 botulinum toxin substrate 2	RAC2	tr|B1AH77|B1AH77_HUMAN Ras-related C3 botulinum toxin substrate 2 OS=Homo sapiens GN=RAC2 PE=1 SV=1;tr|B1AH80|B1AH80_HUMAN Ras-related C3 botulinum toxin substrate 2 OS=Homo sapiens GN=RAC2 PE=1 SV=1;sp|P15153|RAC2_HUMAN Ras-related C3 botulinum toxin subs	4	7	3	3	3	2	3	6	2	1	3	3	4	2	2	2	0	0	0	3	0	0	0	1	0	0	0	0	0	0	0	3	0	0	0	1	0	0	0	0	41.9	19.6
B1AHA8;P09601	B1AHA8;P09601	6;6	6;6	6;6	Heme oxygenase 1	HMOX1	tr|B1AHA8|B1AHA8_HUMAN Heme oxygenase 1 (Fragment) OS=Homo sapiens GN=HMOX1 PE=1 SV=1;sp|P09601|HMOX1_HUMAN Heme oxygenase 1 OS=Homo sapiens GN=HMOX1 PE=1 SV=1	2	6	6	6	3	0	3	5	0	0	0	0	0	0	0	0	3	0	3	5	0	0	0	0	0	0	0	0	3	0	3	5	0	0	0	0	0	0	0	0	39.6	39.6
B1AHD1;P55769	B1AHD1;P55769	11;11	11;11	11;11	NHP2-like protein 1;NHP2-like protein 1, N-terminally processed	NHP2L1	tr|B1AHD1|B1AHD1_HUMAN NHP2-like protein 1 OS=Homo sapiens GN=SNU13 PE=1 SV=1;sp|P55769|NH2L1_HUMAN NHP2-like protein 1 OS=Homo sapiens GN=SNU13 PE=1 SV=3	2	11	11	11	4	5	5	7	5	5	5	6	6	6	9	5	4	5	5	7	5	5	5	6	6	6	9	5	4	5	5	7	5	5	5	6	6	6	9	5	52.3	52.3
B1AHE3;Q9UBB4	B1AHE3;Q9UBB4	2;2	2;2	2;2	Ataxin-10	ATXN10	tr|B1AHE3|B1AHE3_HUMAN Ataxin-10 OS=Homo sapiens GN=ATXN10 PE=1 SV=1;sp|Q9UBB4|ATX10_HUMAN Ataxin-10 OS=Homo sapiens GN=ATXN10 PE=1 SV=1	2	2	2	2	1	1	1	1	0	0	1	0	1	2	0	0	1	1	1	1	0	0	1	0	1	2	0	0	1	1	1	1	0	0	1	0	1	2	0	0	22.2	22.2
B1AHL2;H7C1M6	B1AHL2	20;4	2;0	2;0	Fibulin-1	FBLN1	tr|B1AHL2|B1AHL2_HUMAN Fibulin-1 OS=Homo sapiens GN=FBLN1 PE=1 SV=1	2	20	2	2	9	14	9	14	14	16	9	15	5	8	9	9	1	0	1	2	0	1	1	1	0	1	0	1	1	0	1	2	0	1	1	1	0	1	0	1	28.7	5.4
B1AJQ6;Q86Y82	B1AJQ6;Q86Y82	12;12	12;12	12;12	Syntaxin-12	STX12	tr|B1AJQ6|B1AJQ6_HUMAN Syntaxin-12 (Fragment) OS=Homo sapiens GN=STX12 PE=1 SV=2;sp|Q86Y82|STX12_HUMAN Syntaxin-12 OS=Homo sapiens GN=STX12 PE=1 SV=1	2	12	12	12	5	4	5	5	5	5	5	6	5	5	6	9	5	4	5	5	5	5	5	6	5	5	6	9	5	4	5	5	5	5	5	6	5	5	6	9	53	53
B1AJU2;E2QRE5;Q9Y228	B1AJU2;E2QRE5;Q9Y228	1;1;1	1;1;1	1;1;1	TRAF3-interacting JNK-activating modulator	TRAF3IP3	tr|B1AJU2|B1AJU2_HUMAN TRAF3-interacting JNK-activating modulator OS=Homo sapiens GN=TRAF3IP3 PE=1 SV=1;tr|E2QRE5|E2QRE5_HUMAN TRAF3-interacting JNK-activating modulator OS=Homo sapiens GN=TRAF3IP3 PE=1 SV=1;sp|Q9Y228|T3JAM_HUMAN TRAF3-interacting JNK-acti	3	1	1	1	0	0	0	0	0	0	1	0	0	0	0	0	0	0	0	0	0	0	1	0	0	0	0	0	0	0	0	0	0	0	1	0	0	0	0	0	13.2	13.2
B1AJY7;O75832;B1AJY5	B1AJY7;O75832;B1AJY5	4;4;3	4;4;3	4;4;3	26S proteasome non-ATPase regulatory subunit 10	PSMD10	tr|B1AJY7|B1AJY7_HUMAN 26S proteasome non-ATPase regulatory subunit 10 OS=Homo sapiens GN=PSMD10 PE=1 SV=1;sp|O75832|PSD10_HUMAN 26S proteasome non-ATPase regulatory subunit 10 OS=Homo sapiens GN=PSMD10 PE=1 SV=1;tr|B1AJY5|B1AJY5_HUMAN 26S proteasome non-A	3	4	4	4	3	0	1	2	0	0	1	0	1	1	0	0	3	0	1	2	0	0	1	0	1	1	0	0	3	0	1	2	0	0	1	0	1	1	0	0	20.2	20.2
B1AK53;A0A0J9YY76;H0Y7L4;A0A0J9YWQ8;A0A0A0MSQ4	B1AK53	4;1;1;1;1	4;1;1;1;1	4;1;1;1;1	Espin	ESPN	sp|B1AK53|ESPN_HUMAN Espin OS=Homo sapiens GN=ESPN PE=1 SV=1	5	4	4	4	3	0	2	1	2	0	0	0	0	1	0	0	3	0	2	1	2	0	0	0	0	1	0	0	3	0	2	1	2	0	0	0	0	1	0	0	3.7	3.7
B1AK87;B1AK88	B1AK87;B1AK88	19;19	19;19	4;4		CAPZB	tr|B1AK87|B1AK87_HUMAN Capping protein (Actin filament) muscle Z-line, beta, isoform CRA_a OS=Homo sapiens GN=CAPZB PE=1 SV=1;tr|B1AK88|B1AK88_HUMAN Capping protein (Actin filament) muscle Z-line, beta, isoform CRA_d OS=Homo sapiens GN=CAPZB PE=1 SV=1	2	19	19	4	12	6	13	10	5	4	9	9	8	9	5	8	12	6	13	10	5	4	9	9	8	9	5	8	2	0	2	1	0	0	0	0	1	0	0	1	60	60
B1AKJ5;O43847;F5H7V1;A0A087WYK8;H0Y5G9;G3V1R5	B1AKJ5;O43847;F5H7V1;A0A087WYK8	3;3;2;2;1;1	3;3;2;2;1;1	3;3;2;2;1;1	Nardilysin	NRD1	tr|B1AKJ5|B1AKJ5_HUMAN Nardilysin OS=Homo sapiens GN=NRDC PE=1 SV=1;sp|O43847|NRDC_HUMAN Nardilysin OS=Homo sapiens GN=NRDC PE=1 SV=2;tr|F5H7V1|F5H7V1_HUMAN Nardilysin OS=Homo sapiens GN=NRDC PE=1 SV=2;tr|A0A087WYK8|A0A087WYK8_HUMAN Nardilysin OS=Homo sapi	6	3	3	3	1	0	2	2	0	0	3	0	2	2	0	0	1	0	2	2	0	0	3	0	2	2	0	0	1	0	2	2	0	0	3	0	2	2	0	0	2.7	2.7
B1AKN3;Q9P2R6;D6RA28	B1AKN3;Q9P2R6;D6RA28	2;2;1	2;2;1	2;2;1	Arginine-glutamic acid dipeptide repeats protein	RERE	tr|B1AKN3|B1AKN3_HUMAN Arginine-glutamic acid dipeptide (RE) repeats, isoform CRA_b OS=Homo sapiens GN=RERE PE=1 SV=1;sp|Q9P2R6|RERE_HUMAN Arginine-glutamic acid dipeptide repeats protein OS=Homo sapiens GN=RERE PE=1 SV=2;tr|D6RA28|D6RA28_HUMAN Arginine-gl	3	2	2	2	0	0	1	0	0	0	0	0	2	0	0	0	0	0	1	0	0	0	0	0	2	0	0	0	0	0	1	0	0	0	0	0	2	0	0	0	2.3	2.3
B1AKN5;B1AKN8;Q12857;S4R3W2;S4R3K4;B1AKN6;B1AKN7	B1AKN5;B1AKN8;Q12857;S4R3W2;S4R3K4;B1AKN6;B1AKN7	2;2;2;1;1;1;1	2;2;2;1;1;1;1	2;2;2;1;1;1;1	Nuclear factor 1;Nuclear factor 1 A-type	NFIA	tr|B1AKN5|B1AKN5_HUMAN Nuclear factor 1 OS=Homo sapiens GN=NFIA PE=1 SV=1;tr|B1AKN8|B1AKN8_HUMAN Nuclear factor 1 OS=Homo sapiens GN=NFIA PE=1 SV=1;sp|Q12857|NFIA_HUMAN Nuclear factor 1 A-type OS=Homo sapiens GN=NFIA PE=1 SV=2;tr|S4R3W2|S4R3W2_HUMAN Nuclea	7	2	2	2	0	0	2	0	0	0	0	0	1	1	0	0	0	0	2	0	0	0	0	0	1	1	0	0	0	0	2	0	0	0	0	0	1	1	0	0	8	8
B1AKZ5;Q15121	B1AKZ5;Q15121	11;11	11;11	11;11	Astrocytic phosphoprotein PEA-15	PEA15	tr|B1AKZ5|B1AKZ5_HUMAN Astrocytic phosphoprotein PEA-15 OS=Homo sapiens GN=PEA15 PE=1 SV=1;sp|Q15121|PEA15_HUMAN Astrocytic phosphoprotein PEA-15 OS=Homo sapiens GN=PEA15 PE=1 SV=2	2	11	11	11	4	5	5	6	2	4	5	5	5	5	4	5	4	5	5	6	2	4	5	5	5	5	4	5	4	5	5	6	2	4	5	5	5	5	4	5	66.7	66.7
B1AL05;Q8N983;H0Y6Y8;H0YBU8;M0R051	B1AL05;Q8N983;H0Y6Y8;H0YBU8	11;11;10;8;2	11;11;10;8;2	11;11;10;8;2	39S ribosomal protein L43, mitochondrial	MRPL43	tr|B1AL05|B1AL05_HUMAN 39S ribosomal protein L43, mitochondrial OS=Homo sapiens GN=MRPL43 PE=1 SV=1;sp|Q8N983|RM43_HUMAN 39S ribosomal protein L43, mitochondrial OS=Homo sapiens GN=MRPL43 PE=1 SV=1;tr|H0Y6Y8|H0Y6Y8_HUMAN 39S ribosomal protein L43, mitochon	5	11	11	11	4	1	3	2	3	3	8	7	5	4	7	6	4	1	3	2	3	3	8	7	5	4	7	6	4	1	3	2	3	3	8	7	5	4	7	6	69.6	69.6
B1AL69;Q7L3B6	B1AL69;Q7L3B6	2;2	2;2	2;2	Hsp90 co-chaperone Cdc37-like 1	CDC37L1	tr|B1AL69|B1AL69_HUMAN Hsp90 co-chaperone Cdc37-like 1 OS=Homo sapiens GN=CDC37L1 PE=1 SV=1;sp|Q7L3B6|CD37L_HUMAN Hsp90 co-chaperone Cdc37-like 1 OS=Homo sapiens GN=CDC37L1 PE=1 SV=1	2	2	2	2	0	0	1	1	0	1	0	0	0	0	0	0	0	0	1	1	0	1	0	0	0	0	0	0	0	0	1	1	0	1	0	0	0	0	0	0	13	13
B1ALC2;B5MDS3;Q5T7W0	B1ALC2;B5MDS3;Q5T7W0	1;1;1	1;1;1	1;1;1	Zinc finger protein 618	ZNF618	tr|B1ALC2|B1ALC2_HUMAN Zinc finger protein 618 (Fragment) OS=Homo sapiens GN=ZNF618 PE=1 SV=7;tr|B5MDS3|B5MDS3_HUMAN Zinc finger protein 618 (Fragment) OS=Homo sapiens GN=ZNF618 PE=1 SV=2;sp|Q5T7W0|ZN618_HUMAN Zinc finger protein 618 OS=Homo sapiens GN=ZNF	3	1	1	1	0	0	0	0	0	0	0	1	0	0	0	0	0	0	0	0	0	0	0	1	0	0	0	0	0	0	0	0	0	0	0	1	0	0	0	0	6.6	6.6
B1ALC3;Q96FN5;R4GN27	B1ALC3;Q96FN5;R4GN27	2;2;1	2;2;1	2;2;1	Kinesin-like protein;Kinesin-like protein KIF12	KIF12	tr|B1ALC3|B1ALC3_HUMAN Kinesin-like protein OS=Homo sapiens GN=KIF12 PE=1 SV=1;sp|Q96FN5|KIF12_HUMAN Kinesin-like protein KIF12 OS=Homo sapiens GN=KIF12 PE=1 SV=3;tr|R4GN27|R4GN27_HUMAN Kinesin-like protein OS=Homo sapiens GN=KIF12 PE=1 SV=1	3	2	2	2	1	0	2	1	0	0	0	0	2	0	0	0	1	0	2	1	0	0	0	0	2	0	0	0	1	0	2	1	0	0	0	0	2	0	0	0	4.5	4.5
B1ALH6;O14832;C9JR86;C9IYS5	B1ALH6;O14832;C9JR86	9;9;5;4	9;9;5;4	9;9;5;4	Phytanoyl-CoA dioxygenase, peroxisomal	PHYH	tr|B1ALH6|B1ALH6_HUMAN Phytanoyl-CoA dioxygenase, peroxisomal OS=Homo sapiens GN=PHYH PE=1 SV=1;sp|O14832|PAHX_HUMAN Phytanoyl-CoA dioxygenase, peroxisomal OS=Homo sapiens GN=PHYH PE=1 SV=1;tr|C9JR86|C9JR86_HUMAN Phytanoyl-CoA dioxygenase, peroxisomal (Fra	4	9	9	9	7	0	4	2	2	0	5	0	1	1	1	1	7	0	4	2	2	0	5	0	1	1	1	1	7	0	4	2	2	0	5	0	1	1	1	1	35.2	35.2
B1ALK7;E9PDQ5;Q14155;E7EUY6;F6SJA5;C9JAD7;C9JDI6;B1ANY6;E7EU80	B1ALK7;E9PDQ5;Q14155	11;8;8;5;2;1;1;1;1	11;8;8;5;2;1;1;1;1	8;5;5;4;1;1;1;1;1	Rho guanine nucleotide exchange factor 7	ARHGEF7	tr|B1ALK7|B1ALK7_HUMAN Rho guanine nucleotide exchange factor 7 OS=Homo sapiens GN=ARHGEF7 PE=1 SV=1;tr|E9PDQ5|E9PDQ5_HUMAN Rho guanine nucleotide exchange factor 7 OS=Homo sapiens GN=ARHGEF7 PE=1 SV=1;sp|Q14155|ARHG7_HUMAN Rho guanine nucleotide exchange	9	11	11	8	2	4	3	3	2	2	6	3	5	6	3	4	2	4	3	3	2	2	6	3	5	6	3	4	1	2	1	3	1	1	3	1	3	4	1	2	23.5	23.5
H0Y5C0;B1ALU1;B1ALU3;O95490;H0Y3V3	H0Y5C0;B1ALU1;B1ALU3;O95490;H0Y3V3	3;3;3;3;2	3;3;3;3;2	3;3;3;3;2	Latrophilin-2	ADGRL2;LPHN2	tr|H0Y5C0|H0Y5C0_HUMAN Adhesion G protein-coupled receptor L2 (Fragment) OS=Homo sapiens GN=ADGRL2 PE=1 SV=1;tr|B1ALU1|B1ALU1_HUMAN Adhesion G protein-coupled receptor L2 OS=Homo sapiens GN=ADGRL2 PE=1 SV=1;tr|B1ALU3|B1ALU3_HUMAN Adhesion G protein-coupled	5	3	3	3	0	0	1	1	0	1	2	0	2	2	0	0	0	0	1	1	0	1	2	0	2	2	0	0	0	0	1	1	0	1	2	0	2	2	0	0	3	3
B1ALY0;C9JA33;Q8IXS6;C9JZH4	B1ALY0;C9JA33;Q8IXS6;C9JZH4	4;3;3;2	4;3;3;2	4;3;3;2	Paralemmin-2	PALM2-AKAP2;PALM2	tr|B1ALY0|B1ALY0_HUMAN Protein PALM2-AKAP2 (Fragment) OS=Homo sapiens GN=PALM2-AKAP2 PE=1 SV=1;tr|C9JA33|C9JA33_HUMAN Paralemmin-2 OS=Homo sapiens GN=PALM2 PE=1 SV=1;sp|Q8IXS6|PALM2_HUMAN Paralemmin-2 OS=Homo sapiens GN=PALM2 PE=1 SV=3;tr|C9JZH4|C9JZH4_HUM	4	4	4	4	1	0	0	0	0	0	1	3	0	0	0	0	1	0	0	0	0	0	1	3	0	0	0	0	1	0	0	0	0	0	1	3	0	0	0	0	14.5	14.5
B1AMS2;Q14141	B1AMS2;Q14141	11;11	6;6	6;6	Septin-6	SEPT6	tr|B1AMS2|B1AMS2_HUMAN Septin 6, isoform CRA_b OS=Homo sapiens GN=SEPT6 PE=1 SV=1;sp|Q14141|SEPT6_HUMAN Septin-6 OS=Homo sapiens GN=SEPT6 PE=1 SV=4	2	11	6	6	2	6	6	4	3	1	4	2	4	4	4	1	2	6	5	3	3	1	3	2	1	2	4	1	2	6	5	3	3	1	3	2	1	2	4	1	24.1	12.5
R4GNH9;R4GMQ7;B1AMU7;B1AMU3;B1AMU4;Q9Y3B2	R4GNH9;R4GMQ7;B1AMU7;B1AMU3;B1AMU4;Q9Y3B2	1;1;1;1;1;1	1;1;1;1;1;1	1;1;1;1;1;1	Exosome complex component CSL4	EXOSC1	tr|R4GNH9|R4GNH9_HUMAN Exosome complex component CSL4 OS=Homo sapiens GN=EXOSC1 PE=1 SV=1;tr|R4GMQ7|R4GMQ7_HUMAN Exosome complex component CSL4 (Fragment) OS=Homo sapiens GN=EXOSC1 PE=1 SV=1;tr|B1AMU7|B1AMU7_HUMAN Exosome complex component CSL4 (Fragment)	6	1	1	1	0	0	1	1	0	0	0	1	1	1	0	0	0	0	1	1	0	0	0	1	1	1	0	0	0	0	1	1	0	0	0	1	1	1	0	0	11.5	11.5
H0Y4S8;B1AN15;E7EN73;Q8IZA0	H0Y4S8;B1AN15;E7EN73;Q8IZA0	2;2;2;2	2;2;2;2	2;2;2;2	Dyslexia-associated protein KIAA0319-like protein	KIAA0319L	tr|H0Y4S8|H0Y4S8_HUMAN Dyslexia-associated protein KIAA0319-like protein (Fragment) OS=Homo sapiens GN=KIAA0319L PE=1 SV=1;tr|B1AN15|B1AN15_HUMAN Dyslexia-associated protein KIAA0319-like protein (Fragment) OS=Homo sapiens GN=KIAA0319L PE=1 SV=1;tr|E7EN73|	4	2	2	2	0	0	0	0	0	0	1	0	1	0	0	0	0	0	0	0	0	0	1	0	1	0	0	0	0	0	0	0	0	0	1	0	1	0	0	0	5.9	5.9
B1ANH0;B1ANG9	B1ANH0;B1ANG9	7;7	1;1	1;1		GUK1	tr|B1ANH0|B1ANH0_HUMAN Guanylate kinase (Fragment) OS=Homo sapiens GN=GUK1 PE=1 SV=1;tr|B1ANG9|B1ANG9_HUMAN Guanylate kinase OS=Homo sapiens GN=GUK1 PE=1 SV=2	2	7	1	1	3	0	0	0	0	0	3	2	4	3	2	3	1	0	0	0	0	0	1	0	0	1	0	1	1	0	0	0	0	0	1	0	0	1	0	1	43.8	10.1
B1ANR0;Q13310;H0Y5F5;H0YEU6;B1ANR1;H0YER0;H0YEQ8;H0Y6X6;H0YCC8;P0CB38	B1ANR0;Q13310;H0Y5F5	21;21;17;9;5;3;3;3;3;2	13;13;12;7;1;3;0;3;1;2	13;13;12;7;1;3;0;3;1;2	Polyadenylate-binding protein;Polyadenylate-binding protein 4	PABPC4	tr|B1ANR0|B1ANR0_HUMAN Polyadenylate-binding protein OS=Homo sapiens GN=PABPC4 PE=1 SV=1;sp|Q13310|PABP4_HUMAN Polyadenylate-binding protein 4 OS=Homo sapiens GN=PABPC4 PE=1 SV=1;tr|H0Y5F5|H0Y5F5_HUMAN Polyadenylate-binding protein (Fragment) OS=Homo sapie	10	21	13	13	11	2	8	11	1	2	13	5	11	10	5	5	5	0	4	6	0	0	8	1	6	7	3	4	5	0	4	6	0	0	8	1	6	7	3	4	32.4	19
B1AP13;H3BLV0;H7BY55;P08174;B1AP15	B1AP13;H3BLV0;H7BY55;P08174	4;2;2;2;1	4;2;2;2;1	4;2;2;2;1	Complement decay-accelerating factor	CD55	tr|B1AP13|B1AP13_HUMAN Complement decay-accelerating factor OS=Homo sapiens GN=CD55 PE=1 SV=1;tr|H3BLV0|H3BLV0_HUMAN Complement decay-accelerating factor (Fragment) OS=Homo sapiens GN=CD55 PE=1 SV=1;tr|H7BY55|H7BY55_HUMAN Complement decay-accelerating fact	5	4	4	4	1	0	3	2	0	1	1	1	2	2	0	0	1	0	3	2	0	1	1	1	2	2	0	0	1	0	3	2	0	1	1	1	2	2	0	0	10.6	10.6
B1AP46;E7EW84;Q8TAG9	B1AP46;E7EW84;Q8TAG9	2;2;2	2;2;2	2;2;2	Exocyst complex component 6	EXOC6	tr|B1AP46|B1AP46_HUMAN Exocyst complex component 6 OS=Homo sapiens GN=EXOC6 PE=1 SV=1;tr|E7EW84|E7EW84_HUMAN Exocyst complex component 6 OS=Homo sapiens GN=EXOC6 PE=1 SV=1;sp|Q8TAG9|EXOC6_HUMAN Exocyst complex component 6 OS=Homo sapiens GN=EXOC6 PE=1 SV=3	3	2	2	2	1	0	0	1	1	1	1	1	1	1	2	1	1	0	0	1	1	1	1	1	1	1	2	1	1	0	0	1	1	1	1	1	1	1	2	1	20.9	20.9
B1APE1;B1APE2;Q00403	B1APE1;B1APE2;Q00403	2;2;2	2;2;2	2;2;2	Transcription initiation factor IIB	GTF2B	tr|B1APE1|B1APE1_HUMAN Transcription initiation factor IIB (Fragment) OS=Homo sapiens GN=GTF2B PE=1 SV=1;tr|B1APE2|B1APE2_HUMAN Transcription initiation factor IIB (Fragment) OS=Homo sapiens GN=GTF2B PE=1 SV=1;sp|Q00403|TF2B_HUMAN Transcription initiation	3	2	2	2	1	1	0	0	1	0	1	1	1	1	1	1	1	1	0	0	1	0	1	1	1	1	1	1	1	1	0	0	1	0	1	1	1	1	1	1	16.1	16.1
B1APM4;P35610	B1APM4;P35610	4;4	4;4	4;4	Sterol O-acyltransferase 1	SOAT1	tr|B1APM4|B1APM4_HUMAN Sterol O-acyltransferase 1 (Fragment) OS=Homo sapiens GN=SOAT1 PE=1 SV=1;sp|P35610|SOAT1_HUMAN Sterol O-acyltransferase 1 OS=Homo sapiens GN=SOAT1 PE=1 SV=3	2	4	4	4	0	0	0	0	0	0	2	0	1	1	0	0	0	0	0	0	0	0	2	0	1	1	0	0	0	0	0	0	0	0	2	0	1	1	0	0	18.8	18.8
B2R4S9;P62807;U3KQK0;Q99877;Q93079;P58876;Q99880	B2R4S9;P62807;U3KQK0;Q99877;Q93079;P58876;Q99880	29;29;27;27;27;27;25	29;29;27;27;27;27;25	0;0;0;0;0;0;0	Histone H2B;Histone H2B type 1-C/E/F/G/I;Histone H2B type 1-N;Histone H2B type 1-H;Histone H2B type 1-D;Histone H2B type 1-L	HIST1H2BI;HIST1H2BC;HIST1H2BN;HIST1H2BH;HIST1H2BD;HIST1H2BL	tr|B2R4S9|B2R4S9_HUMAN Histone H2B OS=Homo sapiens GN=HIST1H2BI PE=2 SV=1;sp|P62807|H2B1C_HUMAN Histone H2B type 1-C/E/F/G/I OS=Homo sapiens GN=HIST1H2BC PE=1 SV=4;tr|U3KQK0|U3KQK0_HUMAN Histone H2B OS=Homo sapiens GN=HIST1H2BN PE=1 SV=1;sp|Q99877|H2B1N_HU	7	29	29	0	14	20	13	16	17	11	12	18	9	9	20	13	14	20	13	16	17	11	12	18	9	9	20	13	0	0	0	0	0	0	0	0	0	0	0	0	93.7	93.7
G3V4W0;B4DY08;B2R5W2;G3V4C1;P07910;G3V2Q1;G3V576;G3V555;G3V575;G3V251;G3V5X6;G3V3K6;B4DSU6;G3V2D6;G3V5V7;A0A0G2JNQ3;O60812;B2RXH8;A0A0G2JPF8;P0DMR1;B7ZW38;G3V4M8;G3V2H6;B3KT61;Q86SE5	G3V4W0;B4DY08;B2R5W2;G3V4C1;P07910;G3V2Q1;G3V576;G3V555;G3V575;G3V251;G3V5X6;G3V3K6;B4DSU6	28;28;28;27;27;26;25;18;18;16;15;15;15;13;12;12;12;12;11;11;11;10;9;1;1	28;28;28;27;27;26;25;18;18;16;15;15;15;13;12;12;12;12;11;11;11;10;9;1;1	27;27;27;26;26;25;24;17;17;15;14;14;14;13;12;12;12;12;11;11;11;9;8;0;0	Heterogeneous nuclear ribonucleoproteins C1/C2	HNRNPC	tr|G3V4W0|G3V4W0_HUMAN Heterogeneous nuclear ribonucleoproteins C1/C2 (Fragment) OS=Homo sapiens GN=HNRNPC PE=1 SV=1;tr|B4DY08|B4DY08_HUMAN Heterogeneous nuclear ribonucleoproteins C1/C2 OS=Homo sapiens GN=HNRNPC PE=1 SV=1;tr|B2R5W2|B2R5W2_HUMAN Heterogene	25	28	28	27	16	14	15	18	11	13	11	19	14	13	16	13	16	14	15	18	11	13	11	19	14	13	16	13	16	14	15	17	11	13	11	18	14	13	16	13	73.3	73.3
H3BMM1;H3BV44;H3BRD5;B2RTY4	H3BMM1;H3BV44;H3BRD5;B2RTY4	3;3;3;3	3;3;3;3	3;3;3;3	Unconventional myosin-IXa	MYO9A	tr|H3BMM1|H3BMM1_HUMAN Unconventional myosin-IXa OS=Homo sapiens GN=MYO9A PE=1 SV=1;tr|H3BV44|H3BV44_HUMAN Unconventional myosin-IXa (Fragment) OS=Homo sapiens GN=MYO9A PE=1 SV=1;tr|H3BRD5|H3BRD5_HUMAN Unconventional myosin-IXa OS=Homo sapiens GN=MYO9A PE=	4	3	3	3	1	0	0	1	0	0	0	0	0	1	0	0	1	0	0	1	0	0	0	0	0	1	0	0	1	0	0	1	0	0	0	0	0	1	0	0	3.7	3.7
H3BS66;B2RUZ4	H3BS66;B2RUZ4	2;2	2;2	2;2	Small integral membrane protein 1	SMIM1	tr|H3BS66|H3BS66_HUMAN Small integral membrane protein 1 OS=Homo sapiens GN=SMIM1 PE=1 SV=1;sp|B2RUZ4|SMIM1_HUMAN Small integral membrane protein 1 OS=Homo sapiens GN=SMIM1 PE=1 SV=1	2	2	2	2	2	1	2	1	1	0	0	0	0	0	0	0	2	1	2	1	1	0	0	0	0	0	0	0	2	1	2	1	1	0	0	0	0	0	0	0	75.7	75.7
M0QZS6;B3KNJ4;Q9UBE0;M0QX65;M0R375;M0R286;M0QYM8;M0R054	M0QZS6;B3KNJ4;Q9UBE0;M0QX65	5;5;5;4;1;1;1;1	5;5;5;4;1;1;1;1	5;5;5;4;1;1;1;1	SUMO-activating enzyme subunit 1;SUMO-activating enzyme subunit 1, N-terminally processed	SAE1	tr|M0QZS6|M0QZS6_HUMAN SUMO-activating enzyme subunit 1 OS=Homo sapiens GN=SAE1 PE=1 SV=1;tr|B3KNJ4|B3KNJ4_HUMAN SUMO-1 activating enzyme subunit 1, isoform CRA_a OS=Homo sapiens GN=SAE1 PE=1 SV=1;sp|Q9UBE0|SAE1_HUMAN SUMO-activating enzyme subunit 1 OS=Ho	8	5	5	5	2	1	0	0	0	0	2	3	3	2	0	2	2	1	0	0	0	0	2	3	3	2	0	2	2	1	0	0	0	0	2	3	3	2	0	2	25.7	25.7
G5E9X1;B3KQH5;Q9UL03	G5E9X1;B3KQH5;Q9UL03	1;1;1	1;1;1	1;1;1	Integrator complex subunit 6	INTS6	tr|G5E9X1|G5E9X1_HUMAN Integrator complex subunit 6 OS=Homo sapiens GN=INTS6 PE=1 SV=1;tr|B3KQH5|B3KQH5_HUMAN Integrator complex subunit 6 OS=Homo sapiens GN=INTS6 PE=1 SV=1;sp|Q9UL03|INT6_HUMAN Integrator complex subunit 6 OS=Homo sapiens GN=INTS6 PE=1 SV	3	1	1	1	0	0	0	0	0	0	0	0	0	1	0	0	0	0	0	0	0	0	0	0	0	1	0	0	0	0	0	0	0	0	0	0	0	1	0	0	3	3
B3KR61;Q5TEU4	B3KR61;Q5TEU4	3;3	3;3	3;3	NADH dehydrogenase [ubiquinone] 1 alpha subcomplex assembly factor 5	NDUFAF5	tr|B3KR61|B3KR61_HUMAN HCG1811060, isoform CRA_c OS=Homo sapiens GN=NDUFAF5 PE=1 SV=1;sp|Q5TEU4|NDUF5_HUMAN NADH dehydrogenase [ubiquinone] 1 alpha subcomplex assembly factor 5 OS=Homo sapiens GN=NDUFAF5 PE=1 SV=1	2	3	3	3	0	0	0	1	0	0	1	0	2	1	0	0	0	0	0	1	0	0	1	0	2	1	0	0	0	0	0	1	0	0	1	0	2	1	0	0	13.9	13.9
F8W7X8;B3KRP1;Q9UKI8	F8W7X8;B3KRP1;Q9UKI8	1;1;1	1;1;1	1;1;1	Serine/threonine-protein kinase tousled-like 1	TLK1	tr|F8W7X8|F8W7X8_HUMAN Serine/threonine-protein kinase tousled-like 1 OS=Homo sapiens GN=TLK1 PE=1 SV=1;tr|B3KRP1|B3KRP1_HUMAN Serine/threonine-protein kinase tousled-like 1 OS=Homo sapiens GN=TLK1 PE=1 SV=1;sp|Q9UKI8|TLK1_HUMAN Serine/threonine-protein ki	3	1	1	1	0	0	1	0	0	0	0	0	0	0	0	0	0	0	1	0	0	0	0	0	0	0	0	0	0	0	1	0	0	0	0	0	0	0	0	0	17.2	17.2
B3KRT8;G5E950;G3V0G6;E7ENM0;E7EN65;F8WAH6;P15502;E7EP82;E7ETP7	B3KRT8;G5E950;G3V0G6;E7ENM0;E7EN65;F8WAH6;P15502;E7EP82;E7ETP7	2;2;2;2;2;2;2;1;1	2;2;2;2;2;2;2;1;1	2;2;2;2;2;2;2;1;1	Elastin	ELN	tr|B3KRT8|B3KRT8_HUMAN Elastin OS=Homo sapiens GN=ELN PE=1 SV=1;tr|G5E950|G5E950_HUMAN Elastin OS=Homo sapiens GN=ELN PE=1 SV=1;tr|G3V0G6|G3V0G6_HUMAN Elastin OS=Homo sapiens GN=ELN PE=1 SV=1;tr|E7ENM0|E7ENM0_HUMAN Elastin OS=Homo sapiens GN=ELN PE=1 SV=1;	9	2	2	2	1	0	0	2	1	0	1	0	0	0	0	0	1	0	0	2	1	0	1	0	0	0	0	0	1	0	0	2	1	0	1	0	0	0	0	0	6	6
F5H3L3;F5H8D3;B3KUS5;Q70CQ3	F5H3L3;F5H8D3;B3KUS5;Q70CQ3	1;1;1;1	1;1;1;1	1;1;1;1	Ubiquitin carboxyl-terminal hydrolase;Ubiquitin carboxyl-terminal hydrolase 30	USP30	tr|F5H3L3|F5H3L3_HUMAN Ubiquitin carboxyl-terminal hydrolase 30 (Fragment) OS=Homo sapiens GN=USP30 PE=1 SV=1;tr|F5H8D3|F5H8D3_HUMAN Ubiquitin carboxyl-terminal hydrolase 30 (Fragment) OS=Homo sapiens GN=USP30 PE=1 SV=1;tr|B3KUS5|B3KUS5_HUMAN Ubiquitin car	4	1	1	1	0	0	0	0	0	0	1	0	0	0	0	0	0	0	0	0	0	0	1	0	0	0	0	0	0	0	0	0	0	0	1	0	0	0	0	0	13	13
H0YGS3;B3KW70;F5GYX4;H0YG03;Q13361;F5H7Z2;F5H2W4	H0YGS3;B3KW70;F5GYX4;H0YG03;Q13361;F5H7Z2;F5H2W4	5;5;5;5;5;3;3	5;5;5;5;5;3;3	5;5;5;5;5;3;3	Microfibrillar-associated protein 5	MFAP5	tr|H0YGS3|H0YGS3_HUMAN Microfibrillar-associated protein 5 (Fragment) OS=Homo sapiens GN=MFAP5 PE=1 SV=1;tr|B3KW70|B3KW70_HUMAN Microfibrillar-associated protein 5 OS=Homo sapiens GN=MFAP5 PE=1 SV=1;tr|F5GYX4|F5GYX4_HUMAN Microfibrillar-associated protein	7	5	5	5	2	4	3	3	1	2	3	2	2	3	1	1	2	4	3	3	1	2	3	2	2	3	1	1	2	4	3	3	1	2	3	2	2	3	1	1	49.4	49.4
B3KWG5;F8VW56;F8VYK4;P21860	B3KWG5;F8VW56;F8VYK4;P21860	1;1;1;1	1;1;1;1	1;1;1;1	Receptor tyrosine-protein kinase erbB-3	ERBB3	tr|B3KWG5|B3KWG5_HUMAN Receptor tyrosine-protein kinase erbB-3 OS=Homo sapiens GN=ERBB3 PE=1 SV=1;tr|F8VW56|F8VW56_HUMAN Receptor tyrosine-protein kinase erbB-3 OS=Homo sapiens GN=ERBB3 PE=1 SV=1;tr|F8VYK4|F8VYK4_HUMAN Receptor tyrosine-protein kinase erbB	4	1	1	1	0	1	0	0	0	0	0	0	0	0	0	1	0	1	0	0	0	0	0	0	0	0	0	1	0	1	0	0	0	0	0	0	0	0	0	1	4.8	4.8
B3KXV3;E9PAP7;Q8IYP9	B3KXV3;E9PAP7;Q8IYP9	1;1;1	1;1;1	1;1;1	Palmitoyltransferase;Palmitoyltransferase ZDHHC23	ZDHHC23	tr|B3KXV3|B3KXV3_HUMAN Palmitoyltransferase OS=Homo sapiens GN=ZDHHC23 PE=1 SV=1;tr|E9PAP7|E9PAP7_HUMAN Palmitoyltransferase OS=Homo sapiens GN=ZDHHC23 PE=1 SV=1;sp|Q8IYP9|ZDH23_HUMAN Palmitoyltransferase ZDHHC23 OS=Homo sapiens GN=ZDHHC23 PE=1 SV=3	3	1	1	1	0	0	0	1	0	0	1	0	0	1	0	0	0	0	0	1	0	0	1	0	0	1	0	0	0	0	0	1	0	0	1	0	0	1	0	0	3	3
B4DDF4;B4DUT8;Q99439;A0A087X271;K7ES69;H3BVI6;A0A087X1X5;H3BQH0;A0A087WV51;U3KPS3	B4DDF4;B4DUT8;Q99439;A0A087X271;K7ES69;H3BVI6	16;16;16;14;12;8;4;2;1;1	15;15;15;13;11;8;4;2;1;1	15;15;15;13;11;8;4;2;1;1	Calponin;Calponin-2	CNN2	tr|B4DDF4|B4DDF4_HUMAN Calponin OS=Homo sapiens GN=CNN2 PE=1 SV=1;tr|B4DUT8|B4DUT8_HUMAN Calponin OS=Homo sapiens GN=CNN2 PE=1 SV=1;sp|Q99439|CNN2_HUMAN Calponin-2 OS=Homo sapiens GN=CNN2 PE=1 SV=4;tr|A0A087X271|A0A087X271_HUMAN Calponin (Fragment) OS=Homo	10	16	15	15	8	7	6	12	7	5	7	12	4	6	5	4	8	6	5	11	7	5	6	12	3	5	5	4	8	6	5	11	7	5	6	12	3	5	5	4	55.7	55.7
B4DDG0;B4E171;P41732	B4DDG0;B4E171;P41732	1;1;1	1;1;1	1;1;1	Tetraspanin;Tetraspanin-7	TSPAN7	tr|B4DDG0|B4DDG0_HUMAN Tetraspanin OS=Homo sapiens GN=TSPAN7 PE=2 SV=1;tr|B4E171|B4E171_HUMAN Tetraspanin OS=Homo sapiens PE=2 SV=1;sp|P41732|TSN7_HUMAN Tetraspanin-7 OS=Homo sapiens GN=TSPAN7 PE=1 SV=2	3	1	1	1	0	0	0	0	0	0	1	1	1	1	1	1	0	0	0	0	0	0	1	1	1	1	1	1	0	0	0	0	0	0	1	1	1	1	1	1	5.6	5.6
B4DE60;Q9BRK0	B4DE60;Q9BRK0	1;1	1;1	1;1	Receptor expression-enhancing protein;Receptor expression-enhancing protein 2	REEP2	tr|B4DE60|B4DE60_HUMAN Receptor expression-enhancing protein OS=Homo sapiens GN=REEP2 PE=1 SV=1;sp|Q9BRK0|REEP2_HUMAN Receptor expression-enhancing protein 2 OS=Homo sapiens GN=REEP2 PE=1 SV=2	2	1	1	1	0	0	0	0	0	0	0	1	0	0	0	0	0	0	0	0	0	0	0	1	0	0	0	0	0	0	0	0	0	0	0	1	0	0	0	0	10.7	10.7
E7EV05;E9PFU9;B4DEN4;Q8WV99;F8WEE4;B8ZZ56;A0A087X0D9;C9J1R6	E7EV05;E9PFU9;B4DEN4;Q8WV99;F8WEE4;B8ZZ56;A0A087X0D9;C9J1R6	4;4;4;4;3;3;3;2	4;4;4;4;3;3;3;2	4;4;4;4;3;3;3;2	AN1-type zinc finger protein 2B	ZFAND2B	tr|E7EV05|E7EV05_HUMAN AN1-type zinc finger protein 2B (Fragment) OS=Homo sapiens GN=ZFAND2B PE=1 SV=1;tr|E9PFU9|E9PFU9_HUMAN AN1-type zinc finger protein 2B OS=Homo sapiens GN=ZFAND2B PE=1 SV=1;tr|B4DEN4|B4DEN4_HUMAN AN1-type zinc finger protein 2B OS=Hom	8	4	4	4	3	1	1	1	1	1	2	2	1	2	2	2	3	1	1	1	1	1	2	2	1	2	2	2	3	1	1	1	1	1	2	2	1	2	2	2	35.5	35.5
B4DFP7;Q7Z6M4	B4DFP7;Q7Z6M4	1;1	1;1	1;1	Transcription termination factor 4, mitochondrial;mTERF domain-containing protein 2 processed	MTERF4	tr|B4DFP7|B4DFP7_HUMAN Transcription termination factor 4, mitochondrial OS=Homo sapiens GN=MTERF4 PE=1 SV=1;sp|Q7Z6M4|MTEF4_HUMAN Transcription termination factor 4, mitochondrial OS=Homo sapiens GN=MTERF4 PE=1 SV=3	2	1	1	1	0	0	0	0	0	0	0	0	0	0	1	0	0	0	0	0	0	0	0	0	0	0	1	0	0	0	0	0	0	0	0	0	0	0	1	0	9.3	9.3
H3BN75;H3BS13;H3BV30;H3BRM7;H3BN71;B4DGE1;H3BR36;H3BUN9;H3BNR4;O43747	H3BN75;H3BS13;H3BV30;H3BRM7;H3BN71;B4DGE1;H3BR36;H3BUN9;H3BNR4;O43747	1;1;1;1;1;1;1;1;1;1	1;1;1;1;1;1;1;1;1;1	1;1;1;1;1;1;1;1;1;1	AP-1 complex subunit gamma-1	AP1G1	tr|H3BN75|H3BN75_HUMAN AP-1 complex subunit gamma-1 (Fragment) OS=Homo sapiens GN=AP1G1 PE=1 SV=1;tr|H3BS13|H3BS13_HUMAN AP-1 complex subunit gamma-1 (Fragment) OS=Homo sapiens GN=AP1G1 PE=1 SV=1;tr|H3BV30|H3BV30_HUMAN AP-1 complex subunit gamma-1 (Fragmen	10	1	1	1	0	0	0	0	0	0	0	1	0	0	0	0	0	0	0	0	0	0	0	1	0	0	0	0	0	0	0	0	0	0	0	1	0	0	0	0	32.1	32.1
B4DGM3;Q969G3;K7EMQ8;J3QKS7;H7C048;J3KT85;J3QR61	B4DGM3;Q969G3;K7EMQ8;J3QKS7;H7C048	6;6;5;5;4;1;1	6;6;5;5;4;1;1	6;6;5;5;4;1;1	SWI/SNF-related matrix-associated actin-dependent regulator of chromatin subfamily E member 1	SMARCE1	tr|B4DGM3|B4DGM3_HUMAN SWI/SNF-related matrix-associated actin-dependent regulator of chromatin subfamily E member 1 OS=Homo sapiens GN=SMARCE1 PE=1 SV=1;sp|Q969G3|SMCE1_HUMAN SWI/SNF-related matrix-associated actin-dependent regulator of chromatin subfami	7	6	6	6	2	4	3	3	2	1	1	4	1	2	4	3	2	4	3	3	2	1	1	4	1	2	4	3	2	4	3	3	2	1	1	4	1	2	4	3	22.4	22.4
B4DHE8;Q96DH6;J3QKT5;J3KTC1;B4DM51;H0YHB7;O43347	B4DHE8;Q96DH6;J3QKT5;J3KTC1	8;8;5;5;3;1;1	8;8;5;5;3;1;1	8;8;5;5;3;1;1	RNA-binding protein Musashi homolog 2	MSI2	tr|B4DHE8|B4DHE8_HUMAN RNA-binding protein Musashi homolog 2 OS=Homo sapiens GN=MSI2 PE=1 SV=1;sp|Q96DH6|MSI2H_HUMAN RNA-binding protein Musashi homolog 2 OS=Homo sapiens GN=MSI2 PE=1 SV=1;tr|J3QKT5|J3QKT5_HUMAN RNA-binding protein Musashi homolog 2 OS=Hom	7	8	8	8	1	1	1	1	1	1	4	4	3	4	1	1	1	1	1	1	1	1	4	4	3	4	1	1	1	1	1	1	1	1	4	4	3	4	1	1	25.3	25.3
B4DHR0;Q9H5N1;H3BNR2;H3BT64;H3BNR8;H3BU67	B4DHR0;Q9H5N1	12;12;3;3;2;2	12;12;3;3;2;2	12;12;3;3;2;2	Rab GTPase-binding effector protein 2	RABEP2	tr|B4DHR0|B4DHR0_HUMAN Rab GTPase-binding effector protein 2 OS=Homo sapiens GN=RABEP2 PE=1 SV=1;sp|Q9H5N1|RABE2_HUMAN Rab GTPase-binding effector protein 2 OS=Homo sapiens GN=RABEP2 PE=1 SV=2	6	12	12	12	1	4	0	2	2	0	4	4	1	0	4	3	1	4	0	2	2	0	4	4	1	0	4	3	1	4	0	2	2	0	4	4	1	0	4	3	25.7	25.7
B4DHS6;O00534	B4DHS6;O00534	2;2	2;2	2;2	von Willebrand factor A domain-containing protein 5A	VWA5A	tr|B4DHS6|B4DHS6_HUMAN cDNA FLJ55206, highly similar to Loss of heterozygosity 11 chromosomal region 2 gene A protein OS=Homo sapiens GN=VWA5A PE=1 SV=1;sp|O00534|VMA5A_HUMAN von Willebrand factor A domain-containing protein 5A OS=Homo sapiens GN=VWA5A PE=	2	2	2	2	1	0	1	2	0	0	0	0	0	0	0	0	1	0	1	2	0	0	0	0	0	0	0	0	1	0	1	2	0	0	0	0	0	0	0	0	6.7	6.7
B4DIH5;P61201;H0YM03;H0YKU5	B4DIH5;P61201	3;3;1;1	3;3;1;1	3;3;1;1	COP9 signalosome complex subunit 2	COPS2	tr|B4DIH5|B4DIH5_HUMAN COP9 signalosome complex subunit 2 OS=Homo sapiens GN=COPS2 PE=1 SV=1;sp|P61201|CSN2_HUMAN COP9 signalosome complex subunit 2 OS=Homo sapiens GN=COPS2 PE=1 SV=1	4	3	3	3	2	0	0	1	0	1	1	0	1	1	1	2	2	0	0	1	0	1	1	0	1	1	1	2	2	0	0	1	0	1	1	0	1	1	1	2	14	14
B4DIW9;O15084	B4DIW9;O15084	1;1	1;1	1;1	Serine/threonine-protein phosphatase 6 regulatory ankyrin repeat subunit A	ANKRD28	tr|B4DIW9|B4DIW9_HUMAN Serine/threonine-protein phosphatase 6 regulatory ankyrin repeat subunit A OS=Homo sapiens GN=ANKRD28 PE=1 SV=1;sp|O15084|ANR28_HUMAN Serine/threonine-protein phosphatase 6 regulatory ankyrin repeat subunit A OS=Homo sapiens GN=ANKRD	2	1	1	1	0	1	0	0	0	0	0	0	0	0	0	0	0	1	0	0	0	0	0	0	0	0	0	0	0	1	0	0	0	0	0	0	0	0	0	0	2.6	2.6
B4DJI7;Q9Y5W9	B4DJI7;Q9Y5W9	1;1	1;1	1;1	Sorting nexin-11	SNX11	tr|B4DJI7|B4DJI7_HUMAN Sorting nexin-11 OS=Homo sapiens GN=SNX11 PE=1 SV=1;sp|Q9Y5W9|SNX11_HUMAN Sorting nexin-11 OS=Homo sapiens GN=SNX11 PE=1 SV=2	2	1	1	1	0	0	0	0	0	0	0	1	0	0	0	1	0	0	0	0	0	0	0	1	0	0	0	1	0	0	0	0	0	0	0	1	0	0	0	1	16.7	16.7
B4DJV2;O75390;A0A0C4DGI3;F8VTT8;F8W4S1;F8VRP1;F8VX68;H0YIC4;F8VPF9;F8VPA1;F8W1S4;F8W642;F8VZK9;F8VX07;F8VWQ5;F8VRI6;F8VU34;F8VR34	B4DJV2;O75390;A0A0C4DGI3	18;18;15;8;8;6;6;6;6;6;6;5;5;5;5;4;3;3	18;18;15;8;8;6;6;6;6;6;6;5;5;5;5;4;3;3	9;9;9;0;0;0;0;6;0;0;0;0;0;0;0;0;0;0	Citrate synthase;Citrate synthase, mitochondrial	CS	tr|B4DJV2|B4DJV2_HUMAN Citrate synthase OS=Homo sapiens GN=CS PE=1 SV=1;sp|O75390|CISY_HUMAN Citrate synthase, mitochondrial OS=Homo sapiens GN=CS PE=1 SV=2;tr|A0A0C4DGI3|A0A0C4DGI3_HUMAN Citrate synthase OS=Homo sapiens GN=CS PE=1 SV=1	18	18	18	9	7	3	8	3	2	0	15	6	13	12	8	11	7	3	8	3	2	0	15	6	13	12	8	11	2	2	5	1	0	0	7	1	8	6	2	2	39.5	39.5
B4DJY2	B4DJY2	1	1	1	Transmembrane protein 233	TMEM233	sp|B4DJY2|TM233_HUMAN Transmembrane protein 233 OS=Homo sapiens GN=TMEM233 PE=3 SV=1	1	1	1	1	0	0	0	0	0	0	1	0	1	1	0	1	0	0	0	0	0	0	1	0	1	1	0	1	0	0	0	0	0	0	1	0	1	1	0	1	10.1	10.1
B4DK25;B4E107;F5GXE4;H0Y5C2;O95260	B4DK25;B4E107;F5GXE4;H0Y5C2;O95260	2;2;2;2;2	2;2;2;2;2	2;2;2;2;2	Arginyl-tRNA--protein transferase 1	ATE1	tr|B4DK25|B4DK25_HUMAN Arginyl-tRNA--protein transferase 1 OS=Homo sapiens GN=ATE1 PE=1 SV=1;tr|B4E107|B4E107_HUMAN Arginyl-tRNA--protein transferase 1 OS=Homo sapiens GN=ATE1 PE=1 SV=1;tr|F5GXE4|F5GXE4_HUMAN Arginyl-tRNA--protein transferase 1 OS=Homo sap	5	2	2	2	1	0	1	1	0	0	0	0	0	1	0	1	1	0	1	1	0	0	0	0	0	1	0	1	1	0	1	1	0	0	0	0	0	1	0	1	7.2	7.2
B4DK69;P52895;S4R3P0;A0A0A0MSD5	B4DK69;P52895;S4R3P0;A0A0A0MSD5	9;9;8;5	1;1;1;1	1;1;1;1	Aldo-keto reductase family 1 member C2	AKR1C2	tr|B4DK69|B4DK69_HUMAN Aldo-keto reductase family 1 member C2 OS=Homo sapiens GN=AKR1C2 PE=1 SV=1;sp|P52895|AK1C2_HUMAN Aldo-keto reductase family 1 member C2 OS=Homo sapiens GN=AKR1C2 PE=1 SV=3;tr|S4R3P0|S4R3P0_HUMAN Aldo-keto reductase family 1 member C2	4	9	1	1	2	4	4	1	0	4	2	1	1	2	1	1	0	0	1	0	0	0	0	0	0	0	0	0	0	0	1	0	0	0	0	0	0	0	0	0	29	4
B4DKB2;P42892	B4DKB2;P42892	3;3	3;3	3;3	Endothelin-converting enzyme 1	ECE1	tr|B4DKB2|B4DKB2_HUMAN Endothelin-converting enzyme 1 OS=Homo sapiens GN=ECE1 PE=1 SV=1;sp|P42892|ECE1_HUMAN Endothelin-converting enzyme 1 OS=Homo sapiens GN=ECE1 PE=1 SV=2	2	3	3	3	0	0	1	1	0	0	1	0	2	1	1	1	0	0	1	1	0	0	1	0	2	1	1	1	0	0	1	1	0	0	1	0	2	1	1	1	6.1	6.1
B4DLN1	B4DLN1	20	20	0			tr|B4DLN1|B4DLN1_HUMAN Uncharacterized protein OS=Homo sapiens PE=2 SV=1	1	20	20	0	8	8	9	6	9	3	6	14	6	5	15	12	8	8	9	6	9	3	6	14	6	5	15	12	0	0	0	0	0	0	0	0	0	0	0	0	34.6	34.6
B4DLR8;P15559;H3BNV2;H3BRK3	B4DLR8;P15559;H3BNV2;H3BRK3	3;3;2;2	3;3;2;2	3;3;2;2	NAD(P)H dehydrogenase [quinone] 1	NQO1	tr|B4DLR8|B4DLR8_HUMAN NAD(P)H dehydrogenase [quinone] 1 OS=Homo sapiens GN=NQO1 PE=1 SV=1;sp|P15559|NQO1_HUMAN NAD(P)H dehydrogenase [quinone] 1 OS=Homo sapiens GN=NQO1 PE=1 SV=1;tr|H3BNV2|H3BNV2_HUMAN NAD(P)H dehydrogenase [quinone] 1 OS=Homo sapiens GN=	4	3	3	3	0	1	1	1	0	0	0	0	0	0	0	0	0	1	1	1	0	0	0	0	0	0	0	0	0	1	1	1	0	0	0	0	0	0	0	0	14.4	14.4
B4DMT0;Q96AN5	B4DMT0;Q96AN5	2;2	2;2	2;2	Transmembrane protein 143	TMEM143	tr|B4DMT0|B4DMT0_HUMAN Transmembrane protein 143 OS=Homo sapiens GN=TMEM143 PE=1 SV=1;sp|Q96AN5|TM143_HUMAN Transmembrane protein 143 OS=Homo sapiens GN=TMEM143 PE=2 SV=1	2	2	2	2	0	0	0	0	0	0	2	0	0	1	0	1	0	0	0	0	0	0	2	0	0	1	0	1	0	0	0	0	0	0	2	0	0	1	0	1	10.1	10.1
B4DNG0;Q9NRN5	B4DNG0;Q9NRN5	6;6	6;6	6;6	Olfactomedin-like protein 3	OLFML3	tr|B4DNG0|B4DNG0_HUMAN Olfactomedin-like protein 3 OS=Homo sapiens GN=OLFML3 PE=1 SV=1;sp|Q9NRN5|OLFL3_HUMAN Olfactomedin-like protein 3 OS=Homo sapiens GN=OLFML3 PE=2 SV=1	2	6	6	6	2	1	4	6	1	1	0	0	0	0	0	0	2	1	4	6	1	1	0	0	0	0	0	0	2	1	4	6	1	1	0	0	0	0	0	0	20.6	20.6
F5H2D0;B4DPQ0;P00736	F5H2D0;B4DPQ0;P00736	9;9;9	9;9;9	9;9;9	Complement C1r subcomponent;Complement C1r subcomponent heavy chain;Complement C1r subcomponent light chain	C1R	tr|F5H2D0|F5H2D0_HUMAN Complement C1r subcomponent OS=Homo sapiens GN=C1R PE=1 SV=3;tr|B4DPQ0|B4DPQ0_HUMAN Complement C1r subcomponent OS=Homo sapiens GN=C1R PE=1 SV=1;sp|P00736|C1R_HUMAN Complement C1r subcomponent OS=Homo sapiens GN=C1R PE=1 SV=2	3	9	9	9	0	2	2	5	1	3	3	1	3	4	0	1	0	2	2	5	1	3	3	1	3	4	0	1	0	2	2	5	1	3	3	1	3	4	0	1	13.6	13.6
B4DQA8;E9PCW1;K7EJC8;A0A087WYX5;O95249;Q96QI9;G5E9T8;F6RU00	B4DQA8;E9PCW1;K7EJC8;A0A087WYX5;O95249;Q96QI9;G5E9T8	5;5;4;4;4;3;3;2	5;5;4;4;4;3;3;2	5;5;4;4;4;3;3;2	Golgi SNAP receptor complex member 1	GOSR1	tr|B4DQA8|B4DQA8_HUMAN Golgi SNAP receptor complex member 1 OS=Homo sapiens GN=GOSR1 PE=1 SV=1;tr|E9PCW1|E9PCW1_HUMAN Golgi SNAP receptor complex member 1 OS=Homo sapiens GN=GOSR1 PE=1 SV=1;tr|K7EJC8|K7EJC8_HUMAN Golgi SNAP receptor complex member 1 OS=Hom	8	5	5	5	3	2	2	3	1	1	3	3	2	5	2	3	3	2	2	3	1	1	3	3	2	5	2	3	3	2	2	3	1	1	3	3	2	5	2	3	42	42
B4DR80;H0Y630;Q9Y6E0;Q5JV98;Q5JV99;C9JDH9;C9J6L2;C9JCC0;C9J232;H7C279;O00506;C9JJV0	B4DR80;H0Y630;Q9Y6E0;Q5JV98	8;7;7;5;3;3;3;3;3;3;3;2	8;7;7;5;3;3;3;3;3;3;3;2	4;3;3;3;2;0;0;0;0;0;0;0	Serine/threonine-protein kinase 24;Serine/threonine-protein kinase 24 36 kDa subunit;Serine/threonine-protein kinase 24 12 kDa subunit	STK24	tr|B4DR80|B4DR80_HUMAN Serine/threonine-protein kinase 24 OS=Homo sapiens GN=STK24 PE=1 SV=1;tr|H0Y630|H0Y630_HUMAN Serine/threonine-protein kinase 24 (Fragment) OS=Homo sapiens GN=STK24 PE=1 SV=1;sp|Q9Y6E0|STK24_HUMAN Serine/threonine-protein kinase 24 OS	12	8	8	4	3	1	4	3	1	1	5	4	3	3	1	4	3	1	4	3	1	1	5	4	3	3	1	4	2	1	3	2	1	1	3	2	1	2	1	2	23.3	23.3
B4DTS2;Q9BZL6;M0QZ82	B4DTS2;Q9BZL6	3;3;1	2;2;1	2;2;1	Serine/threonine-protein kinase;Serine/threonine-protein kinase D2	PRKD2	tr|B4DTS2|B4DTS2_HUMAN Serine/threonine-protein kinase OS=Homo sapiens GN=PRKD2 PE=1 SV=1;sp|Q9BZL6|KPCD2_HUMAN Serine/threonine-protein kinase D2 OS=Homo sapiens GN=PRKD2 PE=1 SV=2	3	3	2	2	0	0	3	1	0	0	0	0	2	1	0	0	0	0	2	1	0	0	0	0	2	1	0	0	0	0	2	1	0	0	0	0	2	1	0	0	4.3	3.4
B4DTX8;Q9UIL8	B4DTX8;Q9UIL8	1;1	1;1	1;1	PHD finger protein 11	PHF11	tr|B4DTX8|B4DTX8_HUMAN PHD finger protein 11 OS=Homo sapiens GN=PHF11 PE=1 SV=1;sp|Q9UIL8|PHF11_HUMAN PHD finger protein 11 OS=Homo sapiens GN=PHF11 PE=1 SV=3	2	1	1	1	0	0	0	0	0	0	0	0	1	1	0	0	0	0	0	0	0	0	0	0	1	1	0	0	0	0	0	0	0	0	0	0	1	1	0	0	6.3	6.3
B4DUA7;Q9NX70;M0R3F3	B4DUA7;Q9NX70;M0R3F3	2;2;1	2;2;1	2;2;1	Mediator of RNA polymerase II transcription subunit 29	IXL;MED29	tr|B4DUA7|B4DUA7_HUMAN Intersex-like (Drosophila) OS=Homo sapiens GN=IXL PE=1 SV=1;sp|Q9NX70|MED29_HUMAN Mediator of RNA polymerase II transcription subunit 29 OS=Homo sapiens GN=MED29 PE=1 SV=1;tr|M0R3F3|M0R3F3_HUMAN Mediator of RNA polymerase II transcri	3	2	2	2	0	0	0	0	0	0	1	0	0	0	1	0	0	0	0	0	0	0	1	0	0	0	1	0	0	0	0	0	0	0	1	0	0	0	1	0	13.1	13.1
B4DUC8;Q13126;J3QSB7;F2Z2F3;F8WES2;J3KRN1	B4DUC8;Q13126;J3QSB7;F2Z2F3	6;6;5;3;2;1	6;6;5;3;2;1	6;6;5;3;2;1	S-methyl-5-thioadenosine phosphorylase;Purine nucleoside phosphorylase	MTAP	tr|B4DUC8|B4DUC8_HUMAN S-methyl-5-thioadenosine phosphorylase OS=Homo sapiens GN=MTAP PE=1 SV=1;sp|Q13126|MTAP_HUMAN S-methyl-5-thioadenosine phosphorylase OS=Homo sapiens GN=MTAP PE=1 SV=2;tr|J3QSB7|J3QSB7_HUMAN S-methyl-5-thioadenosine phosphorylase O	6	6	6	6	4	3	4	5	1	1	4	1	2	4	0	0	4	3	4	5	1	1	4	1	2	4	0	0	4	3	4	5	1	1	4	1	2	4	0	0	31.3	31.3
H0Y988;R4GNC0;B4DVL2;Q02083	H0Y988;R4GNC0;B4DVL2;Q02083	1;1;1;1	1;1;1;1	1;1;1;1	N-acylethanolamine-hydrolyzing acid amidase;N-acylethanolamine-hydrolyzing acid amidase subunit alpha;N-acylethanolamine-hydrolyzing acid amidase subunit beta	NAAA	tr|H0Y988|H0Y988_HUMAN N-acylethanolamine-hydrolyzing acid amidase (Fragment) OS=Homo sapiens GN=NAAA PE=1 SV=1;tr|R4GNC0|R4GNC0_HUMAN N-acylethanolamine-hydrolyzing acid amidase (Fragment) OS=Homo sapiens GN=NAAA PE=1 SV=1;tr|B4DVL2|B4DVL2_HUMAN N-acyleth	4	1	1	1	0	0	1	1	0	0	1	0	0	0	0	0	0	0	1	1	0	0	1	0	0	0	0	0	0	0	1	1	0	0	1	0	0	0	0	0	9.4	9.4
B4DWJ3;Q96CJ1	B4DWJ3;Q96CJ1	1;1	1;1	1;1	ELL-associated factor 2	EAF2	tr|B4DWJ3|B4DWJ3_HUMAN ELL-associated factor 2 OS=Homo sapiens GN=EAF2 PE=1 SV=1;sp|Q96CJ1|EAF2_HUMAN ELL-associated factor 2 OS=Homo sapiens GN=EAF2 PE=1 SV=1	2	1	1	1	0	0	1	0	0	0	0	0	0	0	0	0	0	0	1	0	0	0	0	0	0	0	0	0	0	0	1	0	0	0	0	0	0	0	0	0	7.6	7.6
F5H5C0;B4E0T2;P50542;F5H432;F5GXX3;F5H205;F5H637;F5H3X7;J3KPV0	F5H5C0;B4E0T2;P50542;F5H432;F5GXX3;F5H205;F5H637;F5H3X7;J3KPV0	2;2;2;1;1;1;1;1;1	2;2;2;1;1;1;1;1;1	2;2;2;1;1;1;1;1;1	Peroxisomal targeting signal 1 receptor	PEX5	tr|F5H5C0|F5H5C0_HUMAN Peroxisomal targeting signal 1 receptor (Fragment) OS=Homo sapiens GN=PEX5 PE=1 SV=1;tr|B4E0T2|B4E0T2_HUMAN Peroxisomal targeting signal 1 receptor OS=Homo sapiens GN=PEX5 PE=1 SV=1;sp|P50542|PEX5_HUMAN Peroxisomal targeting signal 1	9	2	2	2	1	1	0	1	1	1	1	2	0	0	1	1	1	1	0	1	1	1	1	2	0	0	1	1	1	1	0	1	1	1	1	2	0	0	1	1	9.6	9.6
Q8NBY1;B4E0Y9;Q9P289	Q8NBY1;B4E0Y9;Q9P289	6;6;6	2;2;2	2;2;2	Serine/threonine-protein kinase 26	STK26	tr|Q8NBY1|Q8NBY1_HUMAN Serine/threonine-protein kinase 26 OS=Homo sapiens GN=STK26 PE=1 SV=1;tr|B4E0Y9|B4E0Y9_HUMAN Serine/threonine-protein kinase 26 OS=Homo sapiens GN=STK26 PE=1 SV=1;sp|Q9P289|STK26_HUMAN Serine/threonine-protein kinase 26 OS=Homo sapie	3	6	2	2	1	1	1	1	0	0	4	3	2	1	0	2	0	1	0	0	0	0	2	1	0	0	0	0	0	1	0	0	0	0	2	1	0	0	0	0	15.6	6.9
B4E1Z4;P00751;H7C5H1;A0A0G2JH38;C9JRT3;H7C526;E9PDZ0;A0A0G2JK28;CON__Q3KUS7	B4E1Z4;P00751;H7C5H1	44;41;23;21;5;3;3;1;1	44;41;23;21;5;3;3;1;1	4;4;0;4;4;0;0;0;0	Complement factor B;Complement factor B Ba fragment;Complement factor B Bb fragment	CFB	tr|B4E1Z4|B4E1Z4_HUMAN Uncharacterized protein OS=Homo sapiens PE=1 SV=1;sp|P00751|CFAB_HUMAN Complement factor B OS=Homo sapiens GN=CFB PE=1 SV=2;tr|H7C5H1|H7C5H1_HUMAN Complement factor B (Fragment) OS=Homo sapiens GN=CFB PE=1 SV=1	9	44	44	4	13	12	16	27	15	23	18	17	23	31	15	16	13	12	16	27	15	23	18	17	23	31	15	16	1	2	1	3	3	3	1	2	3	3	2	2	29	29
B5MBW9;Q8WYQ3	B5MBW9;Q8WYQ3	3;3	3;3	3;3	Coiled-coil-helix-coiled-coil-helix domain-containing protein 10, mitochondrial	CHCHD10	tr|B5MBW9|B5MBW9_HUMAN Coiled-coil-helix-coiled-coil-helix domain-containing protein 10, mitochondrial OS=Homo sapiens GN=CHCHD10 PE=1 SV=1;sp|Q8WYQ3|CHC10_HUMAN Coiled-coil-helix-coiled-coil-helix domain-containing protein 10, mitochondrial OS=Homo sapien	2	3	3	3	2	2	1	1	2	0	3	2	3	3	3	3	2	2	1	1	2	0	3	2	3	3	3	3	2	2	1	1	2	0	3	2	3	3	3	3	23.5	23.5
B5MBX5;B5MCP4;Q53QV2	B5MBX5;B5MCP4;Q53QV2	2;1;1	2;1;1	2;1;1	Protein LBH	LBH	tr|B5MBX5|B5MBX5_HUMAN Protein LBH OS=Homo sapiens GN=LBH PE=1 SV=1;tr|B5MCP4|B5MCP4_HUMAN Protein LBH OS=Homo sapiens GN=LBH PE=1 SV=1;sp|Q53QV2|LBH_HUMAN Protein LBH OS=Homo sapiens GN=LBH PE=1 SV=1	3	2	2	2	1	1	0	1	0	0	0	2	0	0	0	0	1	1	0	1	0	0	0	2	0	0	0	0	1	1	0	1	0	0	0	2	0	0	0	0	39.8	39.8
B5MC15;Q13191	B5MC15;Q13191	1;1	1;1	1;1	E3 ubiquitin-protein ligase CBL-B	CBLB	tr|B5MC15|B5MC15_HUMAN Cas-Br-M (Murine) ecotropic retroviral transforming sequence b, isoform CRA_a OS=Homo sapiens GN=CBLB PE=1 SV=1;sp|Q13191|CBLB_HUMAN E3 ubiquitin-protein ligase CBL-B OS=Homo sapiens GN=CBLB PE=1 SV=2	2	1	1	1	0	0	1	0	0	0	0	0	0	0	0	0	0	0	1	0	0	0	0	0	0	0	0	0	0	0	1	0	0	0	0	0	0	0	0	0	2	2
B5MCA1;Q96G28	B5MCA1;Q96G28	1;1	1;1	1;1	Cilia- and flagella-associated protein 36	CFAP36	tr|B5MCA1|B5MCA1_HUMAN Cilia- and flagella-associated protein 36 OS=Homo sapiens GN=CFAP36 PE=1 SV=1;sp|Q96G28|CFA36_HUMAN Cilia- and flagella-associated protein 36 OS=Homo sapiens GN=CFAP36 PE=1 SV=2	2	1	1	1	1	1	1	1	0	0	1	1	0	1	0	0	1	1	1	1	0	0	1	1	0	1	0	0	1	1	1	1	0	0	1	1	0	1	0	0	6.7	6.7
B5MCA4;P16422;C9JKY3	B5MCA4;P16422;C9JKY3	6;6;4	6;6;4	6;6;4	Epithelial cell adhesion molecule	EPCAM	tr|B5MCA4|B5MCA4_HUMAN Epithelial cell adhesion molecule OS=Homo sapiens GN=EPCAM PE=1 SV=1;sp|P16422|EPCAM_HUMAN Epithelial cell adhesion molecule OS=Homo sapiens GN=EPCAM PE=1 SV=2;tr|C9JKY3|C9JKY3_HUMAN Epithelial cell adhesion molecule (Fragment) OS=Ho	3	6	6	6	2	4	3	2	3	3	2	1	0	1	1	2	2	4	3	2	3	3	2	1	0	1	1	2	2	4	3	2	3	3	2	1	0	1	1	2	24.3	24.3
B5MCB4;A0A0D9SFX7;A0A0D9SEX1;C9JH89	B5MCB4;A0A0D9SFX7	15;13;2;2	2;0;0;0	2;0;0;0		MECP2	tr|B5MCB4|B5MCB4_HUMAN Methyl-CpG-binding protein 2 OS=Homo sapiens GN=MECP2 PE=1 SV=2;tr|A0A0D9SFX7|A0A0D9SFX7_HUMAN Methyl-CpG-binding protein 2 OS=Homo sapiens GN=MECP2 PE=1 SV=1	4	15	2	2	8	7	11	9	6	5	9	10	10	10	9	10	2	2	2	2	1	1	2	2	2	2	2	2	2	2	2	2	1	1	2	2	2	2	2	2	69.6	12.5
B5MCI0;H7BZZ8;A0A096LNK9	B5MCI0;H7BZZ8;A0A096LNK9	8;4;4	3;0;0	3;0;0		SMTN	tr|B5MCI0|B5MCI0_HUMAN Smoothelin OS=Homo sapiens GN=SMTN PE=1 SV=1;tr|H7BZZ8|H7BZZ8_HUMAN Smoothelin (Fragment) OS=Homo sapiens GN=SMTN PE=1 SV=1;tr|A0A096LNK9|A0A096LNK9_HUMAN Smoothelin (Fragment) OS=Homo sapiens GN=SMTN PE=1 SV=1	3	8	3	3	0	0	1	1	1	0	0	0	1	4	0	8	0	0	0	0	0	0	0	0	0	2	0	3	0	0	0	0	0	0	0	0	0	2	0	3	23.7	10.7
B5MCI6;Q9Y316	B5MCI6;Q9Y316	1;1	1;1	1;1	Protein MEMO1	MEMO1	tr|B5MCI6|B5MCI6_HUMAN Protein MEMO1 OS=Homo sapiens GN=MEMO1 PE=1 SV=1;sp|Q9Y316|MEMO1_HUMAN Protein MEMO1 OS=Homo sapiens GN=MEMO1 PE=1 SV=1	2	1	1	1	0	1	0	1	0	0	1	0	0	1	0	1	0	1	0	1	0	0	1	0	0	1	0	1	0	1	0	1	0	0	1	0	0	1	0	1	21	21
B5MD00;Q9P0U1	B5MD00;Q9P0U1	1;1	1;1	1;1	Mitochondrial import receptor subunit TOM7 homolog	TOMM7	tr|B5MD00|B5MD00_HUMAN Mitochondrial import receptor subunit TOM7 homolog OS=Homo sapiens GN=TOMM7 PE=1 SV=1;sp|Q9P0U1|TOM7_HUMAN Mitochondrial import receptor subunit TOM7 homolog OS=Homo sapiens GN=TOMM7 PE=1 SV=1	2	1	1	1	1	0	0	0	0	0	1	0	1	1	0	0	1	0	0	0	0	0	1	0	1	1	0	0	1	0	0	0	0	0	1	0	1	1	0	0	33.3	33.3
B5MD17;J3KS05;P83916;K7ELA4;C9JWS9	B5MD17;J3KS05;P83916;K7ELA4	8;8;8;4;3	7;7;7;3;3	7;7;7;3;3	Chromobox protein homolog 1	CBX1	tr|B5MD17|B5MD17_HUMAN Chromobox protein homolog 1 (Fragment) OS=Homo sapiens GN=CBX1 PE=1 SV=1;tr|J3KS05|J3KS05_HUMAN Chromobox protein homolog 1 (Fragment) OS=Homo sapiens GN=CBX1 PE=1 SV=7;sp|P83916|CBX1_HUMAN Chromobox protein homolog 1 OS=Homo sapiens	5	8	7	7	4	5	4	6	4	3	3	4	2	4	3	5	3	4	3	5	3	2	2	3	1	3	2	4	3	4	3	5	3	2	2	3	1	3	2	4	35.7	26.2
B5MD46;Q9BXI6	B5MD46;Q9BXI6	2;2	2;2	2;2	TBC1 domain family member 10A	TBC1D10A	tr|B5MD46|B5MD46_HUMAN TBC1 domain family member 10A OS=Homo sapiens GN=TBC1D10A PE=1 SV=1;sp|Q9BXI6|TB10A_HUMAN TBC1 domain family member 10A OS=Homo sapiens GN=TBC1D10A PE=1 SV=1	2	2	2	2	0	0	0	1	0	0	1	0	0	0	0	0	0	0	0	1	0	0	1	0	0	0	0	0	0	0	0	1	0	0	1	0	0	0	0	0	8.6	8.6
B5MDF5;P62826;J3KQE5;F5H018;H0YFC6;B4DV51;A0A087X0W0	B5MDF5;P62826;J3KQE5;F5H018;H0YFC6	12;12;11;9;6;5;1	12;12;11;9;6;5;1	12;12;11;9;6;5;1	GTP-binding nuclear protein Ran	RAN	tr|B5MDF5|B5MDF5_HUMAN GTP-binding nuclear protein Ran OS=Homo sapiens GN=RAN PE=1 SV=1;sp|P62826|RAN_HUMAN GTP-binding nuclear protein Ran OS=Homo sapiens GN=RAN PE=1 SV=3;tr|J3KQE5|J3KQE5_HUMAN GTP-binding nuclear protein Ran (Fragment) OS=Homo sapiens G	7	12	12	12	5	2	10	7	2	5	7	3	9	7	5	2	5	2	10	7	2	5	7	3	9	7	5	2	5	2	10	7	2	5	7	3	9	7	5	2	43.3	43.3
E7EW69;E7EX04;B5ME97;Q9P0V9	E7EW69;E7EX04;B5ME97;Q9P0V9	3;3;3;3	2;2;2;2	2;2;2;2	Septin-10	SEPT10	tr|E7EW69|E7EW69_HUMAN Septin-10 OS=Homo sapiens GN=SEPT10 PE=1 SV=1;tr|E7EX04|E7EX04_HUMAN Septin-10 OS=Homo sapiens GN=SEPT10 PE=1 SV=1;tr|B5ME97|B5ME97_HUMAN Septin 10, isoform CRA_c OS=Homo sapiens GN=SEPT10 PE=1 SV=2;sp|Q9P0V9|SEP10_HUMAN Septin-10 OS	4	3	2	2	1	2	2	1	1	1	1	1	1	1	1	1	0	1	1	0	0	0	0	0	0	0	0	0	0	1	1	0	0	0	0	0	0	0	0	0	9.3	5.1
B7WP74;Q9HCG8	B7WP74;Q9HCG8	1;1	1;1	1;1	Pre-mRNA-splicing factor CWC22 homolog	CWC22	tr|B7WP74|B7WP74_HUMAN Pre-mRNA-splicing factor CWC22 homolog (Fragment) OS=Homo sapiens GN=CWC22 PE=1 SV=1;sp|Q9HCG8|CWC22_HUMAN Pre-mRNA-splicing factor CWC22 homolog OS=Homo sapiens GN=CWC22 PE=1 SV=3	2	1	1	1	0	0	0	0	0	0	1	1	0	1	0	0	0	0	0	0	0	0	1	1	0	1	0	0	0	0	0	0	0	0	1	1	0	1	0	0	2.6	2.6
B7WPE2;Q32P44;H0Y3M3;G3V1D0;H7C355;G3V195	B7WPE2;Q32P44;H0Y3M3;G3V1D0	6;6;4;3;1;1	6;6;4;3;1;1	6;6;4;3;1;1	Echinoderm microtubule-associated protein-like 3	EML3	tr|B7WPE2|B7WPE2_HUMAN Echinoderm microtubule associated protein like 3, isoform CRA_e OS=Homo sapiens GN=EML3 PE=1 SV=1;sp|Q32P44|EMAL3_HUMAN Echinoderm microtubule-associated protein-like 3 OS=Homo sapiens GN=EML3 PE=1 SV=1;tr|H0Y3M3|H0Y3M3_HUMAN Echinod	6	6	6	6	1	1	4	2	0	0	2	0	4	1	1	1	1	1	4	2	0	0	2	0	4	1	1	1	1	1	4	2	0	0	2	0	4	1	1	1	7.5	7.5
B7WPG3;C9IYN3;D6W592;Q8WVV9;C9JJZ7	B7WPG3;C9IYN3;D6W592;Q8WVV9	4;4;4;4;1	4;4;4;4;1	3;3;3;3;0	Heterogeneous nuclear ribonucleoprotein L-like	HNRNPLL;HNRPLL	tr|B7WPG3|B7WPG3_HUMAN Heterogeneous nuclear ribonucleoprotein L-like OS=Homo sapiens GN=HNRNPLL PE=1 SV=1;tr|C9IYN3|C9IYN3_HUMAN Heterogeneous nuclear ribonucleoprotein L-like OS=Homo sapiens GN=HNRNPLL PE=1 SV=2;tr|D6W592|D6W592_HUMAN Heterogeneous nucle	5	4	4	3	1	1	3	3	1	1	1	1	1	1	1	1	1	1	3	3	1	1	1	1	1	1	1	1	0	1	2	2	1	1	1	1	1	1	1	1	9.3	9.3
F8W9A8;B7WPL9;Q6PFW1;H7C398;H0Y3Y5	F8W9A8;B7WPL9;Q6PFW1;H7C398	4;4;4;2;1	3;3;3;2;1	3;3;3;2;1	Inositol hexakisphosphate and diphosphoinositol-pentakisphosphate kinase 1	PPIP5K1	tr|F8W9A8|F8W9A8_HUMAN Inositol hexakisphosphate and diphosphoinositol-pentakisphosphate kinase 1 OS=Homo sapiens GN=PPIP5K1 PE=1 SV=1;tr|B7WPL9|B7WPL9_HUMAN Inositol hexakisphosphate and diphosphoinositol-pentakisphosphate kinase 1 OS=Homo sapiens GN=PPIP	5	4	3	3	0	0	2	3	0	0	4	0	1	3	0	0	0	0	1	2	0	0	3	0	1	2	0	0	0	0	1	2	0	0	3	0	1	2	0	0	4.4	3.4
B7Z2L0;H0Y7N8;C9IYK6;C9JTE9;H7C5E2;Q9UHQ4	B7Z2L0;H0Y7N8;C9IYK6;C9JTE9;H7C5E2;Q9UHQ4	2;2;2;2;2;2	2;2;2;2;2;2	2;2;2;2;2;2	B-cell receptor-associated protein 29	BCAP29	tr|B7Z2L0|B7Z2L0_HUMAN B-cell receptor-associated protein 29 OS=Homo sapiens GN=BCAP29 PE=1 SV=1;tr|H0Y7N8|H0Y7N8_HUMAN B-cell receptor-associated protein 29 (Fragment) OS=Homo sapiens GN=BCAP29 PE=1 SV=1;tr|C9IYK6|C9IYK6_HUMAN B-cell receptor-associated p	6	2	2	2	0	0	0	2	0	0	1	0	0	2	1	0	0	0	0	2	0	0	1	0	0	2	1	0	0	0	0	2	0	0	1	0	0	2	1	0	10.9	10.9
E9PEH6;B7Z2R4;O43556	E9PEH6;B7Z2R4;O43556	1;1;1	1;1;1	1;1;1	Epsilon-sarcoglycan	SGCE	tr|E9PEH6|E9PEH6_HUMAN Epsilon-sarcoglycan OS=Homo sapiens GN=SGCE PE=1 SV=1;tr|B7Z2R4|B7Z2R4_HUMAN Epsilon-sarcoglycan OS=Homo sapiens GN=SGCE PE=1 SV=1;sp|O43556|SGCE_HUMAN Epsilon-sarcoglycan OS=Homo sapiens GN=SGCE PE=1 SV=6	3	1	1	1	0	1	0	0	1	0	0	0	0	0	0	0	0	1	0	0	1	0	0	0	0	0	0	0	0	1	0	0	1	0	0	0	0	0	0	0	4.3	4.3
B7Z2R7;Q5T8D3;X6RDD7;Q5T8E0	B7Z2R7;Q5T8D3	11;10;5;5	11;10;5;5	11;10;5;5	Acyl-CoA-binding domain-containing protein 5	ACBD5	tr|B7Z2R7|B7Z2R7_HUMAN Acyl-CoA-binding domain-containing protein 5 OS=Homo sapiens GN=ACBD5 PE=1 SV=1;sp|Q5T8D3|ACBD5_HUMAN Acyl-CoA-binding domain-containing protein 5 OS=Homo sapiens GN=ACBD5 PE=1 SV=1	4	11	11	11	5	2	4	3	3	3	9	5	5	6	8	11	5	2	4	3	3	3	9	5	5	6	8	11	5	2	4	3	3	3	9	5	5	6	8	11	24.1	24.1
B7Z2Y2;Q14746	B7Z2Y2;Q14746	3;3	3;3	3;3	Conserved oligomeric Golgi complex subunit 2	COG2	tr|B7Z2Y2|B7Z2Y2_HUMAN Conserved oligomeric Golgi complex subunit 2 OS=Homo sapiens GN=COG2 PE=1 SV=1;sp|Q14746|COG2_HUMAN Conserved oligomeric Golgi complex subunit 2 OS=Homo sapiens GN=COG2 PE=1 SV=1	2	3	3	3	0	0	1	0	0	0	1	0	1	2	0	0	0	0	1	0	0	0	1	0	1	2	0	0	0	0	1	0	0	0	1	0	1	2	0	0	4.4	4.4
B7Z3B9;Q13480	B7Z3B9;Q13480	4;4	4;4	4;4	GRB2-associated-binding protein 1	GAB1	tr|B7Z3B9|B7Z3B9_HUMAN GRB2-associated-binding protein 1 OS=Homo sapiens GN=GAB1 PE=1 SV=1;sp|Q13480|GAB1_HUMAN GRB2-associated-binding protein 1 OS=Homo sapiens GN=GAB1 PE=1 SV=2	2	4	4	4	0	1	2	0	0	0	2	0	0	0	0	0	0	1	2	0	0	0	2	0	0	0	0	0	0	1	2	0	0	0	2	0	0	0	0	0	7.4	7.4
B7Z3L6;O00337	B7Z3L6;O00337	4;4	4;4	4;4	Sodium/nucleoside cotransporter 1	SLC28A1	tr|B7Z3L6|B7Z3L6_HUMAN Sodium/nucleoside cotransporter 1 OS=Homo sapiens GN=SLC28A1 PE=1 SV=1;sp|O00337|S28A1_HUMAN Sodium/nucleoside cotransporter 1 OS=Homo sapiens GN=SLC28A1 PE=1 SV=2	2	4	4	4	3	0	4	2	1	0	0	0	0	0	0	0	3	0	4	2	1	0	0	0	0	0	0	0	3	0	4	2	1	0	0	0	0	0	0	0	5.2	5.2
K7EJX0;B7Z5N5;Q15796;H0YMP2;H0YL71;K7ESI8;K7EL92;H3BP09;K7ERC7;H3BVD1	K7EJX0;B7Z5N5;Q15796;H0YMP2;H0YL71;K7ESI8;K7EL92;H3BP09;K7ERC7;H3BVD1	4;4;4;2;2;2;2;2;2;2	4;4;4;2;2;2;2;2;2;2	2;2;2;0;0;2;2;0;2;0	Mothers against decapentaplegic homolog;Mothers against decapentaplegic homolog 2	SMAD2;SMAD3	tr|K7EJX0|K7EJX0_HUMAN Mothers against decapentaplegic homolog 2 (Fragment) OS=Homo sapiens GN=SMAD2 PE=1 SV=1;tr|B7Z5N5|B7Z5N5_HUMAN Mothers against decapentaplegic homolog OS=Homo sapiens GN=SMAD2 PE=1 SV=1;sp|Q15796|SMAD2_HUMAN Mothers against decapenta	10	4	4	2	3	1	2	2	1	2	1	3	1	2	1	2	3	1	2	2	1	2	1	3	1	2	1	2	1	1	1	1	0	1	0	2	0	1	0	1	18	18
B7Z645;H0YAA0	B7Z645	19;1	1;1	1;1		SYNCRIP	tr|B7Z645|B7Z645_HUMAN Heterogeneous nuclear ribonucleoprotein Q OS=Homo sapiens GN=SYNCRIP PE=1 SV=1	2	19	1	1	8	8	10	13	4	4	11	8	7	9	9	6	0	1	0	0	0	1	1	0	0	1	1	1	0	1	0	0	0	1	1	0	0	1	1	1	47.2	2.2
B7Z685;D6RC99;E9PCN2;Q02153	B7Z685;D6RC99;E9PCN2;Q02153	1;1;1;1	1;1;1;1	1;1;1;1	Guanylate cyclase soluble subunit beta-1	GUCY1B3	tr|B7Z685|B7Z685_HUMAN Guanylate cyclase 1, soluble, beta 3, isoform CRA_c OS=Homo sapiens GN=GUCY1B3 PE=1 SV=1;tr|D6RC99|D6RC99_HUMAN Guanylate cyclase soluble subunit beta-1 OS=Homo sapiens GN=GUCY1B3 PE=1 SV=1;tr|E9PCN2|E9PCN2_HUMAN Guanylate cyclase so	4	1	1	1	0	0	0	1	0	0	1	0	0	0	0	0	0	0	0	1	0	0	1	0	0	0	0	0	0	0	0	1	0	0	1	0	0	0	0	0	3.1	3.1
B7Z7F3;Q9H6Z4;K7EID7;K7ENB9;K7ESQ0;K7ENJ2;K7EPW1;K7EIJ4;K7EN31	B7Z7F3;Q9H6Z4	13;12;3;3;3;2;2;2;2	13;12;3;3;3;2;2;2;2	13;12;3;3;3;2;2;2;2	Ran-binding protein 3	RANBP3	tr|B7Z7F3|B7Z7F3_HUMAN Ran-binding protein 3 OS=Homo sapiens GN=RANBP3 PE=1 SV=1;sp|Q9H6Z4|RANB3_HUMAN Ran-binding protein 3 OS=Homo sapiens GN=RANBP3 PE=1 SV=1	9	13	13	13	2	2	7	5	3	2	8	7	6	6	4	1	2	2	7	5	3	2	8	7	6	6	4	1	2	2	7	5	3	2	8	7	6	6	4	1	41.5	41.5
B7Z8J4;P30419;K7EN82	B7Z8J4;P30419;K7EN82	3;3;2	3;3;2	3;3;2	Glycylpeptide N-tetradecanoyltransferase 1	NMT1	tr|B7Z8J4|B7Z8J4_HUMAN Glycylpeptide N-tetradecanoyltransferase 1 OS=Homo sapiens GN=NMT1 PE=1 SV=1;sp|P30419|NMT1_HUMAN Glycylpeptide N-tetradecanoyltransferase 1 OS=Homo sapiens GN=NMT1 PE=1 SV=2;tr|K7EN82|K7EN82_HUMAN Glycylpeptide N-tetradecanoyltransf	3	3	3	3	2	2	2	2	1	1	2	3	0	0	0	3	2	2	2	2	1	1	2	3	0	0	0	3	2	2	2	2	1	1	2	3	0	0	0	3	33.6	33.6
F8WF16;B7Z8L1;F8W6A0;F8W0Q9;Q8NEY8;F8VPY7;F8VWU8	F8WF16;B7Z8L1;F8W6A0;F8W0Q9;Q8NEY8;F8VPY7;F8VWU8	2;2;2;2;2;1;1	2;2;2;2;2;1;1	2;2;2;2;2;1;1	Periphilin-1	PPHLN1	tr|F8WF16|F8WF16_HUMAN Periphilin-1 OS=Homo sapiens GN=PPHLN1 PE=1 SV=1;tr|B7Z8L1|B7Z8L1_HUMAN Periphilin-1 OS=Homo sapiens GN=PPHLN1 PE=1 SV=1;tr|F8W6A0|F8W6A0_HUMAN Periphilin-1 OS=Homo sapiens GN=PPHLN1 PE=1 SV=1;tr|F8W0Q9|F8W0Q9_HUMAN Periphilin-1 OS=H	7	2	2	2	0	0	1	1	0	0	1	0	1	1	1	0	0	0	1	1	0	0	1	0	1	1	1	0	0	0	1	1	0	0	1	0	1	1	1	0	7.6	7.6
B7Z934;Q9HAK2	B7Z934;Q9HAK2	1;1	1;1	1;1	Transcription factor COE2	EBF2	tr|B7Z934|B7Z934_HUMAN Transcription factor COE2 OS=Homo sapiens GN=EBF2 PE=2 SV=1;sp|Q9HAK2|COE2_HUMAN Transcription factor COE2 OS=Homo sapiens GN=EBF2 PE=2 SV=4	2	1	1	1	0	0	0	1	0	0	0	0	0	0	0	0	0	0	0	1	0	0	0	0	0	0	0	0	0	0	0	1	0	0	0	0	0	0	0	0	2.6	2.6
F8W118;F8VV59;B7Z9C2;F8VRJ2	F8W118;F8VV59;B7Z9C2;F8VRJ2	8;8;8;6	1;1;1;1	1;1;1;1		NAP1L1	tr|F8W118|F8W118_HUMAN Nucleosome assembly protein 1-like 1 (Fragment) OS=Homo sapiens GN=NAP1L1 PE=1 SV=1;tr|F8VV59|F8VV59_HUMAN Nucleosome assembly protein 1-like 1 OS=Homo sapiens GN=NAP1L1 PE=1 SV=1;tr|B7Z9C2|B7Z9C2_HUMAN Nucleosome assembly protein 1-	4	8	1	1	5	5	4	5	4	6	6	4	3	5	5	5	0	0	0	0	0	0	0	0	1	1	0	0	0	0	0	0	0	0	0	0	1	1	0	0	39.2	6.2
F5H8L0;B7ZAP0;A0A0U1RQV7;E9PS63	F5H8L0;B7ZAP0	3;3;1;1	1;1;0;0	1;1;0;0	Rab GTPase-activating protein 1-like, isoform 10	RABGAP1L	tr|F5H8L0|F5H8L0_HUMAN Rab GTPase-activating protein 1-like OS=Homo sapiens GN=RABGAP1L PE=1 SV=1;sp|B7ZAP0|RBG10_HUMAN Rab GTPase-activating protein 1-like, isoform 10 OS=Homo sapiens GN=RABGAP1L PE=1 SV=1	4	3	1	1	2	1	1	2	0	1	3	1	0	0	1	3	0	0	0	0	0	1	1	0	0	0	0	1	0	0	0	0	0	1	1	0	0	0	0	1	15.3	6.8
B7ZAX5;Q01415;H0YLL8;H0YK30;H0YLL3	B7ZAX5;Q01415;H0YLL8	3;3;2;1;1	3;3;2;1;1	3;3;2;1;1	N-acetylgalactosamine kinase	GALK2	tr|B7ZAX5|B7ZAX5_HUMAN N-acetylgalactosamine kinase OS=Homo sapiens GN=GALK2 PE=1 SV=1;sp|Q01415|GALK2_HUMAN N-acetylgalactosamine kinase OS=Homo sapiens GN=GALK2 PE=1 SV=1;tr|H0YLL8|H0YLL8_HUMAN N-acetylgalactosamine kinase (Fragment) OS=Homo sapiens GN=G	5	3	3	3	2	0	0	0	1	0	0	0	0	2	1	0	2	0	0	0	1	0	0	0	0	2	1	0	2	0	0	0	1	0	0	0	0	2	1	0	16.1	16.1
B7ZBB8	B7ZBB8	5	5	5	Protein phosphatase 1 regulatory subunit 3G	PPP1R3G	sp|B7ZBB8|PP13G_HUMAN Protein phosphatase 1 regulatory subunit 3G OS=Homo sapiens GN=PPP1R3G PE=1 SV=1	1	5	5	5	0	0	1	1	0	0	3	0	3	1	0	4	0	0	1	1	0	0	3	0	3	1	0	4	0	0	1	1	0	0	3	0	3	1	0	4	22.1	22.1
B7ZC38;Q9NR46;B7ZC39;F8WFB9;H7C1Z6;G5E9J1	B7ZC38;Q9NR46;B7ZC39	18;18;17;6;2;1	18;18;17;6;2;1	17;17;16;5;2;1	Endophilin-B2	SH3GLB2	tr|B7ZC38|B7ZC38_HUMAN Endophilin-B2 OS=Homo sapiens GN=SH3GLB2 PE=1 SV=1;sp|Q9NR46|SHLB2_HUMAN Endophilin-B2 OS=Homo sapiens GN=SH3GLB2 PE=1 SV=1;tr|B7ZC39|B7ZC39_HUMAN Endophilin-B2 OS=Homo sapiens GN=SH3GLB2 PE=1 SV=1	6	18	18	17	2	11	5	4	6	7	7	13	9	5	9	12	2	11	5	4	6	7	7	13	9	5	9	12	2	10	5	4	5	6	7	12	8	4	8	11	49	49
B7ZKW8;Q6JBY9;F6T4W9	B7ZKW8;Q6JBY9	8;8;2	8;8;2	8;8;2	CapZ-interacting protein	RCSD1	tr|B7ZKW8|B7ZKW8_HUMAN CapZ-interacting protein OS=Homo sapiens GN=RCSD1 PE=1 SV=1;sp|Q6JBY9|CPZIP_HUMAN CapZ-interacting protein OS=Homo sapiens GN=RCSD1 PE=1 SV=1	3	8	8	8	1	2	4	3	0	0	5	2	2	2	0	0	1	2	4	3	0	0	5	2	2	2	0	0	1	2	4	3	0	0	5	2	2	2	0	0	29.8	29.8
B7ZL14;Q96RU3;H0Y7W6	B7ZL14;Q96RU3;H0Y7W6	7;7;6	7;7;6	7;7;6	Formin-binding protein 1	FNBP1	tr|B7ZL14|B7ZL14_HUMAN FNBP1 protein OS=Homo sapiens GN=FNBP1 PE=1 SV=1;sp|Q96RU3|FNBP1_HUMAN Formin-binding protein 1 OS=Homo sapiens GN=FNBP1 PE=1 SV=2;tr|H0Y7W6|H0Y7W6_HUMAN Formin-binding protein 1 (Fragment) OS=Homo sapiens GN=FNBP1 PE=1 SV=2	3	7	7	7	1	2	0	1	1	1	1	2	0	1	3	1	1	2	0	1	1	1	1	2	0	1	3	1	1	2	0	1	1	1	1	2	0	1	3	1	18.7	18.7
E5RJM0;B7ZLQ8;Q17RY0	E5RJM0;B7ZLQ8;Q17RY0	1;1;1	1;1;1	1;1;1	Cytoplasmic polyadenylation element-binding protein 4	CPEB4	tr|E5RJM0|E5RJM0_HUMAN Cytoplasmic polyadenylation element-binding protein 4 OS=Homo sapiens GN=CPEB4 PE=1 SV=1;tr|B7ZLQ8|B7ZLQ8_HUMAN CPEB4 protein OS=Homo sapiens GN=CPEB4 PE=1 SV=1;sp|Q17RY0|CPEB4_HUMAN Cytoplasmic polyadenylation element-binding protei	3	1	1	1	0	0	1	1	0	0	0	0	1	1	0	0	0	0	1	1	0	0	0	0	1	1	0	0	0	0	1	1	0	0	0	0	1	1	0	0	3	3
B7ZM68;Q6ZNL6	B7ZM68;Q6ZNL6	1;1	1;1	1;1	FYVE, RhoGEF and PH domain-containing protein 5	FGD5	tr|B7ZM68|B7ZM68_HUMAN FGD5 protein OS=Homo sapiens GN=FGD5 PE=1 SV=1;sp|Q6ZNL6|FGD5_HUMAN FYVE, RhoGEF and PH domain-containing protein 5 OS=Homo sapiens GN=FGD5 PE=1 SV=3	2	1	1	1	1	0	0	0	0	0	0	0	0	0	0	0	1	0	0	0	0	0	0	0	0	0	0	0	1	0	0	0	0	0	0	0	0	0	0	0	1.2	1.2
B8QGS9;Q99959;A0A087WXY2	B8QGS9;Q99959	6;6;1	6;6;1	6;6;1	Plakophilin-2	PKP2	tr|B8QGS9|B8QGS9_HUMAN Plakophilin-2 OS=Homo sapiens GN=PKP2 PE=1 SV=1;sp|Q99959|PKP2_HUMAN Plakophilin-2 OS=Homo sapiens GN=PKP2 PE=1 SV=2	3	6	6	6	2	2	1	2	3	0	0	0	0	0	0	0	2	2	1	2	3	0	0	0	0	0	0	0	2	2	1	2	3	0	0	0	0	0	0	0	8.6	8.6
B8ZZ81;O00116	B8ZZ81;O00116	3;3	3;3	3;3	Alkyldihydroxyacetonephosphate synthase, peroxisomal	AGPS	tr|B8ZZ81|B8ZZ81_HUMAN Alkyldihydroxyacetonephosphate synthase, peroxisomal OS=Homo sapiens GN=AGPS PE=1 SV=1;sp|O00116|ADAS_HUMAN Alkyldihydroxyacetonephosphate synthase, peroxisomal OS=Homo sapiens GN=AGPS PE=1 SV=1	2	3	3	3	1	2	3	2	2	1	2	0	3	2	0	0	1	2	3	2	2	1	2	0	3	2	0	0	1	2	3	2	2	1	2	0	3	2	0	0	19	19
B8ZZ87;Q6P582;Q6NZ67;H7BZ50;H7C173;H7C202	B8ZZ87;Q6P582;Q6NZ67;H7BZ50;H7C173;H7C202	2;2;2;1;1;1	2;2;2;1;1;1	2;2;2;1;1;1	Mitotic-spindle organizing protein 2A;Mitotic-spindle organizing protein 2B	MZT2B;MZT2A	tr|B8ZZ87|B8ZZ87_HUMAN Mitotic-spindle organizing protein 2B OS=Homo sapiens GN=MZT2B PE=1 SV=1;sp|Q6P582|MZT2A_HUMAN Mitotic-spindle organizing protein 2A OS=Homo sapiens GN=MZT2A PE=1 SV=2;sp|Q6NZ67|MZT2B_HUMAN Mitotic-spindle organizing protein 2B OS=Ho	6	2	2	2	2	2	2	2	2	2	2	2	1	0	2	2	2	2	2	2	2	2	2	2	1	0	2	2	2	2	2	2	2	2	2	2	1	0	2	2	19.7	19.7
B8ZZC5;B8ZZA8	B8ZZC5;B8ZZA8	4;4	3;3	3;3		GLS	tr|B8ZZC5|B8ZZC5_HUMAN Glutaminase kidney isoform, mitochondrial OS=Homo sapiens GN=GLS PE=1 SV=1;tr|B8ZZA8|B8ZZA8_HUMAN Glutaminase kidney isoform, mitochondrial OS=Homo sapiens GN=GLS PE=1 SV=1	2	4	3	3	2	0	0	0	0	0	4	1	1	0	0	1	1	0	0	0	0	0	3	1	1	0	0	1	1	0	0	0	0	0	3	1	1	0	0	1	59.2	38.8
B8ZZD4;Q86VP1;H7C3L5	B8ZZD4;Q86VP1;H7C3L5	8;8;4	8;8;4	8;8;4	Tax1-binding protein 1	TAX1BP1	tr|B8ZZD4|B8ZZD4_HUMAN Tax1-binding protein 1 OS=Homo sapiens GN=TAX1BP1 PE=1 SV=1;sp|Q86VP1|TAXB1_HUMAN Tax1-binding protein 1 OS=Homo sapiens GN=TAX1BP1 PE=1 SV=2;tr|H7C3L5|H7C3L5_HUMAN Tax1-binding protein 1 (Fragment) OS=Homo sapiens GN=TAX1BP1 PE=1 SV	3	8	8	8	0	1	2	0	0	0	2	2	3	1	2	4	0	1	2	0	0	0	2	2	3	1	2	4	0	1	2	0	0	0	2	2	3	1	2	4	15	15
B8ZZF5;C9J5M4;Q9H8M9	B8ZZF5;C9J5M4;Q9H8M9	1;1;1	1;1;1	1;1;1	Protein eva-1 homolog A	EVA1A	tr|B8ZZF5|B8ZZF5_HUMAN Protein eva-1 homolog A OS=Homo sapiens GN=EVA1A PE=1 SV=1;tr|C9J5M4|C9J5M4_HUMAN Protein eva-1 homolog A (Fragment) OS=Homo sapiens GN=EVA1A PE=1 SV=7;sp|Q9H8M9|EVA1A_HUMAN Protein eva-1 homolog A OS=Homo sapiens GN=EVA1A PE=1 SV=1	3	1	1	1	1	0	1	1	0	0	1	0	0	0	0	0	1	0	1	1	0	0	1	0	0	0	0	0	1	0	1	1	0	0	1	0	0	0	0	0	7.9	7.9
B8ZZF8;Q9Y4Y9	B8ZZF8;Q9Y4Y9	2;2	2;2	2;2	U6 snRNA-associated Sm-like protein LSm5	LSM5	tr|B8ZZF8|B8ZZF8_HUMAN U6 snRNA-associated Sm-like protein LSm5 OS=Homo sapiens GN=LSM5 PE=1 SV=1;sp|Q9Y4Y9|LSM5_HUMAN U6 snRNA-associated Sm-like protein LSm5 OS=Homo sapiens GN=LSM5 PE=1 SV=3	2	2	2	2	1	2	1	0	2	1	1	2	1	0	1	1	1	2	1	0	2	1	1	2	1	0	1	1	1	2	1	0	2	1	1	2	1	0	1	1	37.5	37.5
B8ZZN6;P63165;B8ZZJ0;B9A032;B8ZZ67	B8ZZN6;P63165;B8ZZJ0;B9A032	6;6;5;5;1	6;6;5;5;1	6;6;5;5;1	Small ubiquitin-related modifier 1	SUMO1	tr|B8ZZN6|B8ZZN6_HUMAN Small ubiquitin-related modifier 1 OS=Homo sapiens GN=SUMO1 PE=1 SV=1;sp|P63165|SUMO1_HUMAN Small ubiquitin-related modifier 1 OS=Homo sapiens GN=SUMO1 PE=1 SV=1;tr|B8ZZJ0|B8ZZJ0_HUMAN Small ubiquitin-related modifier 1 OS=Homo sapie	5	6	6	6	2	3	2	1	2	1	4	2	1	1	2	0	2	3	2	1	2	1	4	2	1	1	2	0	2	3	2	1	2	1	4	2	1	1	2	0	26.7	26.7
B8ZZQ6;P06454;B8ZZA1;B8ZZW7;H7C2N1;A0A087WUT1	B8ZZQ6;P06454;B8ZZA1;B8ZZW7;H7C2N1	6;6;3;3;3;2	6;6;3;3;3;2	6;6;3;3;3;2	Prothymosin alpha;Prothymosin alpha, N-terminally processed;Thymosin alpha-1	PTMA	tr|B8ZZQ6|B8ZZQ6_HUMAN Prothymosin alpha OS=Homo sapiens GN=PTMA PE=1 SV=1;sp|P06454|PTMA_HUMAN Prothymosin alpha OS=Homo sapiens GN=PTMA PE=1 SV=2;tr|B8ZZA1|B8ZZA1_HUMAN Prothymosin alpha OS=Homo sapiens GN=PTMA PE=1 SV=1;tr|B8ZZW7|B8ZZW7_HUMAN Prothymosi	6	6	6	6	4	4	3	2	3	3	2	3	2	3	4	3	4	4	3	2	3	3	2	3	2	3	4	3	4	4	3	2	3	3	2	3	2	3	4	3	41.1	41.1
B8ZZU6;E9PBF9;P15336;E9PEK8;H7C2N6;F5H629	B8ZZU6;E9PBF9;P15336	3;2;2;1;1;1	3;2;2;1;1;1	3;2;2;1;1;1	Cyclic AMP-dependent transcription factor ATF-2	ATF2	tr|B8ZZU6|B8ZZU6_HUMAN Cyclic AMP-dependent transcription factor ATF-2 OS=Homo sapiens GN=ATF2 PE=1 SV=1;tr|E9PBF9|E9PBF9_HUMAN Cyclic AMP-dependent transcription factor ATF-2 OS=Homo sapiens GN=ATF2 PE=1 SV=1;sp|P15336|ATF2_HUMAN Cyclic AMP-dependent tran	6	3	3	3	0	0	0	1	1	0	1	1	1	2	1	1	0	0	0	1	1	0	1	1	1	2	1	1	0	0	0	1	1	0	1	1	1	2	1	1	17.7	17.7
F8WC91;B9A018;Q53GS9	F8WC91;B9A018;Q53GS9	2;2;2	2;2;2	2;2;2	U4/U6.U5 tri-snRNP-associated protein 2	USP39	tr|F8WC91|F8WC91_HUMAN U4/U6.U5 tri-snRNP-associated protein 2 OS=Homo sapiens GN=USP39 PE=1 SV=1;tr|B9A018|B9A018_HUMAN U4/U6.U5 tri-snRNP-associated protein 2 OS=Homo sapiens GN=USP39 PE=1 SV=1;sp|Q53GS9|SNUT2_HUMAN U4/U6.U5 tri-snRNP-associated protein	3	2	2	2	2	1	2	2	1	1	1	1	2	2	1	1	2	1	2	2	1	1	1	1	2	2	1	1	2	1	2	2	1	1	1	1	2	2	1	1	16.9	16.9
B9A057;Q86WW8	B9A057;Q86WW8	4;4	4;4	4;4	Cytochrome c oxidase assembly factor 5	COA5	tr|B9A057|B9A057_HUMAN Cytochrome c oxidase assembly factor 5 OS=Homo sapiens GN=COA5 PE=1 SV=1;sp|Q86WW8|COA5_HUMAN Cytochrome c oxidase assembly factor 5 OS=Homo sapiens GN=COA5 PE=1 SV=1	2	4	4	4	0	0	0	0	0	0	3	0	1	0	0	0	0	0	0	0	0	0	3	0	1	0	0	0	0	0	0	0	0	0	3	0	1	0	0	0	57.5	57.5
J3KMX2;B9EGA3;Q92925;J3QWB6;J3QQL7	J3KMX2;B9EGA3;Q92925;J3QWB6	3;3;3;2;1	3;3;3;2;1	3;3;3;2;1	SWI/SNF-related matrix-associated actin-dependent regulator of chromatin subfamily D member 2	SMARCD2	tr|J3KMX2|J3KMX2_HUMAN SWI/SNF-related matrix-associated actin-dependent regulator of chromatin subfamily D member 2 OS=Homo sapiens GN=SMARCD2 PE=1 SV=1;tr|B9EGA3|B9EGA3_HUMAN SMARCD2 protein OS=Homo sapiens GN=SMARCD2 PE=1 SV=1;sp|Q92925|SMRD2_HUMAN SWI/	5	3	3	3	0	1	0	0	0	0	1	1	0	0	0	1	0	1	0	0	0	0	1	1	0	0	0	1	0	1	0	0	0	0	1	1	0	0	0	1	9.4	9.4
B9EGQ5;M0QXA7;O95785	B9EGQ5;M0QXA7;O95785	5;5;5	5;5;5	5;5;5	Protein Wiz	WIZ	tr|B9EGQ5|B9EGQ5_HUMAN Protein Wiz OS=Homo sapiens GN=WIZ PE=1 SV=1;tr|M0QXA7|M0QXA7_HUMAN Protein Wiz OS=Homo sapiens GN=WIZ PE=1 SV=1;sp|O95785|WIZ_HUMAN Protein Wiz OS=Homo sapiens GN=WIZ PE=1 SV=2	3	5	5	5	1	0	3	2	0	0	2	1	2	2	1	0	1	0	3	2	0	0	2	1	2	2	1	0	1	0	3	2	0	0	2	1	2	2	1	0	7.7	7.7
B9ZVN9;O95602	B9ZVN9;O95602	3;3	3;3	3;3	DNA-directed RNA polymerase;DNA-directed RNA polymerase I subunit RPA1	POLR1A	tr|B9ZVN9|B9ZVN9_HUMAN DNA-directed RNA polymerase subunit OS=Homo sapiens GN=POLR1A PE=1 SV=1;sp|O95602|RPA1_HUMAN DNA-directed RNA polymerase I subunit RPA1 OS=Homo sapiens GN=POLR1A PE=1 SV=2	2	3	3	3	0	0	0	0	0	0	0	0	2	1	0	0	0	0	0	0	0	0	0	0	2	1	0	0	0	0	0	0	0	0	0	0	2	1	0	0	2.7	2.7
C4AMC7;Q6VEQ5;A0A096LP26;A0A096LP75;A0A096LNU2;A8K0Z3;A8MWX3	C4AMC7;Q6VEQ5;A0A096LP26;A0A096LP75;A0A096LNU2;A8K0Z3;A8MWX3	10;10;9;9;7;7;5	10;10;9;9;7;7;5	4;4;4;4;2;2;1	Putative WAS protein family homolog 3;WAS protein family homolog 2;WAS protein family homolog 1;Putative WAS protein family homolog 4	WASH3P;WASH2P;WASH1;WASH4P	sp|C4AMC7|WASH3_HUMAN Putative WAS protein family homolog 3 OS=Homo sapiens GN=WASH3P PE=1 SV=2;sp|Q6VEQ5|WASH2_HUMAN WAS protein family homolog 2 OS=Homo sapiens GN=WASH2P PE=2 SV=2;tr|A0A096LP26|A0A096LP26_HUMAN Protein LOC102723897 OS=Homo sapiens GN=LO	7	10	10	4	4	2	3	2	2	1	4	5	1	3	2	2	4	2	3	2	2	1	4	5	1	3	2	2	1	2	1	1	0	0	1	3	1	1	1	1	27.2	27.2
C9J031;C9IY57;Q9UHC7	C9J031;C9IY57;Q9UHC7	1;1;1	1;1;1	1;1;1	E3 ubiquitin-protein ligase makorin-1	MKRN1	tr|C9J031|C9J031_HUMAN E3 ubiquitin-protein ligase makorin-1 (Fragment) OS=Homo sapiens GN=MKRN1 PE=1 SV=1;tr|C9IY57|C9IY57_HUMAN E3 ubiquitin-protein ligase makorin-1 (Fragment) OS=Homo sapiens GN=MKRN1 PE=1 SV=1;sp|Q9UHC7|MKRN1_HUMAN E3 ubiquitin-protein	3	1	1	1	0	1	0	0	0	1	1	1	0	0	0	1	0	1	0	0	0	1	1	1	0	0	0	1	0	1	0	0	0	1	1	1	0	0	0	1	17.6	17.6
C9IYN9;Q6GMV2	C9IYN9;Q6GMV2	1;1	1;1	1;1	SET and MYND domain-containing protein 5	SMYD5	tr|C9IYN9|C9IYN9_HUMAN SET and MYND domain-containing protein 5 (Fragment) OS=Homo sapiens GN=SMYD5 PE=1 SV=1;sp|Q6GMV2|SMYD5_HUMAN SET and MYND domain-containing protein 5 OS=Homo sapiens GN=SMYD5 PE=1 SV=2	2	1	1	1	0	0	1	0	0	0	1	0	0	0	0	0	0	0	1	0	0	0	1	0	0	0	0	0	0	0	1	0	0	0	1	0	0	0	0	0	13.8	13.8
C9IZ04;Q9NY27;H7C559;F8WDK3;F8WCA1	C9IZ04;Q9NY27;H7C559	7;7;4;1;1	7;7;4;1;1	7;7;4;1;1	Serine/threonine-protein phosphatase 4 regulatory subunit 2	PPP4R2	tr|C9IZ04|C9IZ04_HUMAN Serine/threonine-protein phosphatase 4 regulatory subunit 2 (Fragment) OS=Homo sapiens GN=PPP4R2 PE=1 SV=1;sp|Q9NY27|PP4R2_HUMAN Serine/threonine-protein phosphatase 4 regulatory subunit 2 OS=Homo sapiens GN=PPP4R2 PE=1 SV=3;tr|H7C55	5	7	7	7	0	0	2	1	0	0	3	0	2	3	1	1	0	0	2	1	0	0	3	0	2	3	1	1	0	0	2	1	0	0	3	0	2	3	1	1	47.3	47.3
C9JF62;C9JSK8;C9IZ93;C9J9P8;Q969M7;F2Z363;F8WFB7;G5E9R6;H3BUI7;F8WB39;F8WDQ9;F8WD80;H3BSR4;C9JFD2	C9JF62;C9JSK8;C9IZ93;C9J9P8;Q969M7;F2Z363;F8WFB7;G5E9R6;H3BUI7;F8WB39;F8WDQ9;F8WD80;H3BSR4;C9JFD2	2;2;2;2;2;1;1;1;1;1;1;1;1;1	2;2;2;2;2;1;1;1;1;1;1;1;1;1	2;2;2;2;2;1;1;1;1;1;1;1;1;1	NEDD8-conjugating enzyme UBE2F	UBE2F;UBE2F-SCLY	tr|C9JF62|C9JF62_HUMAN NEDD8-conjugating enzyme UBE2F (Fragment) OS=Homo sapiens GN=UBE2F PE=1 SV=1;tr|C9JSK8|C9JSK8_HUMAN NEDD8-conjugating enzyme UBE2F (Fragment) OS=Homo sapiens GN=UBE2F PE=1 SV=1;tr|C9IZ93|C9IZ93_HUMAN NEDD8-conjugating enzyme UBE2F OS	14	2	2	2	0	0	0	0	0	0	1	0	0	0	1	0	0	0	0	0	0	0	1	0	0	0	1	0	0	0	0	0	0	0	1	0	0	0	1	0	14.4	14.4
C9J7P5;C9IZN7;Q969Z0;C9J618;C9J5A2;C9J347	C9J7P5;C9IZN7;Q969Z0;C9J618;C9J5A2;C9J347	2;2;2;1;1;1	2;2;2;1;1;1	2;2;2;1;1;1	Protein TBRG4	TBRG4	tr|C9J7P5|C9J7P5_HUMAN Protein TBRG4 (Fragment) OS=Homo sapiens GN=TBRG4 PE=1 SV=1;tr|C9IZN7|C9IZN7_HUMAN Protein TBRG4 (Fragment) OS=Homo sapiens GN=TBRG4 PE=1 SV=1;sp|Q969Z0|TBRG4_HUMAN Protein TBRG4 OS=Homo sapiens GN=TBRG4 PE=1 SV=1;tr|C9J618|C9J618_HU	6	2	2	2	0	0	0	0	0	0	0	0	1	0	1	0	0	0	0	0	0	0	0	0	1	0	1	0	0	0	0	0	0	0	0	0	1	0	1	0	10.1	10.1
C9J3R1;C9IZP0;J3KR59;J3KR68;Q9UID6	C9J3R1;C9IZP0;J3KR59;J3KR68;Q9UID6	1;1;1;1;1	1;1;1;1;1	1;1;1;1;1	Zinc finger protein 639	ZNF639	tr|C9J3R1|C9J3R1_HUMAN Zinc finger protein 639 (Fragment) OS=Homo sapiens GN=ZNF639 PE=1 SV=1;tr|C9IZP0|C9IZP0_HUMAN Zinc finger protein 639 (Fragment) OS=Homo sapiens GN=ZNF639 PE=1 SV=1;tr|J3KR59|J3KR59_HUMAN Zinc finger protein 639 (Fragment) OS=Homo sa	5	1	1	1	0	0	1	1	0	0	0	0	1	1	0	0	0	0	1	1	0	0	0	0	1	1	0	0	0	0	1	1	0	0	0	0	1	1	0	0	9.2	9.2
C9J3L8;C9J5W0;E9PAL7;C9IZQ1;P43307	C9J3L8;C9J5W0;E9PAL7;C9IZQ1;P43307	2;2;2;2;2	2;2;2;2;2	2;2;2;2;2	Translocon-associated protein subunit alpha	SSR1	tr|C9J3L8|C9J3L8_HUMAN Translocon-associated protein subunit alpha OS=Homo sapiens GN=SSR1 PE=1 SV=1;tr|C9J5W0|C9J5W0_HUMAN Translocon-associated protein subunit alpha OS=Homo sapiens GN=SSR1 PE=1 SV=1;tr|E9PAL7|E9PAL7_HUMAN Translocon-associated protein s	5	2	2	2	0	0	1	0	0	0	1	0	2	1	0	0	0	0	1	0	0	0	1	0	2	1	0	0	0	0	1	0	0	0	1	0	2	1	0	0	7.2	7.2
C9JI79;C9IZT7;C9JBB0;C9JZ60;C9J372;C9J4Z9;C9JN77;C9JDX2;C9JWC3;C9J9D3;C9JEA9;C9JG84;C9JM25;C9J620;C9JFS9;C9JC90	C9JI79;C9IZT7;C9JBB0;C9JZ60;C9J372;C9J4Z9;C9JN77;C9JDX2;C9JWC3;C9J9D3;C9JEA9;C9JG84	3;3;3;3;3;3;3;3;3;2;2;2;1;1;1;1	3;3;3;3;3;3;3;3;3;2;2;2;1;1;1;1	3;3;3;3;3;3;3;3;3;2;2;2;1;1;1;1		SORBS2	tr|C9JI79|C9JI79_HUMAN Sorbin and SH3 domain-containing protein 2 (Fragment) OS=Homo sapiens GN=SORBS2 PE=1 SV=1;tr|C9IZT7|C9IZT7_HUMAN Sorbin and SH3 domain-containing protein 2 (Fragment) OS=Homo sapiens GN=SORBS2 PE=1 SV=1;tr|C9JBB0|C9JBB0_HUMAN Sorbin	16	3	3	3	1	0	2	2	0	0	2	0	1	1	0	0	1	0	2	2	0	0	2	0	1	1	0	0	1	0	2	2	0	0	2	0	1	1	0	0	32.9	32.9
C9IZW8;C9JXM4;H7C5B8;O95178	C9IZW8;C9JXM4;H7C5B8;O95178	1;1;1;1	1;1;1;1	1;1;1;1	NADH dehydrogenase [ubiquinone] 1 beta subcomplex subunit 2, mitochondrial	NDUFB2	tr|C9IZW8|C9IZW8_HUMAN NADH dehydrogenase [ubiquinone] 1 beta subcomplex subunit 2, mitochondrial OS=Homo sapiens GN=NDUFB2 PE=1 SV=1;tr|C9JXM4|C9JXM4_HUMAN NADH dehydrogenase [ubiquinone] 1 beta subcomplex subunit 2, mitochondrial OS=Homo sapiens GN=NDUFB	4	1	1	1	0	1	1	0	0	0	0	0	0	0	0	0	0	1	1	0	0	0	0	0	0	0	0	0	0	1	1	0	0	0	0	0	0	0	0	0	11.5	11.5
C9J052;Q5TZT0;Q9NSU2	C9J052;Q5TZT0;Q9NSU2	1;1;1	1;1;1	1;1;1	Three-prime repair exonuclease 1	TREX1	tr|C9J052|C9J052_HUMAN Three-prime repair exonuclease 1 OS=Homo sapiens GN=TREX1 PE=1 SV=1;tr|Q5TZT0|Q5TZT0_HUMAN Three prime repair exonuclease 1 OS=Homo sapiens GN=TREX1 PE=1 SV=1;sp|Q9NSU2|TREX1_HUMAN Three-prime repair exonuclease 1 OS=Homo sapiens GN=	3	1	1	1	0	0	0	0	0	0	0	0	0	1	0	0	0	0	0	0	0	0	0	0	0	1	0	0	0	0	0	0	0	0	0	0	0	1	0	0	10.3	10.3
H0YDJ4;H9KV85;C9J066;Q8N4C6;E9PN67	H0YDJ4;H9KV85;C9J066;Q8N4C6;E9PN67	3;3;3;3;2	2;2;2;2;1	2;2;2;2;1	Ninein	NIN	tr|H0YDJ4|H0YDJ4_HUMAN Ninein (Fragment) OS=Homo sapiens GN=NIN PE=1 SV=1;tr|H9KV85|H9KV85_HUMAN Ninein (Fragment) OS=Homo sapiens GN=NIN PE=1 SV=1;tr|C9J066|C9J066_HUMAN Ninein OS=Homo sapiens GN=NIN PE=1 SV=1;sp|Q8N4C6|NIN_HUMAN Ninein OS=Homo sapiens GN	5	3	2	2	0	0	0	1	0	0	1	2	1	0	1	1	0	0	0	0	0	0	1	2	1	0	0	1	0	0	0	0	0	0	1	2	1	0	0	1	2.2	1.6
C9J0A7;Q9UQN3;A0A087WW88	C9J0A7;Q9UQN3	3;3;1	3;3;1	3;3;1	Charged multivesicular body protein 2b	CHMP2B	tr|C9J0A7|C9J0A7_HUMAN Charged multivesicular body protein 2b OS=Homo sapiens GN=CHMP2B PE=1 SV=1;sp|Q9UQN3|CHM2B_HUMAN Charged multivesicular body protein 2b OS=Homo sapiens GN=CHMP2B PE=1 SV=1	3	3	3	3	1	2	0	1	2	0	0	2	1	0	1	1	1	2	0	1	2	0	0	2	1	0	1	1	1	2	0	1	2	0	0	2	1	0	1	1	18.6	18.6
C9J0G0;Q99424;C9JY29	C9J0G0;Q99424;C9JY29	4;4;3	4;4;3	4;4;3	Acyl-coenzyme A oxidase;Peroxisomal acyl-coenzyme A oxidase 2	ACOX2	tr|C9J0G0|C9J0G0_HUMAN Acyl-coenzyme A oxidase OS=Homo sapiens GN=ACOX2 PE=1 SV=1;sp|Q99424|ACOX2_HUMAN Peroxisomal acyl-coenzyme A oxidase 2 OS=Homo sapiens GN=ACOX2 PE=1 SV=1;tr|C9JY29|C9JY29_HUMAN Peroxisomal acyl-coenzyme A oxidase 2 (Fragment) OS=Homo	3	4	4	4	4	0	2	1	1	0	0	0	0	0	0	0	4	0	2	1	1	0	0	0	0	0	0	0	4	0	2	1	1	0	0	0	0	0	0	0	6.6	6.6
C9J0H3;C9JE06;C9J7K9;O15162	C9J0H3;C9JE06;C9J7K9;O15162	1;1;1;1	1;1;1;1	1;1;1;1	Phospholipid scramblase 1	PLSCR1	tr|C9J0H3|C9J0H3_HUMAN Phospholipid scramblase 1 (Fragment) OS=Homo sapiens GN=PLSCR1 PE=1 SV=1;tr|C9JE06|C9JE06_HUMAN Phospholipid scramblase 1 (Fragment) OS=Homo sapiens GN=PLSCR1 PE=1 SV=1;tr|C9J7K9|C9J7K9_HUMAN Phospholipid scramblase 1 OS=Homo sapiens	4	1	1	1	0	1	0	1	0	0	0	0	0	0	0	0	0	1	0	1	0	0	0	0	0	0	0	0	0	1	0	1	0	0	0	0	0	0	0	0	7.6	7.6
C9J0I9;Q86WB0;F8WBD7;F8WDK5;F8WF13;F8WAU5	C9J0I9;Q86WB0	8;8;1;1;1;1	8;8;1;1;1;1	8;8;1;1;1;1	Nuclear-interacting partner of ALK	ZC3HC1	tr|C9J0I9|C9J0I9_HUMAN Nuclear-interacting partner of ALK OS=Homo sapiens GN=ZC3HC1 PE=1 SV=1;sp|Q86WB0|NIPA_HUMAN Nuclear-interacting partner of ALK OS=Homo sapiens GN=ZC3HC1 PE=1 SV=1	6	8	8	8	3	0	5	4	0	0	6	2	6	4	0	1	3	0	5	4	0	0	6	2	6	4	0	1	3	0	5	4	0	0	6	2	6	4	0	1	23.1	23.1
C9J0K6;P30626;B4DHQ6	C9J0K6;P30626	16;16;6	16;16;6	16;16;6	Sorcin	SRI	tr|C9J0K6|C9J0K6_HUMAN Sorcin OS=Homo sapiens GN=SRI PE=1 SV=1;sp|P30626|SORCN_HUMAN Sorcin OS=Homo sapiens GN=SRI PE=1 SV=1	3	16	16	16	7	8	9	7	5	5	6	7	9	7	10	8	7	8	9	7	5	5	6	7	9	7	10	8	7	8	9	7	5	5	6	7	9	7	10	8	81.3	81.3
C9JE98;C9J0Q5;C9JFD3;Q9Y618;C9J7T7;C9JQE8;H7C184;C9J330;H7C0P3;H7C1J7	C9JE98;C9J0Q5;C9JFD3;Q9Y618;C9J7T7;C9JQE8	15;15;15;15;14;10;2;2;1;1	15;15;15;15;14;10;2;2;1;1	15;15;15;15;14;10;2;2;1;1	Nuclear receptor corepressor 2	NCOR2	tr|C9JE98|C9JE98_HUMAN Nuclear receptor corepressor 2 OS=Homo sapiens GN=NCOR2 PE=1 SV=1;tr|C9J0Q5|C9J0Q5_HUMAN Nuclear receptor corepressor 2 OS=Homo sapiens GN=NCOR2 PE=1 SV=2;tr|C9JFD3|C9JFD3_HUMAN Nuclear receptor corepressor 2 OS=Homo sapiens GN=NCOR2	10	15	15	15	1	1	4	3	0	0	4	5	2	2	1	5	1	1	4	3	0	0	4	5	2	2	1	5	1	1	4	3	0	0	4	5	2	2	1	5	9.5	9.5
C9J1C6;Q9P0P0;F8WBU5;C9J391;H7C426	C9J1C6;Q9P0P0;F8WBU5;C9J391;H7C426	2;2;1;1;1	2;2;1;1;1	2;2;1;1;1	E3 ubiquitin-protein ligase RNF181	RNF181	tr|C9J1C6|C9J1C6_HUMAN E3 ubiquitin-protein ligase RNF181 OS=Homo sapiens GN=RNF181 PE=1 SV=1;sp|Q9P0P0|RN181_HUMAN E3 ubiquitin-protein ligase RNF181 OS=Homo sapiens GN=RNF181 PE=1 SV=1;tr|F8WBU5|F8WBU5_HUMAN E3 ubiquitin-protein ligase RNF181 OS=Homo sap	5	2	2	2	1	1	1	1	1	0	1	2	1	1	1	0	1	1	1	1	1	0	1	2	1	1	1	0	1	1	1	1	1	0	1	2	1	1	1	0	17.3	17.3
D6RBD7;C9J1V9;O43324	D6RBD7;C9J1V9;O43324	1;1;1	1;1;1	1;1;1	Eukaryotic translation elongation factor 1 epsilon-1	EEF1E1;EEF1E1-BLOC1S5	tr|D6RBD7|D6RBD7_HUMAN Eukaryotic translation elongation factor 1 epsilon-1 OS=Homo sapiens GN=EEF1E1 PE=4 SV=1;tr|C9J1V9|C9J1V9_HUMAN HCG2043275 OS=Homo sapiens GN=EEF1E1-BLOC1S5 PE=4 SV=2;sp|O43324|MCA3_HUMAN Eukaryotic translation elongation factor 1 ep	3	1	1	1	1	1	1	1	1	1	1	1	1	1	1	1	1	1	1	1	1	1	1	1	1	1	1	1	1	1	1	1	1	1	1	1	1	1	1	1	7.3	7.3
C9J236;C9JS27;Q7L592	C9J236;C9JS27;Q7L592	1;1;1	1;1;1	1;1;1	NADH dehydrogenase [ubiquinone] complex I, assembly factor 7	NDUFAF7	tr|C9J236|C9J236_HUMAN NADH dehydrogenase [ubiquinone] complex I, assembly factor 7 (Fragment) OS=Homo sapiens GN=NDUFAF7 PE=1 SV=1;tr|C9JS27|C9JS27_HUMAN NADH dehydrogenase [ubiquinone] complex I, assembly factor 7 (Fragment) OS=Homo sapiens GN=NDUFAF7 PE	3	1	1	1	0	0	0	0	0	0	1	0	0	0	0	0	0	0	0	0	0	0	1	0	0	0	0	0	0	0	0	0	0	0	1	0	0	0	0	0	8.7	8.7
C9JS59;C9J266;Q5XPI4	C9JS59;C9J266;Q5XPI4	1;1;1	1;1;1	1;1;1	E3 ubiquitin-protein ligase RNF123	RNF123	tr|C9JS59|C9JS59_HUMAN E3 ubiquitin-protein ligase RNF123 OS=Homo sapiens GN=RNF123 PE=1 SV=1;tr|C9J266|C9J266_HUMAN E3 ubiquitin-protein ligase RNF123 OS=Homo sapiens GN=RNF123 PE=1 SV=1;sp|Q5XPI4|RN123_HUMAN E3 ubiquitin-protein ligase RNF123 OS=Homo sap	3	1	1	1	0	0	1	1	0	0	1	0	1	1	0	0	0	0	1	1	0	0	1	0	1	1	0	0	0	0	1	1	0	0	1	0	1	1	0	0	1.5	1.5
C9J2G0;F8W733;Q9NXR7;A0A075B7D2	C9J2G0;F8W733;Q9NXR7	3;3;3;1	3;3;3;1	3;3;3;1	BRCA1-A complex subunit BRE	BRE	tr|C9J2G0|C9J2G0_HUMAN BRCA1-A complex subunit BRE (Fragment) OS=Homo sapiens GN=BRE PE=1 SV=1;tr|F8W733|F8W733_HUMAN BRCA1-A complex subunit BRE (Fragment) OS=Homo sapiens GN=BRE PE=1 SV=1;sp|Q9NXR7|BRE_HUMAN BRCA1-A complex subunit BRE OS=Homo sapiens GN	4	3	3	3	1	0	0	3	0	0	2	1	1	2	0	1	1	0	0	3	0	0	2	1	1	2	0	1	1	0	0	3	0	0	2	1	1	2	0	1	21.6	21.6
G5E9D8;C9J2H1;Q86UX2;A0A096LP62;H7C5A6	G5E9D8;C9J2H1;Q86UX2;A0A096LP62	15;15;15;13;2	15;15;15;13;2	15;15;15;13;2	Inter-alpha-trypsin inhibitor heavy chain H5	ITIH5	tr|G5E9D8|G5E9D8_HUMAN Inter-alpha (Globulin) inhibitor H5, isoform CRA_e OS=Homo sapiens GN=ITIH5 PE=1 SV=1;tr|C9J2H1|C9J2H1_HUMAN Inter-alpha-trypsin inhibitor heavy chain H5 OS=Homo sapiens GN=ITIH5 PE=1 SV=2;sp|Q86UX2|ITIH5_HUMAN Inter-alpha-trypsin in	5	15	15	15	4	4	6	3	3	3	11	3	9	8	3	1	4	4	6	3	3	3	11	3	9	8	3	1	4	4	6	3	3	3	11	3	9	8	3	1	28.9	28.9
C9J2P9;Q75N03	C9J2P9;Q75N03	1;1	1;1	1;1	E3 ubiquitin-protein ligase Hakai	CBLL1	tr|C9J2P9|C9J2P9_HUMAN E3 ubiquitin-protein ligase Hakai (Fragment) OS=Homo sapiens GN=CBLL1 PE=1 SV=7;sp|Q75N03|HAKAI_HUMAN E3 ubiquitin-protein ligase Hakai OS=Homo sapiens GN=CBLL1 PE=1 SV=1	2	1	1	1	0	0	0	0	0	0	0	1	0	0	0	0	0	0	0	0	0	0	0	1	0	0	0	0	0	0	0	0	0	0	0	1	0	0	0	0	6.2	6.2
C9J2V2	C9J2V2	5	1	1		IKBKG	tr|C9J2V2|C9J2V2_HUMAN NF-kappa-B essential modulator (Fragment) OS=Homo sapiens GN=IKBKG PE=1 SV=1	1	5	1	1	1	2	1	1	0	2	3	4	1	1	3	3	0	1	0	0	0	1	1	1	0	0	1	1	0	1	0	0	0	1	1	1	0	0	1	1	46.7	20.5
C9J2Y9;P30876;C9J4M6	C9J2Y9;P30876;C9J4M6	5;5;4	5;5;4	5;5;4	DNA-directed RNA polymerase;DNA-directed RNA polymerase II subunit RPB2	POLR2B	tr|C9J2Y9|C9J2Y9_HUMAN DNA-directed RNA polymerase subunit beta OS=Homo sapiens GN=POLR2B PE=1 SV=2;sp|P30876|RPB2_HUMAN DNA-directed RNA polymerase II subunit RPB2 OS=Homo sapiens GN=POLR2B PE=1 SV=1;tr|C9J4M6|C9J4M6_HUMAN DNA-directed RNA polymerase subu	3	5	5	5	1	2	0	1	0	0	0	0	0	3	0	0	1	2	0	1	0	0	0	0	0	3	0	0	1	2	0	1	0	0	0	0	0	3	0	0	6.9	6.9
C9JRH2;C9JMJ4;C9J3R0;C9JQZ4;C9JW69;P18754;M0R1Q8	C9JRH2;C9JMJ4;C9J3R0;C9JQZ4;C9JW69;P18754	12;12;12;12;12;12;2	12;12;12;12;12;12;2	12;12;12;12;12;12;2	Regulator of chromosome condensation	RCC1	tr|C9JRH2|C9JRH2_HUMAN Regulator of chromosome condensation (Fragment) OS=Homo sapiens GN=RCC1 PE=1 SV=1;tr|C9JMJ4|C9JMJ4_HUMAN Regulator of chromosome condensation (Fragment) OS=Homo sapiens GN=RCC1 PE=1 SV=1;tr|C9J3R0|C9J3R0_HUMAN Regulator of chromosome	7	12	12	12	3	3	2	6	0	5	5	3	7	8	3	4	3	3	2	6	0	5	5	3	7	8	3	4	3	3	2	6	0	5	5	3	7	8	3	4	69.1	69.1
C9J406;H7C463	C9J406;H7C463	68;60	3;2	0;0		IMMT	tr|C9J406|C9J406_HUMAN MICOS complex subunit MIC60 OS=Homo sapiens GN=IMMT PE=1 SV=1;tr|H7C463|H7C463_HUMAN MICOS complex subunit MIC60 (Fragment) OS=Homo sapiens GN=IMMT PE=1 SV=1	2	68	3	0	32	36	27	26	24	10	35	39	30	32	48	55	3	1	2	2	1	0	3	2	3	3	1	2	0	0	0	0	0	0	0	0	0	0	0	0	73.9	8
C9J4B8;C9JS07;Q8N944	C9J4B8;C9JS07;Q8N944	1;1;1	1;1;1	1;1;1	APC membrane recruitment protein 3	AMER3	tr|C9J4B8|C9J4B8_HUMAN APC membrane recruitment protein 3 (Fragment) OS=Homo sapiens GN=AMER3 PE=1 SV=7;tr|C9JS07|C9JS07_HUMAN APC membrane recruitment protein 3 (Fragment) OS=Homo sapiens GN=AMER3 PE=1 SV=1;sp|Q8N944|AMER3_HUMAN APC membrane recruitment p	3	1	1	1	1	0	0	0	1	1	1	0	0	1	0	1	1	0	0	0	1	1	1	0	0	1	0	1	1	0	0	0	1	1	1	0	0	1	0	1	10.6	10.6
C9J4C4;Q8NFG4	C9J4C4;Q8NFG4	1;1	1;1	1;1	Folliculin	FLCN	tr|C9J4C4|C9J4C4_HUMAN Folliculin (Fragment) OS=Homo sapiens GN=FLCN PE=1 SV=1;sp|Q8NFG4|FLCN_HUMAN Folliculin OS=Homo sapiens GN=FLCN PE=1 SV=1	2	1	1	1	0	0	1	0	0	0	1	0	1	0	0	0	0	0	1	0	0	0	1	0	1	0	0	0	0	0	1	0	0	0	1	0	1	0	0	0	11.8	11.8
C9J4K0;Q9BVC5	C9J4K0;Q9BVC5	2;2	2;2	2;2	Ashwin	C2orf49	tr|C9J4K0|C9J4K0_HUMAN Ashwin OS=Homo sapiens GN=C2orf49 PE=1 SV=1;sp|Q9BVC5|ASHWN_HUMAN Ashwin OS=Homo sapiens GN=C2orf49 PE=1 SV=1	2	2	2	2	0	0	2	1	0	0	0	0	0	0	0	0	0	0	2	1	0	0	0	0	0	0	0	0	0	0	2	1	0	0	0	0	0	0	0	0	11.1	11.1
C9J4Q3;Q9NZW5;B8ZZG1;C9JGI8;F8WCD2	C9J4Q3;Q9NZW5;B8ZZG1;C9JGI8	5;5;4;3;1	4;4;3;2;1	4;4;3;2;1	MAGUK p55 subfamily member 6	MPP6	tr|C9J4Q3|C9J4Q3_HUMAN MAGUK p55 subfamily member 6 (Fragment) OS=Homo sapiens GN=MPP6 PE=1 SV=1;sp|Q9NZW5|MPP6_HUMAN MAGUK p55 subfamily member 6 OS=Homo sapiens GN=MPP6 PE=1 SV=2;tr|B8ZZG1|B8ZZG1_HUMAN MAGUK p55 subfamily member 6 OS=Homo sapiens GN=MPP6	5	5	4	4	3	0	2	1	1	0	0	0	1	0	0	0	3	0	2	1	1	0	0	0	0	0	0	0	3	0	2	1	1	0	0	0	0	0	0	0	19.2	16.9
C9J4Z3;P61513;M0R0A1;Q6P4E4;E9PEL3;M0R2L6;G5E9R3	C9J4Z3;P61513;M0R0A1;Q6P4E4;E9PEL3;M0R2L6	3;3;2;2;2;2;1	3;3;2;2;2;2;1	3;3;2;2;2;2;1	60S ribosomal protein L37a	RPL37A	tr|C9J4Z3|C9J4Z3_HUMAN 60S ribosomal protein L37a OS=Homo sapiens GN=RPL37A PE=1 SV=1;sp|P61513|RL37A_HUMAN 60S ribosomal protein L37a OS=Homo sapiens GN=RPL37A PE=1 SV=2;tr|M0R0A1|M0R0A1_HUMAN 60S ribosomal protein L37a OS=Homo sapiens GN=RPL37A PE=1 SV=1	7	3	3	3	1	1	1	2	0	0	1	1	1	0	0	0	1	1	1	2	0	0	1	1	1	0	0	0	1	1	1	2	0	0	1	1	1	0	0	0	57.4	57.4
L7N2F4;C9J5N1;Q9BTE6	L7N2F4;C9J5N1;Q9BTE6	1;1;1	1;1;1	1;1;1	Alanyl-tRNA editing protein Aarsd1	AARSD1;PTGES3L-AARSD1	tr|L7N2F4|L7N2F4_HUMAN Alanyl-tRNA-editing protein Aarsd1 (Fragment) OS=Homo sapiens GN=AARSD1 PE=1 SV=1;tr|C9J5N1|C9J5N1_HUMAN Protein PTGES3L-AARSD1 OS=Homo sapiens GN=PTGES3L-AARSD1 PE=1 SV=1;sp|Q9BTE6|AASD1_HUMAN Alanyl-tRNA editing protein Aarsd1 OS=H	3	1	1	1	1	1	0	0	1	0	0	0	0	0	1	1	1	1	0	0	1	0	0	0	0	0	1	1	1	1	0	0	1	0	0	0	0	0	1	1	10.7	10.7
C9J5X1;P08069	C9J5X1;P08069	1;1	1;1	1;1	Tyrosine-protein kinase receptor;Insulin-like growth factor 1 receptor;Insulin-like growth factor 1 receptor alpha chain;Insulin-like growth factor 1 receptor beta chain	IGF1R	tr|C9J5X1|C9J5X1_HUMAN Tyrosine-protein kinase receptor OS=Homo sapiens GN=IGF1R PE=1 SV=1;sp|P08069|IGF1R_HUMAN Insulin-like growth factor 1 receptor OS=Homo sapiens GN=IGF1R PE=1 SV=1	2	1	1	1	0	0	0	0	0	0	0	0	0	1	0	1	0	0	0	0	0	0	0	0	0	1	0	1	0	0	0	0	0	0	0	0	0	1	0	1	1.1	1.1
C9JB05;C9J5Y1;C9JKZ3;O15393	C9JB05;C9J5Y1;C9JKZ3;O15393	1;1;1;1	1;1;1;1	1;1;1;1	Transmembrane protease serine 2;Transmembrane protease serine 2 non-catalytic chain;Transmembrane protease serine 2 catalytic chain	TMPRSS2	tr|C9JB05|C9JB05_HUMAN Transmembrane protease serine 2 (Fragment) OS=Homo sapiens GN=TMPRSS2 PE=1 SV=1;tr|C9J5Y1|C9J5Y1_HUMAN Transmembrane protease serine 2 (Fragment) OS=Homo sapiens GN=TMPRSS2 PE=1 SV=1;tr|C9JKZ3|C9JKZ3_HUMAN Transmembrane protease seri	4	1	1	1	0	0	0	1	0	0	1	0	0	0	0	1	0	0	0	1	0	0	1	0	0	0	0	1	0	0	0	1	0	0	1	0	0	0	0	1	19	19
C9J6H2;C9JXF9;P08833	C9J6H2;C9JXF9;P08833	2;2;2	2;2;2	2;2;2	Insulin-like growth factor-binding protein 1	IGFBP1	tr|C9J6H2|C9J6H2_HUMAN Insulin-like growth factor-binding protein 1 OS=Homo sapiens GN=IGFBP1 PE=1 SV=1;tr|C9JXF9|C9JXF9_HUMAN Insulin-like growth factor-binding protein 1 OS=Homo sapiens GN=IGFBP1 PE=1 SV=1;sp|P08833|IBP1_HUMAN Insulin-like growth factor-	3	2	2	2	1	0	0	0	0	0	0	0	0	0	2	0	1	0	0	0	0	0	0	0	0	0	2	0	1	0	0	0	0	0	0	0	0	0	2	0	13.9	13.9
C9J6N5;C9JQ40;C9JW51;Q9H098;C9J3Q3;X6RET8;C9JP05;C9JYP1;C9J6Y8;F8WCJ2	C9J6N5;C9JQ40;C9JW51;Q9H098;C9J3Q3;X6RET8;C9JP05	10;10;10;10;6;5;5;3;3;2	10;10;10;10;6;5;5;3;3;2	10;10;10;10;6;5;5;3;3;2	Protein FAM107B	FAM107B	tr|C9J6N5|C9J6N5_HUMAN Protein FAM107B (Fragment) OS=Homo sapiens GN=FAM107B PE=1 SV=7;tr|C9JQ40|C9JQ40_HUMAN Protein FAM107B (Fragment) OS=Homo sapiens GN=FAM107B PE=1 SV=1;tr|C9JW51|C9JW51_HUMAN Protein FAM107B (Fragment) OS=Homo sapiens GN=FAM107B PE=1	10	10	10	10	6	4	4	3	2	2	4	2	5	4	2	6	6	4	4	3	2	2	4	2	5	4	2	6	6	4	4	3	2	2	4	2	5	4	2	6	57.6	57.6
C9J6P7;E9PH71;O15381	C9J6P7;E9PH71;O15381	1;1;1	1;1;1	1;1;1	Nuclear valosin-containing protein-like	NVL	tr|C9J6P7|C9J6P7_HUMAN Nuclear valosin-containing protein-like (Fragment) OS=Homo sapiens GN=NVL PE=1 SV=1;tr|E9PH71|E9PH71_HUMAN Nuclear valosin-containing protein-like OS=Homo sapiens GN=NVL PE=1 SV=1;sp|O15381|NVL_HUMAN Nuclear valosin-containing protei	3	1	1	1	0	0	0	0	0	0	0	0	0	0	1	0	0	0	0	0	0	0	0	0	0	0	1	0	0	0	0	0	0	0	0	0	0	0	1	0	13.3	13.3
C9J712;P35080;C9JQ45;C9J2N0	C9J712;P35080;C9JQ45	4;4;3;1	4;4;3;1	1;1;0;0	Profilin-2;Profilin	PFN2	tr|C9J712|C9J712_HUMAN Profilin-2 OS=Homo sapiens GN=PFN2 PE=1 SV=1;sp|P35080|PROF2_HUMAN Profilin-2 OS=Homo sapiens GN=PFN2 PE=1 SV=3;tr|C9JQ45|C9JQ45_HUMAN Profilin OS=Homo sapiens GN=PFN2 PE=1 SV=1	4	4	4	1	3	3	4	3	1	1	2	1	3	3	1	2	3	3	4	3	1	1	2	1	3	3	1	2	1	1	1	1	0	0	1	0	1	1	0	0	40.7	40.7
E5RJR6;C9J758;Q969T7	E5RJR6;C9J758;Q969T7	1;1;1	1;1;1	1;1;1	7-methylguanosine phosphate-specific 5-nucleotidase	NT5C3B	tr|E5RJR6|E5RJR6_HUMAN 7-methylguanosine phosphate-specific 5-nucleotidase OS=Homo sapiens GN=NT5C3B PE=1 SV=1;tr|C9J758|C9J758_HUMAN 7-methylguanosine phosphate-specific 5-nucleotidase (Fragment) OS=Homo sapiens GN=NT5C3B PE=1 SV=2;sp|Q969T7|5NT3B_HUMAN	3	1	1	1	0	0	0	1	0	0	1	0	0	1	0	1	0	0	0	1	0	0	1	0	0	1	0	1	0	0	0	1	0	0	1	0	0	1	0	1	15.8	15.8
C9J7B8;E9PHT3;Q8IYS0	C9J7B8;E9PHT3;Q8IYS0	1;1;1	1;1;1	1;1;1	GRAM domain-containing protein 1C	GRAMD1C	tr|C9J7B8|C9J7B8_HUMAN GRAM domain-containing protein 1C (Fragment) OS=Homo sapiens GN=GRAMD1C PE=1 SV=1;tr|E9PHT3|E9PHT3_HUMAN GRAM domain-containing protein 1C OS=Homo sapiens GN=GRAMD1C PE=1 SV=1;sp|Q8IYS0|GRM1C_HUMAN GRAM domain-containing protein 1C O	3	1	1	1	1	0	1	1	0	0	1	0	0	1	0	0	1	0	1	1	0	0	1	0	0	1	0	0	1	0	1	1	0	0	1	0	0	1	0	0	2.9	2.9
C9J7I0	C9J7I0	1	1	1	UBAP1-MVB12-associated (UMA)-domain containing protein 1	UMAD1	sp|C9J7I0|UMAD1_HUMAN UBAP1-MVB12-associated (UMA)-domain containing protein 1 OS=Homo sapiens GN=UMAD1 PE=3 SV=1	1	1	1	1	0	0	0	0	0	0	0	0	0	0	0	1	0	0	0	0	0	0	0	0	0	0	0	1	0	0	0	0	0	0	0	0	0	0	0	1	31.4	31.4
F8WDL9;C9J7X7;C9JRT6;F8WDB6;H3BM14;H3BM74;Q9Y5A7	F8WDL9;C9J7X7;C9JRT6;F8WDB6;H3BM14;H3BM74;Q9Y5A7	1;1;1;1;1;1;1	1;1;1;1;1;1;1	1;1;1;1;1;1;1	NEDD8 ultimate buster 1	NUB1	tr|F8WDL9|F8WDL9_HUMAN NEDD8 ultimate buster 1 OS=Homo sapiens GN=NUB1 PE=1 SV=1;tr|C9J7X7|C9J7X7_HUMAN NEDD8 ultimate buster 1 (Fragment) OS=Homo sapiens GN=NUB1 PE=1 SV=1;tr|C9JRT6|C9JRT6_HUMAN NEDD8 ultimate buster 1 (Fragment) OS=Homo sapiens GN=NUB1 P	7	1	1	1	0	0	1	0	0	0	1	0	0	1	0	0	0	0	1	0	0	0	1	0	0	1	0	0	0	0	1	0	0	0	1	0	0	1	0	0	10.1	10.1
H7BZL0;C9J808;Q9BYG3	H7BZL0;C9J808;Q9BYG3	1;1;1	1;1;1	1;1;1	MKI67 FHA domain-interacting nucleolar phosphoprotein	NIFK	tr|H7BZL0|H7BZL0_HUMAN MKI67 FHA domain-interacting nucleolar phosphoprotein (Fragment) OS=Homo sapiens GN=NIFK PE=1 SV=1;tr|C9J808|C9J808_HUMAN MKI67 FHA domain-interacting nucleolar phosphoprotein (Fragment) OS=Homo sapiens GN=NIFK PE=1 SV=7;sp|Q9BYG3|MK	3	1	1	1	1	0	0	0	0	0	0	0	0	0	0	0	1	0	0	0	0	0	0	0	0	0	0	0	1	0	0	0	0	0	0	0	0	0	0	0	17.6	17.6
C9J8E1;Q16644;C9JPW3	C9J8E1;Q16644;C9JPW3	2;2;1	2;2;1	1;1;1	MAP kinase-activated protein kinase 3	MAPKAPK3	tr|C9J8E1|C9J8E1_HUMAN MAP kinase-activated protein kinase 3 (Fragment) OS=Homo sapiens GN=MAPKAPK3 PE=1 SV=1;sp|Q16644|MAPK3_HUMAN MAP kinase-activated protein kinase 3 OS=Homo sapiens GN=MAPKAPK3 PE=1 SV=1;tr|C9JPW3|C9JPW3_HUMAN MAP kinase-activated prot	3	2	2	1	0	0	1	1	0	0	0	0	0	1	0	0	0	0	1	1	0	0	0	0	0	1	0	0	0	0	0	1	0	0	0	0	0	0	0	0	7.2	7.2
C9J8Z4;Q969P0	C9J8Z4;Q969P0	4;4	4;4	4;4	Immunoglobulin superfamily member 8	IGSF8	tr|C9J8Z4|C9J8Z4_HUMAN Immunoglobulin superfamily member 8 (Fragment) OS=Homo sapiens GN=IGSF8 PE=1 SV=1;sp|Q969P0|IGSF8_HUMAN Immunoglobulin superfamily member 8 OS=Homo sapiens GN=IGSF8 PE=1 SV=1	2	4	4	4	4	0	1	2	0	0	0	0	0	0	0	0	4	0	1	2	0	0	0	0	0	0	0	0	4	0	1	2	0	0	0	0	0	0	0	0	19.6	19.6
C9J931;Q15382	C9J931;Q15382	1;1	1;1	1;1	GTP-binding protein Rheb	RHEB	tr|C9J931|C9J931_HUMAN GTP-binding protein Rheb OS=Homo sapiens GN=RHEB PE=1 SV=1;sp|Q15382|RHEB_HUMAN GTP-binding protein Rheb OS=Homo sapiens GN=RHEB PE=1 SV=1	2	1	1	1	0	0	0	0	0	0	1	0	0	0	0	0	0	0	0	0	0	0	1	0	0	0	0	0	0	0	0	0	0	0	1	0	0	0	0	0	20.3	20.3
C9J973;Q5JS37	C9J973;Q5JS37	2;2	2;2	2;2	NHL repeat-containing protein 3	NHLRC3	tr|C9J973|C9J973_HUMAN NHL repeat-containing protein 3 OS=Homo sapiens GN=NHLRC3 PE=1 SV=1;sp|Q5JS37|NHLC3_HUMAN NHL repeat-containing protein 3 OS=Homo sapiens GN=NHLRC3 PE=2 SV=1	2	2	2	2	0	0	1	1	1	0	0	0	0	0	0	0	0	0	1	1	1	0	0	0	0	0	0	0	0	0	1	1	1	0	0	0	0	0	0	0	17.3	17.3
C9J9V0;Q5THK1	C9J9V0;Q5THK1	1;1	1;1	1;1	Protein PRR14L	PRR14L	tr|C9J9V0|C9J9V0_HUMAN Protein PRR14L (Fragment) OS=Homo sapiens GN=PRR14L PE=1 SV=1;sp|Q5THK1|PR14L_HUMAN Protein PRR14L OS=Homo sapiens GN=PRR14L PE=1 SV=1	2	1	1	1	0	0	0	0	0	0	1	0	0	0	0	1	0	0	0	0	0	0	1	0	0	0	0	1	0	0	0	0	0	0	1	0	0	0	0	1	9.4	9.4
C9J9V2;Q9BV44;C9JP31	C9J9V2;Q9BV44;C9JP31	2;2;1	2;2;1	2;2;1	THUMP domain-containing protein 3	THUMPD3	tr|C9J9V2|C9J9V2_HUMAN THUMP domain-containing protein 3 (Fragment) OS=Homo sapiens GN=THUMPD3 PE=1 SV=1;sp|Q9BV44|THUM3_HUMAN THUMP domain-containing protein 3 OS=Homo sapiens GN=THUMPD3 PE=1 SV=1;tr|C9JP31|C9JP31_HUMAN THUMP domain-containing protein 3 (	3	2	2	2	0	1	0	0	0	0	1	0	0	1	0	0	0	1	0	0	0	0	1	0	0	1	0	0	0	1	0	0	0	0	1	0	0	1	0	0	26.8	26.8
C9JA08;Q96D46	C9JA08;Q96D46	1;1	1;1	1;1	60S ribosomal export protein NMD3	NMD3	tr|C9JA08|C9JA08_HUMAN 60S ribosomal export protein NMD3 OS=Homo sapiens GN=NMD3 PE=1 SV=1;sp|Q96D46|NMD3_HUMAN 60S ribosomal export protein NMD3 OS=Homo sapiens GN=NMD3 PE=1 SV=1	2	1	1	1	1	1	0	1	1	1	1	0	1	1	1	0	1	1	0	1	1	1	1	0	1	1	1	0	1	1	0	1	1	1	1	0	1	1	1	0	3.2	3.2
C9JA28;Q9UNL2	C9JA28;Q9UNL2	1;1	1;1	1;1	Translocon-associated protein subunit gamma	SSR3	tr|C9JA28|C9JA28_HUMAN Translocon-associated protein subunit gamma OS=Homo sapiens GN=SSR3 PE=1 SV=1;sp|Q9UNL2|SSRG_HUMAN Translocon-associated protein subunit gamma OS=Homo sapiens GN=SSR3 PE=1 SV=1	2	1	1	1	0	0	0	1	0	0	0	0	0	0	0	0	0	0	0	1	0	0	0	0	0	0	0	0	0	0	0	1	0	0	0	0	0	0	0	0	8	8
C9JA69;Q8WY36	C9JA69;Q8WY36	1;1	1;1	1;1	HMG box transcription factor BBX	BBX	tr|C9JA69|C9JA69_HUMAN HMG box transcription factor BBX OS=Homo sapiens GN=BBX PE=1 SV=1;sp|Q8WY36|BBX_HUMAN HMG box transcription factor BBX OS=Homo sapiens GN=BBX PE=1 SV=1	2	1	1	1	1	0	1	1	0	0	1	0	1	1	0	0	1	0	1	1	0	0	1	0	1	1	0	0	1	0	1	1	0	0	1	0	1	1	0	0	2	2
C9JPM4;C9JAK5;P18085	C9JPM4;C9JAK5;P18085	1;1;1	1;1;1	1;1;1	ADP-ribosylation factor 4	ARF4	tr|C9JPM4|C9JPM4_HUMAN ADP-ribosylation factor 4 (Fragment) OS=Homo sapiens GN=ARF4 PE=1 SV=1;tr|C9JAK5|C9JAK5_HUMAN ADP-ribosylation factor 4 OS=Homo sapiens GN=ARF4 PE=1 SV=1;sp|P18085|ARF4_HUMAN ADP-ribosylation factor 4 OS=Homo sapiens GN=ARF4 PE=1 SV=	3	1	1	1	0	0	0	1	1	0	0	0	1	0	0	0	0	0	0	1	1	0	0	0	1	0	0	0	0	0	0	1	1	0	0	0	1	0	0	0	7.9	7.9
C9JAW5;C9JNU6;Q9Y241	C9JAW5;C9JNU6;Q9Y241	3;3;3	3;3;3	3;3;3	HIG1 domain family member 1A, mitochondrial	HIGD1A	tr|C9JAW5|C9JAW5_HUMAN Uncharacterized protein OS=Homo sapiens PE=4 SV=1;tr|C9JNU6|C9JNU6_HUMAN HIG1 domain family member 1A, mitochondrial OS=Homo sapiens GN=HIGD1A PE=4 SV=1;sp|Q9Y241|HIG1A_HUMAN HIG1 domain family member 1A, mitochondrial OS=Homo sapien	3	3	3	3	1	2	1	1	2	2	2	2	1	2	3	3	1	2	1	1	2	2	2	2	1	2	3	3	1	2	1	1	2	2	2	2	1	2	3	3	26.5	26.5
C9JAX1;Q16595;H7C585	C9JAX1;Q16595;H7C585	10;10;9	10;10;9	10;10;9	Frataxin, mitochondrial;Frataxin intermediate form;Frataxin(56-210);Frataxin(78-210);Frataxin mature form	FXN	tr|C9JAX1|C9JAX1_HUMAN Frataxin, mitochondrial OS=Homo sapiens GN=FXN PE=1 SV=1;sp|Q16595|FRDA_HUMAN Frataxin, mitochondrial OS=Homo sapiens GN=FXN PE=1 SV=2;tr|H7C585|H7C585_HUMAN Frataxin, mitochondrial (Fragment) OS=Homo sapiens GN=FXN PE=1 SV=1	3	10	10	10	2	3	3	1	1	0	7	5	5	4	4	7	2	3	3	1	1	0	7	5	5	4	4	7	2	3	3	1	1	0	7	5	5	4	4	7	60.7	60.7
C9JAY7;E7EVC7;Q676U5	C9JAY7;E7EVC7;Q676U5	1;1;1	1;1;1	1;1;1	Autophagy-related protein 16-1	ATG16L1	tr|C9JAY7|C9JAY7_HUMAN Autophagy-related protein 16-1 (Fragment) OS=Homo sapiens GN=ATG16L1 PE=1 SV=1;tr|E7EVC7|E7EVC7_HUMAN Autophagy-related protein 16-1 OS=Homo sapiens GN=ATG16L1 PE=1 SV=1;sp|Q676U5|A16L1_HUMAN Autophagy-related protein 16-1 OS=Homo sa	3	1	1	1	0	0	0	0	0	0	1	0	0	0	0	0	0	0	0	0	0	0	1	0	0	0	0	0	0	0	0	0	0	0	1	0	0	0	0	0	12.2	12.2
C9JNK6;C9JAZ1;O75431	C9JNK6;C9JAZ1;O75431	4;4;4	4;4;4	4;4;4	Metaxin-2	MTX2	tr|C9JNK6|C9JNK6_HUMAN Metaxin-2 OS=Homo sapiens GN=MTX2 PE=1 SV=1;tr|C9JAZ1|C9JAZ1_HUMAN Metaxin-2 (Fragment) OS=Homo sapiens GN=MTX2 PE=1 SV=1;sp|O75431|MTX2_HUMAN Metaxin-2 OS=Homo sapiens GN=MTX2 PE=1 SV=1	3	4	4	4	0	0	1	0	0	0	2	0	1	3	0	0	0	0	1	0	0	0	2	0	1	3	0	0	0	0	1	0	0	0	2	0	1	3	0	0	23.7	23.7
C9JB55	C9JB55	6	2	2		TF	tr|C9JB55|C9JB55_HUMAN Serotransferrin (Fragment) OS=Homo sapiens GN=TF PE=1 SV=7	1	6	2	2	3	3	4	5	5	5	5	5	6	6	4	4	0	0	0	1	1	1	1	1	2	2	0	0	0	0	0	1	1	1	1	1	2	2	0	0	32.9	21.1
F8WBM2;C9JB84;Q9NWB7	F8WBM2;C9JB84;Q9NWB7	1;1;1	1;1;1	1;1;1	Intraflagellar transport protein 57 homolog	IFT57	tr|F8WBM2|F8WBM2_HUMAN Intraflagellar transport protein 57 homolog OS=Homo sapiens GN=IFT57 PE=1 SV=1;tr|C9JB84|C9JB84_HUMAN Intraflagellar transport protein 57 homolog (Fragment) OS=Homo sapiens GN=IFT57 PE=1 SV=1;sp|Q9NWB7|IFT57_HUMAN Intraflagellar tran	3	1	1	1	0	1	0	0	0	0	0	0	0	0	0	0	0	1	0	0	0	0	0	0	0	0	0	0	0	1	0	0	0	0	0	0	0	0	0	0	22.2	22.2
C9JBB3;P10646	C9JBB3;P10646	1;1	1;1	1;1	Tissue factor pathway inhibitor	TFPI	tr|C9JBB3|C9JBB3_HUMAN Tissue factor pathway inhibitor (Fragment) OS=Homo sapiens GN=TFPI PE=1 SV=1;sp|P10646|TFPI1_HUMAN Tissue factor pathway inhibitor OS=Homo sapiens GN=TFPI PE=1 SV=1	2	1	1	1	0	1	0	0	0	1	0	0	0	0	0	0	0	1	0	0	0	1	0	0	0	0	0	0	0	1	0	0	0	1	0	0	0	0	0	0	7.3	7.3
C9JBI3;P78330	C9JBI3;P78330	1;1	1;1	1;1	Phosphoserine phosphatase	PSPH	tr|C9JBI3|C9JBI3_HUMAN Phosphoserine phosphatase (Fragment) OS=Homo sapiens GN=PSPH PE=1 SV=1;sp|P78330|SERB_HUMAN Phosphoserine phosphatase OS=Homo sapiens GN=PSPH PE=1 SV=2	2	1	1	1	1	0	1	0	0	0	0	0	0	0	0	0	1	0	1	0	0	0	0	0	0	0	0	0	1	0	1	0	0	0	0	0	0	0	0	0	7.5	7.5
C9JBJ1;C9JTV6;F8WD69;P22102;C9JZG2;C9JKQ7;H7C366	C9JBJ1;C9JTV6;F8WD69;P22102;C9JZG2;C9JKQ7	3;3;3;3;2;2;1	3;3;3;3;2;2;1	3;3;3;3;2;2;1	Trifunctional purine biosynthetic protein adenosine-3;Phosphoribosylamine--glycine ligase;Phosphoribosylformylglycinamidine cyclo-ligase;Phosphoribosylglycinamide formyltransferase	GART	tr|C9JBJ1|C9JBJ1_HUMAN Trifunctional purine biosynthetic protein adenosine-3 (Fragment) OS=Homo sapiens GN=GART PE=1 SV=7;tr|C9JTV6|C9JTV6_HUMAN Trifunctional purine biosynthetic protein adenosine-3 (Fragment) OS=Homo sapiens GN=GART PE=1 SV=1;tr|F8WD69|F8	7	3	3	3	2	1	2	3	1	2	2	1	3	2	1	1	2	1	2	3	1	2	2	1	3	2	1	1	2	1	2	3	1	2	2	1	3	2	1	1	22	22
E9PNC7;C9JCC6;Q14919;E9PQX9	E9PNC7;C9JCC6;Q14919;E9PQX9	2;2;2;1	2;2;2;1	2;2;2;1	Dr1-associated corepressor	DRAP1	tr|E9PNC7|E9PNC7_HUMAN Dr1-associated corepressor (Fragment) OS=Homo sapiens GN=DRAP1 PE=1 SV=7;tr|C9JCC6|C9JCC6_HUMAN Dr1-associated corepressor OS=Homo sapiens GN=DRAP1 PE=1 SV=1;sp|Q14919|NC2A_HUMAN Dr1-associated corepressor OS=Homo sapiens GN=DRAP1 PE	4	2	2	2	1	0	1	1	0	0	1	2	1	1	0	1	1	0	1	1	0	0	1	2	1	1	0	1	1	0	1	1	0	0	1	2	1	1	0	1	13.5	13.5
C9JCD9;P41223;C9JNV2;F8WCN7	C9JCD9;P41223;C9JNV2	3;3;2;1	3;3;2;1	3;3;2;1	Protein BUD31 homolog	BUD31	tr|C9JCD9|C9JCD9_HUMAN Protein BUD31 homolog OS=Homo sapiens GN=BUD31 PE=1 SV=1;sp|P41223|BUD31_HUMAN Protein BUD31 homolog OS=Homo sapiens GN=BUD31 PE=1 SV=2;tr|C9JNV2|C9JNV2_HUMAN Protein BUD31 homolog OS=Homo sapiens GN=BUD31 PE=1 SV=1	4	3	3	3	1	1	1	1	1	1	0	1	0	0	1	1	1	1	1	1	1	1	0	1	0	0	1	1	1	1	1	1	1	1	0	1	0	0	1	1	33	33
C9JCN8;P15408	C9JCN8;P15408	4;4	4;4	4;4	Fos-related antigen 2	FOSL2	tr|C9JCN8|C9JCN8_HUMAN Fos-related antigen 2 (Fragment) OS=Homo sapiens GN=FOSL2 PE=1 SV=1;sp|P15408|FOSL2_HUMAN Fos-related antigen 2 OS=Homo sapiens GN=FOSL2 PE=1 SV=1	2	4	4	4	1	1	2	1	1	0	1	0	2	1	1	0	1	1	2	1	1	0	1	0	2	1	1	0	1	1	2	1	1	0	1	0	2	1	1	0	27.2	27.2
C9JD84	C9JD84	26	1	1		LTBP1	tr|C9JD84|C9JD84_HUMAN Latent-transforming growth factor beta-binding protein 1 OS=Homo sapiens GN=LTBP1 PE=1 SV=1	1	26	1	1	7	21	8	13	8	25	8	9	3	2	6	3	0	0	0	0	0	1	0	0	0	0	0	0	0	0	0	0	0	1	0	0	0	0	0	0	28.4	1.4
C9JDR0;Q15738	C9JDR0;Q15738	1;1	1;1	1;1	Sterol-4-alpha-carboxylate 3-dehydrogenase, decarboxylating	NSDHL	tr|C9JDR0|C9JDR0_HUMAN Sterol-4-alpha-carboxylate 3-dehydrogenase, decarboxylating (Fragment) OS=Homo sapiens GN=NSDHL PE=1 SV=1;sp|Q15738|NSDHL_HUMAN Sterol-4-alpha-carboxylate 3-dehydrogenase, decarboxylating OS=Homo sapiens GN=NSDHL PE=1 SV=2	2	1	1	1	0	1	0	0	1	0	0	0	0	0	0	0	0	1	0	0	1	0	0	0	0	0	0	0	0	1	0	0	1	0	0	0	0	0	0	0	5.9	5.9
C9JEJ2;P49585;C9J050;C9J2E1;C9JVS0;C9JPY0;F8WAZ5;H7C1T3;Q9Y5K3;F8WBU2;H7BZN1;F2Z2B1	C9JEJ2;P49585;C9J050	11;11;8;5;4;4;4;3;3;2;2;1	11;11;8;5;4;4;4;3;3;2;2;1	11;11;8;5;4;4;4;3;3;2;2;1	Choline-phosphate cytidylyltransferase A	PCYT1A	tr|C9JEJ2|C9JEJ2_HUMAN Choline-phosphate cytidylyltransferase A OS=Homo sapiens GN=PCYT1A PE=1 SV=1;sp|P49585|PCY1A_HUMAN Choline-phosphate cytidylyltransferase A OS=Homo sapiens GN=PCYT1A PE=1 SV=2;tr|C9J050|C9J050_HUMAN Choline-phosphate cytidylyltransfe	12	11	11	11	4	3	2	4	3	3	4	3	3	4	6	6	4	3	2	4	3	3	4	3	3	4	6	6	4	3	2	4	3	3	4	3	3	4	6	6	38.7	38.7
C9JEZ4;Q9UKI2	C9JEZ4;Q9UKI2	1;1	1;1	1;1	Cdc42 effector protein 3	CDC42EP3	tr|C9JEZ4|C9JEZ4_HUMAN Cdc42 effector protein 3 (Fragment) OS=Homo sapiens GN=CDC42EP3 PE=1 SV=7;sp|Q9UKI2|BORG2_HUMAN Cdc42 effector protein 3 OS=Homo sapiens GN=CDC42EP3 PE=1 SV=1	2	1	1	1	1	0	1	1	0	0	0	0	0	0	0	0	1	0	1	1	0	0	0	0	0	0	0	0	1	0	1	1	0	0	0	0	0	0	0	0	8.3	8.3
C9JF46	C9JF46	4	1	1		LIMS1	tr|C9JF46|C9JF46_HUMAN LIM and senescent cell antigen-like-containing domain protein 1 (Fragment) OS=Homo sapiens GN=LIMS1 PE=1 SV=7	1	4	1	1	3	0	1	3	1	0	2	1	1	2	0	1	0	0	0	0	0	0	0	1	0	0	0	0	0	0	0	0	0	0	0	1	0	0	0	0	36.2	13.6
C9JF58;Q8WVF1;H7C0S2	C9JF58;Q8WVF1;H7C0S2	2;2;1	2;2;1	2;2;1	Protein OSCP1	OSCP1	tr|C9JF58|C9JF58_HUMAN Protein OSCP1 OS=Homo sapiens GN=OSCP1 PE=1 SV=2;sp|Q8WVF1|OSCP1_HUMAN Protein OSCP1 OS=Homo sapiens GN=OSCP1 PE=1 SV=4;tr|H7C0S2|H7C0S2_HUMAN Protein OSCP1 (Fragment) OS=Homo sapiens GN=OSCP1 PE=1 SV=1	3	2	2	2	0	2	0	0	0	0	0	0	0	0	0	0	0	2	0	0	0	0	0	0	0	0	0	0	0	2	0	0	0	0	0	0	0	0	0	0	11.1	11.1
J3KPK1;C9JFZ1;H7BZC2;H7BZ56	J3KPK1;C9JFZ1;H7BZC2	3;3;2;1	1;1;1;0	1;1;1;0		SYNJ1	tr|J3KPK1|J3KPK1_HUMAN Synaptojanin-1 OS=Homo sapiens GN=SYNJ1 PE=1 SV=2;tr|C9JFZ1|C9JFZ1_HUMAN Synaptojanin-1 OS=Homo sapiens GN=SYNJ1 PE=1 SV=1;tr|H7BZC2|H7BZC2_HUMAN Synaptojanin-1 (Fragment) OS=Homo sapiens GN=SYNJ1 PE=1 SV=1	4	3	1	1	0	0	0	0	0	0	3	0	1	1	0	1	0	0	0	0	0	0	1	0	0	0	0	0	0	0	0	0	0	0	1	0	0	0	0	0	6.5	1.6
C9JHJ5	C9JHJ5	10	1	0		GOLGA4	tr|C9JHJ5|C9JHJ5_HUMAN Golgin subfamily A member 4 (Fragment) OS=Homo sapiens GN=GOLGA4 PE=1 SV=1	1	10	1	0	2	1	1	2	0	2	3	4	2	1	1	3	1	0	1	1	0	0	1	0	1	1	0	0	0	0	0	0	0	0	0	0	0	0	0	0	23.1	4.1
F5GZZ9;C9JHR8;Q86VB7;H0YGZ7	F5GZZ9;C9JHR8;Q86VB7	9;9;9;2	9;9;9;2	9;9;9;2	Scavenger receptor cysteine-rich type 1 protein M130;Soluble CD163	CD163	tr|F5GZZ9|F5GZZ9_HUMAN Scavenger receptor cysteine-rich type 1 protein M130 OS=Homo sapiens GN=CD163 PE=1 SV=1;tr|C9JHR8|C9JHR8_HUMAN Scavenger receptor cysteine-rich type 1 protein M130 OS=Homo sapiens GN=CD163 PE=1 SV=1;sp|Q86VB7|C163A_HUMAN Scavenger re	4	9	9	9	0	4	0	5	0	0	3	0	2	4	1	1	0	4	0	5	0	0	3	0	2	4	1	1	0	4	0	5	0	0	3	0	2	4	1	1	10.9	10.9
C9JIF9;P13798;H7C393;F8WEH5;C9JLK2;H7C1U0	C9JIF9;P13798;H7C393	9;9;8;3;3;3	9;9;8;3;3;3	9;9;8;3;3;3	Acylamino-acid-releasing enzyme	APEH	tr|C9JIF9|C9JIF9_HUMAN Acylamino-acid-releasing enzyme OS=Homo sapiens GN=APEH PE=1 SV=1;sp|P13798|ACPH_HUMAN Acylamino-acid-releasing enzyme OS=Homo sapiens GN=APEH PE=1 SV=4;tr|H7C393|H7C393_HUMAN Acylamino-acid-releasing enzyme (Fragment) OS=Homo sapien	6	9	9	9	6	3	6	5	3	2	7	5	5	5	5	7	6	3	6	5	3	2	7	5	5	5	5	7	6	3	6	5	3	2	7	5	5	5	5	7	15.7	15.7
C9JIK8;Q9Y4P1;F2Z2K8;H7C2A6	C9JIK8;Q9Y4P1;F2Z2K8;H7C2A6	2;2;1;1	2;2;1;1	1;1;0;1	Cysteine protease ATG4B	ATG4B	tr|C9JIK8|C9JIK8_HUMAN Cysteine protease ATG4B (Fragment) OS=Homo sapiens GN=ATG4B PE=1 SV=1;sp|Q9Y4P1|ATG4B_HUMAN Cysteine protease ATG4B OS=Homo sapiens GN=ATG4B PE=1 SV=2;tr|F2Z2K8|F2Z2K8_HUMAN Cysteine protease ATG4B OS=Homo sapiens GN=ATG4B PE=1 SV=1;	4	2	2	1	0	2	1	1	0	1	0	0	1	1	0	0	0	2	1	1	0	1	0	0	1	1	0	0	0	1	0	0	0	0	0	0	0	0	0	0	12.3	12.3
C9JJ19;P82930;A0A087WUZ8	C9JJ19;P82930;A0A087WUZ8	12;12;7	12;12;7	12;12;7	28S ribosomal protein S34, mitochondrial	MRPS34	tr|C9JJ19|C9JJ19_HUMAN 28S ribosomal protein S34, mitochondrial OS=Homo sapiens GN=MRPS34 PE=1 SV=2;sp|P82930|RT34_HUMAN 28S ribosomal protein S34, mitochondrial OS=Homo sapiens GN=MRPS34 PE=1 SV=2;tr|A0A087WUZ8|A0A087WUZ8_HUMAN 28S ribosomal protein S34,	3	12	12	12	4	1	2	1	3	0	7	3	7	7	4	3	4	1	2	1	3	0	7	3	7	7	4	3	4	1	2	1	3	0	7	3	7	7	4	3	60.9	60.9
C9JJK5	C9JJK5	4	1	1		ZYX	tr|C9JJK5|C9JJK5_HUMAN Zyxin (Fragment) OS=Homo sapiens GN=ZYX PE=1 SV=1	1	4	1	1	2	1	3	2	1	1	3	2	3	2	1	1	0	0	1	0	0	0	1	0	1	0	0	0	0	0	1	0	0	0	1	0	1	0	0	0	20.5	7.6
C9JJT5;G3V325	C9JJT5;G3V325	5;5	3;3	3;3		ATP5J2-PTCD1	tr|C9JJT5|C9JJT5_HUMAN Protein ATP5J2-PTCD1 OS=Homo sapiens GN=ATP5J2-PTCD1 PE=4 SV=2;tr|G3V325|G3V325_HUMAN Protein ATP5J2-PTCD1 OS=Homo sapiens GN=ATP5J2-PTCD1 PE=4 SV=1	2	5	3	3	1	0	4	2	0	0	3	1	3	4	1	3	0	0	2	0	0	0	1	0	1	2	1	1	0	0	2	0	0	0	1	0	1	2	1	1	63	18.5
[truncated: 5,625 more rows]
[truncated: 93 more columns]
