# Supplementary material for: Renal oncocytoma characterized by the defective complex I of the respiratory chain boosts the synthesis of the ROS scavenger glutathione
Source: Oncotarget. 2017 Nov 11;8(62):105882–904. doi: 10.18632/oncotarget.22413 (PMC5739687; doi:10.18632/oncotarget.22413)
Supplement: Supplementary file 7 [file oncotarget-08-105882-s007.xlsx]

## Sheet: Table S8A List of Proteins
Supplementary Table 8A. List of protein groups and LFQ intensities identified in at least three samples of the kidney and oncocytoma group. Significance tested with a two sample t-test with multiple test correction by Benjamini-Hochberg (FDR 0.05) on all 1823 proteins is indicated. To reduce the impact of generally higher abundant mitochondrial proteins on interpretations at the level of pathway …
Protein IDs	Protein names	Gene names	Significance	log2 LFQ intensity kidney 1	log2 LFQ intensity kidney 2	log2 LFQ intensity kidney 3	log2 LFQ intensity kidney 4	log2 LFQ intensity kidney 5	log2 LFQ intensity kidney 6	log2 LFQ intensity oncocytoma 1	log2 LFQ intensity oncocytoma 2	log2 LFQ intensity oncocytoma 3	log2 LFQ intensity oncocytoma 4	log2 LFQ intensity oncocytoma 5	log2 LFQ intensity oncocytoma 6	fold expression ratios	fold expression log2	group considered regulated	z-score of either group
P17540;D6R998;D6RHV3	Creatine kinase S-type, mitochondrial	CKMT2	+	31.1746	28.3921	27.6563	29.3042	26.3209	NaN	33.7265	33.5248	34.2877	34.6633	34.5638	35.709	57.3965	5.84289	mitochondrial	3.82579
P16885;A0A0A0MRF9;H3BQV5;H3BPZ3	1-phosphatidylinositol 4,5-bisphosphate phosphodiesterase gamma-2;Phosphoinositide phospholipase C	PLCG2	+	27.4597	NaN	27.0316	26.844	NaN	NaN	33.2477	32.7512	33.4314	33.1302	31.1516	31.9188	45.048	5.49339	non-mitochondrial	5.76905
O43837;A0A087WZN1;A0A087X2E5;A0A0D9SG66	Isocitrate dehydrogenase [NAD] subunit beta, mitochondrial;Isocitrate dehydrogenase [NAD] subunit, mitochondrial	IDH3B	+	28.4438	26.7407	27.282	23.7528	26.4081	NaN	31.8023	30.6562	31.3761	31.6308	30.9019	31.6634	28.1086	4.81294	mitochondrial	3.05855
P05106;H3BM21;I3L4X8	Integrin beta-3;Integrin beta	ITGB3	+	NaN	25.9863	26.7053	28.4957	NaN	27.9922	31.2766	32.4491	30.256	30.6182	31.6611	33.7772	20.7949	4.37816	non-mitochondrial	4.60467
Q12929;F5H0R8;F5H3Q6;H0YFG1;F5GYM8;F5H1B5;F5H2B8	Epidermal growth factor receptor kinase substrate 8	EPS8	+	27.7725	26.7446	NaN	27.7928	26.9942	NaN	30.5112	32.0288	31.2146	30.8976	32.5765	31.957	18.442	4.20492	non-mitochondrial	4.42379
P12532;F8WCN3;C9JSQ1;C9JJX8;C9J995;C9J8F6;C9JT96;C9J6W7	Creatine kinase U-type, mitochondrial	CKMT1A	+	26.0463	27.8336	NaN	25.8299	27.6844	28.15	31.6967	29.4413	31.2686	31.878	31.3334	32.1838	18.2712	4.1915	mitochondrial	2.59562
Q8N392	Rho GTPase-activating protein 18	ARHGAP18	+	27.4261	NaN	27.3422	27.3155	26.1016	NaN	30.6262	31.0467	30.333	30.6106	31.3648	31.1359	13.9917	3.8065	non-mitochondrial	4.00782
Q96A73;A0A087WT18;D6RAJ7;D6RF63;D6RCE3	Putative monooxygenase p33MONOX	KIAA1191	+	26.7387	26.3598	NaN	27.774	27.017	26.6967	30.9683	31.5332	28.9661	29.1017	31.5201	31.5688	12.9282	3.69245	non-mitochondrial	3.88874
Q7Z4S6;H0YHT2;H0YIM6;H0YIM7;H0YHG9	Kinesin-like protein KIF21A	KIF21A	+	26.846	27.4627	27.0889	NaN	27.1428	NaN	30.7392	31.082	29.0312	30.743	30.5974	30.2112	9.61682	3.26556	non-mitochondrial	3.44302
Q7Z3D6;E5RGP9;E5RFZ6;E5RGN8;E5RJ87;E5RIL4;A0A0C4DGD8;H0YB11;E5RK56;E5RFT5;E5RHG2	UPF0317 protein C14orf159, mitochondrial	C14orf159		NaN	26.6271	30.5084	25.8574	NaN	NaN	NaN	NaN	32.8266	31.4035	29.5482	29.8056	9.39329	3.23163	mitochondrial	1.88058
Q13884;E5RIX7	Beta-1-syntrophin	SNTB1	+	26.8501	28.8826	27.7292	27.2656	28.2331	NaN	31.4542	31.9376	30.468	30.4967	31.0655	30.4575	9.11214	3.18779	non-mitochondrial	3.36183
P17931;G3V3R6	Galectin-3;Galectin	LGALS3	+	32.6498	31.7925	32.0537	33.1454	31.2782	31.8847	35.7941	33.7222	35.0604	35.1775	36.1534	35.6903	8.76807	3.13226	non-mitochondrial	3.30385
P56381;Q5VTU8	ATP synthase subunit epsilon, mitochondrial	ATP5E		26.2068	29.2927	NaN	26.8294	28.4272	NaN	NaN	29.9708	NaN	NaN	31.8345	30.6395	8.72969	3.12593	mitochondrial	1.80184
P16219;E9PE82	Short-chain specific acyl-CoA dehydrogenase, mitochondrial	ACADS		28.5486	27.0497	28.8814	28.1848	NaN	NaN	33.043	NaN	32.432	31.9613	28.9076	29.8308	8.39069	3.06879	mitochondrial	1.75928
Q13423;E9PCX7;D6RAI5;D6RHU2;D6RCR6	NAD(P) transhydrogenase, mitochondrial	NNT		33.4363	31.5985	33.5943	32.0871	31.07	28.4013	35.0811	33.6385	35.7865	35.3919	33.8703	34.5429	8.11516	3.02062	mitochondrial	1.72339
F8W7Q4;Q96A26;E9PH05	Protein FAM162A	FAM162A	+	27.3748	28.8797	28.3773	27.4028	26.2874	NaN	30.3969	28.5093	31.4297	30.7697	30.5261	32.2019	7.86022	2.97457	mitochondrial	1.68909
E7EPV7;P37840;H6UYS7;D6RA31;Q16143;G4Y816	Alpha-synuclein	SNCA		26.5931	26.3877	25.3589	27.4504	NaN	29.212	30.2825	30.3307	28.1339	30.1705	28.3612	32.4015	7.70764	2.94629	non-mitochondrial	3.10969
Q9H1K1;F5H5N2;B4DNC9;B3KQ30;F5H672	Iron-sulfur cluster assembly enzyme ISCU, mitochondrial	ISCU	+	29.1254	27.2065	29.1131	28.7587	27.5754	28.2157	31.051	31.7978	30.9361	30.4893	31.237	31.1306	6.84253	2.77453	mitochondrial	1.54007
P12277;G3V4N7;H0YJG0;H0YJK0;G3V2I1	Creatine kinase B-type	CKB		32.6226	32.4152	32.8584	32.5236	33.2793	28.704	34.5513	33.8381	35.1853	35.5815	34.3335	35.2913	6.6329	2.72964	non-mitochondrial	2.88349
P11717	Cation-independent mannose-6-phosphate receptor	IGF2R		NaN	27.0047	27.4336	NaN	25.9126	26.0474	29.2501	30.6556	28.0332	28.3248	28.3228	31.2748	6.54607	2.71063	non-mitochondrial	2.86364
V5IRT4;Q9BRT2;Q5TAQ0	Ubiquinol-cytochrome-c reductase complex assembly factor 2	UQCC2	+	27.7862	25.7084	26.9911	26.9985	26.8599	NaN	28.9732	29.1598	28.9859	29.7585	30.157	30.1774	6.34883	2.66649	mitochondrial	1.45959
A0A0C4DFU2;P04179;A0A0C4DFU1;F5H4R2;F5GYZ5;F5H3C5;G8JLJ2;A0A0C4DG56;G5E9P6;F5GXZ9	Superoxide dismutase;Superoxide dismutase [Mn], mitochondrial	SOD2		31.8186	26.4859	31.6329	29.2316	27.7846	26.6193	32.3542	31.1738	33.1142	32.7724	29.6671	30.2948	6.20719	2.63394	mitochondrial	1.43535
C9JAX1;Q16595;H7C585	Frataxin, mitochondrial;Frataxin intermediate form;Frataxin(56-210);Frataxin(78-210);Frataxin mature form	FXN	+	27.6183	28.7558	28.4207	26.386	NaN	NaN	31.092	29.4454	30.7895	30.8201	30.2451	30.0625	6.12169	2.61393	mitochondrial	1.42044
P10515;H0YDD4;E9PEJ4	Dihydrolipoyllysine-residue acetyltransferase component of pyruvate dehydrogenase complex, mitochondrial;Acetyltransferase component of pyruvate dehydrogenase complex	DLAT		31.1778	30.3173	32.4753	30.8753	30.3137	27.3425	33.3363	31.4047	34.4249	33.3757	32.8839	32.7284	6.09937	2.60866	mitochondrial	1.41651
A0A0U1RRL7		MMP24-AS1		29.8974	NaN	28.7424	NaN	27.3468	NaN	32.2633	31.9835	30.5085	31.0812	30.0764	31.4944	5.94786	2.57237	non-mitochondrial	2.72225
Q9P032	NADH dehydrogenase [ubiquinone] 1 alpha subcomplex assembly factor 4	NDUFAF4		28.8638	NaN	28.351	27.0857	NaN	NaN	30.9306	30.2342	30.9555	30.8371	29.021	31.0886	5.31843	2.411	mitochondrial	1.26927
P06756;H7BZG1	Integrin alpha-V;Integrin alpha-V heavy chain;Integrin alpha-V light chain	ITGAV	+	28.6584	30.3176	28.5987	29.75	NaN	29.4108	31.2928	32.7648	31.3427	30.8902	30.9899	32.9824	5.1456	2.36334	non-mitochondrial	2.50104
Q13586;G0XQ39;E9PNJ4;H0YDB2;E9PRE4;E9PR07;E9PJ19;E9PMB4;E9PRZ7;E9PR09;E9PN27;E9PIQ8	Stromal interaction molecule 1	STIM1		28.9159	NaN	NaN	26.9138	NaN	28.8464	30.9823	30.9023	28.2567	30.1892	31.622	31.537	5.12031	2.35623	non-mitochondrial	2.49361
P45880;A0A0A0MR02;Q5JSD2;Q5JSD1;A2A3S1	Voltage-dependent anion-selective channel protein 2	VDAC2		31.8019	30.6898	32.2704	31.1298	30.7424	27.738	33.0599	32.7006	33.6351	33.5854	32.2393	32.9341	4.91448	2.29704	non-mitochondrial	1.18438
P43304;F5GYK7;E7EM56	Glycerol-3-phosphate dehydrogenase, mitochondrial	GPD2		27.2936	28.203	NaN	26.8121	NaN	NaN	30.0911	28.9885	31.2485	31.0559	28.9227	28.0599	4.89568	2.29151	mitochondrial	1.18026
Q14676;H0Y6Z8;A2AB06;A2AB07;A0A087X0R2;A2AB05	Mediator of DNA damage checkpoint protein 1	MDC1		NaN	27.6259	NaN	25.8353	26.1264	27.6001	NaN	30.8662	NaN	NaN	28.8809	27.4725	4.84427	2.27628	non-mitochondrial	2.41014
Q14061;H7C4E5;C9J8T6	Cytochrome c oxidase copper chaperone	COX17	+	28.6845	29.0353	29.7752	29.3078	29.7462	29.3867	30.7691	31.0609	31.6535	30.3839	33.8046	31.8877	4.82551	2.27068	mitochondrial	1.16474
O14773;A0A0C4DGZ9	Tripeptidyl-peptidase 1	TPP1		32.504	30.4258	31.5921	31.5942	29.9033	29.712	34.4495	32.9672	33.4899	34.2981	31.2015	32.9456	4.82343	2.27006	non-mitochondrial	2.40365
Q9Y6U3;E5RHX6;E5RHN8;C9JGB6;F8WBX5	Adseverin	SCIN		27.7269	29.101	30.8947	29.3404	NaN	29.7007	32.1773	30.4728	32.5059	32.8336	30.7411	30.9009	4.76508	2.2525	non-mitochondrial	2.38531
Q8N183;D6RA56;H0YA50	Mimitin, mitochondrial	NDUFAF2	+	29.5498	29.2785	29.5845	27.8757	29.3861	27.7255	30.9818	32.063	30.7484	30.186	31.0808	31.8287	4.7506	2.24811	mitochondrial	1.14793
Q9UHB6;F8VQE1;F8VRN8;F8VS07;F8VTU2;F8VVQ7	LIM domain and actin-binding protein 1	LIMA1	+	29.8981	31.5437	29.8342	30.1044	30.6446	32.1564	33.2459	33.0065	31.6477	32.3683	33.6901	33.5361	4.65522	2.21885	non-mitochondrial	2.35018
P55789;H3BRD2;H3BRW3;H3BQQ4	FAD-linked sulfhydryl oxidase ALR;Sulfhydryl oxidase	GFER	+	29.4391	28.4075	27.9976	27.3885	29.2046	28.0241	30.9869	31.5165	29.0974	29.7945	30.8672	31.5119	4.65516	2.21883	mitochondrial	1.12611
Q8NBJ4;F8WAT9;C9JYM4;C9J941	Golgi membrane protein 1	GOLM1	+	26.6477	NaN	26.2339	26.6632	NaN	NaN	28.6982	28.745	28.4134	29.1099	28.6486	28.7628	4.64195	2.21473	non-mitochondrial	2.34587
P11177;C9J634;F8WF02	Pyruvate dehydrogenase E1 component subunit beta, mitochondrial	PDHB		32.3753	31.8739	32.9879	31.8552	31.7843	27.7086	34.2046	32.3598	34.4508	34.1011	33.2109	33.4489	4.58995	2.19848	mitochondrial	1.11096
P30405;R4GN99;H0Y548	Peptidyl-prolyl cis-trans isomerase F, mitochondrial	PPIF	+	31.8747	32.1859	31.8107	30.996	33.1275	30.3955	33.7067	34.4343	33.5097	33.7059	33.6381	34.5698	4.58109	2.19569	mitochondrial	1.10888
Q02338;E9PCG9;C9K0G7;H7C2W1;A0A0U1RVH8;C9JM78;C9JQ90;A0A0G2JRX6;C9JEB9	D-beta-hydroxybutyrate dehydrogenase, mitochondrial	BDH1		29.2715	NaN	29.0048	27.3849	NaN	NaN	31.5513	NaN	31.9728	30.5647	NaN	28.6975	4.41631	2.14284	mitochondrial	1.06951
P12074	Cytochrome c oxidase subunit 6A1, mitochondrial	COX6A1		32.1196	29.2723	30.9768	30.2591	31.6739	30.4221	33.1185	34.3412	32.1093	33.0429	31.2593	33.6925	4.40759	2.13999	mitochondrial	1.06738
C9JAW5;C9JNU6;Q9Y241	HIG1 domain family member 1A, mitochondrial	HIGD1A		NaN	27.4998	NaN	NaN	27.2618	26.661	28.7196	29.6558	NaN	27.9799	29.754	30.2676	4.39097	2.13454	mitochondrial	1.06333
P30622;J3KP58;F5H6A0;F5H0N7;F6VGP8;F5H1T5;F5H367;F5H270	CAP-Gly domain-containing linker protein 1	CLIP1	+	28.5261	27.5225	27.9117	27.6503	27.2868	27.8854	30.6213	29.7493	28.2783	28.7711	30.7594	31.3258	4.34814	2.1204	non-mitochondrial	2.24739
P14927;B7Z2R2;E5RHG9	Cytochrome b-c1 complex subunit 7	UQCRB		32.9041	32.5769	32.3498	32.0014	32.4606	28.7249	33.8281	34.0993	33.6693	34.1639	33.1718	34.739	4.3138	2.10896	mitochondrial	1.04427
P99999;C9JFR7	Cytochrome c	CYCS	+	33.2565	32.5076	32.9081	32.6683	32.7676	30.6928	34.4254	34.6615	34.8353	34.2042	34.4692	34.8577	4.31311	2.10873	mitochondrial	1.0441
P02794;G3V192;G3V1D1;E9PRK8;E9PKY7;E9PPQ4;E9PQR3;E9PKM5;E9PK45	Ferritin heavy chain;Ferritin heavy chain, N-terminally processed;Ferritin	FTH1	+	33.0766	32.0865	33.4631	31.43	31.6228	30.8984	34.3258	33.42	34.9012	33.9169	34.5612	34.0729	4.29736	2.10345	mitochondrial	1.04016
Q7Z7F7;X6R631;X6RIW1	39S ribosomal protein L55, mitochondrial	MRPL55		28.1991	27.9026	27.1589	NaN	29.1992	NaN	29.6949	30.5818	29.0937	29.3226	31.9048	30.6974	4.2898	2.10091	mitochondrial	1.03828
P21796;C9JI87	Voltage-dependent anion-selective channel protein 1	VDAC1	+	33.3303	31.343	32.9634	32.245	31.5394	30.0711	34.3603	33.5943	34.5271	34.3939	33.1613	34.0554	4.28709	2.1	mitochondrial	1.0376
O60220	Mitochondrial import inner membrane translocase subunit Tim8 A	TIMM8A	+	30.548	29.7542	30.4686	29.2646	30.9571	NaN	32.1474	33.3017	31.1944	31.639	32.777	32.5901	4.21759	2.07642	mitochondrial	1.02003
Q96HN2;H0Y8B3;C9K0S0	Putative adenosylhomocysteinase 3;Adenosylhomocysteinase	AHCYL2	+	28.5165	28.2956	29.4376	27.7263	29.1449	NaN	30.6396	30.5083	29.9977	29.8689	32.1996	30.9459	4.19636	2.06914	non-mitochondrial	2.19387
Q9BQS8	FYVE and coiled-coil domain-containing protein 1	FYCO1		27.0074	28.1657	NaN	27.1701	NaN	28.4148	29.5969	31.9309	26.9653	29.1777	28.7639	31.8388	4.06355	2.02274	non-mitochondrial	2.14543
P07339;C9JH19;H7C1V0;F8WD96;F8W787	Cathepsin D;Cathepsin D light chain;Cathepsin D heavy chain	CTSD	+	33.5778	32.0991	33.1302	33.9787	32.1576	33.3665	35.9256	34.5606	35.2151	35.8807	34.5502	34.138	3.98172	1.99339	non-mitochondrial	2.11478
A6NNI4;G8JLH6;P21926;F5GXT1	Tetraspanin;CD9 antigen	CD9	+	28.8512	NaN	29.6502	30.0647	NaN	NaN	30.8236	31.5317	31.048	31.2048	32.1549	32.3284	3.98119	1.9932	non-mitochondrial	2.11458
B4DLN1				31.6168	32.1381	31.5055	30.92	32.7747	29.3071	32.7378	33.5462	32.564	32.741	34.8997	33.6785	3.95638	1.98418	non-mitochondrial	2.1068
P20472;B8ZZ19;H0Y3U0;B1AH72	Parvalbumin alpha	PVALB		30.5028	29.4131	30.647	27.4697	29.8069	NaN	32.7729	29.8614	31.1406	31.7239	31.1136	32.4833	3.85853	1.94805	non-mitochondrial	2.06744
Q6PKG0;A0A0B4J210;E5RH50;H0YC33;H0YBW1;H0YAN4;H0YBM7;H0YBR8;H0YAX9;H0YBJ5;E5RHK4	La-related protein 1	LARP1	+	28.3885	27.0007	27.7019	NaN	27.5266	NaN	28.6466	30.4941	29.0143	29.5588	30.0394	29.5251	3.71139	1.89196	non-mitochondrial	2.00888
B7Z2R7;Q5T8D3;X6RDD7;Q5T8E0	Acyl-CoA-binding domain-containing protein 5	ACBD5	+	28.7595	27.399	28.3571	27.5275	29.2194	29.1455	30.2071	30.8829	29.1179	29.4681	30.8868	31.0616	3.65378	1.86939	non-mitochondrial	1.98532
Q16864	V-type proton ATPase subunit F	ATP6V1F		31.3228	NaN	30.1961	30.2037	28.8585	29.6934	32.3281	31.9476	30.7975	33.0919	31.5689	31.4315	3.49676	1.80602	non-mitochondrial	1.91915
P00915;E5RH81;E5RHP7;E5RGU8;E5RFL2;E5RIF9;E5RG43;E5RII2;E5RFE7;H0YBE2;E5RHS7;E5RG81;E5RJF6;E5RJI8	Carbonic anhydrase 1	CA1		27.3412	30.0557	28.6514	30.7045	29.66	32.7208	NaN	32.6325	31.3722	33.0715	29.3738	31.7015	3.42167	1.7747	non-mitochondrial	1.88646
Q14157;F8W726;Q5VU77;Q5VU79;Q5VU78;Q5VU81;Q5VU80;H0Y5H6;H7C2T8	Ubiquitin-associated protein 2-like	UBAP2L		29.0922	29.2209	27.5129	NaN	27.9301	27.1395	30.3519	30.0345	28.384	29.855	30.3751	30.6792	3.40463	1.7675	non-mitochondrial	1.87893
C9JV77;P02765	Alpha-2-HS-glycoprotein;Alpha-2-HS-glycoprotein chain A;Alpha-2-HS-glycoprotein chain B	AHSG		31.7888	28.7348	30.2634	32.4236	33.6243	34.4615	33.2207	33.4549	33.455	34.6464	33.2725	33.3127	3.19904	1.67764	non-mitochondrial	1.78512
Q92520;C9JP35;C9JMN4	Protein FAM3C	FAM3C	+	NaN	27.391	27.4994	28.3441	28.2457	27.8414	NaN	29.6049	NaN	NaN	29.9527	28.9694	3.12674	1.64466	non-mitochondrial	1.75068
Q08495;E5RGQ0;E5RFK4;E5RJ61;E5RJC0;E5RGQ7;A0A087WT94;E5RFK6;A0A087WUC0	Dematin	DMTN		26.9698	29.3927	NaN	28.0107	29.0154	28.5421	29.5175	31.3368	28.6398	29.195	30.3467	31.081	3.10226	1.63332	non-mitochondrial	1.73884
Q8WUH6	Transmembrane protein 263	TMEM263		27.2835	27.4492	26.6346	27.1439	27.5204	27.6554	29.732	30.2771	28.1114	28.6888	27.3724	29.0802	3.02266	1.59582	non-mitochondrial	1.69968
P04275	von Willebrand factor;von Willebrand antigen 2	VWF		NaN	28.0654	NaN	29.7281	28.5024	27.9065	30.8929	29.1869	29.4043	29.4132	31.3687	30.4558	2.96841	1.56969	non-mitochondrial	1.6724
P04217;M0R009;CON__Q2KJF1	Alpha-1B-glycoprotein	A1BG		29.9113	27.5851	29.9254	32.2905	33.1762	33.8459	32.2757	32.2096	32.8427	33.7798	32.3714	32.5688	2.93284	1.5523	non-mitochondrial	1.65425
P16278;E7EQ29;F8WF40;C9JF15;C9J539;C9J4G9;Q6UWU2	Beta-galactosidase	GLB1	+	27.437	NaN	27.674	27.3106	NaN	NaN	28.9014	29.2166	29.2718	28.7055	NaN	28.9625	2.90333	1.53771	non-mitochondrial	1.63902
A0A0G2JNZ2;Q14160;A0A0G2JMS7;H0YCG0;H0YDF9	Protein scribble homolog	SCRIB		28.8897	29.6829	27.2405	28.5032	28.3347	30.1839	31.0379	30.572	28.8739	29.9335	30.9106	30.6115	2.86279	1.51742	non-mitochondrial	1.61783
P38606;C9JVW8;C9JA17;F8WDJ3	V-type proton ATPase catalytic subunit A	ATP6V1A		32.3958	29.7316	32.0078	31.5037	28.6496	27.7758	32.9693	31.1312	32.5865	32.205	31.1626	30.9586	2.81181	1.4915	non-mitochondrial	1.59077
E7EMZ9;E9PBC6;O95359;D6RAA5;Q4VXL8;Q4VXL4;E9PGB3;H0Y8P9;H0Y911;H0Y9C3;H0Y9Y7;A0A0U1RRM9;H0Y954;H0YA73	Transforming acidic coiled-coil-containing protein 2	TACC2		26.7149	NaN	26.6344	NaN	NaN	27.3767	30.6133	27.8491	25.9385	28.5296	27.0706	30.3345	2.79065	1.4806	non-mitochondrial	1.57938
P36543;C9J8H1;Q96A05	V-type proton ATPase subunit E 1	ATP6V1E1		33.4082	31.6997	31.9768	32.1641	30.9885	29.7235	33.1792	33.3943	32.743	32.5773	33.4893	33.4442	2.78516	1.47776	non-mitochondrial	1.57642
C9JL73;P15313;C9J5E3;C9JNS9;C9JZ02;C9JTN0	V-type proton ATPase subunit B, kidney isoform	ATP6V1B1		32.0846	NaN	31.7706	31.6803	27.5207	NaN	33.2083	30.648	32.7527	32.6819	31.9307	31.9133	2.68529	1.42508	non-mitochondrial	1.52142
P16989;A0A0D9SEI8	Y-box-binding protein 3	YBX3		28.2244	28.1301	29.9901	29.5418	25.9852	27.8812	29.5849	29.715	29.7013	30.0189	29.851	29.4002	2.67541	1.41976	non-mitochondrial	1.51587
Q9H1E3	Nuclear ubiquitous casein and cyclin-dependent kinase substrate 1	NUCKS1		29.0483	30.2254	28.3453	28.4663	30.0961	28.0977	NaN	29.71	NaN	NaN	31.3644	30.1639	2.57798	1.36624	non-mitochondrial	1.45999
Q99747;J3KTJ6;J3QS28;J3QKW4	Gamma-soluble NSF attachment protein	NAPG		29.209	29.4914	28.3575	27.2892	29.9001	27.6681	30.3595	30.7032	28.3081	28.9401	31.0493	30.7355	2.57291	1.3634	non-mitochondrial	1.45702
A0A0A6YYL4;P57737;I3L167;I3L0X9;I3L3T0;E7EP81;Q9Y3D7;I3L1U7;I3L359;I3L351;I3L2Y6;I3L1M1;I3L442;I3NI06;I3L212;I3L1G9	Coronin;Coronin-7	CORO7-PAM16		27.4309	NaN	NaN	27.6253	28.0049	NaN	29.505	28.2148	29.4508	28.5378	NaN	29.533	2.56899	1.3612	non-mitochondrial	1.45473
Q92953	Potassium voltage-gated channel subfamily B member 2	KCNB2		27.4389	28.8087	NaN	29.6024	NaN	30.2083	NaN	31.2462	28.9468	30.852	NaN	NaN	2.52054	1.33373	non-mitochondrial	1.42604
I3L0E3;Q9Y2R5;E9PE17	28S ribosomal protein S17, mitochondrial	hCG_1984214		27.9455	NaN	27.7378	27.0816	NaN	NaN	29.3563	27.7193	28.9869	29.619	NaN	28.7697	2.46559	1.30193	non-mitochondrial	1.39284
O15126;A0A087WXB0;A0A087WZA6;A0A087WTX8;A0A087WU14	Secretory carrier-associated membrane protein 1	SCAMP1		28.6098	29.1225	28.266	28.6336	29.4982	NaN	29.7682	30.1115	29.4095	29.3012	31.3772	30.7903	2.4628	1.3003	non-mitochondrial	1.39114
Q08174;D6RBG2;H0Y9F5	Protocadherin-1	PCDH1		26.7111	27.5633	NaN	27.1639	NaN	NaN	28.8126	28.4045	27.4118	NaN	28.2166	29.3702	2.45726	1.29705	non-mitochondrial	1.38775
H3BPE1;H3BQK9;Q9UPN3;H0Y390;E9PNZ4;H0YD69;H0Y314;H0Y6T5;H0Y4F5;H0Y7I1;E9PLY0	Microtubule-actin cross-linking factor 1, isoforms 1/2/3/5	MACF1		29.1311	29.8506	28.3818	29.1164	28.05	29.2618	30.7377	29.5688	29.3585	30.0856	30.3746	31.405	2.44487	1.28976	non-mitochondrial	1.38014
Q8WY91;B5MCC0	THAP domain-containing protein 4	THAP4		28.3739	30.0439	27.9847	29.3731	29.4044	NaN	28.9554	30.4985	28.6415	29.5928	32.3567	31.8435	2.42624	1.27872	non-mitochondrial	1.36861
K7EP90;Q9BTD8;K7EQ03;K7EML2;K7ER08	RNA-binding protein 42	RBM42		26.9495	26.2156	25.9954	NaN	NaN	26.4738	26.1019	29.1701	NaN	27.902	27.5219	27.628	2.38864	1.25619	non-mitochondrial	1.34509
P48634	Protein PRRC2A	PRRC2A		27.5023	28.4242	NaN	26.3162	28.5652	26.2144	28.7336	29.6854	27.1298	27.4551	29.2665	29.6857	2.38651	1.2549	non-mitochondrial	1.34374
P00450;H7C5N5;D6RE86	Ceruloplasmin	CP		29.6159	28.6157	30.1905	32.4369	31.7047	33.3625	32.1013	31.4972	33.4759	33.6007	31.139	31.5923	2.373	1.24671	non-mitochondrial	1.33519
Q9NZM1;H0YD14	Myoferlin	MYOF		NaN	NaN	27.2933	29.125	NaN	29.4239	30.9961	30.217	28.8599	29.4405	NaN	29.6767	2.33589	1.22397	non-mitochondrial	1.31144
Q16643;D6R9W4;D6R9Q9;D6RFI1;D6RCR4	Drebrin	DBN1		30.0817	29.884	29.524	28.6506	30.2837	26.5961	31.2839	30.4757	28.7796	29.6135	30.8823	31.3021	2.32868	1.21951	non-mitochondrial	1.30679
J3KNL6;F1T0I1;O15027;X6RGP5;A0A0C4DH09;Q8N9G1	Protein transport protein Sec16A	SEC16A		28.3327	29.1636	27.9158	27.2561	29.2503	25.7406	28.9067	29.3601	27.9217	27.8644	30.7223	30.1396	2.31222	1.20928	non-mitochondrial	1.29611
Q9H3K6;A0A087WZT3;H3BV85;H3BTW0;A0A0B4J295;H3BVE0	BolA-like protein 2	BOLA2	+	28.6213	NaN	28.4135	29.199	28.1934	28.6955	29.902	30.1894	29.3906	29.0103	30.2621	30.2194	2.30445	1.20442	non-mitochondrial	1.29103
Q9UPZ6;A0A087WY08	Thrombospondin type-1 domain-containing protein 7A	THSD7A		28.3105	29.1243	28.1348	27.5469	28.0632	27.6166	28.1746	29.909	29.2903	NaN	30.3139	28.9978	2.30445	1.20442	non-mitochondrial	1.29103
P98179	RNA-binding protein 3	RBM3		29.0782	28.0301	27.7367	28.918	30.2256	29.1446	29.3908	30.9047	29.1582	29.5953	31.1269	30.079	2.27671	1.18695	non-mitochondrial	1.2728
B5MCB4;A0A0D9SFX7;A0A0D9SEX1;C9JH89		MECP2		28.57	27.6119	28.5549	28.6641	NaN	27.1164	29.2397	29.3291	29.2393	30.7384	28.8801	28.2835	2.2682	1.18155	non-mitochondrial	0.761406
Q93077;Q7L7L0;P04908	Histone H2A type 1-C;Histone H2A type 3;Histone H2A type 1-B/E	HIST1H2AC		29.6006	NaN	NaN	28.8569	31.9146	29.6914	NaN	32.4595	NaN	NaN	30.4181	30.7042	2.26274	1.17807	non-mitochondrial	1.26352
P62280;M0QZC5;M0R1H5;M0R1H6	40S ribosomal protein S11	RPS11		27.3953	NaN	27.9745	27.2715	NaN	NaN	28.1191	NaN	29.2747	28.7795	NaN	NaN	2.26153	1.1773	non-mitochondrial	1.26272
P02647;F8W696	Apolipoprotein A-I;Proapolipoprotein A-I;Truncated apolipoprotein A-I	APOA1		34.9134	33.0746	34.1456	36.4122	36.1573	37.5306	36.051	35.9958	36.9219	37.1359	36.1924	36.9903	2.25885	1.17559	non-mitochondrial	1.26094
P17096	High mobility group protein HMG-I/HMG-Y	HMGA1		26.3011	29.1769	26.9849	25.8129	27.5711	29.07	27.569	28.8592	26.5764	27.3103	31.6704	29.9516	2.25012	1.17	non-mitochondrial	1.2551
P02763	Alpha-1-acid glycoprotein 1	ORM1		32.1561	29.0149	31.0765	34.0819	33.9302	34.9764	33.5264	33.0236	33.1137	35.4668	33.5304	33.5505	2.23854	1.16256	non-mitochondrial	1.24733
P09234;A0A0A0MRR7	U1 small nuclear ribonucleoprotein C	SNRPC		NaN	28.5768	NaN	NaN	28.9194	29.7631	NaN	30.9464	NaN	NaN	29.4002	30.378	2.22698	1.15509	non-mitochondrial	1.23954
Q15111;A0A0A0MT40;H3BUD4;F8WAR2	Inactive phospholipase C-like protein 1;Phosphoinositide phospholipase C	PLCL1		28.9276	29.0727	28.5347	26.9006	29.1562	NaN	29.9109	30.4488	28.5297	28.9006	29.9214	30.2756	2.21318	1.14612	non-mitochondrial	1.23016
P00403	Cytochrome c oxidase subunit 2	MT-CO2		31.5927	NaN	32.5386	30.7547	29.164	NaN	32.5041	31.1676	33.8219	32.8244	30.452	NaN	2.20613	1.14152	non-mitochondrial	1.22537
P10253;I3L0S5;I3L3L3	Lysosomal alpha-glucosidase;76 kDa lysosomal alpha-glucosidase;70 kDa lysosomal alpha-glucosidase	GAA		29.3291	31.4669	29.5802	29.583	30.2687	30.9856	29.5671	32.5727	31.4398	31.012	30.8598	32.5418	2.18853	1.12996	non-mitochondrial	1.21329
O60343;Q5JU47	TBC1 domain family member 4	TBC1D4		NaN	29.2667	27.8582	27.4494	28.1815	NaN	30.0588	29.4253	28.404	29.5552	28.8081	29.6415	2.18333	1.12653	non-mitochondrial	1.20971
P30480	HLA class I histocompatibility antigen, B-42 alpha chain	HLA-B		30.8458	31.3783	30.3551	31.5565	30.5453	31.4524	31.8728	31.7832	31.4317	31.9461	33.129	32.6986	2.17547	1.12133	non-mitochondrial	1.20428
A0A087WV05;Q99417;A0A0D9SEI7	C-Myc-binding protein	MYCBP		26.3341	NaN	27.4	27.3274	27.0335	NaN	27.626	NaN	27.3777	29.0553	29.1694	27.4802	2.17041	1.11797	non-mitochondrial	1.20078
P02774	Vitamin D-binding protein	GC		31.4025	30.0723	30.4615	33.1133	34.073	35.1107	33.215	32.9965	33.1707	34.1313	33.3846	33.9854	2.156	1.10836	non-mitochondrial	1.19074
V9GYM3;P02652;V9GYG9;V9GYE3;V9GYC1;V9GYS1	Apolipoprotein A-II;Proapolipoprotein A-II;Truncated apolipoprotein A-II	APOA2		30.8082	30.6954	30.5214	31.2907	32.7241	34.2138	32.263	31.9741	33.4773	32.9172	32.9381	33.33	2.15497	1.10767	non-mitochondrial	1.19002
O75569;G5E9Q4;F8WEG8;C9JMM3	Interferon-inducible double-stranded RNA-dependent protein kinase activator A	PRKRA		28.5366	NaN	28.3659	28.3686	NaN	27.9074	29.3642	30.4266	28.9696	29.8222	28.1063	29.7182	2.15338	1.1066	non-mitochondrial	1.1889
P00734;E9PIT3;C9JV37	Prothrombin;Activation peptide fragment 1;Activation peptide fragment 2;Thrombin light chain;Thrombin heavy chain	F2		29.6654	30.9848	29.8846	31.7809	32.8066	33.0262	31.529	32.6025	32.5494	33.577	32.2839	32.242	2.1523	1.10588	non-mitochondrial	1.18815
O75348;F2Z307	V-type proton ATPase subunit G 1	ATP6V1G1		33.4705	32.6978	31.6	32.7375	32.9166	32.5644	33.6065	34.129	32.2858	33.6665	34.4711	34.4038	2.13757	1.09597	non-mitochondrial	1.17781
Q6ZMP0	Thrombospondin type-1 domain-containing protein 4	THSD4		26.6705	29.4719	27.0221	29.8226	29.1974	NaN	30.2331	NaN	27.3595	28.937	32.5805	28.5346	2.13175	1.09204	non-mitochondrial	1.1737
Q9UN86;D6RAC7;D6RB17;D6RGJ4;D6RBM9;D6REX8;D6RBR0;D6RE13;D6RBW8;D6R9X5;D6R9A4	Ras GTPase-activating protein-binding protein 2	G3BP2		28.5523	27.7868	28.3956	28.4054	27.8709	26.5727	28.9124	29.9921	28.9544	28.0811	29.3098	28.8314	2.11832	1.08292	non-mitochondrial	1.16418
P02787;H7C5E8;C9JVG0;F8WEK9;F8WCI6;F8WC57;CON__Q2HJF0	Serotransferrin	TF		34.2524	33.4887	34.782	36.4442	35.9431	36.7878	36.2649	35.7675	37.1471	37.6155	35.3376	36.0069	2.10459	1.07354	non-mitochondrial	-0.862196
Q9UI12;G3V126;E5RG49;E5RHH0;E5RK31;E5RJG1;A0A0D9SG68	V-type proton ATPase subunit H	ATP6V1H		31.4881	29.9971	30.6927	31.1812	29.7088	28.7257	31.6047	29.9464	31.2107	31.1108	32.4822	31.7451	2.07202	1.05104	non-mitochondrial	1.13089
Q0ZGT2;H7BXY5;E7EUA0;E7ETM8	Nexilin	NEXN		26.7094	27.71	26.5743	26.9845	27.6824	NaN	28.3128	28.5844	NaN	25.7001	NaN	30.1161	2.0651	1.04621	non-mitochondrial	1.12585
Q7L311;Q5H9E0;Q5H9E1	Armadillo repeat-containing X-linked protein 2	ARMCX2		28.4871	28.2912	26.9559	27.676	28.5849	28.8632	29.069	29.7396	27.5032	28.7797	29.1487	30.8006	2.04258	1.03039	non-mitochondrial	1.10933
Q14624;B7ZKJ8;H7C0L5	Inter-alpha-trypsin inhibitor heavy chain H4;70 kDa inter-alpha-trypsin inhibitor heavy chain H4;35 kDa inter-alpha-trypsin inhibitor heavy chain H4	ITIH4		28.505	27.3465	28.3014	30.3653	31.2354	32.154	30.2929	30.4066	30.733	32.1046	29.7813	30.7092	2.02792	1.02	non-mitochondrial	1.09849
Q5XKP0	Protein QIL1	QIL1		NaN	26.9275	26.9104	26.6879	28.0093	NaN	26.847	28.5676	28.9374	26.8264	29.3173	28.351	2.01017	1.00732	non-mitochondrial	1.08524
Q58FF8	Putative heat shock protein HSP 90-beta 2	HSP90AB2P		27.5863	NaN	28.9803	28.8002	NaN	NaN	29.122	NaN	29.5463	29.7168	NaN	NaN	2.00846	1.00609	non-mitochondrial	1.08397
O60763	General vesicular transport factor p115	USO1		28.7305	29.4958	29.3765	29.0666	27.1008	28.4217	30.1147	28.9016	30.0437	29.1677	29.4983	30.4972	2.00729	1.00525	non-mitochondrial	1.08309
F5GZK2;Q96P44	Collagen alpha-1(XXI) chain	COL21A1		29.636	30.318	28.8488	28.6066	29.7226	NaN	30.0537	31.8356	30.4076	30.8174	29.2734	30.1854	2.00344	1.00248	non-mitochondrial	1.0802
Q96C90;F5GXC4;F5H2U0	Protein phosphatase 1 regulatory subunit 14B	PPP1R14B		NaN	28.9674	NaN	NaN	28.6116	28.9052	29.0226	30.6514	NaN	28.7477	29.6094	31.0695	1.98896	0.992013	non-mitochondrial	1.06926
Q9NQX3;F5H039;H0YJ30;G3V4R0;G3V355;G3V4D2	Gephyrin;Molybdopterin adenylyltransferase;Molybdopterin molybdenumtransferase	GPHN		30.7677	30.161	29.874	29.5134	29.8393	NaN	31.7991	30.6088	30.0243	30.7669	31.3043	31.6316	1.98816	0.991431	non-mitochondrial	1.06866
P43121	Cell surface glycoprotein MUC18	MCAM		27.3644	28.6741	28.0607	28.9328	29.4338	29.1514	30.5354	31.6048	27.9228	28.704	29.8942	28.8417	1.97379	0.980972	non-mitochondrial	1.05774
P02042;E9PFT6;E9PEW8;C9JRG0	Hemoglobin subunit delta	HBD		32.7737	33.8652	33.673	34.263	34.5616	36.4462	32.4507	37.0632	35.7561	36.4942	34.2812	35.3298	1.9526	0.965399	non-mitochondrial	1.04148
Q9UBC2;M0R165;M0R2S2;M0R3I1;M0QX30;M0R1V5;K7EJR2;M0R330	Epidermal growth factor receptor substrate 15-like 1	EPS15L1	+	28.93	28.5115	28.0373	28.4886	28.2233	NaN	29.8624	29.2194	29.4133	28.9207	NaN	29.5897	1.94927	0.962932	non-mitochondrial	1.0389
P69905;P02008	Hemoglobin subunit alpha	HBA1		35.4792	36.1679	35.7345	36.4253	37.1538	38.5251	35.5031	38.5686	37.6305	38.2697	37.9417	37.2776	1.9331	0.950917	non-mitochondrial	1.02636
G3V3E6;Q96HE7;G3V5B3;G3V503	ERO1-like protein alpha	ERO1L		27.0559	26.3112	NaN	27.1968	NaN	27.9559	28.5131	27.8386	27.3063	28.1224	28.2589	28.385	1.91958	0.94079	non-mitochondrial	1.01578
V9HW75;A0A087WSV8;P80303;E9PKG6;Q2L696;E9PLR0;H0YEG8;E9PLE9;H0YD18;E9PM22;E9PJP3	Nucleobindin-2;Nesfatin-1	HEL-S-109		27.9246	29.9342	28.0046	28.6125	27.3897	NaN	31.065	29.3359	28.103	28.6916	28.8665	29.812	1.91751	0.939232	non-mitochondrial	1.01416
Q9NTZ6;A6PVI1;A6PVI0;Q5JX62	RNA-binding protein 12	RBM12		27.7643	26.9052	27.7114	28.411	27.1551	28.5136	28.4643	29.7563	28.1731	28.6129	28.5217	28.5535	1.91436	0.936862	non-mitochondrial	1.01168
Q15276;K7ENJ9;I3L2B8;I3L456	Rab GTPase-binding effector protein 1	RABEP1		26.2021	28.3802	NaN	NaN	28.2257	NaN	28.5519	29.1783	NaN	27.7715	27.7534	29.4223	1.909	0.932819	non-mitochondrial	1.00746
F8W7U3;Q641Q2;E7ESD2;A0A087WYF6;A0A0A0MT65;B1AP61	WASH complex subunit FAM21A	FAM21A		29.2069	29.3932	29.2037	28.8338	29.8392	27.0736	30.2157	29.9207	29.2966	29.0684	30.8857	29.7266	1.90159	0.927203	non-mitochondrial	1.0016
Q14789;E7EU81;H0Y867;H7C5I7;REV__Q8N884	Golgin subfamily B member 1	GOLGB1		27.1069	29.4832	28.5878	28.4455	28.8952	27.8763	28.165	30.8039	28.0481	29.0622	29.4676	30.3927	1.89751	0.924107	non-mitochondrial	0.998366
Q13162;H7C3T4;A6NG45	Peroxiredoxin-4	PRDX4		27.5908	27.4949	26.68	26.5744	26.4927	NaN	26.7652	24.8673	27.2893	26.0573	27.1658	25.6053	-1.59647	-0.674889	mitochondrial	-1.02951
O75489;E9PS48	NADH dehydrogenase [ubiquinone] iron-sulfur protein 3, mitochondrial	NDUFS3		30.577	30.4339	31.156	29.9646	30.6896	NaN	29.6725	29.2764	29.8396	30.931	29.3776	30.214	-1.60109	-0.679053	mitochondrial	-1.03261
O75306	NADH dehydrogenase [ubiquinone] iron-sulfur protein 2, mitochondrial	NDUFS2		28.9204	NaN	29.4556	27.7219	29.1143	NaN	27.7433	NaN	28.4075	27.8241	NaN	28.4796	-1.61265	-0.689437	mitochondrial	-1.04034
O00217;E9PPW7;E9PKH6;E9PN51;F8W9K7;H0YDT4;Q08E91	NADH dehydrogenase [ubiquinone] iron-sulfur protein 8, mitochondrial	NDUFS8		31.1915	31.0977	31.1399	NaN	30.7887	29.3298	28.7086	30.1428	30.4778	29.0116	30.9079	30.865	-1.61391	-0.690558	mitochondrial	-1.04118
Q7KZF4;H7C597	Staphylococcal nuclease domain-containing protein 1	SND1		28.8165	28.7984	29.133	29.3194	28.424	27.6463	28.4701	27.7448	27.2643	28.3124	28.0848	28.0878	-1.61952	-0.695564	mitochondrial	-1.04491
P31939;F8WEF0;C9JLK0;H7C1S2	Bifunctional purine biosynthesis protein PURH;Phosphoribosylaminoimidazolecarboxamide formyltransferase;IMP cyclohydrolase	ATIC		29.9598	29.7379	30.451	30.1279	29.3848	29.067	29.5139	NaN	29.3826	29.1756	NaN	28.2901	-1.62174	-0.697539	mitochondrial	-1.04638
Q86X76	Nitrilase homolog 1	NIT1		29.9404	28.3939	29.257	29.0012	27.9032	NaN	28.6453	NaN	28.2437	28.3821	NaN	27.4985	-1.63214	-0.706763	mitochondrial	-1.05325
Q96AB3;K7EKW4;K7ENV7	Isochorismatase domain-containing protein 2, mitochondrial	ISOC2		31.5277	NaN	29.1403	29.866	28.8124	NaN	29.3747	28.5291	29.2014	29.3871	NaN	NaN	-1.6398	-0.713521	mitochondrial	-1.05828
Q86YB7;F6RJU0;F5GWU3	Enoyl-CoA hydratase domain-containing protein 2, mitochondrial	ECHDC2		31.3644	NaN	30.3855	29.8251	30.2262	NaN	29.6151	NaN	30.3536	29.8639	29.713	29.0929	-1.65014	-0.722592	mitochondrial	-1.06504
G3V5Z7;P60900;G3V295;G3V3I1;G3V3U4;H0YJC4;G3V4S5;G3V2S7	Proteasome subunit alpha type;Proteasome subunit alpha type-6	PSMA6		28.791	28.3535	29.3833	29.4817	NaN	NaN	29.0987	25.9933	28.0157	29.5277	NaN	28.5868	-1.69108	-0.757944	mitochondrial	-1.09138
P00441;H7BYH4	Superoxide dismutase [Cu-Zn]	SOD1		35.6505	35.3941	34.4217	35.3231	36.1357	35.6345	34.8697	34.8622	33.422	34.1273	35.2055	35.4452	-1.70677	-0.771265	mitochondrial	-1.1013
Q13011;M0R248;M0QZW4;M0QXS7;M0R280	Delta(3,5)-Delta(2,4)-dienoyl-CoA isomerase, mitochondrial	ECH1		31.5254	29.5971	32.0451	30.6587	28.1532	NaN	30.6134	28.6589	32.0869	30.91	28.4303	26.9966	-1.71701	-0.779897	mitochondrial	-1.10773
P21399	Cytoplasmic aconitate hydratase	ACO1		32.2681	29.0175	31.8876	31.5252	28.4122	28.5554	29.7953	NaN	29.0806	29.611	NaN	NaN	-1.71958	-0.782053	mitochondrial	-1.10934
P34897;G3V5L0;H0YIZ0;G3V2Y4;G3V4W5;G3V540;G3V241;G3V3Y8;G3V4T0;G3V4X0;G3V2W0;G3V2E4;G3V2Y1;G3V3C6	Serine hydroxymethyltransferase, mitochondrial	SHMT2		30.5591	NaN	29.3094	28.6718	28.3711	NaN	27.9928	28.5275	29.3741	28.0309	28.561	28.0128	-1.75486	-0.811353	mitochondrial	-1.13116
Q9UBQ7;U3KQ56	Glyoxylate reductase/hydroxypyruvate reductase	GRHPR		33.2376	31.4574	32.8366	32.3907	32.1148	28.8555	31.6724	30.317	31.8837	31.6719	29.921	30.5458	-1.75748	-0.813509	mitochondrial	-1.13277
Q9P0J0;B4DEZ3;K7EJE1;E7ENQ6;K7EP87;U3KQP3	NADH dehydrogenase [ubiquinone] 1 alpha subcomplex subunit 13	NDUFA13		29.6777	30.2186	29.0389	27.7172	28.7984	NaN	27.7423	NaN	28.782	28.2986	NaN	NaN	-1.76034	-0.815853	mitochondrial	-1.13451
P49189	4-trimethylaminobutyraldehyde dehydrogenase	ALDH9A1		31.7652	30.6951	31.645	31.2052	29.8876	29.4082	30.8202	28.9598	30.9632	30.6294	28.8893	29.3974	-1.77092	-0.824501	mitochondrial	-1.14096
O94903;E5RG77;E5RFX7;H0YBG2;E5RFZ4	Proline synthase co-transcribed bacterial homolog protein	PROSC	+	30.4724	30.2918	30.0966	29.8338	29.7468	29.7698	29.0825	28.9924	29.4052	29.7058	29.2715	28.612	-1.8112	-0.856944	mitochondrial	-1.16512
P51687;F8VVW9	Sulfite oxidase, mitochondrial	SUOX		30.9906	27.7234	30.1115	29.6479	NaN	NaN	30.34	NaN	28.5065	29.4226	26.3511	29.1864	-1.81131	-0.85703	mitochondrial	-1.16519
Q16762;B1AH48	Thiosulfate sulfurtransferase	TST		32.9849	30.5674	32.0734	31.624	31.5259	NaN	31.3665	29.9509	31.7753	31.2561	30.489	30.2427	-1.87692	-0.908364	mitochondrial	-1.20343
P09417;B7Z415;D6RGG7;H0Y8F7;D6RHJ7	Dihydropteridine reductase	QDPR		32.1585	27.0256	31.2405	31.4181	27.8148	NaN	30.0632	NaN	29.7935	30.1366	NaN	26.0596	-1.88987	-0.918285	mitochondrial	-1.21082
E7EPT4;P19404	NADH dehydrogenase [ubiquinone] flavoprotein 2, mitochondrial	NDUFV2		33.0334	31.4109	32.6725	31.8077	31.2901	28.2764	30.9011	30.256	30.2495	30.7269	30.3682	30.3226	-1.92445	-0.944443	mitochondrial	-1.2303
P49419;F8VS02;A0A0J9YWF7;H0YHM6;F8VVF2;A0A0J9YWM6;F8WDY6;F8WD33;A0A0J9YWK1	Alpha-aminoadipic semialdehyde dehydrogenase	ALDH7A1		33.7565	31.5615	33.4954	32.9394	32.0523	28.8183	31.8851	29.7142	32.443	31.9221	30.6324	30.2494	-1.94917	-0.962863	mitochondrial	-1.24403
Q9BTZ2;D3YTE6;P0CG22;F5GWZ1;A0A087WXI8;H0YN69;Q6PKH6;A0A087WSZ6;H0YLE1;H0YNP7;H0YKN3;F6TD35;E9PFL3	Dehydrogenase/reductase SDR family member 4;Putative dehydrogenase/reductase SDR family member 4-like 1	DHRS4		30.6115	NaN	31.03	29.5954	27.2058	NaN	28.445	NaN	29.102	28.3371	NaN	NaN	-1.97609	-0.982649	mitochondrial	-1.25877
P04899;P08754;A0A087WTB6;A2A2R6;A0A087WZE5;P11488;A8MTJ3	Guanine nucleotide-binding protein G(i) subunit alpha-2;Guanine nucleotide-binding protein G(k) subunit alpha	GNAI2		NaN	29.3074	29.0267	29.1854	NaN	NaN	27.7747	NaN	27.8431	28.9093	NaN	NaN	-1.99649	-0.997464	non-mitochondrial	-1.00791
Q7Z4W1;J3KS22;J3QS36;J3QL34;J3KRZ4;J3KSZ5;J3QS45;J3QRQ2	L-xylulose reductase	DCXR		31.8178	28.0848	31.8468	30.8692	30.7573	NaN	30.9698	26.9403	31.692	31.0475	28.8636	28.5085	-2.00676	-1.00487	mitochondrial	-1.27532
O43866	CD5 antigen-like	CD5L		NaN	25.8668	27.4582	27.5813	26.4158	30.0884	27.0846	26.1825	26.2922	27.0698	NaN	25.7158	-2.01824	-1.0131	non-mitochondrial	-1.02423
P05090;C9JF17;C9JX71;F8WBT9	Apolipoprotein D	APOD		31.7378	30.3768	30.4296	31.1145	33.4779	32.327	29.4316	31.0766	30.2752	30.4157	31.042	31.1156	-2.02487	-1.01783	non-mitochondrial	-1.02917
P23142;B1AHM7;B1AHM9;CON__ENSEMBL:ENSBTAP00000016046;B1AHM6;B1AHN3;B1AHM8	Fibulin-1	FBLN1		30.8297	31.6903	30.4002	31.3412	32.0254	33.5793	30.7968	31.6346	29.3232	30.8411	30.8662	30.2825	-2.02831	-1.02028	non-mitochondrial	-1.03173
Q969Z3;X1WI34;F6V6Z1	Mitochondrial amidoxime reducing component 2	MARC2		31.3299	29.4077	30.76	31.0377	28.7418	NaN	28.5423	28.7021	29.5924	29.9188	NaN	29.4126	-2.03042	-1.02178	mitochondrial	-1.28791
P30086	Phosphatidylethanolamine-binding protein 1;Hippocampal cholinergic neurostimulating peptide	PEBP1		36.5464	34.7101	36.0874	35.7005	35.3665	35.0545	34.4542	34.9147	34.4987	34.178	34.6139	34.6417	-2.03831	-1.02737	non-mitochondrial	-1.03913
P07858;E9PKQ7;E9PNL5;E9PHZ5;E9PLY3;E9PSG5;E9PQM1;E9PJ67;E9PCB3;R4GMQ5;E9PR54;E9PS78	Cathepsin B;Cathepsin B light chain;Cathepsin B heavy chain	CTSB		33.1565	31.0242	33.0203	32.994	32.1792	31.2943	30.9708	32.2456	31.9475	31.426	31.0572	29.843	-2.04163	-1.02972	non-mitochondrial	-1.04158
O75438	NADH dehydrogenase [ubiquinone] 1 beta subcomplex subunit 1	NDUFB1		30.6544	29.5353	30.0845	NaN	29.7468	NaN	29.0679	29.339	28.8393	28.6459	NaN	NaN	-2.0452	-1.03224	mitochondrial	-1.2957
P04003;F2Z2V7;A6PVY5;CON__Q28065	C4b-binding protein alpha chain	C4BPA		NaN	30.6091	29.2124	29.0986	30.3858	30.7602	28.5508	29.0272	28.994	29.4945	28.5592	29.2357	-2.051	-1.03633	non-mitochondrial	-1.04849
Q6ZN40;H0YL80;H0YLS7;D6RGJ6		TPM1		34.9882	35.5967	34.3793	35.637	36.8419	35.2008	34.5982	35.7647	33.2653	33.3923	35.2006	34.203	-2.05143	-1.03663	non-mitochondrial	0.570129
P01616	Ig kappa chain V-II region MIL			NaN	NaN	NaN	27.5617	28.9109	30.0817	NaN	27.2386	NaN	27.4387	NaN	28.7524	-2.0584	-1.04152	non-mitochondrial	#N/A
P51858	Hepatoma-derived growth factor	HDGF	+	32.5206	32.5115	32.3307	32.3087	33.466	32.6866	31.0899	31.7114	31.4684	31.4155	31.9989	31.8823	-2.06044	-1.04295	non-mitochondrial	-1.05539
O14974;F8VZN8;H0YIS4;H0YHI8;H0YIM2;H0YIS3;A0A0U1RQZ1;H0YHL8;F8VW28	Protein phosphatase 1 regulatory subunit 12A	PPP1R12A		29.6034	29.6529	28.8237	29.7536	29.914	29.6449	28.85	29.4603	26.7274	28.3219	28.7582	28.9788	-2.0696	-1.04935	non-mitochondrial	-1.06208
P03950	Angiogenin	ANG		29.5743	NaN	28.6131	30.6283	NaN	NaN	28.309	NaN	28.3843	28.958	NaN	NaN	-2.07744	-1.05481	non-mitochondrial	-1.06778
P36980;V9GYE7	Complement factor H-related protein 2	CFHR2		26.7799	NaN	28.0628	29.058	28.7402	NaN	NaN	25.8824	26.6244	28.5447	27.3699	NaN	-2.07759	-1.05491	non-mitochondrial	-1.06788
Q9NVM1	Protein eva-1 homolog B	EVA1B		27.6826	29.4805	NaN	27.7745	28.9112	28.5183	27.197	NaN	NaN	NaN	27.9099	27.1394	-2.08199	-1.05796	non-mitochondrial	-1.07107
Q9UDY2;B1AN86;U3KQJ2;B1AN85	Tight junction protein ZO-2	TJP2		30.0874	29.8466	28.5979	28.8385	28.6186	29.1393	28.9754	28.8303	NaN	26.7262	27.2782	28.7708	-2.10213	-1.07185	non-mitochondrial	-1.08557
G3V580;G3V2L6;O14744;C9JSX3;G3V2X6;G3V507;G3V2F5;G3V5L5	Protein arginine N-methyltransferase 5;Protein arginine N-methyltransferase 5, N-terminally processed	PRMT5		28.6511	30.2525	29.3157	29.1378	NaN	NaN	28.0534	NaN	29.1751	27.9807	28.3404	27.7714	-2.10684	-1.07508	non-mitochondrial	-1.08894
O95810	Serum deprivation-response protein	SDPR		29.0137	29.6732	28.7111	27.8643	28.8599	30.7816	29.9041	27.6057	NaN	27.5436	26.4268	28.8518	-2.12026	-1.08424	non-mitochondrial	-1.09851
P02760;S4R3Y4;S4R471	Protein AMBP;Alpha-1-microglobulin;Inter-alpha-trypsin inhibitor light chain;Trypstatin	AMBP		32.7874	31.778	33.1967	33.4097	32.7871	33.7621	31.5207	31.2309	32.4841	33.1804	31.665	31.102	-2.12821	-1.08964	non-mitochondrial	-1.10414
A0A0G2JMB2;P01877;A0A075B6N7	Ig alpha-2 chain C region	IGHA2		28.4481	32.2268	NaN	34.3841	32.6347	32.0358	30.163	32.4396	30.6032	29.6125	31.1612	31.1323	-2.13456	-1.09394	non-mitochondrial	-1.10864
Q8IVN8	Somatomedin-B and thrombospondin type-1 domain-containing protein	SBSPON		29.4798	30.0212	29.2616	30.2376	30.5961	28.4303	30.1202	27.6418	NaN	27.1986	30.2129	27.705	-2.13671	-1.09539	non-mitochondrial	-1.11015
P35611;E7EV99;E7ENY0;H0Y9H2;A0A0A0MSR2;D6RJE2;D6RAH3;D6RF25;H0YFD8	Alpha-adducin	ADD1		31.6764	31.3066	31.0241	30.9301	30.963	30.6681	29.9669	30.5373	28.3776	30.3665	30.1968	30.532	-2.14135	-1.09852	non-mitochondrial	-1.11342
Q9NTX5;H0Y5L2;J3KP84;E9PPG7;E9PRU6;F2Z2D6;E9PJS8;E9PLY6;H0Y525;E9PIU8;H0YCS9	Ethylmalonyl-CoA decarboxylase	ECHDC1		30.0751	NaN	29.9335	29.2003	NaN	NaN	28.7802	NaN	29.0635	28.0664	NaN	NaN	-2.14301	-1.09964	mitochondrial	-1.34592
A0A087X1Z3;Q9UL46;H0YM70;H0YLG1;H0YLD2;H0YKU2	Proteasome activator complex subunit 2	PSME2		28.9904	30.4167	28.7275	29.9439	30.3497	31.5017	29.4768	25.1623	27.4868	29.0097	31.4423	30.7429	-2.14585	-1.10155	non-mitochondrial	-1.11658
P50135	Histamine N-methyltransferase	HNMT		30.161	28.0774	29.0967	28.6992	NaN	28.8972	27.3857	28.2455	NaN	27.9915	NaN	NaN	-2.16157	-1.11208	non-mitochondrial	-1.12757
Q9H223;A0A087WUA5	EH domain-containing protein 4	EHD4		30.8771	30.3607	30.7576	30.204	28.729	31.2231	31.326	27.8691	29.2415	29.3872	28.1378	29.4868	-2.16924	-1.11719	non-mitochondrial	-1.13291
E9PKC0;E9PL74;E9PIK1		PLEKHA7		31.928	30.8262	31.892	29.2365	30.3023	NaN	30.415	29.3238	NaN	28.0101	30.5396	30.2674	-2.18223	-1.1258	non-mitochondrial	-1.14189
H3BLU7;O43488;H7C5H7	Aflatoxin B1 aldehyde reductase member 2	AKR7A2		31.7479	30.3289	31.4734	30.6969	30.1539	NaN	29.6503	NaN	29.7056	30.1414	NaN	29.5164	-2.18366	-1.12675	mitochondrial	-1.36611
Q9BTT0;E9PPH5;Q5TB19;E9PLC4	Acidic leucine-rich nuclear phosphoprotein 32 family member E	ANP32E		29.6434	29.494	29.9662	29.775	27.0623	29.2664	29.095	26.2786	28.6918	29.8167	26.4888	28.0526	-2.18951	-1.13061	non-mitochondrial	-1.14692
O00264	Membrane-associated progesterone receptor component 1	PGRMC1		30.5743	29.7282	28.5447	30.5237	30.9218	29.8494	29.1169	30.2843	28.4887	28.5137	28.4631	28.4477	-2.2007	-1.13796	non-mitochondrial	-1.1546
P80365	Corticosteroid 11-beta-dehydrogenase isozyme 2	HSD11B2		29.2118	NaN	30.7997	27.887	NaN	NaN	30.0058	26.2782	28.7016	28.9277	26.8886	NaN	-2.20245	-1.13911	non-mitochondrial	-1.15579
P68032;P68133;A6NL76;C9JUM1	Actin, alpha cardiac muscle 1;Actin, alpha skeletal muscle	ACTC1		33.7239	31.8812	34.0773	34.5715	34.1356	31.8614	33.3883	33.2731	33.0247	32.5953	30.4379	30.654	-2.21341	-1.14627	non-mitochondrial	-1.16327
H0Y8X4;O43598	2-deoxynucleoside 5-phosphate N-hydrolase 1	DNPH1		32.3782	30.8099	30.9326	31.2361	30.771	29.7897	29.8973	29.8121	29.9606	29.9224	29.9456	29.4995	-2.21405	-1.14669	non-mitochondrial	-1.16371
D6REX5;P49908;D6RIS9	Selenoprotein P	SEPP1		27.9771	28.6307	NaN	NaN	28.4901	30.395	NaN	27.3157	NaN	NaN	27.1079	28.7436	-2.22042	-1.15083	non-mitochondrial	-1.16803
O00151	PDZ and LIM domain protein 1	PDLIM1		32.384	33.0644	31.8853	32.4106	33.4487	32.9798	31.9209	33.258	30.1529	30.5259	32.0732	31.3369	-2.22043	-1.15084	non-mitochondrial	-1.16805
P23526	Adenosylhomocysteinase	AHCY		32.6185	29.6799	32.4208	31.6904	30.2206	27.4061	29.3627	29.0161	29.331	30.3449	NaN	NaN	-2.23309	-1.15904	non-mitochondrial	-1.1766
P35221;G3XAM7;E5RIB1;E5RHV7;E5RGY6;E5RG03;E5RJL0;E5RIE0;E5RFM3;E5RJ41;E5RGY7;E5RGD2;E5RJP7;H0YBB8;E5RFM5;E5RJZ2;E5RIT8;E5RFG3;E5RFK9	Catenin alpha-1	CTNNA1	+	33.4225	33.7718	33.0955	33.2179	33.5736	33.7409	32.3422	32.4413	31.295	32.2281	32.9466	32.5962	-2.23791	-1.16215	non-mitochondrial	-1.17985
P09960;B4DEH5	Leukotriene A-4 hydrolase	LTA4H		29.5168	29.5973	30.5738	30.1184	29.2687	31.0708	28.9041	29.735	28.9177	28.8827	NaN	27.8533	-2.24351	-1.16576	non-mitochondrial	-1.18362
P50895;A0A087WXM8;K7ENU8;K7ERB7	Basal cell adhesion molecule	BCAM	+	31.4981	31.8953	32.1313	32.1977	31.6216	31.9455	31.9223	30.6489	30.1354	30.6446	30.9708	29.9649	-2.2456	-1.1671	non-mitochondrial	-1.18502
P14317;E7EVW7	Hematopoietic lineage cell-specific protein	HCLS1		28.1396	28.8698	27.8771	30.2572	29.9997	28.3607	28.2941	28.2565	NaN	26.9181	28.1413	27.1135	-2.25422	-1.17263	non-mitochondrial	-1.1908
O95865;Q5SSV3;Q5SRR8;H0Y7N1	N(G),N(G)-dimethylarginine dimethylaminohydrolase 2	DDAH2	+	31.5772	31.4044	31.049	31.8727	31.3321	31.0919	30.9455	30.4456	29.1518	30.3912	30.0053	30.3164	-2.26355	-1.17859	non-mitochondrial	-1.19701
P36871	Phosphoglucomutase-1	PGM1		28.4075	29.2262	29.8816	28.0088	27.7584	NaN	27.7176	NaN	28.3514	28.0991	25.9311	27.2787	-2.26717	-1.18089	non-mitochondrial	-1.19942
Q9Y646;E5RJA8;E5RH35;E5RJZ7;E5RJP8	Carboxypeptidase Q	CPQ		28.8591	28.899	29.0081	29.4546	29.3713	NaN	27.6832	28.6952	NaN	27.4283	NaN	NaN	-2.2702	-1.18282	non-mitochondrial	-1.20143
Q5VTI5;Q9Y2H5	Pleckstrin homology domain-containing family A member 6	PLEKHA6		29.1105	28.7431	28.5703	28.5902	29.8754	28.9601	NaN	27.2786	NaN	27.687	28.4585	27.6986	-2.28832	-1.19429	non-mitochondrial	-1.2134
P06733;K7EM90;K7ERS8	Alpha-enolase	ENO1	+	36.0121	34.9558	35.665	35.5306	34.7582	35.361	34.4192	33.8121	34.6074	34.7543	33.4951	34.0197	-2.29075	-1.19582	non-mitochondrial	-1.215
Q99569;E7EST6;H0YFB1;E7EMY7;E9PHJ1;E7EP40;E9PHB5;Q9UQB3;D6RBA8;D6RC65;D6RHE9;B4DRK2;E7EPC8	Plakophilin-4	PKP4		28.5469	29.9348	28.3964	NaN	28.4226	28.4418	26.6886	28.1647	NaN	NaN	NaN	27.7767	-2.30566	-1.20518	non-mitochondrial	-1.22477
Q9BVA1	Tubulin beta-2B chain	TUBB2B		31.1877	30.5615	29.9309	30.3778	30.4329	NaN	30.1288	NaN	28.3696	29.0332	29.0699	29.854	-2.3087	-1.20708	non-mitochondrial	-1.22676
P09211;A8MX94;A0A087X2E9;A0A087X243	Glutathione S-transferase P	GSTP1	+	33.2622	32.7676	33.5843	33.5477	33.2318	33.8811	32.6579	32.2017	32.3229	32.7638	31.9491	31.1105	-2.3157	-1.21145	non-mitochondrial	-1.23132
Q07157;G3V1L9;H0Y3R8;H0YKB1;H0YLT6	Tight junction protein ZO-1	TJP1		30.9987	30.6862	30.6189	30.702	29.9237	29.1236	30.3399	29.8107	27.2097	28.8877	30.2227	28.2887	-2.32236	-1.21559	non-mitochondrial	-1.23564
P05362;K7EKL8;E7ESS4	Intercellular adhesion molecule 1	ICAM1		28.7569	29.6748	28.5844	29.1289	29.2594	29.6553	28.3841	NaN	NaN	27.5685	27.9297	NaN	-2.32276	-1.21584	non-mitochondrial	-1.2359
A0A087X0K0;P39059	Collagen alpha-1(XV) chain;Restin;Restin-2;Restin-3;Restin-4	COL15A1		28.9989	30.2472	28.6484	30.3467	29.6669	30.8911	29.0738	28.9026	28.1443	30.1654	27.7253	27.4564	-2.33254	-1.2219	non-mitochondrial	-1.24224
Q15149;H0YDN1;E9PMV1;E9PIA2;E9PKG0;E9PQ28	Plectin	PLEC	+	33.1729	34.1811	33.2721	33.9113	33.696	34.0407	32.8637	32.8971	31.2655	32.208	32.5893	33.0083	-2.36261	-1.24038	non-mitochondrial	-1.26153
Q12955;A0A087WTF3;A0A087WZ65;H0Y951;A0A087WY90;A0A087WTE8;A0A087WVC2;A0A087WWI5;A0A087WX55;H0YAH5;B1AQT1;A0A087WZ26;D6RFK6;H0Y9E9;A0A087X0B4;A0A087WTP5	Ankyrin-3	ANK3		32.3801	30.7447	31.7521	31.0795	30.399	30.2178	30.9785	29.6861	29.0681	29.9268	30.3824	29.0101	-2.38426	-1.25354	non-mitochondrial	-1.27527
P20774;Q5TBF5	Mimecan	OGN		29.5639	29.3287	29.5365	30.5161	29.2727	30.4954	29.1375	27.7653	28.4966	29.907	27.2857	NaN	-2.40682	-1.26713	non-mitochondrial	-1.28945
P46939;Q5T097	Utrophin	UTRN		29.7855	31.9467	30.5361	30.3296	30.7188	31.3692	30.7577	30.5009	27.0051	28.9259	30.6163	29.2672	-2.40961	-1.2688	non-mitochondrial	-1.2912
P21333;F8WE98;H0Y5C6;H0Y5F3;H7C2E7	Filamin-A	FLNA		36.4318	36.8668	36.4458	37.0692	37.0882	36.526	35.9372	36.6877	34.5967	35.2118	35.5914	34.7418	-2.42308	-1.27684	non-mitochondrial	-1.29959
P09110;C9JDE9;H7C131;H0Y4D4;B4DVF4;F2Z2Q6;F2Z3P7	3-ketoacyl-CoA thiolase, peroxisomal	ACAA1		34.4259	30.7145	32.8801	33.1754	32.9439	28.4256	31.2227	31.1371	31.0067	30.1777	30.4424	30.8138	-2.45231	-1.29414	mitochondrial	-1.4908
P11586;V9GYY3	C-1-tetrahydrofolate synthase, cytoplasmic;Methylenetetrahydrofolate dehydrogenase;Methenyltetrahydrofolate cyclohydrolase;Formyltetrahydrofolate synthetase;C-1-tetrahydrofolate synthase, cytoplasmic, N-terminally processed	MTHFD1		32.5309	31.5651	32.4023	32.1812	32.1442	30.1728	31.3152	29.8454	30.6441	30.8193	30.2946	30.3029	-2.4552	-1.29584	mitochondrial	-1.49207
P08572;A2A352	Collagen alpha-2(IV) chain;Canstatin	COL4A2	+	34.6606	33.7252	34.521	33.8332	33.7385	34.1176	33.2843	32.4998	33.2043	32.4113	32.6384	32.7764	-2.45705	-1.29693	non-mitochondrial	-1.32057
Q53H82	Beta-lactamase-like protein 2	LACTB2		29.6249	28.4778	29.1958	29.4678	29.8198	NaN	28.1377	27.04	28.5804	NaN	28.3755	27.9668	-2.45745	-1.29716	mitochondrial	-1.49306
P52943;H0YFA4;H0YHD8;Q6Q6R5	Cysteine-rich protein 2	CRIP2		32.7368	33.0945	32.0342	32.5388	33.8246	33.8568	32.3696	33.0517	30.0514	31.1218	32.2765	31.3567	-2.47885	-1.30967	non-mitochondrial	-1.33387
P15121;E9PCX2;E9PEF9;C9JRZ8	Aldose reductase	AKR1B1		NaN	29.7516	29.678	28.4342	29.0276	34.1918	29.4184	31.4242	28.1216	29.4827	26.0685	NaN	-2.48549	-1.31353	non-mitochondrial	-1.3379
O14907;A0A087X282	Tax1-binding protein 3	TAX1BP3		29.7113	28.539	28.1657	30.476	28.2599	29.0196	27.833	27.3644	28.5307	27.388	27.3503	27.721	-2.51514	-1.33064	non-mitochondrial	-1.35577
B4DDF4;B4DUT8;Q99439;A0A087X271;K7ES69;H3BVI6;A0A087X1X5;H3BQH0;A0A087WV51;U3KPS3	Calponin;Calponin-2	CNN2		30.4461	30.4409	30.3433	30.6998	30.6762	29.9925	29.5673	30.8042	28.3284	28.9123	28.6088	28.3674	-2.52291	-1.33509	non-mitochondrial	-1.36042
O75781;A0A087WTK8;A0A087WWY4	Paralemmin-1	PALM		28.2818	30.3985	29.535	27.8785	31.0574	NaN	26.9209	29.4724	NaN	27.659	29.7039	26.687	-2.53429	-1.34158	non-mitochondrial	-1.36719
P52758;H0YB34;H0YBX3	Ribonuclease UK114	HRSP12		33.0705	31.0326	32.9512	32.7769	31.9442	28.852	30.4531	31.655	30.1219	29.8917	NaN	30.0121	-2.53937	-1.34447	mitochondrial	-1.5283
P21810;C9JKG1	Biglycan	BGN		34.633	35.5274	35.416	35.0899	34.7087	35.8543	34.2795	33.1864	34.9372	35.0721	33.784	31.8437	-2.55685	-1.35437	non-mitochondrial	-1.38055
P04114;A0A087WTM7;A8MUN2	Apolipoprotein B-100;Apolipoprotein B-48	APOB		26.4658	31.2073	28.6108	27.4927	30.9584	31.1342	NaN	27.8647	28.4426	27.5442	NaN	NaN	-2.56865	-1.36101	non-mitochondrial	-1.38747
Q86WA6;B4DML3;Q49AI2;H7C0M3;F2Z2Q1	Valacyclovir hydrolase	BPHL		31.1581	26.9088	29.0616	29.7335	28.0362	NaN	28.4694	NaN	27.5705	27.3352	27.0934	NaN	-2.57136	-1.36253	mitochondrial	-1.54175
Q01469;I6L8B7;A8MUU1	Fatty acid-binding protein, epidermal	FABP5		29.9212	33.3553	30.851	29.0657	31.4586	32.3182	32.1814	30.9403	NaN	28.2798	28.5518	28.9847	-2.59203	-1.37408	non-mitochondrial	-1.40112
Q99969;C9J8S2	Retinoic acid receptor responder protein 2	RARRES2		28.1872	29.1065	28.8543	29.454	28.8716	NaN	27.7243	NaN	26.619	27.939	27.7995	NaN	-2.59233	-1.37425	non-mitochondrial	-1.4013
P48059;A0A0M3HER1;F8WB59;A0A0J9YYC1	LIM and senescent cell antigen-like-containing domain protein 1	LIMS1		29.6026	28.8502	29.783	30.2123	28.1148	NaN	28.7948	NaN	27.7092	28.7859	NaN	26.459	-2.59436	-1.37538	non-mitochondrial	-1.40248
O43491;E9PII3;Q6R5J7;E9PQD2;E9PJP4;E9PQN0;E9PRG1;E9PIG0;Q6ZSX4;E9PMV8;E9PPC9;E9PN54	Band 4.1-like protein 2	EPB41L2	+	29.7737	30.0549	29.6116	30.506	30.8451	29.4466	28.7948	29.0286	NaN	28.1332	29.2022	28.1506	-2.59866	-1.37777	non-mitochondrial	-1.40497
Q9HAT2	Sialate O-acetylesterase	SIAE		30.3007	28.9915	29.3335	29.0848	29.7466	NaN	28.7556	NaN	26.3127	29.2241	28.1419	NaN	-2.60787	-1.38287	non-mitochondrial	-1.4103
A0A0A0MT30;Q04828;H0Y804	Aldo-keto reductase family 1 member C1	AKR1C1		NaN	28.869	28.1686	NaN	NaN	30.4986	28.2794	NaN	26.6861	27.4914	NaN	28.724	-2.60904	-1.38352	non-mitochondrial	-1.41098
H0YMB3;H0YLV5;A0A087WWM4;F8WAN9;H0YNJ6;Q9P2T1;H0YN22;H0YK13;H0YNS9;H0YLB8;H0YNH0;H0YKE1;A0A0B4J281;H0YMG3;H0YKK3;H0YMW6;H0YN74;H0YMR9;H0YK71;H0YMV5	GMP reductase;GMP reductase 2	GMPR2		28.5703	NaN	28.1857	27.8938	28.5032	28.8317	27.521	NaN	NaN	27.3134	26.1692	NaN	-2.63125	-1.39575	non-mitochondrial	-1.42375
Q53FA7;H7BZH6	Quinone oxidoreductase PIG3	TP53I3		30.138	29.6443	30.0962	29.23	29.1288	NaN	29.0711	NaN	27.692	27.9358	NaN	28.2983	-2.63567	-1.39817	non-mitochondrial	-1.42627
Q9BSH5	Haloacid dehalogenase-like hydrolase domain-containing protein 3	HDHD3	+	30.4861	28.9847	29.4641	29.2012	29.3785	NaN	27.9487	NaN	28.1592	28.3827	27.9426	28.0886	-2.6364	-1.39857	mitochondrial	-1.5686
O94875;H7BZK1;H7C1R7;C9IZ89;C9J3W4;C9JL62	Sorbin and SH3 domain-containing protein 2	SORBS2		31.1498	30.1167	30.7584	30.5167	30.7196	30.0427	30.7419	29.429	28.3426	28.1867	29.0253	NaN	-2.64915	-1.40553	non-mitochondrial	-1.43396
P39060;H7BXV5;H7C457	Collagen alpha-1(XVIII) chain;Endostatin	COL18A1		33.4202	33.4065	34.0143	34.5618	33.1598	34.2177	33.2268	32.3684	33.2212	32.7396	32.1245	30.6373	-2.65816	-1.41043	non-mitochondrial	-1.43907
O43678	NADH dehydrogenase [ubiquinone] 1 alpha subcomplex subunit 2	NDUFA2		31.7835	31.6377	31.6278	31.2208	32.3316	29.6808	29.4339	30.469	29.0842	29.7823	30.9761	29.9981	-2.68167	-1.42313	mitochondrial	-1.58689
Q9GZM7;F6SDV2	Tubulointerstitial nephritis antigen-like	TINAGL1	+	33.57	34.4297	33.5859	33.682	33.2321	33.8039	33.0246	31.4064	32.8846	32.4407	31.5304	32.4708	-2.68386	-1.42431	non-mitochondrial	-1.45357
P14923;C9JTX4;C9J826;C9JK18;C9JKY1;C9JPI2;K7ERP3	Junction plakoglobin	JUP	+	28.9373	29.7345	29.4733	28.8192	29.2007	28.8906	28.3569	NaN	27.7367	NaN	27.3655	27.537	-2.68865	-1.42688	non-mitochondrial	-1.45625
P48681	Nestin	NES		32.4359	30.8015	31.602	32.1005	31.3715	26.7823	30.6196	31.251	26.6902	28.4451	29.7264	29.6174	-2.74602	-1.45734	non-mitochondrial	-1.48805
P21291;E9PP21;E9PS42	Cysteine and glycine-rich protein 1	CSRP1		33.837	34.065	32.9704	33.6529	34.5273	33.0728	32.6238	33.9234	29.9474	32.1146	32.5115	32.2489	-2.74971	-1.45928	non-mitochondrial	-1.49008
P13861;H7C1L0;H7C330;C9J830	cAMP-dependent protein kinase type II-alpha regulatory subunit	PRKAR2A		30.1242	31.5485	29.8433	29.8087	30.7002	NaN	29.7094	27.9596	27.6498	28.3901	30.6253	29.315	-2.75769	-1.46346	non-mitochondrial	-1.49444
Q9BXN1;Q5TBF2	Asporin	ASPN		32.6526	31.8179	32.6942	31.4477	31.4805	30.4169	30.9078	30.2977	30.5292	29.3492	30.3077	NaN	-2.77662	-1.47333	non-mitochondrial	-1.50474
O00592	Podocalyxin	PODXL		30.9117	29.824	29.9747	30.75	30.171	27.9418	28.5827	NaN	27.6172	NaN	28.4708	29.1216	-2.79109	-1.48083	non-mitochondrial	-1.51258
Q9Y5X3;Q5QPE5;Q5QPE4;A0A087WUY5;U3KQL0;U3KQP5	Sorting nexin-5	SNX5	+	32.6206	31.9599	32.2355	32.5253	32.4866	31.7076	31.1662	32.0969	29.685	30.2083	30.5334	30.8262	-2.83479	-1.50324	non-mitochondrial	-1.53598
A0A0A0MSS8;P42330;S4R3Z2;S4R3D5;A6NHU4;P17516	Aldo-keto reductase family 1 member C3	AKR1C3		31.658	29.7855	31.7618	30.2566	29.1836	31.2307	29.8387	28.6921	NaN	NaN	NaN	28.887	-2.84179	-1.5068	non-mitochondrial	-1.5397
P35749;B1PS43;P13535;P12882;P11055	Myosin-11	MYH11		33.5988	33.5231	32.7593	34.4522	36.2119	30.4882	32.4454	35.9421	29.4969	30.9476	33.5922	29.5542	-2.84646	-1.50917	non-mitochondrial	-1.54216
O15031;E2PU09;H0Y6J7;A6QRH1;A6QRG9;H0Y7X5;A0A087WU36	Plexin-B2	PLXNB2		29.2451	29.7372	29.0705	28.4194	28.48	30.3563	NaN	28.4238	NaN	27.3052	NaN	27.2971	-2.91335	-1.54268	non-mitochondrial	-1.57716
Q15847;Q5TBU2	Adipogenesis regulatory factor	ADIRF		33.5865	33.2545	32.4249	32.4181	33.9036	31.6215	31.4981	32.092	29.4341	31.6877	31.2066	32.0122	-2.92083	-1.54638	non-mitochondrial	-1.58101
P55001	Microfibrillar-associated protein 2	MFAP2		NaN	29.4375	NaN	26.7549	28.3484	29.3327	NaN	27.9584	26.6113	NaN	27.5159	25.5952	-2.92454	-1.54821	non-mitochondrial	-1.58292
P13796;Q5TBN3;Q5TBN5	Plastin-2	LCP1		27.4948	29.6917	28.9629	31.4995	28.0557	28.653	27.1211	NaN	26.9622	28.4428	NaN	NaN	-2.92994	-1.55087	non-mitochondrial	-1.5857
H0Y9Y3		SYNPO2		29.2287	29.631	29.2861	30.3884	31.451	30.4474	29.2865	29.2462	NaN	27.6232	27.8916	NaN	-2.94897	-1.56021	non-mitochondrial	-1.59546
Q15746;D6R9C2;F8WBL7	Myosin light chain kinase, smooth muscle;Myosin light chain kinase, smooth muscle, deglutamylated form	MYLK	+	30.2479	30.194	29.6058	30.659	31.0068	30.4271	28.9628	30.1527	28.9256	28.7709	28.5069	27.4006	-2.96944	-1.57019	non-mitochondrial	-1.60588
P62701;C9JEH7;P22090	40S ribosomal protein S4, X isoform	RPS4X		30.9445	NaN	30.6664	31.0767	NaN	NaN	30.8058	26.9901	30.4589	30.6221	27.7369	NaN	-2.97554	-1.57315	non-mitochondrial	-1.60897
O14910;H0YIA8;J3KN23;H0YI92	Protein lin-7 homolog A	LIN7A		27.1919	29.75	29.7574	NaN	27.0475	26.1232	26.4365	25.8167	NaN	23.8303	28.2947	27.5786	-2.99517	-1.58264	non-mitochondrial	-1.61888
P08133;E5RFF0;E5RI05;E5RJR0;E5RJF5;E5RK63;E5RIU8	Annexin A6	ANXA6		31.2023	30.7338	31.087	31.1868	28.1389	NaN	30.7605	29.6125	30.2031	29.7543	26.4872	26.2179	-3.09618	-1.63049	non-mitochondrial	-1.66883
Q92522	Histone H1x	H1FX	+	30.5697	29.9864	30.1854	30.7397	29.431	NaN	29.0468	29.1374	27.6821	28.3117	28.4661	NaN	-3.14624	-1.65363	non-mitochondrial	-1.693
Q16527;F8VW96;F8VQR7	Cysteine and glycine-rich protein 2	CSRP2		31.7878	32.1486	30.8268	31.9977	31.6771	31.9479	30.5107	32.1745	28.7677	28.7412	30.6954	29.4667	-3.18568	-1.6716	non-mitochondrial	-1.71176
A0A087WX08		ADD3		31.2026	30.9164	31.344	29.7182	30.6007	30.0104	29.4436	29.2372	27.3016	28.9299	28.7956	29.9877	-3.21048	-1.68279	non-mitochondrial	-1.72344
Q05682;C9JEK3;C9JE79;F8WE61	Caldesmon	CALD1		33.9163	34.1885	33.7806	34.2638	34.827	33.9353	33.2969	34.4479	29.9183	31.8405	33.0929	32.0825	-3.26128	-1.70544	non-mitochondrial	-1.74709
Q9UBR2	Cathepsin Z	CTSZ		30.5666	NaN	30.3967	30.8186	NaN	NaN	28.4295	28.7395	NaN	29.4394	NaN	NaN	-3.30461	-1.72448	non-mitochondrial	-1.76697
Q9NQR4;H7C579;F8WF70	Omega-amidase NIT2	NIT2		32.617	30.5692	31.9532	31.5354	30.53	NaN	30.5333	29.099	29.5689	30.0056	NaN	29.0518	-3.45623	-1.7892	mitochondrial	-1.85959
Q9Y2S2;A0A087WW38	Lambda-crystallin homolog	CRYL1	+	31.7191	31.3155	31.8705	30.77	30.3044	29.5394	29.8099	28.7221	29.5574	29.062	27.8695	29.7556	-3.45913	-1.79041	non-mitochondrial	-1.8358
P05026;V9GYR2	Sodium/potassium-transporting ATPase subunit beta-1	ATP1B1		31.936	32.169	33.5401	31.039	29.9639	30.4041	31.0909	28.1682	29.7391	30.4999	29.0851	29.6254	-3.49972	-1.80724	non-mitochondrial	-1.85337
Q14766;E7EV71;H7C0I7;H7C4L5;H7C2H7;C9JDW2;H7BZ76	Latent-transforming growth factor beta-binding protein 1	LTBP1		28.4563	32.6918	29.1692	29.4196	29.547	33.7766	29.5862	30.823	27.5617	28.0386	28.497	27.6702	-3.51611	-1.81398	non-mitochondrial	-1.86042
O14745;J3QRP6;J3QRA3	Na(+)/H(+) exchange regulatory cofactor NHE-RF1	SLC9A3R1		35.8527	34.7257	34.6974	34.3396	36.1094	33.1426	33.1249	33.5722	31.8465	32.2799	33.9491	33.13	-3.54914	-1.82747	non-mitochondrial	-1.8745
P60903	Protein S100-A10	S100A10		29.9482	30.3189	29.3387	30.7541	29.0155	31.9592	31.0267	29.1519	27.3779	27.7589	NaN	26.6462	-3.55567	-1.83012	non-mitochondrial	-1.87726
Q14914;Q5JVP2;F6XGT7;F2Z3J9	Prostaglandin reductase 1	PTGR1		31.9907	30.0092	30.9878	30.4566	29.2278	31.6543	30.7574	29.7658	26.7636	29.2198	26.9665	29.8344	-3.57135	-1.83647	non-mitochondrial	-1.88389
Q16555;E5RFU4	Dihydropyrimidinase-related protein 2	DPYSL2	+	32.648	32.9555	32.2285	32.179	32.4046	33.0173	31.6139	31.7197	29.362	30.7509	30.4315	30.5064	-3.58358	-1.8414	non-mitochondrial	-1.88904
P67936;K7EMU5;K7EPB9;K7EPV9;Q2TAC2	Tropomyosin alpha-4 chain	TPM4	+	33.4937	35.122	33.6137	34.4323	34.6795	34.8388	32.998	33.8779	31.6521	31.7582	32.9678	31.7885	-3.62073	-1.85628	non-mitochondrial	-1.90457
H0YD13;P16070;H0Y2P0;H0YDW7;H0YCV9;H0Y5E4;E9PKC6;Q86UZ1;H0YE40;H0YDX6;H0YD17	CD44 antigen	CD44		27.3604	30.4828	NaN	29.0678	30.3474	30.868	27.1979	28.0041	NaN	28.1007	NaN	NaN	-3.62434	-1.85772	non-mitochondrial	-1.90608
G3V0I5;P49821;B4DE93;E9PQP1;E9PMX3;H0YE81;E9PPR0;E9PLC6;E9PJL9;H0YD04;E9PPD6;E9PPS5	NADH dehydrogenase [ubiquinone] flavoprotein 1, mitochondrial	NDUFV1		31.7492	28.5375	31.5407	29.5818	28.0341	NaN	28.5039	NaN	28.1887	27.3767	NaN	NaN	-3.64407	-1.86555	mitochondrial	-1.91646
Q5VY30;A0A0C4DGV7;P02753	Retinol-binding protein 4;Plasma retinol-binding protein(1-182);Plasma retinol-binding protein(1-181);Plasma retinol-binding protein(1-179);Plasma retinol-binding protein(1-176)	RBP4		31.9865	27.0536	31.5179	32.2864	31.1079	30.6183	28.9658	26.9002	30.1097	30.0958	28.557	28.7456	-3.64536	-1.86606	non-mitochondrial	-1.91479
P09493;H0YKP3;A0A087WTJ7;H0YKZ6	Tropomyosin alpha-1 chain	TPM1		29.6699	30.9512	29.3309	30.2133	31.401	30.8287	29.1815	31.3532	27.2923	27.7665	27.9296	27.4945	-3.72231	-1.8962	non-mitochondrial	0.570129
Q8NE62;C9JYW4;C9J7D8	Choline dehydrogenase, mitochondrial	CHDH		32.8016	NaN	31.9157	31.5106	30.9666	NaN	NaN	NaN	29.0096	29.5856	30.0743	30.8354	-3.79056	-1.92241	mitochondrial	-1.95882
P07998;G3V357	Ribonuclease pancreatic	RNASE1		31.2178	28.4701	29.6342	30.6751	29.7537	28.8773	26.8882	28.1744	NaN	28.4201	NaN	NaN	-3.8472	-1.94381	non-mitochondrial	-1.99597
O43920	NADH dehydrogenase [ubiquinone] iron-sulfur protein 5	NDUFS5		32.0196	31.1733	31.7572	30.5692	30.0235	NaN	29.5638	29.9204	27.9876	29.3374	28.8341	NaN	-3.94468	-1.97991	mitochondrial	-2.00166
P05023;Q13733;Q5TC01;Q5TC02;E9PRA5;P20648	Sodium/potassium-transporting ATPase subunit alpha-1	ATP1A1	+	34.3879	35.2028	35.3067	33.6113	34.5228	33.9045	32.9784	32.025	32.0052	32.5891	32.5057	32.8098	-4.01052	-2.00379	non-mitochondrial	-2.05859
O00515;E9PDI4;A0A0J9YYF6;A0A0J9YW63;A0A0J9YVY2;H0Y901	Ladinin-1	LAD1	+	29.6596	28.881	29.5661	29.316	29.6094	28.295	NaN	NaN	26.909	26.5691	28.4016	26.9802	-4.01728	-2.00622	non-mitochondrial	-2.06113
P30837;A0A0U1RQK9	Aldehyde dehydrogenase X, mitochondrial	ALDH1B1		32.8356	27.542	32.5672	32.3343	30.9156	NaN	31.7819	29.47	28.6802	28.9866	27.3371	29.1235	-4.02511	-2.00903	mitochondrial	-2.02335
D6RHI9;A0A087WZM2;O00584;D6REQ6;H0YAE9;A0A087WWI1;J3QQ64	Ribonuclease T2	RNASET2		31.2305	29.2553	30.2689	31.4993	31.7329	26.4178	27.7624	29.2351	26.8681	28.0516	28.1248	28.2869	-4.0352	-2.01264	non-mitochondrial	-2.06783
A0A087WXC5;E7ESZ7;O95299;H7C2W5;H7C1Y7;H7C2X4;Q8N1B9;C9J6X0	NADH dehydrogenase [ubiquinone] 1 alpha subcomplex subunit 10, mitochondrial	NDUFA10	+	30.1989	29.9366	31.1228	29.7711	29.8891	NaN	27.8875	NaN	NaN	27.8295	28.7666	NaN	-4.06296	-2.02253	mitochondrial	-2.0334
P30038;Q5TF55	Delta-1-pyrroline-5-carboxylate dehydrogenase, mitochondrial	ALDH4A1		34.5377	31.8779	34.3153	33.4354	32.9562	29.6514	30.8591	30.3172	30.8932	30.7227	30.9452	30.8059	-4.1079	-2.0384	mitochondrial	-2.04523
P04424;F8W943;H7C0S8	Argininosuccinate lyase	ASL		28.4601	NaN	30.3781	28.0896	26.7584	NaN	26.3087	NaN	26.0655	26.666	NaN	NaN	-4.21283	-2.07479	non-mitochondrial	-2.13271
Q53FZ2;H3BSM0;H3BVD5;H3BT38;H3BUF2;H3BR33;H3BV29	Acyl-coenzyme A synthetase ACSM3, mitochondrial	ACSM3	+	30.2005	29.5829	31.3836	30.0435	30.0354	NaN	28.5651	27.8869	28.1146	27.9123	28.274	NaN	-4.28282	-2.09856	mitochondrial	-2.09004
Q8WX93;F8WA26;H0YA05;D6R9F5;H0Y952;D6RBB1	Palladin	PALLD	+	30.8496	30.5366	30.8727	31.3857	30.7318	30.4564	29.1563	29.3673	27.2394	27.3892	29.3909	29.6906	-4.28668	-2.09986	non-mitochondrial	-2.1589
Q9UJ68;E5RIA9;E5RJK1;H0YAN3	Mitochondrial peptide methionine sulfoxide reductase	MSRA		32.7762	29.8269	31.4761	31.7654	29.7957	27.8621	28.3724	NaN	NaN	28.9119	27.4776	29.0021	-4.416	-2.14274	mitochondrial	-2.12295
Q9BUT1;D6R9U8;D6RIR6;D6RFG2;D6R9P2;D6RBF6	3-hydroxybutyrate dehydrogenase type 2	BDH2	+	32.0028	31.4906	31.2119	31.5251	31.3364	30.2152	29.0865	30.5782	28.0656	29.2651	NaN	28.7711	-4.41885	-2.14367	non-mitochondrial	-2.20464
Q6XQN6;G5E977;C9J8U2;A0A087WUT5;H0YF31	Nicotinate phosphoribosyltransferase	NAPRT	+	30.6719	30.5808	30.9706	30.151	31.1963	30.456	28.7858	NaN	NaN	28.4249	28.2502	28.6435	-4.42292	-2.145	non-mitochondrial	-2.20602
P02462	Collagen alpha-1(IV) chain;Arresten	COL4A1	+	34.041	34.0123	33.2508	33.009	33.5873	33.2639	31.1211	30.896	32.0336	31.0578	32.0544	31.0901	-4.4441	-2.15189	non-mitochondrial	-2.21322
Q14195;H0YBT4;D6RF19	Dihydropyrimidinase-related protein 3	DPYSL3		29.5338	NaN	27.6807	29.6797	27.8902	NaN	27.8836	NaN	25.5331	26.173	NaN	NaN	-4.48846	-2.16622	non-mitochondrial	-2.22818
Q96KP4;J3QKT2;J3KSV5;A0A087WYZ1;J3QQN6;J3QR27;J3QLU1;J3QKQ0;J3QRD0;J3QL02;J3QRA8;J3KSS4;A0A087WVS2;J3KRD5;J3QRP4;J3QRH4	Cytosolic non-specific dipeptidase	CNDP2	+	34.8733	34.0316	35.0634	34.5505	33.7653	33.2953	32.9203	31.6974	32.3255	32.7193	30.7784	31.8858	-4.62281	-2.20877	non-mitochondrial	-2.27261
Q15599;H3BQS0;H3BUQ9;H3BMF5	Na(+)/H(+) exchange regulatory cofactor NHE-RF2	SLC9A3R2		32.0425	31.4896	30.8861	30.9545	32.0995	31.4532	30.5061	28.8235	26.4899	29.2912	30.6616	29.8681	-4.64011	-2.21416	non-mitochondrial	-2.27823
P53634;H0YCY8	Dipeptidyl peptidase 1;Dipeptidyl peptidase 1 exclusion domain chain;Dipeptidyl peptidase 1 heavy chain;Dipeptidyl peptidase 1 light chain	CTSC		31.7379	31.1061	30.5633	31.979	32.9123	29.4066	28.7208	30.8179	NaN	26.7096	NaN	29.9836	-4.67906	-2.22622	non-mitochondrial	-2.29082
Q13228;F2Z2W8;F8WCR4;A6PVX1;H0Y532;C9JVL0;F8WBA9	Selenium-binding protein 1	SELENBP1	+	32.6369	31.9204	32.7917	32.3202	32.3615	30.4096	30.8711	29.3656	29.3752	30.1753	29.6258	29.4685	-4.78928	-2.25981	non-mitochondrial	-2.3259
P01591;D6RD17;D6RHJ6;C9JA05	Immunoglobulin J chain	IGJ		28.3933	33.2773	28.7967	34.9385	33.6907	30.6556	29.9646	29.0473	28.185	29.1994	30.4479	29.2633	-4.83699	-2.27411	non-mitochondrial	-2.34083
P35558	Phosphoenolpyruvate carboxykinase, cytosolic [GTP]	PCK1	+	32.1034	30.2366	31.5781	32.0461	30.0177	NaN	28.1855	28.3828	29.0016	29.9487	NaN	28.9549	-4.93038	-2.3017	non-mitochondrial	-2.36964
P07355;H0YN42;H0YMD0;H0YMU9;A6NMY6;H0YM50;H0YKS4;H0YNP5;H0YN28;H0YL33;H0YMM1;H0YKZ7;H0YLV6;H0YMT9;H0YKX9;H0YNA0;H0YKL9;H0YMW4;H0YKV8;H0YN52;H0YMD9;H0YKN4;H0YNB8;H0YLE2	Annexin A2;Annexin;Putative annexin A2-like protein	ANXA2	+	32.1136	33.9077	32.7836	33.4735	32.3353	33.7852	32.6267	31.002	30.8486	30.3536	29.1908	30.3235	-5.07103	-2.34228	non-mitochondrial	-2.412
P51911;B7Z7E1;K7EQ72;K7ER02;K7ENC5;K7ERK4;K7ESJ2;K7ERM8	Calponin-1;Calponin	CNN1		29.6763	28.6221	30.6746	32.4765	35.2277	32.9593	30.4069	33.671	27.9052	27.4941	26.8255	NaN	-5.08244	-2.34552	non-mitochondrial	-2.41538
Q9H0W9;A0A087WT99;E9PQS1;E9PPB5;E9PJU8;E9PIP1;E9PSC3;E9PLC5;E9PLB3;E9PR95	Ester hydrolase C11orf54	C11orf54	+	35.1009	34.2527	34.2201	34.417	34.8925	31.8501	31.8673	32.1173	31.7135	30.9843	31.3738	32.3366	-5.2419	-2.39009	non-mitochondrial	-2.46192
Q9Y4G6;H0YMT1	Talin-2	TLN2	+	29.5827	31.7767	29.7176	30.495	31.2062	30.4365	27.9574	27.8207	NaN	NaN	28.4134	28.3479	-5.28136	-2.40091	non-mitochondrial	-2.47321
O95428;G3V5P6;B5MDP7;H0YMM2;H0YJA1	Papilin	PAPLN		30.2774	30.8546	28.3857	30.9384	26.6531	29.2144	28.7197	NaN	NaN	26.3709	NaN	25.8608	-5.29067	-2.40345	non-mitochondrial	-2.47586
P34913;E5RFU2;E5RFH6;H0YAW7;E5RI53	Bifunctional epoxide hydrolase 2;Cytosolic epoxide hydrolase 2;Lipid-phosphate phosphatase	EPHX2	+	31.2328	29.7772	30.1127	30.3706	30.4619	NaN	28.1079	26.8109	NaN	28.1305	NaN	28.7315	-5.44839	-2.44583	mitochondrial	-2.34873
P98082;D6RFF7;D6RIA5;D6REB1;D6RGZ1	Disabled homolog 2	DAB2		32.9692	31.4405	31.8587	32.2099	32.2414	28.4802	29.74	29.767	NaN	NaN	NaN	27.7424	-5.46492	-2.4502	non-mitochondrial	-2.52468
Q07954;Q7Z7K9;Q6PJ72	Prolow-density lipoprotein receptor-related protein 1;Low-density lipoprotein receptor-related protein 1 85 kDa subunit;Low-density lipoprotein receptor-related protein 1 515 kDa subunit;Low-density lipoprotein receptor-related protein 1 intracellular domain	LRP1	+	28.8391	30.5816	28.57	29.6906	29.8169	30.2844	27.3894	28.3621	NaN	26.0732	26.5603	27.1331	-5.76308	-2.52684	non-mitochondrial	-2.6047
Q04446;E9PGM4	1,4-alpha-glucan-branching enzyme	GBE1	+	29.3607	30.373	30.5884	29.9933	29.2758	NaN	27.8604	28.311	25.9414	27.5898	27.2041	NaN	-5.80341	-2.5369	non-mitochondrial	-2.61519
Q5JXI8;Q13642;Q5JXH8;Q5JXH7;Q5JXI3;A0A0D9SFZ9;Q5JXI2;A0A0D9SFI6;A0A0D9SFB0;Q5JXH9;A0A0D9SG53;A0A0D9SGB2;Q5JXI0;A0A0D9SGD1;A0A0D9SEY7;A0A0D9SGC5	Four and a half LIM domains protein 1	FHL1		30.966	30.3948	31.2005	32.0976	30.7392	30.7726	30.3805	31.2133	26.9563	29.2484	26.5494	26.5797	-5.81783	-2.54048	non-mitochondrial	-2.61894
P28331;B4DJ81;C9JPQ5;F8WDL5	NADH-ubiquinone oxidoreductase 75 kDa subunit, mitochondrial	NDUFS1		32.9062	32.4531	33.6072	31.875	32.7787	28.0294	30.076	27.3659	29.4467	29.4845	30.6571	29.3071	-5.86463	-2.55204	mitochondrial	-2.42785
O00499	Myc box-dependent-interacting protein 1	BIN1		31.1107	30.8033	30.9327	31.066	29.9144	27.6373	28.1289	27.7193	NaN	26.8986	NaN	27.9652	-5.92194	-2.56607	non-mitochondrial	-2.64566
A8K968;B2RB02;A0A0J9YY18;A0A0J9YW31;A0A0J9YWN0;A0A0J9YWE1;A0A0J9YWS4		EPB41L3		32.2517	31.0274	31.6916	30.8049	31.0497	28.9609	30.428	28.13	NaN	25.7846	26.3492	31.2721	-5.94472	-2.57161	non-mitochondrial	-2.65144
P17568;M0R3B8	NADH dehydrogenase [ubiquinone] 1 beta subcomplex subunit 7	NDUFB7	+	28.7954	28.0178	28.8302	27.3421	29.3176	NaN	25.1577	NaN	NaN	25.2774	27.1537	25.4336	-6.52058	-2.705	mitochondrial	-2.5418
P51888	Prolargin	PRELP		31.8726	32.4858	32.8954	32.8927	31.8136	33.5941	32.1201	26.8519	31.6086	31.9639	28.9354	27.6129	-6.69739	-2.7436	non-mitochondrial	-2.83101
Q96BW5;A0A0A0MSI3	Phosphotriesterase-related protein	PTER	+	29.6125	29.6916	29.3791	29.9519	29.0182	NaN	26.9839	NaN	26.1144	27.0903	NaN	NaN	-6.96981	-2.80112	non-mitochondrial	-2.89107
P61626;F8VV32;A0A0B4J259	Lysozyme C	LYZ		33.6749	28.435	32.1326	33.5287	32.7236	29.0688	NaN	28.6693	NaN	28.3525	29.1919	NaN	-7.24025	-2.85604	non-mitochondrial	-2.94841
O75380;D6RBT3	NADH dehydrogenase [ubiquinone] iron-sulfur protein 6, mitochondrial	NDUFS6		31.1613	32.6474	31.0358	30.2925	31.9845	26.6574	NaN	27.9992	26.0684	25.7544	30.5773	28.4176	-7.29263	-2.86644	mitochondrial	-2.66206
P35580;E7ERA5	Myosin-10	MYH10	+	34.4679	35.3649	34.2344	34.6183	35.3147	35.4479	32.6792	33.0534	29.655	30.5848	32.4072	33.4783	-7.63025	-2.93173	non-mitochondrial	-3.02743
P02511;E9PR44;A0A024R3B9;E9PJL7;E9PNH7;E9PRA8;H0YCW8;E9PS12;E9PRS4	Alpha-crystallin B chain	CRYAB		33.1516	31.347	32.6244	32.851	31.5892	32.0681	31.8315	29.8573	26.2592	NaN	NaN	NaN	-7.75894	-2.95586	non-mitochondrial	-3.05263
A0A087X1J7;P22352;H0YBE4;E5RG32;H0YC19	Glutathione peroxidase;Glutathione peroxidase 3	GPX3		32.8321	26.3814	31.3531	32.095	26.4144	NaN	27.2623	NaN	26.9446	26.2696	NaN	NaN	-7.94303	-2.98969	non-mitochondrial	-3.08795
Q9Y696	Chloride intracellular channel protein 4	CLIC4	+	32.9142	31.6299	32.4913	32.1237	32.3553	30.8312	28.8963	29.5787	NaN	NaN	29.3701	28.3724	-8.01793	-3.00323	mitochondrial	-2.76396
Q96NB2;R4GMR9;R4GN74;R4GNC2;R4GN63;R4GMW0;A0A0C4DGR6;R4GMS6	Sideroflexin-2	SFXN2	+	31.5357	NaN	31.1947	30.7032	28.8491	NaN	27.176	NaN	28.1641	27.4562	NaN	27.4482	-8.05313	-3.00955	mitochondrial	-2.76866
Q5TD07;P16083;Q5TD05;A2A2U4	Ribosyldihydronicotinamide dehydrogenase [quinone]	NQO2	+	32.9617	30.8489	32.248	31.5855	31.3749	NaN	29.8383	NaN	NaN	28.2346	27.6605	29.4328	-8.06827	-3.01226	non-mitochondrial	-3.11151
P26447	Protein S100-A4	S100A4	+	NaN	31.281	30.1918	31.5485	29.6145	32.414	27.4704	28.1176	28.5535	28.5532	27.2565	NaN	-8.11005	-3.01971	non-mitochondrial	-3.11929
Q9Y6M9;E9PH64;E7EWZ0;E9PF49	NADH dehydrogenase [ubiquinone] 1 beta subcomplex subunit 9	NDUFB9	+	33.5956	32.1503	33.58	32.0999	31.4048	NaN	30.2148	28.5096	29.7968	30.2647	28.5504	29.674	-8.36514	-3.06439	mitochondrial	-2.80952
P07585;F8VXZ8;F8VUF6;F8VWU0;F8VX58;F8VNV6;H0YIH3;H0YI87;F8VNW0;F8VU58;F8VSI3	Decorin	DCN	+	33.2086	32.877	33.4421	34.1668	32.9913	33.6583	32.4287	28.6509	30.2247	31.0943	NaN	29.1197	-8.49745	-3.08703	non-mitochondrial	-3.18957
Q16822;B4DW73;H0YML5;H0YNG4;H0YMA5;H0YMU6;H0YMY3	Phosphoenolpyruvate carboxykinase [GTP], mitochondrial	PCK2		35.2584	31.4336	34.4815	34.6003	32.9457	NaN	30.1628	29.357	32.0692	30.9661	30.6063	NaN	-8.64347	-3.11161	mitochondrial	-2.84469
O94760;B4DYP1	N(G),N(G)-dimethylarginine dimethylaminohydrolase 1	DDAH1	+	34.5941	34.0353	34.424	33.9731	34.3755	33.4765	31.8183	30.2194	30.1524	30.0854	31.1763	31.6079	-9.87068	-3.30315	mitochondrial	-2.98738
A0A0C4DFX3;Q9Y6C2	EMILIN-1	EMILIN1	+	32.3123	34.0461	32.9335	34.0497	34.1293	34.1454	31.5754	30.2292	29.199	30.0571	31.2395	29.4915	-9.87732	-3.30412	non-mitochondrial	-3.41624
E7ER44;P02788;E7EQB2;C9JCF5	Lactotransferrin;Lactoferricin-H;Kaliocin-1;Lactoferroxin-A;Lactoferroxin-B;Lactoferroxin-C	LTF		27.5603	29.2858	26.9766	34.0514	30.2699	31.179	26.2728	27.8006	25.2789	NaN	26.673	NaN	-10.4167	-3.38082	non-mitochondrial	-3.49631
P21980;A2A299;A2A2A0	Protein-glutamine gamma-glutamyltransferase 2	TGM2	+	29.5516	31.2611	30.3612	32.9294	31.0203	32.4581	28.1237	26.5342	28.533	28.5442	27.6529	NaN	-10.4542	-3.38601	non-mitochondrial	-3.50173
Q9H6S3;A0A087WX39;H0YD62;H0YF37;E9PLH1;E9PN68;E9PLN2;E9PNT0;E9PNY4;E9PM34	Epidermal growth factor receptor kinase substrate 8-like protein 2	EPS8L2	+	31.5203	31.565	31.3126	30.5415	31.7664	29.9271	29.4008	27.4904	26.2947	NaN	28.1952	26.8633	-10.9784	-3.45659	non-mitochondrial	-3.57543
P09936;D6R956;D6RE83;D6R974;D6RF53	Ubiquitin carboxyl-terminal hydrolase isozyme L1;Ubiquitin carboxyl-terminal hydrolase	UCHL1	+	32.5065	33.0033	32.5919	31.8507	33.2488	30.8067	28.914	30.1107	NaN	27.5357	NaN	NaN	-11.1671	-3.48118	non-mitochondrial	-3.6011
P80723;U3KQP0	Brain acid soluble protein 1	BASP1	+	32.8445	34.1419	32.0345	32.1746	33.1426	34.1251	31.1625	29.3799	NaN	28.8237	29.1834	29.3572	-11.2811	-3.49583	non-mitochondrial	-3.6164
P22830;K7ELX4;K7EKP7;K7EPN2;K7EJX5;K7EJM8	Ferrochelatase, mitochondrial	FECH	+	32.2176	32.0145	33.1164	30.3066	32.0721	NaN	29.2711	28.6173	NaN	28.5002	27.4335	28.3402	-11.4161	-3.513	mitochondrial	-3.1437
P14550;Q5T621;V9GYG2;V9GYP9	Alcohol dehydrogenase [NADP(+)]	AKR1A1	+	33.6433	32.1189	33.5913	33.4562	32.1964	29.1562	29.994	27.6307	29.5974	29.4621	27.2275	28.774	-11.9543	-3.57946	non-mitochondrial	-3.70372
O95182;M0R0N0;M0R1K9	NADH dehydrogenase [ubiquinone] 1 alpha subcomplex subunit 7	NDUFA7	+	30.6834	32.9208	31.9487	30.9804	33.1751	28.7747	27.3118	27.4868	26.6189	26.5906	31.0392	27.9227	-12.0045	-3.5855	mitochondrial	-3.19771
P13611;E9PF17	Versican core protein	VCAN		NaN	30.8979	29.3405	29.9066	28.7741	34.8908	25.5436	32.1684	24.8513	25.9746	NaN	NaN	-12.359	-3.62749	non-mitochondrial	-3.75386
P00167;J3KNC7	Cytochrome b5	CYB5A		34.0582	33.0148	33.7256	33.1081	32.7406	34.1516	32.9476	29.9687	26.4765	27.6801	30.3745	31.5477	-12.4146	-3.63397	mitochondrial	-3.23382
P25325;B1AH49	3-mercaptopyruvate sulfurtransferase;Sulfurtransferase	MPST		31.7296	28.5861	31.5324	31.7043	30.5527	NaN	28.7784	NaN	26.2678	26.4185	NaN	NaN	-12.6944	-3.66612	mitochondrial	-3.25777
P21281;H0YC04;E5RGH6;H0YAT8	V-type proton ATPase subunit B, brain isoform	ATP6V1B2		32.8166	30.0579	31.7735	31.1424	29.5699	26.6648	27.3277	26.8247	NaN	26.1188	25.973	NaN	-13.7035	-3.77647	non-mitochondrial	-3.90941
O60437;K7EKI8;K7EQ71	Periplakin	PPL		27.2982	33.2302	30.4274	30.7778	31.8427	34.7686	NaN	30.2879	NaN	NaN	26.9088	25.4291	-14.4083	-3.84883	non-mitochondrial	-3.98496
Q05707;J3QT83;A0A0A0MQT7;Q4G0W3;H0YBB2	Collagen alpha-1(XIV) chain	COL14A1	+	31.2502	33.475	31.9654	33.6154	32.6371	32.7559	29.9429	30.6801	27.5142	28.7247	26.0708	29.2973	-15.0479	-3.91149	non-mitochondrial	-4.05038
P12814;H0YJW3;H7C5W8;P35609;H0YJ11;G3V2N5;Q08043;G3V2W4;A0A087WSZ2;F6THM6;G3V5M4;G3V2X9;G3V380	Alpha-actinin-1	ACTN1	+	30.8487	33.3084	31.9746	32.7945	32.4894	32.9384	30.1471	28.1879	28.6414	29.4787	27.6071	26.4138	-15.7763	-3.97969	non-mitochondrial	-4.12158
O75309;H3BSG2;H3BSV3;I3L418;J3QLA1;A0A0B4J288	Cadherin-16	CDH16	+	32.0672	32.45	32.5655	30.8866	32.4308	29.8384	29.2942	27.3241	NaN	27.1101	26.6831	NaN	-17.1903	-4.10352	non-mitochondrial	-4.25088
A0A087WUL0;Q3LXA3;H0YCY6;I3L252;E9PJG8;E9PQR1	Bifunctional ATP-dependent dihydroxyacetone kinase/FAD-AMP lyase (cyclizing);ATP-dependent dihydroxyacetone kinase;FAD-AMP lyase (cyclizing)	TKFC	+	34.1077	32.7963	33.9274	33.0973	32.7184	29.7041	28.2785	28.7575	28.3371	29.2356	28.1952	28.548	-17.9581	-4.16656	non-mitochondrial	-4.31669
Q96CM8;E9PF16;D6RF87;H0Y8Y5;H0Y8N1	Acyl-CoA synthetase family member 2, mitochondrial	ACSF2		33.8766	27.6409	33.2761	32.5946	32.0977	NaN	28.9032	27.2868	29.2669	28.0573	24.4568	27.3603	-20.2792	-4.34193	mitochondrial	-3.7612
Q08426;C9JJE0	Peroxisomal bifunctional enzyme;Enoyl-CoA hydratase/3,2-trans-enoyl-CoA isomerase;3-hydroxyacyl-CoA dehydrogenase	EHHADH		34.2122	27.7566	32.9488	32.7216	30.6408	NaN	29.8898	26.8346	27.0676	26.8873	NaN	25.6176	-21.0627	-4.39662	mitochondrial	-3.80194
O43175;Q5SZU1	D-3-phosphoglycerate dehydrogenase	PHGDH	+	32.3745	32.0786	32.3064	31.4669	32.425	30.6896	28.9906	26.7864	27.1328	26.9677	26.5876	NaN	-24.2033	-4.59713	non-mitochondrial	-4.76624
Q02952	A-kinase anchor protein 12	AKAP12	+	32.1013	31.9356	31.0371	32.3376	31.8847	31.6219	29.9525	28.4202	23.5763	26.8162	26.5587	27.4966	-25.6867	-4.68295	non-mitochondrial	-4.85585
P08294;M0R1V4	Extracellular superoxide dismutase [Cu-Zn]	SOD3	+	32.2468	33.357	30.6446	32.2844	34.2024	33.8184	27.2503	29.8118	NaN	NaN	25.7599	NaN	-35.5459	-5.15161	non-mitochondrial	-5.34516
Q03154;C9JMV9;C9JYZ0;F8WC59	Aminoacylase-1	ACY1	+	35.2268	35.2283	35.5039	34.8132	35.2611	31.4709	30.3717	28.597	29.0152	28.9273	NaN	29.8968	-37.3338	-5.22241	non-mitochondrial	-5.41908
P11498;E9PRE7;E9PS68	Pyruvate carboxylase, mitochondrial	PC	+	33.5225	NaN	32.4259	32.3729	30.3924	NaN	26.7052	NaN	26.453	27.4637	NaN	NaN	-39.5191	-5.30448	mitochondrial	-4.47823
P08727;C9JM50	Keratin, type I cytoskeletal 19	KRT19	+	32.6832	34.4271	33.3888	33.7558	34.2116	36.6658	29.7213	27.9794	NaN	NaN	NaN	27.9122	-50.2517	-5.6511	non-mitochondrial	-5.86667
P51553;G5E9Q7;E7EQB8;E9PF84;H7C1W2;H0Y5Q7	Isocitrate dehydrogenase [NAD] subunit gamma, mitochondrial;Isocitrate dehydrogenase [NAD] subunit, mitochondrial	IDH3G	+	29.4551	27.6621	28.458	NaN	NaN	NaN	31.1523	30.5397	29.9454	30.6513	30.2431	30.857	4.11186	2.03979		0.992742
Q8NFV4;H0YC52;C9J7Q4;H7BZ58;H7C396	Alpha/beta hydrolase domain-containing protein 11	ABHD11		28.8279	26.1002	28.3052	28.0745	NaN	NaN	32.3954	27.1986	32.5009	31.9802	26.0195	29.0997	4.10887	2.03874		0.991964
B1AL05;Q8N983;H0Y6Y8;H0YBU8;M0R051	39S ribosomal protein L43, mitochondrial	MRPL43		28.731	NaN	26.7547	26.5708	28.9519	27.8589	29.793	31.2007	27.9384	27.6802	31.2658	30.9462	4.08572	2.03059		0.98589
Q8N0X4;Q5JVC0;Q5JVC2;Q5JVB9;Q5JVC1	Citrate lyase subunit beta-like protein, mitochondrial	CLYBL		31.3886	30.4823	31.3869	29.5421	30.6195	27.0908	31.8181	32.1673	32.3064	31.5249	32.127	32.6851	4.05516	2.01976		0.977821
P56134;C9JU26	ATP synthase subunit f, mitochondrial	ATP5J2		26.2952	NaN	28.6778	27.2633	NaN	NaN	29.5762	28.4781	30.4629	29.9183	NaN	28.7064	4.04539	2.01628		0.975231
Q9Y6H1;Q5T1J5	Coiled-coil-helix-coiled-coil-helix domain-containing protein 2	CHCHD2		30.7844	29.7529	29.2237	28.1815	30.6084	NaN	31.8033	30.9285	32.6663	32.8075	29.9525	32.1594	4.02618	2.00941		0.970111
Q9NZ45	CDGSH iron-sulfur domain-containing protein 1	CISD1		31.305	29.9952	32.003	31.0548	28.8899	28.1969	32.6943	31.2765	33.6675	32.7854	30.6698	32.3904	4.01803	2.00649		0.967939
P50416;H3BMD2	Carnitine O-palmitoyltransferase 1, liver isoform	CPT1A		28.1601	NaN	28.1491	27.909	NaN	NaN	30.379	28.9831	31.0565	30.976	NaN	28.6943	3.85048	1.94504		0.922159
Q8TAE8	Growth arrest and DNA damage-inducible proteins-interacting protein 1	GADD45GIP1	+	29.2668	29.1367	29.1125	28.6683	29.1633	27.4727	30.3416	31.5419	30.2739	29.9452	31.222	31.0866	3.81526	1.93178		0.912287
H7C1U8;Q9BUR5;G3V1B6;A0A0J9YWW6	Apolipoprotein O	APOO	+	30.1353	29.2874	29.6332	29.9574	30.4624	28.3157	31.8823	31.3746	31.3547	31.3396	31.3312	31.9653	3.75655	1.90941		0.89562
P50213;H0YL72;H0YLI6;H0YMU3;H0YKD0;H0YNF5;H0YM64;H0YM46	Isocitrate dehydrogenase [NAD] subunit alpha, mitochondrial	IDH3A	+	30.1992	30.452	30.9445	30.6751	31.3293	NaN	32.535	32.2448	32.7088	32.6237	33.1555	32.4451	3.72895	1.89877		0.887691
Q8N5N7	39S ribosomal protein L50, mitochondrial	MRPL50		28.7718	NaN	28.3598	28.1033	29.4653	NaN	30.2028	31.7419	29.1078	29.9555	30.5517	31.8028	3.69443	1.88535		0.877693
J3QTA6;Q9BRQ6;J3QTB2;H0Y922	MICOS complex subunit MIC25	CHCHD6		29.0188	NaN	27.9949	27.9737	29.3124	NaN	30.9167	30.4608	29.3615	29.6824	31.096	31.206	3.67817	1.87899		0.872961
Q96EL3;B9A051	39S ribosomal protein L53, mitochondrial	MRPL53	+	27.3644	28.1058	28.1416	27.5874	NaN	28.8666	29.7199	30.7274	28.6106	29.0712	30.4224	30.7935	3.67481	1.87767		0.871972
A0A087X2D5;Q9BRJ2;A0A0G2JMS5;A0A087WU62	39S ribosomal protein L45, mitochondrial	MRPL45	+	27.6429	27.5879	27.2899	27.5095	28.823	NaN	29.8981	29.2352	28.6241	29.4574	30.3482	30.2915	3.65989	1.8718		0.867602
O00330;H0YD97;E9PLU0;E9PRI6	Pyruvate dehydrogenase protein X component, mitochondrial	PDHX	+	30.6174	30.6692	30.3767	29.7671	29.5494	NaN	32.3348	31.9346	32.5152	32.3557	31.4768	31.7832	3.65728	1.87077		0.866832
Q8N4Q1	Mitochondrial intermembrane space import and assembly protein 40	CHCHD4	+	29.8105	27.4761	28.7431	28.4236	27.8183	NaN	30.3181	30.5478	29.317	30.8743	30.1385	30.7472	3.65398	1.86947		0.865865
A2A274;Q99798	Aconitate hydratase, mitochondrial	ACO2		35.814	34.7401	35.8715	34.8589	34.3885	30.5958	36.2008	36.1074	36.7276	36.7877	35.5566	36.0211	3.61842	1.85536		0.855358
Q9ULD0	2-oxoglutarate dehydrogenase-like, mitochondrial	OGDHL		30.8244	29.4881	30.8199	29.5968	29.8773	NaN	32.7889	30.0227	33.1751	32.2628	31.4452	32.0441	3.56813	1.83517		0.840314
F8VVM2;Q00325;F8VWQ0;F8VZL5;F8VWR4	Phosphate carrier protein, mitochondrial	SLC25A3	+	30.0638	30.1573	31.201	30.5386	29.631	29.454	31.9118	31.0586	33.1938	31.5743	32.454	31.8592	3.56606	1.83433		0.839691
Q5JRX3;A0A0A0MRX9;H0Y7L7;B1APQ0;H0Y4F7;B1APQ1	Presequence protease, mitochondrial	PITRM1		27.3234	28.269	29.906	25.461	26.7376	NaN	30.2868	28.2874	32.0346	28.8183	27.6231	29.154	3.5504	1.82798		0.83496
P00367;P49448	Glutamate dehydrogenase 1, mitochondrial;Glutamate dehydrogenase 2, mitochondrial	GLUD1		34.0379	31.6814	34.0452	33.265	31.6703	28.2993	34.6296	33.4672	35.0851	34.6666	33.0125	33.0548	3.52952	1.81947		0.82862
Q8NBU5	ATPase family AAA domain-containing protein 1	ATAD1		29.0746	29.9414	28.4536	26.616	28.6571	28.8451	30.7551	30.7954	28.9088	30.6701	30.1285	31.0331	3.44353	1.78389		0.802112
P33121;E7EPM6;B7Z3Z9;H0Y9U7;D6RER0;H0Y9Z9;D6RG07;Q9ULC5	Long-chain-fatty-acid--CoA ligase 1	ACSL1		31.881	30.6175	32.5171	31.5249	30.3385	NaN	33.7102	31.7303	34.6507	33.528	32.4134	32.816	3.40018	1.76561		0.788495
P14854;K7EQD3	Cytochrome c oxidase subunit 6B1	COX6B1	+	33.689	33.4361	32.6377	33.1413	34.0933	32.5264	34.63	35.9048	34.2524	34.3685	34.7168	36.2197	3.39029	1.76141		0.785372
O43615;M0QXU7;M0R301;M0R124;M0QXM9	Mitochondrial import inner membrane translocase subunit TIM44	TIMM44	+	29.2447	28.7569	29.135	28.7633	29.8357	NaN	31.3659	29.8145	30.6224	30.4953	31.5929	31.5524	3.38726	1.76012		0.78441
P82909	28S ribosomal protein S36, mitochondrial	MRPS36	+	31.6293	30.9182	30.795	30.9339	31.7298	29.624	32.2315	32.5926	32.5107	32.6077	33.5126	32.7238	3.38252	1.7581		0.782906
Q13825	Methylglutaconyl-CoA hydratase, mitochondrial	AUH		30.9368	28.6647	30.9321	28.9724	27.4112	NaN	31.7335	30.9611	31.7848	31.7484	29.6712	30.7867	3.31928	1.73087		0.762618
Q96E11;X6RDS5	Ribosome-recycling factor, mitochondrial	MRRF		29.4892	28.516	28.3328	29.1923	28.3627	27.5521	29.3597	31.5007	29.555	29.4531	30.4804	31.4378	3.30257	1.72359		0.757199
Q04837;A0A0G2JLD8;E7EUY5;C9K0U8	Single-stranded DNA-binding protein, mitochondrial	SSBP1	+	30.5791	29.8231	30.2716	29.3758	29.1751	29.689	31.7829	32.7076	31.136	31.6845	30.6172	31.2575	3.27612	1.71199		0.748555
O75208;H3BNT2;H3BSJ5;H3BRC0;H3BPC6;H3BPY0;H3BPW3;H3BVA5	Ubiquinone biosynthesis protein COQ9, mitochondrial	COQ9		30.1536	30.2756	29.9713	28.6738	29.7237	27.671	32.19	29.7187	31.1847	30.8284	30.917	31.8517	3.25704	1.70356		0.742278
E7EQY1;Q96C01;C9JF51;C9J2Y4	Protein FAM136A	FAM136A		27.7076	28.0403	28.0873	28.1691	29.9259	26.666	29.2808	29.796	29.1608	29.1438	30.9558	30.4541	3.24716	1.69918		0.739009
Q9NX40;D6RBN5;D6RDK6;D6RG39;D6RIT9;D6RIV2;D6R918;D6RBC5;D6RDI5;D6RI08;D6RA54;D6RC55;D6RDK1;D6R9T5;D6RF07	OCIA domain-containing protein 1	OCIAD1	+	29.3227	29.4171	29.1869	28.2957	30.316	28.7716	30.4019	30.0317	31.5181	30.3799	31.7981	31.3724	3.24604	1.69868		0.738642
K7EKE6;P36776;K7EJE8;K7ER27;K7ER56;K7EQF8;K7ERR6	Lon protease homolog, mitochondrial	LONP1		30.6579	27.3392	30.8844	29.5251	26.1559	NaN	31.7503	27.9106	31.9826	31.6829	29.3901	30.8611	3.21273	1.6838		0.727553
C9JRZ6;Q9NX63;F8WAR4;F8WD73	MICOS complex subunit MIC19	CHCHD3		31.6378	32.3308	31.6997	30.9929	31.6109	29.0167	32.1294	32.4633	33.03	32.6464	33.8416	33.2422	3.19844	1.67737		0.722768
Q07021;I3L3Q7;I3L3B0	Complement component 1 Q subcomponent-binding protein, mitochondrial	C1QBP		31.7508	30.3218	31.5237	31.1509	30.9151	27.8178	32.2551	31.9466	32.4452	32.3831	31.8836	32.542	3.16582	1.66258		0.711749
Q9UIJ7	GTP:AMP phosphotransferase AK3, mitochondrial	AK3	+	31.3577	31.2903	31.2087	30.8312	30.7258	30.5173	32.8187	33.0345	32.8312	32.8319	32.0804	32.277	3.15382	1.6571		0.707666
P48735;H0YL11	Isocitrate dehydrogenase [NADP], mitochondrial	IDH2		33.8462	33.7838	34.5148	32.973	33.2576	30.8332	35.3919	33.5516	35.887	35.2501	34.1384	34.782	3.09953	1.63205		0.689002
P55084;F5GZQ3;B5MD38;C9JEY0;C9JE81;C9K0M0	Trifunctional enzyme subunit beta, mitochondrial;3-ketoacyl-CoA thiolase	HADHB		33.1472	31.5914	33.3398	32.1999	31.0337	NaN	34.5799	32.7265	35.3809	34.3399	33.3805	32.9338	3.09048	1.62783		0.685863
P33316;H0YNW5;A0A0C4DGL3;H0YKC5;H0YKI0;H0YMM5;H0YNJ9;H0YMP1	Deoxyuridine 5-triphosphate nucleotidohydrolase, mitochondrial	DUT		29.5385	30.2897	29.1335	29.2537	30.1782	28.187	29.9927	32.225	30.3724	30.1777	31.8449	31.6909	3.07482	1.6205		0.680404
E9PDF2;E9PCR7;Q02218;A0A0D9SFS3;E9PFG7;C9J4G7	2-oxoglutarate dehydrogenase, mitochondrial	OGDH		32.276	31.2571	32.145	31.9586	30.4238	26.9982	33.1735	30.6564	33.7976	33.3162	31.4833	32.3323	3.06686	1.61676		0.677615
J3QL56;O75880	Protein SCO1 homolog, mitochondrial	SCO1		30.605	29.5751	28.7559	28.795	NaN	29.5163	31.6148	31.3856	30.6675	31.7118	29.5512	31.446	3.05972	1.6134		0.675112
P00505	Aspartate aminotransferase, mitochondrial	GOT2		32.2418	30.7469	32.4012	30.9104	29.8217	28.7798	33.4097	31.809	33.6341	33.1771	30.9982	31.5536	3.05955	1.61332		0.67505
P07919;A0A096LP55	Cytochrome b-c1 complex subunit 6, mitochondrial	UQCRH	+	32.292	31.6625	31.2023	30.436	32.1624	NaN	32.7703	32.5764	33.3323	32.7204	33.7998	33.7208	3.03631	1.60232		0.666857
Q9BSY4;F8WC14	Coiled-coil-helix-coiled-coil-helix domain-containing protein 5	CHCHD5	+	28.8691	27.7665	27.3676	28.1025	27.779	NaN	28.8767	30.0388	29.0919	29.6888	29.7368	29.9916	3.0185	1.59383		0.660532
P22695;H3BRG4;H3BSJ9;H3BP04;H3BUE4;H3BUI9;A0A087WVZ4	Cytochrome b-c1 complex subunit 2, mitochondrial	UQCRC2		33.5397	32.1583	33.798	31.906	31.8277	31.0687	34.7422	33.0243	34.5782	35.0058	32.9935	33.5092	3.01561	1.59245		0.659508
P42704;B8ZZ38;A0A0C4DG06;C9JCA9	Leucine-rich PPR motif-containing protein, mitochondrial	LRPPRC		30.9796	28.8163	30.985	30.5876	30.3875	28.8048	31.4434	30.7681	32.4935	31.6753	32.0235	31.7041	3.01289	1.59115		0.65854
P31930	Cytochrome b-c1 complex subunit 1, mitochondrial	UQCRC1		33.0558	32.8699	33.7105	32.7068	32.7206	30.0884	34.4903	33.6716	34.8353	34.6221	32.8914	34.1715	3.00709	1.58837		0.656469
P30049	ATP synthase subunit delta, mitochondrial	ATP5D		32.9116	31.4177	32.1777	31.3016	31.3269	29.5373	32.7734	33.3192	32.1861	33.1678	32.3653	34.2856	2.97061	1.57076		0.643346
Q9H019;E9PLD2;C9JF50;E9PLU1;E9PRK5;E9PSD6;E9PPF9;E9PRW1;E9PPQ0;E9PNJ0	Mitochondrial fission regulator 1-like	MTFR1L		28.693	28.907	27.8382	27.3531	28.8602	NaN	29.1062	30.994	29.531	29.5244	29.8573	30.3018	2.93927	1.55546		0.631952
P56385	ATP synthase subunit e, mitochondrial	ATP5I		33.0465	32.6861	32.6419	31.9205	33.3255	30.4137	33.42	34.3608	33.2095	33.4728	34.2855	34.5896	2.92951	1.55066		0.628375
O14548;E5RJZ1;H0YBD2;E5RFH8	Cytochrome c oxidase subunit 7A-related protein, mitochondrial	COX7A2L		29.7205	NaN	30.5825	27.9726	NaN	NaN	32.0079	29.4166	31.8109	31.6163	NaN	30.004	2.9199	1.54592		0.624847
Q6P1L8	39S ribosomal protein L14, mitochondrial	MRPL14		28.7401	29.4454	28.2554	27.3903	29.1912	NaN	29.4433	30.3867	29.4926	29.2693	31.4371	30.824	2.90327	1.53768		0.618704
B4DJV2;O75390;A0A0C4DGI3;F8VTT8;F8W4S1;F8VRP1;F8VX68;H0YIC4;F8VPF9;F8VPA1;F8W1S4;F8W642;F8VZK9;F8VX07;F8VWQ5;F8VRI6;F8VU34;F8VR34	Citrate synthase;Citrate synthase, mitochondrial	CS		30.7747	30.3506	32.463	29.5533	29.755	NaN	32.81	31.6074	33.8537	32.6806	30.7997	30.947	2.90207	1.53708		0.618258
O75323;C9K068;H7C333;C9J7B1;F8WBI5	Protein NipSnap homolog 2	GBAS		28.0293	NaN	29.9383	27.9596	NaN	NaN	30.9481	28.5153	31.8273	32.3042	27.5805	29.8811	2.89523	1.53368		0.615728
P38646;D6RJI2;H0YBG6;H0Y8S0;D6RA73	Stress-70 protein, mitochondrial	HSPA9	+	35.5025	34.5414	34.8455	34.4571	34.5135	33.1267	35.9152	36.2511	36.1881	35.4876	36.1953	36.1223	2.88546	1.5288		0.612088
P61604;B8ZZL8;B8ZZ54	10 kDa heat shock protein, mitochondrial	HSPE1		33.7239	33.6327	33.2611	33.2	34.121	31.6905	33.7709	35.2695	34.9008	34.1553	35.546	35.0503	2.84936	1.51064		0.598559
Q99757;M0QXH0;F8WDN2	Thioredoxin, mitochondrial	TXN2	+	29.7826	27.7532	29.5283	29.3932	29.9644	NaN	30.1287	30.9523	30.9093	31.1618	30.7864	30.8196	2.84546	1.50866		0.59709
Q9NXA8	NAD-dependent protein deacylase sirtuin-5, mitochondrial	SIRT5	+	28.962	29.1491	28.5237	27.8581	27.9737	NaN	30.1214	30.1806	29.8446	29.9254	29.344	30.5573	2.8328	1.50223		0.592301
P09669	Cytochrome c oxidase subunit 6C	COX6C		30.7177	31.5682	30.2141	30.4059	31.2564	NaN	32.0989	33.5938	31.4628	31.5748	31.4327	33.8386	2.83064	1.50113		0.591476
A0A087WUQ6;P07203	Glutathione peroxidase;Glutathione peroxidase 1	GPX1	+	31.7362	30.5856	31.4912	31.5224	30.4423	31.098	33.1965	33.1328	33.3749	32.8331	31.4617	31.8808	2.82972	1.50066		0.591128
Q9Y676;A0A0G2JIC6	28S ribosomal protein S18b, mitochondrial	MRPS18B		28.8592	28.0451	28.1043	NaN	NaN	NaN	29.2174	29.5806	28.8725	29.376	30.8622	30.9768	2.78566	1.47802		0.574262
P18859;A8MUH2	ATP synthase-coupling factor 6, mitochondrial	ATP5J		33.4158	32.3607	33.005	32.0196	32.2965	30.7544	34.2086	33.2973	33.9986	33.267	33.645	34.2998	2.78445	1.47739		0.573795
Q9Y4W6;K7EP56	AFG3-like protein 2	AFG3L2	+	30.1338	30.2867	29.5695	29.3745	28.1978	NaN	31.0646	30.9598	31.557	31.1691	30.4069	30.7282	2.76724	1.46845		0.567133
Q9NVI7;Q5T2N8;Q5SV16;J3QSF3	ATPase family AAA domain-containing protein 3A	ATAD3A		29.2141	28.1755	29.6686	28.3314	27.6051	NaN	29.0935	29.4388	30.7452	30.2061	30.383	30.5289	2.76441	1.46697		0.56603
P20674;H3BNX8;H3BRM5;H3BV69;H3BRI0	Cytochrome c oxidase subunit 5A, mitochondrial	COX5A		33.4866	34.5996	33.4734	33.0847	34.8884	32.462	34.6669	35.5958	34.8929	34.9584	34.6153	36.065	2.76372	1.46661		0.565764
K7EKI4;K7ELF1;K7ELQ0;K7ES61;X6RAY8;Q9BYD3	39S ribosomal protein L4, mitochondrial	MRPL4		26.5878	27.9193	26.8602	NaN	28.3011	NaN	29.4762	28.7713	28.2464	28.4958	29.0778	29.1102	2.72418	1.44582		0.550279
Q96IX5	Up-regulated during skeletal muscle growth protein 5	USMG5		28.624	28.905	28.4799	27.8834	NaN	NaN	29.0646	29.5315	30.4048	29.6021	29.5496	31.3401	2.71765	1.44236		0.547701
P55809;E9PDW2;Q9BYC2	Succinyl-CoA:3-ketoacid coenzyme A transferase 1, mitochondrial	OXCT1		30.3913	31.8909	31.1224	29.4027	31.2449	NaN	32.5318	32.471	32.7647	32.1333	31.4561	32.1564	2.71654	1.44177		0.547257
P10606	Cytochrome c oxidase subunit 5B, mitochondrial	COX5B		33.8111	35.0274	33.9953	33.3789	34.4967	32.119	34.9162	35.126	34.8075	34.993	35.3013	36.2685	2.69572	1.43067		0.538992
P12694;F5H5P2;F5GXU9;M0R0C8;H0YH31	2-oxoisovalerate dehydrogenase subunit alpha, mitochondrial	BCKDHA		32.2087	31.3619	31.5577	30.6846	31.8965	29.192	33.2789	32.0061	32.1567	32.8815	32.7253	32.436	2.69538	1.43049		0.538859
Q96DA6;F2Z3A7;G5E9V2	Mitochondrial import inner membrane translocase subunit TIM14	DNAJC19		29.6971	29.1183	28.2374	28.4515	29.7266	NaN	31.3071	30.2116	29.2302	29.9255	31.245	30.9396	2.69508	1.43033		0.538736
Q92665	28S ribosomal protein S31, mitochondrial	MRPS31		29.985	28.4418	28.3721	28.5385	28.2003	NaN	29.9969	30.5027	29.0049	30.508	29.9855	30.7909	2.68319	1.42395		0.533984
P19367;B1AR63;B1AR62;B1AR61;E9PB90;P52789;P52790	Hexokinase-1	HK1		25.9944	NaN	29.4306	26.6005	NaN	NaN	29.3198	26.83	31.246	29.1945	NaN	27.0807	2.62513	1.39239		0.510473
P08574	Cytochrome c1, heme protein, mitochondrial	CYC1	+	31.6114	30.4464	31.9947	31.1049	30.9636	NaN	33.127	31.7308	32.6717	32.8911	32.4043	32.866	2.62253	1.39096		0.509407
Q9GZT3;A0A087WUN7;H0YJ40;G3V4X6;G3V2S9;H0YJW7;H0YJ07;H0YJU7;H0YJI1	SRA stem-loop-interacting RNA-binding protein, mitochondrial	SLIRP		31.5956	29.1985	30.8958	30.5678	30.522	NaN	32.1619	31.2771	32.5564	32.1304	31.5891	31.9618	2.62111	1.39018		0.508829
P15954;D6R9Z7	Cytochrome c oxidase subunit 7C, mitochondrial	COX7C		29.012	NaN	NaN	28.2163	28.5422	NaN	29.9127	30.8174	30.1359	29.1241	28.3502	31.4583	2.59598	1.37628		0.49847
P30044	Peroxiredoxin-5, mitochondrial	PRDX5	+	35.0866	33.1863	34.6018	34.0222	33.7928	33.6206	35.3861	35.7073	35.6232	36.0476	34.8234	34.9766	2.59485	1.37565		0.498004
Q4VC31;C9JQ41;H7C525;C9JBU9	Coiled-coil domain-containing protein 58	CCDC58	+	31.5852	30.1237	30.3769	30.9911	30.9139	NaN	32.2913	32.0528	31.4624	31.9852	32.5292	32.6877	2.58454	1.36991		0.49373
P05165;Q5JVH2;H0Y5U0;Q5JTW6;H0Y4B9	Propionyl-CoA carboxylase alpha chain, mitochondrial	PCCA		33.4036	32.4537	32.9755	32.2495	32.9185	28.1148	33.3941	33.1079	33.6053	33.2036	33.6748	33.3384	2.58125	1.36807		0.492359
P40926;G3XAL0	Malate dehydrogenase, mitochondrial;Malate dehydrogenase	MDH2		35.9876	34.803	36.2117	35.3581	34.377	33.2346	37.0064	36.0955	37.2916	36.8615	35.3969	35.4698	2.56379	1.35828		0.485061
P05141;Q9H0C2	ADP/ATP translocase 2;ADP/ATP translocase 2, N-terminally processed	SLC25A5		33.0832	31.3866	33.3968	32.2064	31.2113	NaN	33.9801	33.9634	34.5013	34.4655	32.523	32.2105	2.5499	1.35044		0.479227
P13073;H3BN72;H3BNV9;Q86WV2;H3BPG0;H3BNI5	Cytochrome c oxidase subunit 4 isoform 1, mitochondrial	COX4I1		32.5323	33.6498	32.6012	31.9049	32.219	30.5925	32.8548	34	34.3533	33.2786	32.7644	34.2837	2.53013	1.33921		0.470856
Q9NVS2;Q5QPA5	28S ribosomal protein S18a, mitochondrial	MRPS18A		29.3726	NaN	29.2889	28.0341	28.0002	NaN	29.4246	30.6718	30.1781	29.6887	30.008	30.0912	2.52534	1.33648		0.468824
Q9BXF6	Rab11 family-interacting protein 5	RAB11FIP5		29.4166	27.1716	27.8808	27.3485	27.876	26.4707	29.7994	29.5312	NaN	NaN	27.2773	29.5077	2.52254	1.33488		0.467633
P31040;D6RFM5;A0A087X1I3;H0Y8X1	Succinate dehydrogenase [ubiquinone] flavoprotein subunit, mitochondrial	SDHA		33.1713	31.9289	33.1374	31.9039	31.1137	26.3991	33.4434	31.233	33.6169	33.1863	31.8367	32.2864	2.50493	1.32477		0.460103
Q9Y3B7;E9PQB6;H0YCD5	39S ribosomal protein L11, mitochondrial	MRPL11	+	28.9347	29.2258	29.3046	28.4431	29.3357	NaN	30.1352	30.3311	30.7499	30.3183	30.8044	29.8965	2.50321	1.32378		0.459367
Q9NWU1;C9JQQ2;C9J2G3;F8VNS3	3-oxoacyl-[acyl-carrier-protein] synthase, mitochondrial	OXSM		27.2149	NaN	26.6786	25.8932	NaN	NaN	29.2453	26.9054	28.2814	28.3349	NaN	26.7929	2.49046	1.31641		0.453871
Q9HAV7	GrpE protein homolog 1, mitochondrial	GRPEL1		32.3932	31.3122	31.2132	31.4506	31.7429	29.6851	33.2534	33.0553	31.9735	32.114	32.2379	33.0317	2.48189	1.31144		0.450174
X6R5Z6;Q5JTJ3	Cytochrome c oxidase assembly factor 6 homolog	COA6		30.9474	30.7182	29.9792	29.7233	31.1865	28.8343	30.409	31.4321	31.3023	31.4243	31.9673	32.6931	2.47344	1.30652		0.446505
Q96RP9;C9IZ01;F8WAU4	Elongation factor G, mitochondrial	GFM1		29.7324	27.7761	30.0184	29.627	29.6505	NaN	30.8412	30.7604	30.5993	30.2037	30.9642	30.6122	2.46678	1.30263		0.443613
Q9NRX2;E9PKV2	39S ribosomal protein L17, mitochondrial	MRPL17	+	28.4909	28.9631	29.4063	29.1205	29.2326	NaN	29.9127	30.5639	30.0716	29.6493	30.9038	30.9613	2.46417	1.3011		0.442468
A0A087WYF7;Q6UXV4;A0A087WUX8	MICOS complex subunit MIC27	APOOL		30.2911	31.1541	29.962	29.3081	31.4742	29.5639	31.6785	31.1172	31.4902	31.2059	31.5707	32.4844	2.46046	1.29893		0.440857
P24752;H0YEL7;E9PRQ6	Acetyl-CoA acetyltransferase, mitochondrial	ACAT1		36.6075	35.6008	36.1022	35.3293	35.4701	32.4589	37.2552	36.2074	37.1992	36.4541	36.1169	36.0581	2.44022	1.28701		0.431971
P31937;H7BZL2	3-hydroxyisobutyrate dehydrogenase, mitochondrial	HIBADH		34.7211	34.2791	34.5046	33.7813	34.4194	31.7762	35.6177	34.9903	35.7211	35.2956	34.5869	34.9849	2.43817	1.2858		0.431076
P12235;V9GYG0	ADP/ATP translocase 1	SLC25A4		29.1419	NaN	30.9486	28.8834	NaN	NaN	30.8378	NaN	30.9728	30.9576	NaN	NaN	2.40289	1.26477		0.415409
P40939;H0YFD6	Trifunctional enzyme subunit alpha, mitochondrial;Long-chain enoyl-CoA hydratase;Long chain 3-hydroxyacyl-CoA dehydrogenase	HADHA		34.1279	32.3487	34.0896	33.2518	32.0315	NaN	35.2585	33.0864	35.9543	35.0031	33.6775	33.6045	2.3963	1.26081		0.412458
Q9Y5L4;K7EIT2	Mitochondrial import inner membrane translocase subunit Tim13	TIMM13		31.1862	29.6045	30.6358	30.2964	30.6631	NaN	32.5982	31.3006	31.7511	31.6852	31.16	31.9073	2.38927	1.25657		0.409297
Q9Y6N5;H3BNX3;H3BMS6;H3BNP9;H3BV36	Sulfide:quinone oxidoreductase, mitochondrial	SQRDL		30.5755	26.7482	30.6575	30.05	NaN	NaN	31.901	29.4517	31.8515	31.2298	29.9643	30.1854	2.38856	1.25614		0.408977
J3KPX7;Q99623;F5GY37;F5GWA7;F5H3X6;F5H0C5;F5H2D2;U3KPZ5	Prohibitin-2	PHB2		31.0458	30.9006	30.3868	30.0194	30.3416	27.9358	31.8523	30.794	31.5729	31.6263	31.1697	31.1153	2.37855	1.25008		0.40446
Q9H2U2;H0Y9D8;D6R967;D6RGV9;D6RGI1;D6RAD3;H0YAK2	Inorganic pyrophosphatase 2, mitochondrial	PPA2		29.649	NaN	29.7431	27.1227	NaN	NaN	32.0515	28.577	29.9855	30.4541	NaN	29.3627	2.37494	1.24789		0.402831
Q96GK7;Q6P2I3;C9JGM0;C9J5B6	Fumarylacetoacetate hydrolase domain-containing protein 2A;Fumarylacetoacetate hydrolase domain-containing protein 2B	FAHD2A		30.2815	28.3585	30.3703	29.3676	NaN	NaN	31.3627	30.9092	30.7046	31.357	30.2946	30.3938	2.36611	1.24252		0.39883
Q96BP2;A6NJX6	Coiled-coil-helix-coiled-coil-helix domain-containing protein 1	CHCHD1		28.9412	27.721	NaN	NaN	28.301	NaN	28.1256	29.3862	NaN	29.2663	30.616	30.4143	2.36292	1.24057		0.397381
P14621;U3KPX8;U3KQL2;U3KPX1;E9PF46;F8WA34	Acylphosphatase-2	ACYP2		27.4245	NaN	26.8816	26.5989	26.2015	28.0907	28.7953	27.905	26.2872	28.5081	28.4151	29.656	2.33217	1.22167		0.383302
O14949	Cytochrome b-c1 complex subunit 8	UQCRQ		30.3562	30.5075	30.0563	29.5586	29.2942	NaN	30.8973	31.5244	30.2868	32.0311	29.7952	32.504	2.32719	1.21859		0.381002
P36957;Q86SW4;H0YJF9;G3V3F0;G3V5M3	Dihydrolipoyllysine-residue succinyltransferase component of 2-oxoglutarate dehydrogenase complex, mitochondrial	DLST		32.7361	31.9745	32.3766	31.9702	32.652	29.4368	33.4215	31.9067	33.6962	33.339	32.9844	33.0417	2.30892	1.20722		0.372537
Q00059;H7BYN3	Transcription factor A, mitochondrial	TFAM		32.3833	31.6966	31.37	31.17	31.3863	30.1126	32.3586	32.7897	31.5859	32.7177	32.693	33.2033	2.3052	1.20489		0.370801
Q9Y2Q3;E9PFN5;C9JNT3	Glutathione S-transferase kappa 1	GSTK1		33.3161	30.314	33.1617	32.8169	31.0587	28.7087	33.3922	31.9303	33.3403	33.498	32.3782	32.0641	2.30459	1.20451		0.37052
P43897;C9JT21;C9JG32;F8VPA7;F8VS27;F8WCK2	Elongation factor Ts, mitochondrial;Elongation factor Ts	TSFM		28.7874	28.4542	28.3085	26.7354	27.6672	NaN	30.0606	28.2598	29.7891	28.6762	28.6886	29.6876	2.30232	1.20309		0.369459
P08559;Q5JPU3;Q5JPU0;Q5JPT9;Q5JPU1;Q5JPU2;P29803	Pyruvate dehydrogenase E1 component subunit alpha, somatic form, mitochondrial	PDHA1		31.2242	31.3865	32.332	30.2742	31.1237	NaN	33.2619	30.7146	33.1584	33.022	32.2049	32.3532	2.27266	1.18438		0.355525
P09622;E9PEX6;F8WDM5;F2Z2E3	Dihydrolipoyl dehydrogenase, mitochondrial;Dihydrolipoyl dehydrogenase	DLD		32.8596	31.8968	33.2844	32.0197	32.1259	29.4375	33.6798	31.179	34.0678	33.3638	33.9403	32.4578	2.2617	1.17741		0.350329
E5KLJ5;E5KLK1;E5KLJ6;E5KLJ9;O60313;H7C141;H7C321;H7C3G2;C9JMB8;C9JY58;A8MXB6	Dynamin-like 120 kDa protein, mitochondrial;Dynamin-like 120 kDa protein, form S1	OPA1		30.3562	28.2977	29.5258	28.639	NaN	NaN	30.8992	30.0624	30.7069	30.5896	29.408	30.5584	2.244	1.16607		0.341881
Q16891;B9A067	MICOS complex subunit MIC60	IMMT		34.2248	33.9132	33.9656	33.4369	33.5926	31.8537	34.5946	34.3638	34.4989	34.5887	34.8267	35.0861	2.23767	1.162		0.338847
Q9Y5J6;F2Z2B0	Mitochondrial import inner membrane translocase subunit Tim10 B	TIMM10B		26.7117	27.3306	NaN	27.0469	NaN	NaN	27.726	28.6438	27.7775	27.5948	NaN	29.2109	2.23589	1.16085		0.337994
Q9Y5J7;G3V502;G3V2F3	Mitochondrial import inner membrane translocase subunit Tim9	TIMM9		30.7661	31.5355	29.6936	29.6916	31.3606	29.5985	30.7638	30.6519	32.0855	30.8037	33.3318	31.9197	2.22179	1.15172		0.331194
Q9UMS0;C9J8Q1;F8W9P7;H7C537	NFU1 iron-sulfur cluster scaffold homolog, mitochondrial	NFU1		30.1895	28.873	29.0449	28.733	29.5361	NaN	30.9957	30.1035	29.5804	30.3286	30.5031	31.0362	2.21805	1.14929		0.329383
Q9P0J1;E5RIE5;E5RI96;E5RIV4	[Pyruvate dehydrogenase [acetyl-transferring]]-phosphatase 1, mitochondrial	PDP1		27.2783	NaN	28.1037	27.3911	NaN	NaN	29.3269	NaN	29.0974	29.8733	NaN	26.6335	2.20645	1.14173		0.323747
Q9NQ50	39S ribosomal protein L40, mitochondrial	MRPL40		30.2959	29.1244	30.0074	29.075	NaN	NaN	29.8787	30.0133	31.3217	30.7704	30.8625	31.7545	2.20558	1.14116		0.323324
Q8IVS2	Malonyl-CoA-acyl carrier protein transacylase, mitochondrial	MCAT		26.52	NaN	26.8787	26.1877	NaN	NaN	27.7725	NaN	27.8844	27.3498	NaN	NaN	2.20405	1.14016		0.322581
Q86SX6	Glutaredoxin-related protein 5, mitochondrial	GLRX5	+	30.5183	30.3025	30.0808	29.5163	29.8206	29.0135	30.6152	31.1469	30.3897	31.2807	31.5913	31.0691	2.20402	1.14014		0.322566
P42126;Q96DC0;H3BS70	Enoyl-CoA delta isomerase 1, mitochondrial	ECI1		29.6487	29.952	31.422	30.4374	30.1487	NaN	31.5398	30.5064	32.4217	31.6072	31.6847	30.9824	2.19658	1.13526		0.318927
P30048	Thioredoxin-dependent peroxide reductase, mitochondrial	PRDX3		33.0782	32.4004	33.2471	32.6819	32.4241	31.1046	33.4448	33.7196	33.8971	33.6441	33.4237	33.5689	2.18397	1.12695		0.312738
Q9P0M9;D6RAN8;H7C5U8;D6RE11;B3KN43	39S ribosomal protein L27, mitochondrial	MRPL27		28.8622	28.8637	28.808	28.4124	29.142	NaN	30.2489	30.0994	29.4569	29.2432	30.9369	29.68	2.18338	1.12656		0.312447
O75947;F5H608	ATP synthase subunit d, mitochondrial	ATP5H		34.2313	33.9159	34.2821	33.6759	35.0529	32.7393	34.371	34.4383	35.1118	34.8132	35.8758	36.041	2.18197	1.12563		0.311754
A0A0C4DGA2;O75521;F1LLU7;F8WAW4;C9JB63;F8W6J1	Enoyl-CoA delta isomerase 2, mitochondrial	ECI2		33.3031	31.6077	33.2553	31.8427	32.6364	27.7403	33.031	32.9332	33.2938	33.098	32.3184	32.4477	2.17765	1.12277		0.309627
Q10713;Q5SXN9	Mitochondrial-processing peptidase subunit alpha	PMPCA		29.67	NaN	28.0595	28.3483	28.32	NaN	31.142	29.7691	28.56	30.1564	28.4821	29.9796	2.11712	1.0821		0.279329
Q6YN16	Hydroxysteroid dehydrogenase-like protein 2	HSDL2		31.2065	30.0864	31.2016	29.8958	31.0181	28.6614	31.2687	31.1171	32.1393	31.651	31.1491	31.1672	2.10009	1.07045		0.270654
Q9GZY8;C9JHF5;C9JU19	Mitochondrial fission factor	MFF		28.0645	28.7836	NaN	NaN	27.2793	NaN	29.3419	29.413	28.8409	27.7986	29.2922	29.9512	2.09043	1.0638		0.2657
O95202	LETM1 and EF-hand domain-containing protein 1, mitochondrial	LETM1		31.2804	31.1833	31.3786	30.7014	30.5473	28.9731	32.1258	31.1546	31.4867	31.4322	32.0462	32.1947	2.08884	1.0627		0.264877
H0YH87;F8WB06;F8VQP2;V9GY86;Q99700;F8W0B5;F8VRK6;F8VVY6;F8WB05	Ataxin-2	ATXN2		26.3287	27.6481	NaN	26.4874	28.0891	28.186	27.3185	29.3709	NaN	28.3583	27.5272	29.4091	2.06899	1.04893		0.254622
O00483	Cytochrome c oxidase subunit NDUFA4	NDUFA4		30.2706	31.4207	30.5776	28.3427	29.2292	NaN	30.7413	31.1663	30.8395	32.0586	29.2654	32.0264	2.0678	1.0481		0.254001
O75394	39S ribosomal protein L33, mitochondrial	MRPL33		28.7718	29.5582	27.8499	NaN	29.0896	26.9942	29.5804	29.1716	28.6975	28.9788	30.7604	29.7793	2.05901	1.04195		0.249418
Q5RI15	Cytochrome c oxidase protein 20 homolog	COX20		27.9858	28.0633	28.1728	28.6523	27.1347	NaN	29.6619	NaN	29.4234	29.4591	28.2432	28.3916	2.04781	1.03408		0.243557
P49411;H3BNU3	Elongation factor Tu, mitochondrial	TUFM		33.8427	33.2456	34.2671	32.8694	32.9161	29.918	33.8386	33.4249	34.2196	34.3262	34.0165	33.4284	2.04568	1.03258		0.242442
P12236	ADP/ATP translocase 3;ADP/ATP translocase 3, N-terminally processed	SLC25A6		31.3815	29.7489	31.1135	30.5788	30.1369	NaN	32.2224	31.5023	32.1578	31.5335	30.9757	31.348	2.04398	1.03138		0.241549
Q13405;H0YDP7;E9PNF1;E9PI78	39S ribosomal protein L49, mitochondrial	MRPL49		29.1333	NaN	29.0645	28.358	27.6545	NaN	29.7701	28.9949	30.3485	29.2122	29.4981	29.6543	2.03794	1.02711		0.238365
Q02127;I3NI32;J3QRQ3;I3L449;J3QRJ4	Dihydroorotate dehydrogenase (quinone), mitochondrial	DHODH		27.9194	NaN	27.7214	27.2442	NaN	NaN	28.6827	NaN	28.4853	28.768	NaN	NaN	2.02372	1.01701		0.230839
Q16698;E5RJG7;E5RFV2;E5RJD2;E5RID6;H0YAW3	2,4-dienoyl-CoA reductase, mitochondrial	DECR1		33.2876	31.1733	33.133	32.0429	31.4205	NaN	34.1819	32.5104	33.8813	33.8724	31.8406	32.9422	1.99081	0.993356		0.213222
H0UI06;P14406;D6RIE3;D6RGV5;D6R9C3	Cytochrome c oxidase subunit 7A2, mitochondrial	COX7A2		30.9516	NaN	30.3718	30.822	30.3282	28.7163	31.9427	30.6223	31.8861	31.8686	29.9568	31.1051	1.98935	0.992295		0.212432
O75746;F8W9J0;H0YFB2;B4DGK6	Calcium-binding mitochondrial carrier protein Aralar1	SLC25A12		28.0361	27.6046	28.5251	NaN	28.4594	NaN	30.1126	28.1815	29.7678	29.6665	27.8147	29.3442	1.98836	0.991578		0.211898
O00429;F8VZ52;B4DPZ9;F8W1W3;B4DDQ3;F8VR28;F8VYL3;F8VUJ9;H0YHY4	Dynamin-1-like protein	DNM1L		29.0204	NaN	29.5076	27.9431	NaN	NaN	30.7663	28.2506	30.2341	30.4669	28.8345	30.1982	1.95617	0.968035		0.19436
Q86U28;J3QSS7	Iron-sulfur cluster assembly 2 homolog, mitochondrial	ISCA2		27.9639	28.4718	27.4058	27.2694	29.3098	27.1804	28.1128	28.7648	28.0987	27.9446	30.4709	30.0084	1.95411	0.966512		0.193225
P53597;H7C233	Succinyl-CoA ligase [ADP/GDP-forming] subunit alpha, mitochondrial	SUCLG1		34.0623	32.5537	34.0363	33.3221	31.9709	28.9836	33.1977	33.7867	34.3261	34.0021	32.3127	33.0852	1.95016	0.963592		0.19105
J3QLS3;Q9Y2R9;J3QQS1;J3KSI8;J3QKW2	28S ribosomal protein S7, mitochondrial	MRPS7		29.3238	NaN	28.5373	27.8829	NaN	NaN	29.5847	28.2701	29.9225	30.4408	29.0547	29.9905	1.94874	0.96254		0.190266
P10809;E7EXB4;E7ESH4;C9JL25;C9JCQ4;C9JL19;C9J0S9	60 kDa heat shock protein, mitochondrial	HSPD1		37.3866	36.1138	36.8087	36.3602	37.1643	35.1918	37.5624	37.4675	37.6768	37.0497	37.714	37.3247	1.94751	0.961628		0.189587
Q9Y697;F2Z2E7;A2A2M1;F8WER8;F8WB23;Q8WV90;H7C0I5;H0YGN5	Cysteine desulfurase, mitochondrial	NFS1		27.8689	NaN	28.9152	27.5867	27.0426	NaN	29.9338	28.6833	28.875	28.3985	28.1388	28.7977	1.93346	0.951182		0.181805
P25705;K7EK77;K7ERX7;K7EJP1;K7ENJ4;K7EQH4;K7ESA0	ATP synthase subunit alpha, mitochondrial	ATP5A1		36.37	35.0735	35.8428	35.3901	35.11	32.9026	36.3461	35.6423	36.8104	36.6269	34.7173	36.1978	1.92115	0.941968		0.174942
O95721;C9JAF7	Synaptosomal-associated protein 29;Synaptosomal-associated protein	SNAP29		26.8345	27.033	26.2602	26.9166	27.3018	26.3242	26.4545	28.669	26.9672	NaN	29.2373	27.263	1.9183	0.939828		0.173347
A3KMH1	von Willebrand factor A domain-containing protein 8	VWA8		29.3024	NaN	28.6899	27.2925	27.3408	NaN	31.1467	NaN	29.4303	29.569	26.5481	28.7624	1.91177	0.934906		0.169681
P07954	Fumarate hydratase, mitochondrial	FH		33.1542	32.7904	33.2005	31.915	31.7784	29.1625	31.3302	31.5375	34.0158	34.1954	33.292	33.2279	1.90918	0.932952		0.168225
Q6NUK1;J3KN42;H3BMI3	Calcium-binding mitochondrial carrier protein SCaMC-1	SLC25A24		28.1608	NaN	28.4704	28.3839	NaN	NaN	29.2652	NaN	30.3166	28.9222	NaN	28.5756	1.90727	0.931512		0.167152
Q9Y3D9;J3QLR8	28S ribosomal protein S23, mitochondrial	MRPS23		28.8134	28.7428	28.2641	28.3758	28.7528	NaN	29.7433	28.1799	29.9956	30.4475	29.7081	29.0236	1.90075	0.92657		0.163471
P48047;H7C0C1;H7C068;H7C086	ATP synthase subunit O, mitochondrial	ATP5O		33.6346	32.3135	33.5811	32.5173	32.2013	30.55	33.634	32.926	34.5436	34.187	31.7734	33.2817	1.89824	0.924662		0.16205
J3QLD9;E7EMK3;Q14254;K7EKW9	Flotillin-2	FLOT2		29.3927	30.2052	29.8647	30.3127	30.0574	28.417	30.772	30.5316	30.9045	31.0991	31.0926	29.3669	1.89146	0.919504		0.99356
Q14126;J3KSI6	Desmoglein-2	DSG2		28.6594	29.741	NaN	NaN	30.2424	NaN	29.9066	31.2447	29.0296	29.2296	31.7729	31.6104	1.88952	0.918021		0.992011
A0A0B4J2D5;P30042;A0A096LPI6;A0A096LNH5;H7C1F6;H7C2G3;A0A0B4J2H4;F2Z2Q0;A0A096LP12;A0A096LP73;A0A096LNJ1	ES1 protein homolog, mitochondrial	C21orf33		34.74	33.7332	34.4736	33.6477	33.8983	31.752	34.6272	33.7562	35.0923	34.9619	34.4638	34.8239	1.88349	0.913406		0.153665
Q96CX2;Q68DU8	BTB/POZ domain-containing protein KCTD12	KCTD12		28.7649	29.1989	29.6197	30.4322	28.5551	29.2282	30.9063	30.0052	31.5621	30.9103	29.4782	28.4122	1.88235	0.912533		0.986282
P17174	Aspartate aminotransferase, cytoplasmic	GOT1		33.112	32.9504	33.6648	33.0409	32.6787	29.4328	34.3808	31.6693	34.3345	33.7043	32.6518	33.5849	1.87599	0.90765		0.981183
O60784;B0QY01;F8WB30;F8WAW7;F8WBB0;H7BYN7;V9GYF4;B0QY02;Q6UW50	Target of Myb protein 1	TOM1		29.4862	29.6447	29.9229	29.1888	30.2891	29.2244	30.4646	30.716	30.0268	29.8711	30.4021	31.695	1.87025	0.903234		0.976572
P67809;A0A087X1S2;H0Y449;C9J5V9;Q9Y2T7	Nuclease-sensitive element-binding protein 1	YBX1		30.5206	29.2692	29.8158	30.29	29.1965	30.1298	31.0528	29.8941	31.409	30.5103	30.6998	31.0605	1.86708	0.900785		0.974016
Q8NBN7;G8JLA1;K7EQB5;K7ERV1	Retinol dehydrogenase 13	RDH13		30.1695	28.3758	29.264	NaN	NaN	NaN	30.4887	29.7588	30.7468	30.2811	29.3405	30.4057	1.86675	0.900527		0.144071
Q9BW91;H7C386;D6RAW2;D6R8Z6	ADP-ribose pyrophosphatase, mitochondrial	NUDT9		29.4865	29.3076	28.5198	29.0522	28.9214	28.2342	29.826	30.9385	28.8467	29.2962	29.3055	30.6966	1.86345	0.897974		0.142169
A0A087WXL8;A0A075B6N8;A0A087WVW2;P01860;A0A0C4DH29;A0A0B4J2H0;A0A0B4J1V5;A0A0B4J1V4;P01743	Ig gamma-3 chain C region	IGHG3		29.4661	31.0054	32.9689	32.0826	33.2565	33.9684	31.9491	32.6933	34.9322	32.6472	32.9284	32.9544	1.85676	0.892789		0.965667
Q9BQ69	O-acetyl-ADP-ribose deacetylase MACROD1	MACROD1		31.757	31.6444	31.5696	31.3696	31.0397	30.124	31.8623	32.0288	31.9733	31.7819	33.0526	32.1375	1.85151	0.888701		0.135261
A0A087X1F5;A0A087WYV9;A0A087WUM0;P57105	Synaptojanin-2-binding protein	SYNJ2BP-COX16		27.6514	NaN	28.0393	27.9106	28.3688	NaN	30.3975	27.8301	28.126	28.5163	NaN	29.5297	1.84984	0.887399		0.960039
Q14008;H0YCF6;H0YEK7	Cytoskeleton-associated protein 5	CKAP5		27.6343	NaN	26.4495	27.9616	26.5362	28.202	28.127	28.4922	NaN	28.0394	NaN	28.3126	1.84815	0.88608		0.958662
A0A0C4DGS5;Q08379;B7ZC06;A0A087WYC0;H0Y7B8	Golgin subfamily A member 2	GOLGA2		28.3575	28.6141	NaN	NaN	28.5529	28.3211	28.7772	29.5594	NaN	28.5445	29.7395	30.0525	1.83174	0.873218		0.945233
P13804;H0YLU7;H0YKF0;H0YK49;H0YL12;H0YNX6;H0YL83;H0YM12;J3KN60	Electron transfer flavoprotein subunit alpha, mitochondrial	ETFA		35.0106	32.8135	34.0435	33.7833	33.4248	30.6702	35.1573	34.0143	34.7717	35.0781	32.9714	32.9912	1.83147	0.873005		0.123569
Q9UJZ1;A0A087WYB4;F2Z2I8	Stomatin-like protein 2, mitochondrial	STOML2		31.685	30.9888	30.8834	29.9109	31.8076	29.9658	31.7889	31.9203	30.6969	31.3423	32.2166	32.5048	1.82941	0.87138		0.122358
P68366;C9JEV8;C9JQ00;C9JJQ8;C9JDL2	Tubulin alpha-4A chain	TUBA4A		31.2206	28.9406	31.1953	30.7243	29.4845	30.0041	31.0347	30.9414	31.4866	31.0431	30.9557	31.31	1.8239	0.86703		0.938772
A0A0G2JN06;P01859	Ig gamma-2 chain C region	IGHG2		30.4416	30.3086	31.5408	32.6072	32.6654	35.5798	31.8725	33.1971	33.859	33.4124	32.465	33.5323	1.82235	0.865804		0.937493
Q9BV79;H3BM30	Trans-2-enoyl-CoA reductase, mitochondrial	MECR		27.7182	NaN	26.3578	NaN	28.2752	NaN	29.1452	26.772	28.1626	28.8736	28.735	28.2032	1.82118	0.864873		0.117511
Q99471;H3BPF6;H3BMQ1;F8VNW6;F8VQZ2	Prefoldin subunit 5	PFDN5		27.2491	NaN	27.5913	26.9632	NaN	NaN	28.389	28.1952	28.2219	28.3164	NaN	27.5313	1.81866	0.862873		0.934433
P06576;H0YH81;F8W079;H0YI37	ATP synthase subunit beta, mitochondrial;ATP synthase subunit beta	ATP5B		35.9862	35.6695	36.2558	35.5964	35.9181	33.4897	36.3713	35.8236	36.8586	36.6329	35.9817	36.4145	1.8165	0.861158		0.114744
Q9UHQ9;H7C0R7	NADH-cytochrome b5 reductase 1	CYB5R1		30.3916	NaN	30.2544	28.646	NaN	NaN	30.372	NaN	30.8788	30.6226	NaN	NaN	1.81561	0.860456		0.93191
Q8WVC2;P63220;Q9BYK1;Q9BYK2	40S ribosomal protein S21	RPS21		30.7976	31.5049	30.5724	30.5238	31.0135	31.3841	31.4712	31.7283	31.8155	31.1882	32.7259	32.0239	1.81431	0.859424		0.930831
M0QXG9;M0R3F4;M0R2A4;M0R2K3;M0R193;M0R0I0;J3KQS6;Q9NWV8;M0R2I2;M0R3H9;M0QYV1	BRISC and BRCA1-A complex member 1	BABAM1		NaN	28.1406	26.5731	27.0401	26.8159	27.7669	27.5052	28.3958	NaN	NaN	28.3449	28.2604	1.81413	0.859278		0.930679
P05783;F8VZY9;CON__H-INV:HIT000015463;C4AM86;CON__Q497I4;Q92764;CON__Q14525;CON__Q9UE12;CON__Q15323;CON__A2A5Y0;CON__Q14532;CON__A2AB72;CON__O76015;CON__O76013;CON__O76014;CON__REFSEQ:XP_986630;Q14525;Q15323;Q14532;O76014;O76015;O76013	Keratin, type I cytoskeletal 18	KRT18	+	33.9494	34.6793	33.611	34.4106	33.7942	33.8983	35.4377	34.5862	35.216	34.5526	34.923	34.7816	1.8138	0.859013		0.930402
P30046;B5MC82;A6NHG4;J3KQ18;H7C342	D-dopachrome decarboxylase;D-dopachrome decarboxylase-like protein	DDT		33.3974	29.6824	32.7534	32.3721	31.7324	29.7679	33.0765	32.4831	32.498	32.7969	31.5833	32.4099	1.81128	0.857012		0.928314
O75955;A2AB09;A2AB10;A2AB12;A2AB13;A0A0G2JJQ6;A2ABJ5;A2AB11	Flotillin-1	FLOT1		28.386	30.9319	29.1581	29.9438	30.2348	NaN	30.3837	30.0928	30.1145	30.506	31.9342	30.4932	1.81062	0.856485		0.927763
P35232;C9JW96;E9PCW0;C9JZ20;E7ESE2;D6RBK0	Prohibitin	PHB		32.9804	32.6266	32.7595	32.5869	33.7699	31.5711	33.4312	33.0967	33.7442	33.5652	34.2754	33.3155	1.80956	0.855638		0.110631
Q9UJU6;B4DDD6;H0Y5J4;F8WBG8;F8WC20;F8WBB2;F8WFE1;F2Z2V3;F8WB73;F8WCK3;F2Z3E3;H7C111	Drebrin-like protein	DBNL		31.0594	31.7538	30.5601	30.8382	31.6935	31.0234	31.7246	32.686	30.8572	30.8079	33.3061	32.6013	1.7931	0.842456		0.913116
P41567;K7EM18;K7EQP2	Eukaryotic translation initiation factor 1	EIF1		30.0227	31.0044	29.2869	29.7772	31.7002	30.3837	31.2499	31.4267	30.1849	30.7935	32.0388	31.5247	1.79075	0.840565		0.911142
Q9Y281;F8WDN3;G3V2U0	Cofilin-2	CFL2		30.1016	30.5445	30.1857	29.1352	29.5895	29.9794	30.2224	30.8402	NaN	29.9535	31.3577	31.442	1.79068	0.840509		0.911083
P05114;A6NL93;A6NEL0;F2Z2W6;F2Z2Y5;H7BXJ5	Non-histone chromosomal protein HMG-14	HMGN1		28.8247	26.7221	26.972	27.5681	NaN	27.3685	29.3471	28.5434	26.8574	28.5971	NaN	28.2822	1.78307	0.834362		0.904665
P02671;A0A087WUA0	Fibrinogen alpha chain;Fibrinopeptide A;Fibrinogen alpha chain	FGA		33.1825	33.2947	32.7011	34.672	35.2733	35.0888	33.9951	35.1895	35.1274	35.6303	35.1357	34.1251	1.77988	0.831777		0.901966
Q9UMX0;H0YEZ9	Ubiquilin-1	UBQLN1		30.6251	28.4405	29.5941	29.6253	28.0674	NaN	31.5323	30.763	29.722	30.9458	28.4593	29.1799	1.77758	0.829912		0.900019
Q15075	Early endosome antigen 1	EEA1		31.1809	31.0081	31.055	30.9012	30.3611	29.1859	31.8412	31.5564	30.7916	30.9022	31.5557	32.0011	1.77276	0.825997		0.895931
Q99459	Cell division cycle 5-like protein	CDC5L		27.4979	28.3129	28.1353	27.1368	27.5561	28.1441	28.5474	29.2836	27.8672	27.8014	29.6101	28.5995	1.76665	0.821018		0.890733
Q9Y5K8;G3V2S6;G3V559;G3V2V6;H0YJH8;H0YJS0;G3V3T8;G3V341;H0YJ55;G3V5S7	V-type proton ATPase subunit D	ATP6V1D		31.8198	30.7748	31.3721	31.723	31.7099	NaN	32.1664	31.5733	31.7619	31.7017	34.2962	32.3018	1.76579	0.820315		0.889999
P38117;M0QY67	Electron transfer flavoprotein subunit beta	ETFB		34.3215	33.096	33.5	33.4847	33.629	31.0386	34.4483	33.8679	34.2199	33.4121	33.9298	34.0789	1.75873	0.814536		0.0800133
Q9BXR6	Complement factor H-related protein 5	CFHR5		28.9788	29.1918	29.2049	29.9368	30.8544	NaN	NaN	NaN	30.7461	30.4169	30.1539	NaN	1.74791	0.805628		0.874665
Q32Q12;P22392;J3KPD9;O60361;F6XY72	Nucleoside diphosphate kinase;Nucleoside diphosphate kinase B;Putative nucleoside diphosphate kinase	NME1-NME2		31.3575	30.4121	32.3885	31.7978	30.2019	30.128	32.9078	31.5596	32.6989	32.0962	30.6809	31.1734	1.74736	0.805177		0.874193
Q12931;I3L0K7;I3L239;I3L253	Heat shock protein 75 kDa, mitochondrial	TRAP1		30.0563	NaN	29.5609	28.869	28.9159	NaN	30.6335	30.0672	30.271	29.8116	30.5173	29.6233	1.74525	0.80343		0.0717399
Q5T985;A0A087WTE1;P19823;Q5T987;CON__Q9TRI1	Inter-alpha-trypsin inhibitor heavy chain H2	ITIH2		28.4751	28.0784	28.9572	30.2756	30.2375	31.8299	30.7032	29.9706	31.1838	31.6871	28.8532	30.2526	1.74043	0.799445		0.868209
Q16890;J3KNE7;E9PPQ1;E9PNK6;E9PNQ9	Tumor protein D53	TPD52L1		NaN	29.3322	29.1638	27.7756	28.3418	29.9432	28.5379	29.189	NaN	29.6288	29.7488	31.4348	1.73694	0.796544		0.865179
P35269;M0QXD6;M0R0Z3;M0R0R9	General transcription factor IIF subunit 1	GTF2F1		27.4998	28.7473	NaN	27.7034	28.5383	27.6109	27.5119	30.126	NaN	27.6127	29.6261	29.1893	1.73295	0.793232		0.861722
H0YF29;Q6P1X6	UPF0598 protein C8orf82	C8orf82		27.852	NaN	28.482	28.0498	NaN	NaN	29.1858	28.3948	29.2973	28.8021	NaN	NaN	1.73157	0.792084		0.063288
P07602;C9JIZ6;Q5BJH1;A0A0J9YXB8	Prosaposin;Saposin-A;Saposin-B-Val;Saposin-B;Saposin-C;Saposin-D	PSAP		33.5582	32.8201	34.0353	33.8961	32.5945	32.8563	34.3633	33.4683	34.6267	34.4138	33.8315	33.8048	1.73066	0.791319		0.859724
P68871;A0A0J9YWK4;A8MUF7;P02100	Hemoglobin subunit beta;LVV-hemorphin-7;Spinorphin	HBB		36.432	36.3771	37.6927	38.1609	38.2055	39.166	36.9825	39.4491	38.9408	39.5742	37.8653	37.9545	1.7275	0.788688		0.856978
Q92667;I3L0W0;I3L2A2;I3L2N7;I3L0K6;I3L364;I3L3K1;I3NI36	A-kinase anchor protein 1, mitochondrial	AKAP1		28.1707	28.1571	28.2069	27.1154	28.7346	28.6381	28.9733	28.8211	27.9575	28.064	30.1829	29.7326	1.72285	0.784801		0.057863
Q7Z7K0;H7C3D8;C9JES7	COX assembly mitochondrial protein homolog	CMC1		30.0865	29.8465	NaN	29.2237	31.0804	NaN	30.3538	30.2786	30.3902	29.9012	32.4371	31.6958	1.72135	0.783543		0.0569261
Q9H0B6;A8MZ87;A8MX29;E9PP09;C9JHT2;E9PM83;E9PQ02;E9PI24	Kinesin light chain 2	KLC2		NaN	28.1754	NaN	27.0109	27.313	28.4094	28.6985	29.8567	26.9816	28.3235	28.1867	28.9792	1.71378	0.777181		0.844963
A0A087X0W7;A0A087WT95;P49753	Acyl-coenzyme A thioesterase 2, mitochondrial	ACOT2		33.194	31.211	32.9902	32.3706	32.171	29.2602	33.1856	30.5003	33.9775	32.6521	32.581	32.9402	1.70913	0.773262		0.0492669
J3QRU4;F8WCA0;L7N2F9;P63027;K7ENK9;K7EKX0	Vesicle-associated membrane protein 2	VAMP2		29.1257	31.3513	26.6534	28.3925	30.241	29.5416	28.6572	31.1823	NaN	27.831	30.9242	31.3473	1.70625	0.770833		0.838335
P46821;D6RA40;D6RA32	Microtubule-associated protein 1B;MAP1B heavy chain;MAP1 light chain LC1	MAP1B		27.2005	28.6826	NaN	28.6584	29.1682	NaN	31.7196	30.6762	27.7376	29.9429	28.2438	26.8653	1.70543	0.770139		0.837611
A0A0A0MTC7;A0A0A0MQS9;Q16363;E5RFQ2;H0Y351;H0YAQ5;H0YAP9	Laminin subunit alpha-4	LAMA4		27.6433	30.0528	28.5137	29.226	29.6244	30.2344	30.2837	31.2145	29.0063	28.7933	30.5758	30.0368	1.70443	0.769287		0.836722
A0A075B6L0;P0CG06	Ig lambda-3 chain C regions	IGLC3		32.4313	32.8095	32.5206	34.7387	35.5877	35.6604	34.1996	34.0888	35.5418	34.4761	35.1147	34.939	1.70363	0.768615		0.83602
Q15056	Eukaryotic translation initiation factor 4H	EIF4H		29.3703	29.5701	29.6839	29.7701	30.0499	29.1259	29.8191	30.6431	30.6875	30.1607	30.0832	30.7818	1.70236	0.767533		0.83489
P22570;A0A0C4DFN8;A0A0A0MSZ4;J3QQX3;A0A0A0MTR6;A0A0C4DGN7;A0A0A0MT64;A0A0A0MTN9;J3QKZ8;J3QQW7;J3KS64	NADPH:adrenodoxin oxidoreductase, mitochondrial	FDXR		28.7071	28.945	29.8319	28.6658	NaN	NaN	30.1772	27.6479	31.6681	30.5455	29.2863	29.4671	1.69493	0.761229		0.0403033
P23786	Carnitine O-palmitoyltransferase 2, mitochondrial	CPT2		31.6298	29.3986	30.9034	30.1623	29.8748	NaN	31.9821	NaN	31.3847	31.7101	30.6241	30.0702	1.69405	0.760474		0.039741
P30453;P30457;P30450;P18462;A0A0G2JPD3;P30456	HLA class I histocompatibility antigen, A-34 alpha chain;HLA class I histocompatibility antigen, A-66 alpha chain;HLA class I histocompatibility antigen, A-26 alpha chain;HLA class I histocompatibility antigen, A-25 alpha chain;HLA class I histocompatibility antigen, A-43 alpha chain	HLA-A		28.9924	29.8746	28.1601	29.6003	28.4493	29.8068	29.7119	29.1126	29.4824	30.1694	29.9542	31.0081	1.69251	0.759164		0.532747
Q9Y266;A0A0A0MSS4;A0A0A0MSU9	Nuclear migration protein nudC	NUDC		28.31	29.4369	26.6054	28.9083	28.3145	28.8935	29.9528	28.3418	28.4084	28.9507	29.4181	29.8894	1.68036	0.748767		0.815297
P00338;F5GXY2;F5GYU2;F5GXH2;F5H5J4;F5H6W8;F5H8H6;F5GXC7;F5GWW2;F5GZQ4;F5GXU1;A0A087WUM2;Q6ZMR3	L-lactate dehydrogenase A chain	LDHA		31.6457	31.47	33.3441	32.6522	31.6969	31.9074	34.2727	31.72	34.562	33.7826	31.9332	30.9227	1.67732	0.746161		0.812576
P62277;J3KMX5;E9PS50	40S ribosomal protein S13	RPS13		30.9443	28.5395	30.9807	30.1411	NaN	28.2556	31.925	30.0056	31.1331	31.2635	NaN	28.2343	1.67022	0.740041		0.806186
Q9H3S7;R4GMM7	Tyrosine-protein phosphatase non-receptor type 23	PTPN23	+	26.8225	27.3198	26.893	26.791	27.0689	27.4065	27.8909	27.3929	NaN	27.7327	NaN	28.1286	1.66557	0.736014		0.801981
Q8IWE2	Protein NOXP20	FAM114A1		27.2177	27.7347	NaN	27.7524	27.5533	NaN	27.8672	29.0367	NaN	NaN	27.1135	29.1768	1.66328	0.734028		0.799908
P24539;Q5QNZ2	ATP synthase F(0) complex subunit B1, mitochondrial	ATP5F1		29.2244	NaN	30.6716	27.7209	NaN	NaN	30.0534	NaN	31.7051	30.9123	28.558	28.4667	1.6626	0.73344		0.0196028
B1ANR0;Q13310;H0Y5F5;H0YEU6;B1ANR1;H0YER0;H0YEQ8;H0Y6X6;H0YCC8;P0CB38	Polyadenylate-binding protein;Polyadenylate-binding protein 4	PABPC4		28.2539	NaN	26.3119	27.4108	NaN	NaN	29.3557	NaN	29.3324	29.4105	25.3481	26.8364	1.65989	0.731087		0.796837
Q96I99;E9PDQ8;H0Y852	Succinyl-CoA ligase [GDP-forming] subunit beta, mitochondrial	SUCLG2		34.1077	33.8757	34.4878	33.8033	33.8555	31.157	33.873	33.4096	35.034	34.7686	34.0209	34.5576	1.65796	0.729413		0.0166029
O60271;H0YBE9;D6RHI8;H0YBS5	C-Jun-amino-terminal kinase-interacting protein 4	SPAG9		29.9176	29.2901	29.2258	28.7988	29.6932	28.6099	30.5716	29.2374	29.5644	29.8048	30.0537	30.6248	1.64746	0.720245		0.785517
Q9UQ80;F8VR77;F8W0A3;H0YIN7;F8VZ69	Proliferation-associated protein 2G4	PA2G4		30.6476	29.7744	30.0832	30.3828	29.277	30.0204	30.8984	30.4833	31.0774	31.1902	30.3617	30.4948	1.64727	0.720077		0.785342
Q9Y277;E5RJN6;E5RHZ6;E5RHE1;E5RFP6;E5RFL1;E5RK27	Voltage-dependent anion-selective channel protein 3	VDAC3		29.1385	NaN	29.4058	28.1454	NaN	NaN	30.2327	29.3943	30.4887	29.6889	29.2038	28.6893	1.64685	0.71971		0.00937437
Q8IXM3	39S ribosomal protein L41, mitochondrial	MRPL41		27.6366	NaN	29.0263	29.3124	NaN	NaN	29.6029	28.8969	30.0847	29.3715	NaN	28.9261	1.64488	0.717984		0.00808895
Q9NQE9	Histidine triad nucleotide-binding protein 3	HINT3		27.6175	NaN	29.0385	27.3174	NaN	NaN	29.6196	27.5418	29.2492	28.9517	28.2726	28.5949	1.64013	0.71381		0.00497926
P23229;C9JXX7;H7BZ97	Integrin alpha-6;Integrin alpha-6 heavy chain;Integrin alpha-6 light chain;Processed integrin alpha-6	ITGA6		30.343	29.5419	30.0865	30.2689	27.8765	NaN	30.4074	30.4644	30.1446	30.2226	30.0837	30.6915	1.63849	0.712369		0.777294
Q12888;A6NNK5;C9JXV0;H7C3N7;H7BZY0;M0R142;H7C151	Tumor suppressor p53-binding protein 1	TP53BP1		26.5284	29.1595	27.3259	27.548	28.0144	28.6791	27.779	30.5712	27.4031	28.1731	28.3235	29.2733	1.63728	0.711305		0.776184
P49458;E9PE20	Signal recognition particle 9 kDa protein	SRP9		30.1673	30.3817	30.5738	30.972	30.7881	30.5136	30.038	31.4396	31.662	31.4796	32.0372	30.9913	1.63414	0.708529		0.773285
P23434;H3BNV1;H3BQ30;H3BUG8	Glycine cleavage system H protein, mitochondrial	GCSH		31.3933	30.1616	30.8771	31.3176	31.4328	NaN	31.1151	33.2802	30.7471	30.8567	32.3513	32.1112	1.63255	0.707125		0
O43290;E9PQI8	U4/U6.U5 tri-snRNP-associated protein 1	SART1	+	27.3629	27.318	NaN	27.0901	NaN	27.7102	27.988	28.1934	NaN	28.0538	28.1093	28.0364	1.63114	0.705883		0.770523
P54725;K7ENJ0;K7ELW1;K7EQ16	UV excision repair protein RAD23 homolog A	RAD23A		28.636	27.2654	28.4625	28.0467	NaN	NaN	28.5802	27.6298	29.5662	28.8376	NaN	29.4246	1.63019	0.705043		0.769646
O00115;K7ENE5	Deoxyribonuclease-2-alpha	DNASE2		28.0288	NaN	28.67	28.4177	NaN	NaN	29.0623	NaN	29.1819	28.5724	29.4755	NaN	1.62547	0.700855		0.765273
Q86U42;B4DEH8;G3V4T2;H0YJH9	Polyadenylate-binding protein 2	PABPN1		29.1473	29.1397	27.7942	29.2707	29.1593	29.3412	28.9417	29.6925	29.1028	29.6069	30.6646	30.0359	1.623	0.698662		0.762984
A0A087WXF0;P51608	Methyl-CpG-binding protein 2	MECP2		31.1677	32.5114	30.9034	31.4102	31.8724	31.7171	31.4882	32.9431	31.6449	32.1035	33.1855	32.3999	1.6213	0.697152		0.761406
H0YGR4;F5GYG5;Q9Y3B8;H0YG54;F5H7P1;Q9BTR4;F5H6P8;H0YG37;F5H784	Oligoribonuclease, mitochondrial	REXO2		28.6515	28.0648	29.6536	28.6913	27.8714	NaN	29.5661	30.4291	29.8105	28.9397	28.4961	28.4418	1.61778	0.694017		-0.00976506
H7BY10;K7ERT8;A8MUS3;P62750;K7EJV9;K7EMA7	60S ribosomal protein L23a	RPL23A		31.2285	30.0719	31.2157	31.4105	31.4445	30.9198	30.9662	31.8507	31.6971	31.1969	32.3069	32.423	1.61512	0.691637		0.755649
Q96BR5	Cytochrome c oxidase assembly factor 7	COA7		28.2348	27.2305	26.2539	NaN	28.1035	NaN	28.3397	28.3857	26.743	25.9141	30.1458	29.3516	1.61442	0.691018		-0.0119992
Q4V328;A0A087WT45;A0A075B793;A0A087WXA6;A0A087WW92;A0A087WZF5	GRIP1-associated protein 1	GRIPAP1		26.5355	28.6672	NaN	28.3679	28.3036	28.4737	28.9269	29.2732	27.1794	27.9409	29.0224	30.2162	1.61359	0.690273		0.754224
P54819;F8W1A4;F8VZG5;F8VY04;G3V213;F8VPP1	Adenylate kinase 2, mitochondrial;Adenylate kinase 2, mitochondrial, N-terminally processed;Adenylate kinase 2, mitochondrial	AK2		34.8639	34.1133	33.798	33.6086	34.4505	32.357	34.5188	34.1246	34.3061	34.3311	35.1042	34.9478	1.61349	0.690182		-0.0126219
Q96CV9;A0A087WY28;A0A087X2G2;X6RKL2;H7C1H4	Optineurin	OPTN		27.4486	27.8493	NaN	25.5142	27.7898	NaN	NaN	27.7151	26.2128	NaN	28.5873	28.8469	1.61338	0.69009		0.754034
P09496;C9J8P9	Clathrin light chain A	CLTA		30.3631	30.6397	30.0785	29.975	31.2164	28.8948	29.2068	32.0063	30.9151	29.2799	31.9767	31.9006	1.60916	0.686312		0.750089
O95817;C9JFK9	BAG family molecular chaperone regulator 3	BAG3		28.1902	28.1255	28.6513	28.2641	27.4381	27.99	29.5723	30.4826	28.5829	27.1169	27.308	29.7139	1.6091	0.686254		0.750028
O95571;M0QXB5;M0QY80;M0QX80	Persulfide dioxygenase ETHE1, mitochondrial	ETHE1		29.5604	NaN	29.0225	28.5173	NaN	28.6505	29.754	29.8644	29.3765	30.4711	28.2329	30.0148	1.60358	0.681297		-0.0192403
Q96EY1;I3L1T6	DnaJ homolog subfamily A member 3, mitochondrial	DNAJA3		29.9473	29.5139	29.4405	29.2739	29.3823	NaN	31.0924	29.7363	29.6406	30.9732	30.102	29.5907	1.59952	0.677643		-0.0219625
P00747;Q5TEH5;A6PVI2;Q02325;CON__P06868;Q15195	Plasminogen;Plasmin heavy chain A;Activation peptide;Angiostatin;Plasmin heavy chain A, short form;Plasmin light chain B	PLG		31.719	30.9464	31.3516	32.4233	32.8057	33.8021	32.7235	32.1833	33.4067	33.7902	32.1875	32.8229	1.59952	0.677641		0.741036
P51659;E7EWE5;E7ER27;G5E9S2;E7ET17;E7EPL9	Peroxisomal multifunctional enzyme type 2;(3R)-hydroxyacyl-CoA dehydrogenase;Enoyl-CoA hydratase 2	HSD17B4		30.692	27.4211	30.0289	29.3769	NaN	27.6039	30.5333	28.9336	29.2899	30.8074	NaN	28.9418	1.59843	0.676653		-0.0227002
Q9BX68	Histidine triad nucleotide-binding protein 2, mitochondrial	HINT2		33.4741	32.4616	33.0588	33.1556	32.4415	30.7247	32.7875	32.7318	33.2562	33.1705	34.0422	33.3722	1.59548	0.673992		-0.0246823
Q7Z406;A0A0C4DFM8;A1L2Z2;M0QY43	Myosin-14	MYH14		30.2605	31.8355	29.1987	29.9931	30.3892	32.2575	30.9441	32.4594	28.9744	30.7573	31.8311	33.0019	1.5936	0.672292		0.735451
Q6QNY0;K7EN58;K7ELZ0	Biogenesis of lysosome-related organelles complex 1 subunit 3	BLOC1S3		27.4174	27.6314	NaN	NaN	27.4232	NaN	27.5166	28.7377	NaN	NaN	28.1768	28.2106	1.59082	0.669771		0.732818
A0A0D9SFK2;Q92614;H0YEV9	Unconventional myosin-XVIIIa	MYO18A		28.0586	28.8893	27.9125	27.7301	28.449	28.0297	28.7545	28.6675	NaN	28.7259	29.106	28.9791	1.58932	0.668411		0.731399
Q5QNY5;P40855;H0YJ60;H0YDY4;E9PS71;B7Z8B3	Peroxisomal biogenesis factor 19	PEX19		27.4619	27.5651	NaN	NaN	28.3497	NaN	28.3087	28.3711	28.1113	28.3817	28.5162	29.0737	1.58909	0.668199		0.731178
Q01813;B1APP8;B1APP6;H0Y757;H0Y3Y3	ATP-dependent 6-phosphofructokinase, platelet type	PFKP		27.2295	27.0706	NaN	27.3847	NaN	NaN	28.3355	28.0755	27.8309	NaN	NaN	27.3192	1.5823	0.662026		0.724732
G5E9D8;C9J2H1;Q86UX2;A0A096LP62;H7C5A6	Inter-alpha-trypsin inhibitor heavy chain H5	ITIH5		30.9573	32.4762	32.0993	31.229	32.7065	32.1131	32.5786	32.6875	32.6305	31.9538	33.1094	NaN	1.582	0.661754		0.724448
Q8NCW5;Q5T3I4;Q5T3I3	NAD(P)H-hydrate epimerase	APOA1BP		29.4091	28.9052	29.7344	29.0687	28.3745	30.1752	30.1964	29.8202	30.1999	29.6614	29.1621	30.5911	1.58081	0.66066		-0.0346132
S4R371;P05413;S4R3A2	Fatty acid-binding protein, heart	FABP3		34.3604	31.8745	33.8302	32.9962	32.301	NaN	32.5533	32.7981	34.1256	34.2134	33.6789	35.0273	1.58047	0.66035		0.722982
P21912;A0A087WWT1	Succinate dehydrogenase [ubiquinone] iron-sulfur subunit, mitochondrial	SDHB		34.0135	33.2671	33.4791	32.9294	33.282	31.6036	33.1684	33.123	33.7644	33.9284	34.0475	34.4877	1.57728	0.657438		-0.0370138
A0A087X079		IGHG1		34.3209	33.1422	34.1504	35.7796	35.4653	36.8905	35.2712	35.0634	36.1234	36.7432	34.6842	35.7789	1.572	0.652602		0.714893
P61956	Small ubiquitin-related modifier 2	SUMO2		25.9188	27.954	25.2851	26.4841	26.6164	25.6039	NaN	27.3177	26.3725	26.9307	27.1078	27.0856	1.57184	0.652456		0.714741
O75934	Pre-mRNA-splicing factor SPF27	BCAS2		28.0298	28.4725	NaN	27.9151	27.9864	NaN	28.3736	NaN	NaN	28.3233	29.103	29.2131	1.57166	0.652289		0.714566
A0A0B4J231;B9A064;A0A075B6K8;P0CG04	Immunoglobulin lambda-like polypeptide 5;Ig lambda-1 chain C regions	IGLL5		29.2502	27.9172	28.68	31.6915	31.5737	31.9127	30.5979	29.8345	31.1932	30.7425	31.5119	31.0565	1.57119	0.651859		0.714117
Q92947;K7EKT3;K7EQ99;K7ESA6;K7ES74;K7EKH1	Glutaryl-CoA dehydrogenase, mitochondrial	GCDH		30.3455	24.9935	28.3067	NaN	27.7757	NaN	29.7571	NaN	28.406	28.4274	NaN	27.4353	1.57038	0.651114		-0.0417251
Q8WWM7;H3BUF6;H3BSK9;H3BSQ5;H3BUE3	Ataxin-2-like protein	ATXN2L		NaN	28.0124	NaN	26.7433	27.4627	NaN	27.1645	29.5673	NaN	24.6912	29.6308	29.2252	1.5688	0.649659		0.711821
Q86UP2;G3V5P0;H0YJZ8;G3V5G2;H0YJV5	Kinectin	KTN1		32.7552	32.7555	32.231	32.5748	32.4779	32.604	33.4132	32.7411	32.1687	33.1894	33.6804	34.1023	1.56859	0.649464		0.711616
O75083;D6RD66	WD repeat-containing protein 1	WDR1		30.7941	30.2396	31.1397	30.7521	29.8409	30.2238	31.1636	30.8401	31.1392	31.6064	31.1498	30.9844	1.56795	0.648878		0.711005
P11216;H0Y4Z6	Glycogen phosphorylase, brain form	PYGB		27.452	NaN	27.8043	27.4146	NaN	NaN	28.8876	27.3975	28.4928	28.1917	28.394	27.868	1.56733	0.648305		0.710407
A0A0A0MRJ6;H7BY58;P22061;F6S8N6;C9J0F2;F8WDT3;F8WAV5;F8WAX2;H7C4X2	Protein-L-isoaspartate O-methyltransferase;Protein-L-isoaspartate(D-aspartate) O-methyltransferase	PCMT1		31.3203	31.5442	30.8196	31.2252	31.4205	31.833	31.6596	32.5334	31.7852	31.979	32.0809	32.0137	1.56715	0.648143		0.710238
E9PRV0;E9PKX7;Q9UID3;E9PKE5;E9PQD5;E9PJ36	Vacuolar protein sorting-associated protein 51 homolog	VPS51		26.5454	27.1667	NaN	NaN	26.4208	NaN	26.9371	27.7818	NaN	NaN	NaN	27.3582	1.56705	0.648048		0.710139
F8W6I7;P09651;F8VZ49;F8VTQ5;Q32P51;F8W646;H0YH80;F8VYN5	Heterogeneous nuclear ribonucleoprotein A1;Heterogeneous nuclear ribonucleoprotein A1, N-terminally processed;Heterogeneous nuclear ribonucleoprotein A1-like 2	HNRNPA1		30.7176	28.2158	30.2607	29.782	29.8003	28.6508	29.1625	31.5268	29.2793	29.6997	31.14	30.4857	1.56316	0.644464		0.706396
Q92575	UBX domain-containing protein 4	UBXN4		28.4514	28.1442	27.62	27.0648	NaN	NaN	29.0515	27.9065	27.7695	29.1908	NaN	28.3991	1.562	0.643399		0.705285
F8W020;F8VY35;F8W0J6;F5H4R6;P55209;F8VXI6;F8VUX1;H0YIV4;H0YHC3;F8VVB5;H0YH88	Nucleosome assembly protein 1-like 1	NAP1L1		29.0066	29.3951	28.8913	29.5949	28.0602	29.9716	29.4637	30.5157	NaN	30.0156	29.2021	29.7848	1.56168	0.643096		0.704968
Q2TAA2;H7C5G1;C9JE02;C9JDY4;C9J5J2;F8WF34	Isoamyl acetate-hydrolyzing esterase 1 homolog	IAH1		30.0922	30.125	30.0097	30.256	NaN	28.5717	31.0836	NaN	31.7881	30.4043	29.8135	29.1761	1.56069	0.642186		0.704018
B0QYK0;Q01844;A0A0D9SFL3;C9JGE3;F8WC90	RNA-binding protein EWS	EWSR1		31.2233	30.8063	29.9573	30.3196	30.2035	30.6617	31.2749	31.5327	30.4561	31.2324	31.1903	31.3283	1.55889	0.640519		0.702277
P08237;F8VP00;H0YHB8;F8W1J8;F8VSF7;F8VW30;F8VSL1;F8VUB8;F8VTQ3;F8VYK8;F8VZI0;F8VX13;F8VNX2;F8VZQ1;F8VVE3	ATP-dependent 6-phosphofructokinase, muscle type	PFKM		29.1121	NaN	30.2894	29.2264	NaN	NaN	30.9078	29.4641	30.3106	30.5945	NaN	29.637	1.55851	0.640167		0.70191
P20645;F5GX30;H0YF90;F5GXE0;F5GXU0;H0YGT2;F5H883	Cation-dependent mannose-6-phosphate receptor	M6PR		26.2636	26.6374	27.0494	26.2127	NaN	NaN	27.5595	27.6927	27.1779	26.8727	26.9454	26.8363	1.55828	0.639951		0.701685
B7ZC38;Q9NR46;B7ZC39;F8WFB9;H7C1Z6;G5E9J1	Endophilin-B2	SH3GLB2		27.8298	30.9976	29.4234	28.7676	30.3703	31.2649	29.7407	31.1709	30.0393	29.1934	31.8061	30.5311	1.55614	0.637976		0.699622
P07358;F5GY80;F5H7G1	Complement component C8 beta chain	C8B		26.3101	25.0287	NaN	27.9695	28.4725	28.5555	25.4564	NaN	29.4694	30.3303	27.9068	26.3629	1.5561	0.637938		0.699582
P35268;K7ERI7;K7EMH1;K7EP65;K7EKS7;K7ELC4;K7EJT5	60S ribosomal protein L22	RPL22		29.7982	NaN	29.0334	29.7603	NaN	NaN	30.0575	30.0072	NaN	30.4373	NaN	NaN	1.55474	0.63667		0.698259
C9J0K6;P30626;B4DHQ6	Sorcin	SRI		29.6106	30.6259	30.5783	30.5292	29.7992	30.4843	30.5769	31.6458	30.8054	30.9447	30.3388	31.1304	1.55371	0.63572		0.697267
P82663;E7EPW2	28S ribosomal protein S25, mitochondrial	MRPS25		28.8176	28.0394	29.156	29.0859	NaN	NaN	29.1384	29.2673	29.704	28.9538	29.5708	29.8195	1.55212	0.63424		-0.0542949
Q5TDH0;H0YII4;H0YI90	Protein DDI1 homolog 2	DDI2		28.1192	27.4436	28.7224	28.903	29.1238	29.1401	29.5859	29.6545	28.9841	28.472	29.0621	29.4785	1.54845	0.630829		0.692161
P00918;E5RID5;E5RK37	Carbonic anhydrase 2	CA2		34.4486	32.7378	33.8977	33.3406	31.8631	32.0166	35.3905	32.2418	33.5986	34.3017	32.7613	33.7849	1.54657	0.629071		0.690324
X6R700;Q9Y3Y2;A0A087X1B7;Q5T7Y7	Chromatin target of PRMT1 protein	CHTOP		27.309	28.0175	28.0382	27.9191	27.7969	27.74	NaN	27.7498	28.6404	28.5434	29.2684	27.944	1.54301	0.625748		0.686856
Q7Z6Z7;H0Y659;A0A087X146	E3 ubiquitin-protein ligase HUWE1	HUWE1		28.7054	27.6664	28.0183	27.4923	27.2954	27.1781	28.9528	28.482	27.2218	28.2431	28.0985	29.1048	1.54169	0.624512		0.685565
A0A087WTZ5;E9PJ81;E9PRQ7;Q04323;E9PS08	UBX domain-containing protein 1	UBXN1		27.7694	NaN	28.6185	28.8986	28.8271	27.5533	28.3724	29.9871	29.239	28.4595	28.8246	28.8568	1.54026	0.623172		0.684166
P15924	Desmoplakin	DSP		29.9148	29.0459	29.24	29.7743	28.6459	29.5607	30.7158	30.3801	28.6634	29.8408	29.6821	30.6313	1.53898	0.62197		0.68291
O95674	Phosphatidate cytidylyltransferase 2	CDS2		26.5069	NaN	26.2443	25.8089	NaN	27.1782	27.0654	NaN	27.5797	26.5156	NaN	NaN	1.53579	0.618981		0.67979
P62318;H3BT13	Small nuclear ribonucleoprotein Sm D3	SNRPD3		30.6377	28.412	30.3641	29.7417	27.8842	29.5252	30.971	30.8989	29.8841	31.3878	28.2051	28.9226	1.53413	0.617423		0.678164
P53004;C9J1E1	Biliverdin reductase A	BLVRA		28.2513	NaN	28.7468	28.396	NaN	NaN	29.9134	27.9697	NaN	29.3497	NaN	NaN	1.52931	0.612884		0.673424
P23246;H0Y9K7;H0Y9U2	Splicing factor, proline- and glutamine-rich	SFPQ		32.5054	31.6948	32.0983	32.1811	31.6882	31.5283	32.1702	33.1206	32.4938	32.5149	33.1691	31.8922	1.52709	0.610789		0.671237
H0YIV9;O43716;F8VRU3;J3KMY1	Glutamyl-tRNA(Gln) amidotransferase subunit C, mitochondrial	GATC		28.2945	28.8597	28.0436	27.8618	29.5535	NaN	28.9429	28.607	28.677	28.1965	30.1694	30.2075	1.52706	0.610756		-0.0717885
P62937;F8WE65;C9J5S7;P0DN26;A0A0H2UH34;A0A0B4J2A2;A0A075B767;A0A075B759;Q9Y536;F5H284;P0DN37;E5RIZ5	Peptidyl-prolyl cis-trans isomerase A;Peptidyl-prolyl cis-trans isomerase A, N-terminally processed;Peptidyl-prolyl cis-trans isomerase	PPIA		35.0304	34.7674	34.5069	34.9846	35.0765	35.2471	35.1029	36.0544	35.0514	35.4582	35.8644	35.7355	1.52519	0.60899		0.669358
Q04917;A2IDB2;F8WEB6;A2IDB1	14-3-3 protein eta	YWHAH		29.3856	31.5555	29.048	29.5821	30.6375	30.3837	29.4289	32.3324	30.0085	29.9134	31.2204	31.3389	1.52452	0.608359		0.6687
P62829;C9JD32;J3KT29;B9ZVP7;J3KTJ3;J3QQT9	60S ribosomal protein L23	RPL23		31.9116	30.2133	31.4848	32.0837	29.9098	30.1553	32.0902	32.5137	32.3744	32.3348	29.9261	30.166	1.52389	0.607758		0.668073
P55327;E5RK35	Tumor protein D52	TPD52		31.1866	31.2454	31.4122	30.9406	31.1226	30.6335	32.4302	31.7472	31.2485	31.1925	31.6975	31.8294	1.51648	0.600724		0.660729
P53999	Activated RNA polymerase II transcriptional coactivator p15	SUB1		31.1121	30.5742	31.2787	30.8888	30.8484	29.594	30.9329	31.762	31.1501	31.5283	30.9723	31.544	1.51456	0.598894		0.658818
A0A0C4DG89;Q7L014;H0Y9U3	Probable ATP-dependent RNA helicase DDX46	DDX46		26.0823	NaN	26.3082	25.2448	26.0625	NaN	26.4613	NaN	26.3565	26.6795	26.5658	NaN	1.5066	0.591301		0.65089
Q96EY8;S4R3P5;F5H4Z7;A0A087X114;S4R3Z1;F5H079	Cob(I)yrinic acid a,c-diamide adenosyltransferase, mitochondrial	MMAB		29.8372	29.3601	NaN	29.179	28.9468	NaN	30.0364	30.2351	29.7416	30.2114	29.5687	29.7291	1.50485	0.589615		-0.0875374
Q9P2R7;A0A0U1RQF8;Q5T9Q5;A0A0U1RQU7;A0A0U1RQL1;Q5T9Q8;A0A0U1RRI1	Succinyl-CoA ligase [ADP-forming] subunit beta, mitochondrial	SUCLA2		30.2857	29.9513	31.0327	29.4981	30.2965	NaN	30.5691	29.8927	31.5121	31.2743	30.8656	30.6975	1.50424	0.58903		-0.0879733
P01023;CON__ENSEMBL:ENSBTAP00000024146;F8W7L3;H0YFH1	Alpha-2-macroglobulin	A2M		29.6827	30.8321	31.0841	33.0689	32.6375	33.6199	32.4709	32.9566	31.858	33.9543	31.4358	31.7804	1.50363	0.588445		0.647909
Q96I24	Far upstream element-binding protein 3	FUBP3		29.82	29.5779	29.0888	29.2122	28.7866	28.2644	30.1039	31.1615	29.4931	29.8428	28.8332	28.8402	1.50261	0.587473		0.646893
A0A0G2JH68;O60610;H9KV28;B4E2I7	Protein diaphanous homolog 1	DIAPH1		28.1712	27.6448	27.4691	27.7779	NaN	NaN	28.9744	28.3615	27.3537	28.5523	27.8106	29.0542	1.50042	0.585363		0.64469
P01042	Kininogen-1;Kininogen-1 heavy chain;T-kinin;Bradykinin;Lysyl-bradykinin;Kininogen-1 light chain;Low molecular weight growth-promoting factor	KNG1		31.0949	31.303	30.8564	31.6227	32.1997	34.0178	32.211	32.4996	32.5374	32.6421	31.8866	32.8276	1.50002	0.584985		0.644295
Q99584	Protein S100-A13	S100A13		30.2225	28.623	30.2608	28.9122	29.7398	29.454	30.2816	28.1532	31.4125	30.3295	29.8603	30.6432	1.49274	0.577964		0.636965
O14617;A0A087WYN6	AP-3 complex subunit delta-1	AP3D1		28.9488	27.9775	27.9922	NaN	NaN	27.4845	29.8183	29.0276	NaN	28.0678	27.9892	28.4831	1.49119	0.57646		0.635394
O60925;E5RGS4;D6RGG5	Prefoldin subunit 1	PFDN1		27.7756	29.2632	27.4271	28.4784	30.1907	29.2732	28.7385	29.6671	28.8205	27.6897	30.3859	30.5558	1.48955	0.574878		0.633744
P26885;F5H0N4	Peptidyl-prolyl cis-trans isomerase FKBP2;Peptidyl-prolyl cis-trans isomerase	FKBP2		31.5424	29.6036	30.1239	30.5341	30.9028	30.4443	30.7276	31.4303	29.9575	30.5381	31.5442	32.3899	1.48736	0.572756		0.631527
Q9UKY7;H0Y8K3;D6RFH2;D6R9V8;D6RAV0;D6RDN0;D6R973	Protein CDV3 homolog	CDV3		30.1208	30.9956	29.6658	30.4574	30.9464	31.3804	32.2961	32.0319	29.5483	29.9399	31.5479	31.632	1.48621	0.571642		0.630365
E7EQL5;E7EQU2;E7ESD3;E7ET01;E7EUM4		DYNC1I2		29.6457	30.0115	28.0672	29.6076	29.6587	29.9231	29.8271	30.2589	NaN	29.35	30.7928	30.0553	1.48576	0.571198		0.629901
P62195;J3QRW1;J3QLH6;J3KRP2;J3QSA9;J3QQM1;J3QSE0;J3QRR3;Q8NB90	26S protease regulatory subunit 8	PSMC5		27.4183	28.8758	27.8075	26.646	27.7391	26.8517	28.8959	28.285	NaN	27.3235	NaN	28.0008	1.48445	0.569927		0.628574
Q9HD34;C9JY28;C9JRX8;F5H189;C9J799;H7C4Q5	LYR motif-containing protein 4	LYRM4		28.3342	NaN	26.9375	26.3634	NaN	NaN	29.0199	28.304	27.9267	27.1693	NaN	26.4844	1.4836	0.569104		-0.102816
G3XAM2;E7ETH0;P05156;A0A087X0I2;D6R9Z8	Complement factor I;Complement factor I heavy chain;Complement factor I light chain	CFI		27.4154	26.0459	NaN	29.652	30.5841	31.1326	28.3734	29.9109	29.2822	30.1232	29.0362	30.484	1.4835	0.569008		0.627614
Q9P0L0;J3QKM9	Vesicle-associated membrane protein-associated protein A	VAPA		31.7556	31.7708	31.0266	31.1643	31.2316	32.2242	31.9785	32.3264	31.566	32.3271	31.9687	32.3886	1.47804	0.563683		0.622054
P02675;D6REL8;CON__P02676	Fibrinogen beta chain;Fibrinopeptide B;Fibrinogen beta chain	FGB		32.8415	33.2941	32.6168	34.3377	34.6211	35.5685	33.7303	34.3371	35.0828	35.7024	33.931	33.8768	1.47781	0.563461		0.621823
H0Y512;Q9HDC9	Adipocyte plasma membrane-associated protein	APMAP		28.0588	28.8942	29.0675	28.8142	NaN	28.408	29.2639	NaN	29.3901	28.9818	NaN	NaN	1.47773	0.563383		0.621741
P01024;M0QXZ3;M0QYC8;M0R0Q9;M0R1Q1	Complement C3;Complement C3 beta chain;C3-beta-c;Complement C3 alpha chain;C3a anaphylatoxin;Acylation stimulating protein;Complement C3b alpha chain;Complement C3c alpha chain fragment 1;Complement C3dg fragment;Complement C3g fragment;Complement C3d fragment;Complement C3f fragment;Complement C3c alpha chain fragment 2	C3		32.0335	31.743	32.7285	33.5068	33.5493	34.4057	32.848	33.4235	34.9679	34.6844	32.6072	32.8139	1.47737	0.563027		0.621369
E9PKP7;P17480;E9PMM2;E9PLT2	Nucleolar transcription factor 1	UBTF		28.0782	28.6896	27.9473	28.9147	28.099	28.3149	28.3748	30.1162	28.4837	28.4979	29.1762	28.7674	1.4764	0.562079		0.62038
Q6JQN1;F8W1I9;F8VXK4;F8W179;F8W0Q4;D6RFF6	Acyl-CoA dehydrogenase family member 10	ACAD10		28.5225	28.0758	29.7183	27.579	28.6216	NaN	28.7355	NaN	31.1706	28.0543	29.2656	28.0963	1.47532	0.561029		-0.108832
Q9UJY5;B0QYR6;A0A0U1RVK0;B0QYS5;B0QYR5	ADP-ribosylation factor-binding protein GGA1	GGA1		27.3789	27.5923	27.2761	NaN	NaN	27.6597	27.9163	28.7061	NaN	27.5155	27.806	28.2412	1.47452	0.560245		0.618465
Q99733;C9J6D1;C9JZI7;E9PNJ7;E9PNW0;E9PJJ2;E9PS34;E9PKT8;A8MXH2;E9PKI2;E9PP22;C9J1B1;H0YCI4	Nucleosome assembly protein 1-like 4	NAP1L4		30.8231	31.0821	30.3676	30.5048	31.1294	30.5519	30.8853	31.3671	30.3752	30.971	32.2948	31.9254	1.47423	0.559961		0.618169
P62072	Mitochondrial import inner membrane translocase subunit Tim10	TIMM10		29.7112	29.8804	29.5554	28.4227	29.7896	NaN	29.4598	30.0923	30.1573	29.1345	30.8687	30.4686	1.47256	0.558331		-0.110842
E9PAV3;F8VZJ2;H0YHX9;Q13765;F8W0W4;F8W1N5;F8VNW4;F8VZ58;Q9BZK3	Nascent polypeptide-associated complex subunit alpha, muscle-specific form;Nascent polypeptide-associated complex subunit alpha	NACA		29.7294	28.5946	29.6853	29.4868	NaN	28.2491	30.3335	29.4718	29.6772	30.6817	28.4532	29.6094	1.46963	0.555455		0.613464
P54577;A0A0C4DGZ5	Tyrosine--tRNA ligase, cytoplasmic;Tyrosine--tRNA ligase, cytoplasmic, N-terminally processed	YARS		29.2615	29.6273	29.2612	29.0559	29.6201	29.163	30.3971	29.5471	29.2045	30.0341	30.2675	29.8551	1.46686	0.552732		0.61062
Q9UPQ0;D6RD46;E7EPK0;E9PDJ9;H0Y8P3;G5EA03;D6RJ93;Q6NVB9;D6R8Y0	LIM and calponin homology domains-containing protein 1	LIMCH1		NaN	29.184	29.6456	28.1304	27.6544	NaN	29.4347	29.3665	28.851	28.2566	30.0955	29.2318	1.46654	0.552421		0.610296
J3KMZ8;Q92785;E9PN04	Zinc finger protein ubi-d4	DPF2		27.2747	28.518	NaN	27.6071	27.993	27.481	NaN	28.7908	NaN	NaN	28.5157	27.6743	1.46631	0.552186		0.610051
P40121;E7ENU9;B8ZZL6;H7C0X8	Macrophage-capping protein	CAPG		32.2909	32.6882	32.9837	32.5007	31.8871	33.1896	33.1407	32.6836	33.9234	33.1163	33.1592	32.8111	1.46307	0.548996		0.60672
Q86WU2	Probable D-lactate dehydrogenase, mitochondrial	LDHD		30.8013	NaN	30.743	30.4995	30.3751	NaN	31.4496	31.0958	31.585	30.9485	30.7141	31.1197	1.46142	0.547374		-0.119004
E7EX73;E9PGM1;E7EUU4;Q04637;A0A0A0MR52;C9JF13;C9J6B6;C9K073;C9J2Z7;H7C044;F8WCF2;C9JHW9;C9JWH7;C9J556;REV__F5H7J8;C9JSU8;C9JWW9;REV__Q8NEG2;REV__C9JQZ6;REV__J3KQX6	Eukaryotic translation initiation factor 4 gamma 1	EIF4G1		29.9542	30.6914	29.7902	30.3165	30.2388	29.3238	30.8873	30.8136	29.9038	30.6349	30.6179	30.7383	1.46087	0.546829		0.604457
A0A0A0MT83;P26440;H0YLC3;H7C4G6;H0YKV0;H0YN10;A0A087WVD3	Isovaleryl-CoA dehydrogenase, mitochondrial	IVD		29.6281	27.7794	30.8766	29.1106	27.5376	NaN	30.2075	28.8129	30.7797	30.0259	28.7326	28.6278	1.45861	0.544595		-0.121074
Q13136;E9PJZ7;H0YEF9;H0YDW2;H0YD72;H0YHK3;G3V200;O75334;E9PID5;E9PPF6;H0YIJ4;H0YHJ4;H0YH95	Liprin-alpha-1	PPFIA1		27.7613	28.3326	NaN	NaN	28.0269	28.7516	27.3159	29.3782	NaN	28.8127	29.5723	28.7328	1.4583	0.54429		0.601807
P60983;G3V4P8;G3V3X4	Glia maturation factor beta	GMFB		29.5561	30.4181	28.6392	28.0354	29.5661	28.0653	29.7901	29.5316	NaN	28.9828	29.1849	30.4568	1.45653	0.542537		0.599977
Q01105;A0A0C4DFV9;A0A087X027;P0DME0	Protein SET	SET		29.3462	29.4414	29.236	28.7239	29.5385	29.3673	29.2982	29.4319	30.1223	29.9238	30.9429	29.1803	1.45498	0.541003		0.598375
Q14444;A0A087X082;E9PLA9;G3V153	Caprin-1	CAPRIN1		29.4529	30.6389	29.091	28.8945	30.2197	30.0656	29.6497	31.2005	29.001	29.9428	30.7145	31.0979	1.4546	0.540625		0.597981
A0A0G2JPD4;P01861	Ig gamma-4 chain C region	IGHG4		NaN	NaN	28.3706	29.1863	30.9088	32.7843	29.3103	31.9284	31.4374	30.7215	29.7202	31.9971	1.45394	0.539964		0.597291
Q9H6T3	RNA polymerase II-associated protein 3	RPAP3		26.0761	26.4083	NaN	NaN	NaN	26.8636	NaN	27.7653	NaN	NaN	26.4856	26.7052	1.44999	0.53604		0.593193
P32119;A6NIW5	Peroxiredoxin-2	PRDX2		32.0557	31.4063	32.5851	32.0609	31.3324	31.6901	32.486	32.6466	33.2574	33.1454	30.9309	31.8515	1.44514	0.531214		-0.131042
Q96A49	Synapse-associated protein 1	SYAP1		27.8894	27.7384	27.817	28.3878	27.2539	28.0871	29.7367	27.8185	26.1482	29.4923	28.2566	28.9055	1.44461	0.530683		0.5876
B7Z7F3;Q9H6Z4;K7EID7;K7ENB9;K7ESQ0;K7ENJ2;K7EPW1;K7EIJ4;K7EN31	Ran-binding protein 3	RANBP3		27.6193	27.1015	27.3645	27.3151	NaN	27.4218	28.1703	28.6624	27.2186	27.5733	27.8464	NaN	1.44369	0.52976		0.586636
Q8WU90;H7C466;F8WB26	Zinc finger CCCH domain-containing protein 15	ZC3H15		28.0142	28.2203	27.5575	NaN	27.4474	27.2142	28.5848	28.1567	NaN	27.4896	NaN	28.6391	1.44078	0.526855		0.583603
H0YMV8;Q71UM5;C9JLI6	40S ribosomal protein S27;40S ribosomal protein S27-like	RPS27L		29.2445	27.0192	29.2322	29.5877	26.9208	27.757	29.3444	28.0743	29.3628	29.8021	28.1952	28.1429	1.44064	0.526711		0.583453
Q12765;B8ZZP4;C9J7U9;C9K052	Secernin-1	SCRN1		29.191	30.969	29.633	29.7696	30.1321	30.4736	31.3693	30.1741	29.646	30.4171	30.7857	30.9334	1.44015	0.526218		0.582938
Q9UNF1;Q5H909;Q5H907	Melanoma-associated antigen D2	MAGED2		27.502	27.8487	NaN	NaN	28.1301	28.5732	27.9649	30.4847	NaN	27.0885	28.2518	28.8827	1.43498	0.521028		0.577519
P62851	40S ribosomal protein S25	RPS25		30.9858	28.7028	31.8859	31.5213	29.9506	29.8569	31.4183	30.9047	30.9833	31.5301	30.8215	30.3455	1.43066	0.516678		0.572978
P10644;K7EPB2;K7EIE5;K7EID3;K7EJ40;K7EK41;K7EMU2;K7EMZ6;K7EQK3;X6RAV4;K7EM13;K7EPR5;K7EKR1;H7BYW5;C9JSK5;P31321	cAMP-dependent protein kinase type I-alpha regulatory subunit;cAMP-dependent protein kinase type I-alpha regulatory subunit, N-terminally processed	PRKAR1A		28.752	28.8321	27.971	28.7488	27.7384	NaN	29.5531	29.2029	28.7809	28.7779	28.1651	29.069	1.43032	0.51634		0.572625
P62249;M0R210;A0A087WZ27;M0R3H0;Q6IPX4;M0R1M5;M0QX76	40S ribosomal protein S16	RPS16		29.1963	NaN	29.62	29.5586	NaN	NaN	29.7992	NaN	30.2921	29.8296	NaN	NaN	1.42932	0.515324		0.571564
H7BYY1;F5H7S3;B7Z596;H0YL42;H0YN06		TPM1		30.3424	31.9131	31.1663	30.4028	31.4951	30.6666	31.0944	32.2471	30.8837	31.3799	32.4541	31.0108	1.42795	0.513949		0.570129
O95425;A0A0J9YWY6	Supervillin	SVIL		26.4105	28.0028	26.8934	27.273	28.4104	26.5144	27.0475	28.8301	26.602	NaN	27.8085	28.523	1.4255	0.511471		0.567541
Q96PE7;F5GZ54;H7BZS7	Methylmalonyl-CoA epimerase, mitochondrial	MCEE		30.4985	28.382	29.7681	30.9063	28.8791	NaN	30.4257	29.9545	31.0168	30.8159	29.4773	29.4928	1.4244	0.51035		-0.146584
Q99614;H0YB37	Tetratricopeptide repeat protein 1	TTC1		28.2672	28.24	28.8362	27.6046	28.225	NaN	29.4863	28.4215	28.1001	27.9304	29.3638	29.1647	1.42394	0.509884		0.565884
P62191;G3V4X1	26S protease regulatory subunit 4	PSMC1		27.1526	NaN	27.1037	27.8819	NaN	NaN	27.4859	NaN	28.3501	27.4264	NaN	28.2931	1.42354	0.509481		0.565464
P51649;C9J8Q5	Succinate-semialdehyde dehydrogenase, mitochondrial	ALDH5A1		30.5068	28.6347	29.7189	29.132	28.3148	NaN	29.8128	28.0855	31.336	30.281	29.1588	29.9368	1.42114	0.507048		-0.149044
O75410;E5RFM9;E7EVI4;E7ET87;H0YAY0;E5RJU4;E5RJG6;H0YBT8;B4E3H6;A0A0C4DGD3;A0A0C4DGD5	Transforming acidic coiled-coil-containing protein 1	TACC1		NaN	29.022	NaN	26.3114	27.5511	27.9313	28.2038	29.0962	27.3587	NaN	27.766	28.6268	1.42048	0.506382		0.562228
E7ES08;E7EQU1;O15347;E9PES6	High mobility group protein B3	HMGB3		28.1364	NaN	27.4654	28.7148	28.5909	NaN	NaN	28.3236	28.3677	28.838	30.1366	27.9928	1.419	0.504877		0.560656
P49750;F8VU51;H0YIQ2;H0YI23;U3KQT9	YLP motif-containing protein 1	YLPM1		NaN	28.1777	28.1718	28.2417	27.7498	NaN	28.1176	29.2227	27.8708	28.1781	29.0412	29.0679	1.41208	0.497819		0.553287
P29218;H0YBL1;E5RIP7;E5RG94;E5RIF4;E5RHE9;E5RG13;E5RI82;E5RGY4	Inositol monophosphatase 1	IMPA1		28.1618	NaN	27.6366	27.3213	NaN	NaN	28.0501	28.3913	27.9276	28.2415	28.1154	28.4927	1.41081	0.496528		0.551939
C9JBJ1;C9JTV6;F8WD69;P22102;C9JZG2;C9JKQ7;H7C366	Trifunctional purine biosynthetic protein adenosine-3;Phosphoribosylamine--glycine ligase;Phosphoribosylformylglycinamidine cyclo-ligase;Phosphoribosylglycinamide formyltransferase	GART		27.7636	NaN	27.6454	27.1726	NaN	27.385	28.1549	NaN	26.923	28.8827	NaN	NaN	1.4095	0.495179		0.550531
Q12805;A0A0U1RQV3;Q580Q6;C9JQX7;C9J4J8;C9JPZ9;C9JUM4	EGF-containing fibulin-like extracellular matrix protein 1	EFEMP1		28.3738	30.5322	27.4135	31.0779	30.4206	30.6029	30.366	31.1817	28.0307	29.6629	30.2122	31.9212	1.40665	0.492268		0.547492
O95671	N-acetylserotonin O-methyltransferase-like protein	ASMTL		26.7769	28.1508	27.1349	26.6663	NaN	NaN	27.2657	NaN	27.7275	27.8458	NaN	27.833	1.40035	0.485786		0.540725
O43765;K7EMD6;K7ERW5	Small glutamine-rich tetratricopeptide repeat-containing protein alpha	SGTA		28.5755	28.9144	28.7918	28.995	29.6186	28.0847	29.3378	30.0493	28.6811	28.5237	29.4979	29.7976	1.39917	0.484576		0.53946
A0A0A0MRK6;Q13505;A0A0C4DFQ1;H0Y6Y5	Metaxin-1	MTX1		27.0676	NaN	26.9174	NaN	27.5609	NaN	27.6714	NaN	28.2596	28.3812	26.3533	NaN	1.39901	0.484402		-0.165914
P55265;H0YCK3	Double-stranded RNA-specific adenosine deaminase	ADAR		29.0547	29.3482	28.2376	29.4762	29.5764	29.4635	29.2765	31.0903	29.045	29.2321	29.9524	29.4633	1.39846	0.483835		0.538687
Q92804;A0A075B7D9;A0A075B7F4;A0A075B7F2	TATA-binding protein-associated factor 2N	TAF15		29.9919	30.2578	28.5301	29.3876	30.359	30.561	29.8065	31.5991	28.9511	29.8352	31.4656	30.3274	1.39759	0.482938		0.53775
Q6PCB0;J3QLP3;J3QRR0	von Willebrand factor A domain-containing protein 1	VWA1		30.2796	28.5828	29.3907	29.3551	NaN	29.7355	31.7306	29.9828	29.5156	30.0262	28.9868	29.4677	1.39754	0.482885		0.537695
Q9H2G2;H0YB71	STE20-like serine/threonine-protein kinase	SLK		27.2989	28.3232	28.2467	27.6195	27.796	26.5565	27.5445	27.8046	28.1837	27.253	28.9361	29.0118	1.39684	0.482166		0.536944
A0A0C4DGV4;R4GMU8;E9PLX3		LAMTOR5		30.652	31.6535	30.1581	30.2901	30.7583	30.8266	31.8708	30.5542	30.1669	30.7356	31.6157	32.2885	1.39683	0.482157		0.536936
Q16270	Insulin-like growth factor-binding protein 7	IGFBP7		30.7526	31.2418	31.4281	31.967	31.7365	32.4393	30.9006	35.114	31.7064	31.136	32.2046	31.3881	1.39543	0.480709		0.535423
P62899;H7C2W9;C9JU56;B7Z4E3;B7Z4C8;B8ZZK4	60S ribosomal protein L31	RPL31		30.2227	30.058	30.0541	30.6027	29.452	28.7291	30.4545	30.4328	30.9843	30.7934	29.5846	29.7485	1.39465	0.479904		0.534583
P02751;H0Y7Z1;H0Y4K8	Fibronectin;Anastellin;Ugl-Y1;Ugl-Y2;Ugl-Y3	FN1		32.9298	33.2672	32.6322	33.1615	33.2752	34.07	33.2132	33.9586	33.7654	33.9874	33.8727	33.4169	1.39449	0.47974		0.534411
Q5SRN5;P04439;Q5SRN7	HLA class I histocompatibility antigen, A-3 alpha chain	HLA-A		28.8213	29.4046	NaN	29.6989	NaN	NaN	30.4358	30.2674	NaN	28.3434	30.0991	NaN	1.39295	0.478146		0.532747
B4E1Z4;P00751;H7C5H1;A0A0G2JH38;C9JRT3;H7C526;E9PDZ0;A0A0G2JK28;CON__Q3KUS7	Complement factor B;Complement factor B Ba fragment;Complement factor B Bb fragment	CFB		30.9757	31.1542	31.512	32.5309	32.6665	33.2997	31.69	32.2386	33.0468	33.6292	32.2709	32.1318	1.39287	0.478063		0.532661
P82912;H0YL99	28S ribosomal protein S11, mitochondrial	MRPS11		27.6186	NaN	28.3989	27.8318	NaN	NaN	28.5743	NaN	28.388	28.6573	28.2991	28.2081	1.39052	0.475622		-0.172454
Q9BTC0	Death-inducer obliterator 1	DIDO1		26.605	27.9197	NaN	NaN	27.1365	NaN	26.8927	29.1386	NaN	27.0251	27.881	27.535	1.38902	0.474064		0.528485
Q13428	Treacle protein	TCOF1		27.0989	27.3953	NaN	NaN	28.5623	29.1678	27.346	29.4663	NaN	28.5363	28.7258	28.5588	1.38565	0.470558		0.524825
Q99797	Mitochondrial intermediate peptidase	MIPEP		27.9393	NaN	28.1778	NaN	27.2821	NaN	29.1198	27.8223	27.747	28.6094	27.5417	28.7711	1.384	0.46884		-0.177506
P80748	Ig lambda chain V-III region LOI			NaN	27.5908	27.3295	29.3034	28.4426	29.0883	28.1429	28.217	30.331	28.5502	29.1633	28.5096	1.38328	0.468089		#N/A
Q96RT1;H0YA04;B4DIP2	Protein LAP2	ERBB2IP		27.2076	27.3847	27.1352	26.5306	NaN	27.1511	27.6434	27.3702	NaN	27.2717	27.464	27.9986	1.38296	0.467757		0.5219
P11182;Q5VVL7	Lipoamide acyltransferase component of branched-chain alpha-keto acid dehydrogenase complex, mitochondrial	DBT		30.4822	29.1379	30.84	29.9998	29.7099	NaN	31.8776	28.9766	30.853	31.4135	29.5292	30.3577	1.38253	0.467307		-0.178648
P41236;E7EMN6;Q6NXS1;E7EUI7;H7C416	Protein phosphatase inhibitor 2;Protein phosphatase inhibitor 2-like protein 3	PPP1R2		26.4695	28.4259	27.5941	NaN	NaN	27.3791	27.4741	29.7173	26.149	27.3809	28.1756	28.706	1.38192	0.466679		0.520775
P62753;A2A3R5;A2A3R7	40S ribosomal protein S6	RPS6		31.7639	29.3102	31.0751	31.2475	28.9755	28.0561	31.2627	31.2804	30.9316	30.8772	28.8362	30.036	1.38125	0.465976		0.520041
A0A087WZW8;A0A087X1V9;P01834;A0A075B6H6;A0A087WWV8	Ig kappa chain C region	IGKV3-11		33.9807	33.1795	34.7304	36.1743	35.1454	36.6441	34.8145	35.5016	35.8362	35.9086	35.1162	35.4677	1.38039	0.465074		0.519099
O75964;E9PN17	ATP synthase subunit g, mitochondrial	ATP5L		30.7204	28.7119	31.1335	30.135	28.9784	NaN	30.4527	30.6596	31.2023	30.7253	29.1274	30.2357	1.37997	0.464634		-0.180639
P05387;H0YDD8	60S acidic ribosomal protein P2	RPLP2		33.2256	31.5767	32.8584	33.2864	31.6213	33.041	33.4877	32.8914	32.9028	33.4478	32.3398	33.3123	1.37751	0.462066		0.515958
O15212;A2AB88	Prefoldin subunit 6	PFDN6		29.2502	28.7744	28.9934	29.9183	29.167	29.8591	29.969	29.84	29.4351	28.91	30.1738	30.3876	1.37444	0.458848		0.512599
Q9BV40;B8ZZT4;C9JXZ5	Vesicle-associated membrane protein 8	VAMP8		NaN	28.0363	28.7339	28.6807	28.3699	NaN	27.9858	28.4201	28.719	28.7983	29.8275	29.7331	1.37438	0.458784		0.512532
E5RJD8;O75347;E5RIW3;E5RHG6;E5RIX8	Tubulin-specific chaperone A	TBCA		31.5986	32.0738	30.9088	30.8321	32.3021	32.3472	31.6709	32.8742	31.0942	31.1201	33.1745	32.8762	1.37356	0.457924		0.511634
P20042	Eukaryotic translation initiation factor 2 subunit 2	EIF2S2		29.1953	27.3374	28.8222	28.5505	NaN	27.1621	29.5382	28.2866	28.2106	28.6165	28.0771	29.2974	1.37321	0.457551		0.511245
Q5R3B4;O95563	Mitochondrial pyruvate carrier 2	MPC2		27.0726	NaN	28.609	27.4174	NaN	NaN	27.9374	NaN	28.3514	28.9607	NaN	27.3774	1.37276	0.457084		-0.186264
P49006	MARCKS-related protein	MARCKSL1		NaN	27.4483	NaN	NaN	27.0006	27.5568	26.5156	28.6857	27.7611	28.2757	28.2781	27.2285	1.3713	0.455547		0.509152
Q9UNH7;A0A0A0MRI2;G3V5X9;H0YJF8;G3V4Z5;G3V5U2;G3V2U1	Sorting nexin-6;Sorting nexin-6, N-terminally processed	SNX6		28.9502	29.9021	28.553	29.2372	28.4363	28.0496	29.392	29.3481	28.9125	28.8598	29.0386	30.3065	1.37064	0.454846		0.508421
P0C0L5;F5GXS0;A0A0G2JL54	Complement C4-B;Complement C4 beta chain;Complement C4-B alpha chain;C4a anaphylatoxin;C4b-B;C4d-B;Complement C4 gamma chain	C4B		30.163	28.9177	30.4215	32.8305	32.62	33.1181	31.0103	31.4563	33.267	32.6494	30.8064	31.6093	1.37045	0.454649		0.508214
S4R347;Q5T0N5;A0A075B6Q2	Formin-binding protein 1-like	FNBP1L		29.6817	29.2501	28.4174	28.4937	29.4859	28.3846	30.7131	28.7345	26.9214	29.3548	29.5935	31.1222	1.37016	0.454345		0.507897
Q5HYB6;D6RFM2		DKFZp686J1372		28.7393	28.5237	27.7173	29.1392	NaN	NaN	28.3461	NaN	NaN	NaN	28.7516	29.8504	1.36872	0.452829		0.506314
P41091;Q2VIR3;F8W810;H7BZU1	Eukaryotic translation initiation factor 2 subunit 3;Putative eukaryotic translation initiation factor 2 subunit 3-like protein	EIF2S3		27.7112	NaN	28.3206	27.3577	NaN	NaN	28.7145	NaN	28.206	27.8254	NaN	NaN	1.36804	0.452111		0.505565
E7EX59;P05166;E7ETT4;E7ETT1;E7EUY3;E9PDR0;C9JQS9;E9PEC3;F8WBI9;E7ENC1;H7C5C9;C9JVY9;C9JAW3;C9JVW9	Propionyl-CoA carboxylase beta chain, mitochondrial	PCCB		32.3216	30.2435	32.3591	31.2516	30.7653	NaN	32.6641	30.9615	33.0929	32.5265	31.0661	30.7304	1.36793	0.451997		-0.190053
O94906	Pre-mRNA-processing factor 6	PRPF6		NaN	NaN	NaN	26.5651	25.9748	26.738	26.4182	28.1502	26.5405	27.1967	NaN	26.0801	1.36714	0.451164		0.504576
Q9NSE4	Isoleucine--tRNA ligase, mitochondrial	IARS2		29.4974	29.192	30.205	29.254	29.1929	NaN	29.7059	28.6531	30.7986	30.2326	29.9276	30.1958	1.36668	0.450677		-0.191037
Q9BSH4	Translational activator of cytochrome c oxidase 1	TACO1		30.0292	28.6506	30.1482	29.4382	28.5024	NaN	31.3096	28.5228	30.6514	30.1177	28.7118	29.4961	1.36401	0.447855		-0.193139
Q9Y3D2;H0YE51	Methionine-R-sulfoxide reductase B2, mitochondrial	MSRB2		29.4608	28.2735	NaN	28.3138	28.2362	NaN	30.2271	29.6236	27.6005	27.6083	29.059	29.991	1.36337	0.447181		-0.193641
Q86V48;E5RFK8;E5RHU7	Leucine zipper protein 1	LUZP1		27.6237	28.6571	27.6026	27.0969	28.1164	28.7378	27.5014	29.2679	26.0376	28.6077	28.3546	30.7282	1.3602	0.443818		0.496907
P47985;P0C7P4	Cytochrome b-c1 complex subunit Rieske, mitochondrial;Cytochrome b-c1 complex subunit 11;Putative cytochrome b-c1 complex subunit Rieske-like protein 1	UQCRFS1		31.2649	30.7423	32.1928	30.585	30.5081	NaN	31.1344	30.5608	32.7234	32.0399	30.945	31.5904	1.3569	0.440319		-0.198752
P02792;A0A087X1B9	Ferritin light chain;Ferritin	FTL		34.7365	33.8517	33.6587	33.1945	34.4609	33.2495	33.8431	34.1243	34.9598	33.942	35.1583	33.7494	1.35425	0.437497		0.490307
Q9UHD8;K7ENL0;K7EJ51;K7EL40;K7EJV0;K7EPY1;K7EK18;K7ER52;K7EIE4;K7ER14;K7EQD7;K7EJL9;K7EJZ2;K7ELJ9;K7EIR4;K7EKN4;K7EN52;K7ENQ5;K7ERG1	Septin-9	SEPT9		30.9615	32.0326	31.0562	31.4217	31.6347	32.0689	31.3858	32.1336	31.7722	31.6501	32.5477	32.3021	1.35282	0.435975		0.488718
Q96AE4;E9PEB5	Far upstream element-binding protein 1	FUBP1		31.579	32.4966	31.3499	31.4007	32.1452	32.4818	31.779	32.8025	31.7443	32.0586	33.178	32.5051	1.35256	0.435691		0.488421
Q96DC8;Q5W0J6;Q5W0J8	Enoyl-CoA hydratase domain-containing protein 3, mitochondrial	ECHDC3		33.6447	30.7161	31.9246	32.0668	30.9329	NaN	33.0416	31.9734	32.8058	33.1762	31.0248	31.7143	1.34941	0.432332		-0.204702
Q8WVM8;G3V3K9;G3V4I1;G3V5F3;J3KNG4;G3V363;H0YJS6;H0YJY1;G3V2M8	Sec1 family domain-containing protein 1	SCFD1		27.2996	26.2774	27.5764	27.5406	NaN	NaN	28.2305	NaN	27.0995	27.4863	NaN	NaN	1.34904	0.431931		0.484495
P14618;H3BTN5;B4DNK4;H3BQ34;H3BR70;H3BTJ2;H3BUW1;H3BT25;H3BU13;H3BN34;H3BQZ3	Pyruvate kinase PKM;Pyruvate kinase	PKM		34.6124	34.9037	35.3689	34.6934	33.7586	35.6412	36.0254	35.0279	35.3746	35.6849	34.1868	35.2561	1.34684	0.429579		0.482039
Q13151	Heterogeneous nuclear ribonucleoprotein A0	HNRNPA0		28.7503	29.2726	29.3062	29.3816	30.1829	29.7437	28.5885	31.2403	28.5754	29.6657	30.6398	30.5011	1.34622	0.428912		0.481343
Q8WWV3;G3V1R2	Reticulon-4-interacting protein 1, mitochondrial	RTN4IP1		27.8308	NaN	28.8225	NaN	27.0699	NaN	29.7382	NaN	28.6163	29.2598	26.1687	27.8928	1.34483	0.427426		-0.208357
E9PNW4;E9PR17;P13987;H0YET2	CD59 glycoprotein	CD59		30.439	30.9609	31.8339	31.1488	30.2324	30.5306	31.4573	31.191	31.5221	30.488	31.8547	31.1874	1.34335	0.425834		0.47813
P63173;J3KT73;J3QL01;J3KSP2	60S ribosomal protein L38	RPL38		29.9929	28.0035	28.882	29.6592	27.969	NaN	29.5929	30.6442	29.1005	29.4123	28.7328	28.4782	1.34302	0.42548		0.47776
Q7Z434	Mitochondrial antiviral-signaling protein	MAVS		28.4169	30.045	27.9858	NaN	28.7575	NaN	29.1899	29.1517	28.6298	28.1788	30.8383	29.3691	1.34255	0.424978		-0.21018
Q96RQ3;E9PHF7;E9PG35;F5GYT8;G5E9X5;F8WDI3	Methylcrotonoyl-CoA carboxylase subunit alpha, mitochondrial	MCCC1		32.77	31.8596	32.3109	31.2087	32.2534	NaN	32.0565	32.1568	32.4634	33.1105	32.7483	32.4888	1.34123	0.423557		-0.211239
A6NEM2		HCFC1		27.6525	28.1013	28.3444	28.4684	27.8276	27.1726	28.2098	27.9139	28.9699	28.2203	28.7219	28.0572	1.33887	0.421021		0.473104
P18124;A8MUD9;C9JZ88;C9JIJ5	60S ribosomal protein L7	RPL7		30.3472	31.002	31.6577	31.2708	28.4024	28.2051	31.3109	29.1676	31.9769	31.3908	29.9746	29.5885	1.33856	0.420683		0.472751
O75369;E7EN95;A0A0A0MT44;H7C5L4;A0A0C4DGA1	Filamin-B	FLNB		35.1611	35.5864	35.2937	35.2435	35.1159	35.3335	35.9658	35.7915	35.0552	35.3525	35.9428	36.1498	1.33848	0.4206		0.472664
Q96C19;H0Y4Y4	EF-hand domain-containing protein D2	EFHD2		NaN	26.0705	26.5113	26.7044	27.2634	NaN	26.8142	NaN	26.7543	NaN	27.8067	26.8516	1.33728	0.419306		0.471314
A0A087WZH7;P29966	Myristoylated alanine-rich C-kinase substrate	MARCKS		24.4895	28.2437	27.5965	28.2737	26.1486	27.2187	28.1398	24.4124	27.8904	28.5284	28.8111	26.6944	1.3357	0.417591		0.469523
Q5T1M5;A0A0A0MT60;X6RKW4	FK506-binding protein 15;Peptidyl-prolyl cis-trans isomerase	FKBP15		29.3535	28.4879	27.4361	27.0373	27.0181	28.3086	28.4441	28.9759	27.6877	28.278	27.8457	28.9144	1.3355	0.417377		0.469299
Q15417	Calponin-3	CNN3		31.0071	31.0509	30.8643	31.365	31.1978	31.0319	31.7645	32.2811	30.5866	30.7029	31.8587	31.8255	1.33517	0.417022		0.468929
P62316;K7ERG4;K7EJB5	Small nuclear ribonucleoprotein Sm D2	SNRPD2		29.2073	29.0821	29.0467	29.0462	28.2349	28.7171	28.8227	28.9216	29.397	29.6305	31.136	27.9228	1.33427	0.416051		0.467916
P02679;C9JEU5;C9JC84	Fibrinogen gamma chain	FGG		32.0296	32.5174	32.438	33.7763	33.9675	33.9946	33.5157	32.8199	34.71	35.1024	32.5292	32.5393	1.33376	0.415494		0.467333
Q8IW45	ATP-dependent (S)-NAD(P)H-hydrate dehydratase	CARKD		28.9145	28.1388	28.875	28.05	28.0212	NaN	29.9725	28.963	28.6763	29.0472	28.5747	27.6581	1.33368	0.415415		-0.217304
P84098;J3QR09;J3KTE4;J3QL15	60S ribosomal protein L19;Ribosomal protein L19	RPL19		30.1354	30.3314	29.5342	29.9378	29.2877	28.9644	29.9116	30.3036	30.251	30.2458	29.7306	30.235	1.33279	0.414454		0.466248
O43570;B3KUB4	Carbonic anhydrase 12	CA12		28.2102	NaN	28.3654	27.2279	NaN	NaN	28.7198	NaN	27.8978	28.3803	NaN	28.3935	1.33176	0.413339		0.465084
O95295	SNARE-associated protein Snapin	SNAPIN		27.9268	27.0758	27.5861	27.6232	NaN	26.7484	28.1394	28.1376	27.2619	27.2125	27.7484	28.3309	1.33146	0.413014		0.464744
O94826	Mitochondrial import receptor subunit TOM70	TOMM70A		31.3632	31.3596	31.087	30.9644	31.2677	29.8434	31.536	31.6595	31.1051	31.3096	31.1854	31.554	1.32935	0.410723		-0.2208
Q08AM6;H3BN23	Protein VAC14 homolog	VAC14		26.5076	NaN	26.7125	26.3586	26.3518	NaN	26.7748	27.2702	26.3072	26.9914	NaN	27.116	1.32804	0.409296		0.460862
Q96G03;E9PD70;E7ENQ8	Phosphoglucomutase-2	PGM2		26.6251	NaN	26.9684	26.6151	NaN	NaN	26.7965	NaN	27.2713	27.3619	NaN	NaN	1.32596	0.407034		0.458501
P68402;J3KNE3	Platelet-activating factor acetylhydrolase IB subunit beta	PAFAH1B2		29.4499	29.8713	29.7786	29.3196	29.3639	29.8837	29.7933	29.6111	30.2899	30.3844	NaN	30.0117	1.32585	0.406922		0.458384
O60888;C9IZG4	Protein CutA	CUTA		30.5095	NaN	30.4329	NaN	29.6801	NaN	NaN	30.9724	NaN	NaN	30.7138	30.1538	1.32485	0.405828		0.457242
Q92896;H3BM42;H3BQU9;H3BQT1;H3BRD8	Golgi apparatus protein 1	GLG1		28.1672	28.8451	27.0337	27.3442	28.3714	28.5827	29.0521	28.7926	26.8788	28.2017	NaN	29.3899	1.32467	0.405629		0.457034
Q9NZB2;A0A0C4DG79;A0A0C4DH52;Q5T035	Constitutive coactivator of PPAR-gamma-like protein 1	FAM120A		29.1492	28.4856	29.2673	28.673	28.0917	28.2497	29.0859	29.1553	28.4441	29.0957	29.1783	29.3786	1.32277	0.403558		0.454871
P20933;H0Y9C7	N(4)-(beta-N-acetylglucosaminyl)-L-asparaginase;Glycosylasparaginase alpha chain;Glycosylasparaginase beta chain	AGA		27.3773	NaN	27.8036	28.6573	27.7734	NaN	27.36	28.9754	28.3962	28.524	27.7904	28.7783	1.32054	0.401132		0.452339
Q9UNZ2;F2Z2K0;R4GNE6	NSFL1 cofactor p47	NSFL1C		31.0441	31.9581	30.4756	30.2491	31.2942	31.6544	31.0671	32.1035	30.4915	31.0475	32.1151	32.2568	1.32044	0.401019		0.452221
K7EQ55;K7EK33;Q96EP5;K7EQ02	DAZ-associated protein 1	DAZAP1		29.7224	28.2945	29.4084	29.3897	NaN	29.4498	29.27	30.3848	30.0084	30.4872	28.7081	29.0602	1.31967	0.400174		0.451338
P36578;H3BM89;H3BU31;H3BTP7	60S ribosomal protein L4	RPL4		32.8639	31.1229	32.5115	32.517	30.6072	31.4791	32.8161	32.2038	32.7592	32.7664	31.5339	31.4193	1.31907	0.399517		0.450652
B4DR80;H0Y630;Q9Y6E0;Q5JV98;Q5JV99;C9JDH9;C9J6L2;C9JCC0;C9J232;H7C279;O00506;C9JJV0	Serine/threonine-protein kinase 24;Serine/threonine-protein kinase 24 36 kDa subunit;Serine/threonine-protein kinase 24 12 kDa subunit	STK24		27.7509	NaN	28.0363	27.9474	NaN	NaN	27.8254	28.2568	NaN	NaN	NaN	28.8493	1.31857	0.398975		0.450087
M0R208;Q16740;M0QYV5	ATP-dependent Clp protease proteolytic subunit;ATP-dependent Clp protease proteolytic subunit, mitochondrial	CLPP		29.2874	28.2397	28.3182	28.5137	28.0522	NaN	29.3461	28.2179	28.9717	29.3296	28.2036	29.2109	1.31741	0.397708		-0.230494
Q6P1N0;K7EJY5;K7EMP1	Coiled-coil and C2 domain-containing protein 1A	CC2D1A		26.9669	27.1089	NaN	26.8316	NaN	27.2702	28.048	27.1057	NaN	27.3476	NaN	27.266	1.31716	0.397435		0.448478
A8K878;P55145;H7C2D6	Mesencephalic astrocyte-derived neurotrophic factor	MANF		30.312	29.9912	29.5017	30.4825	30.2818	29.9443	30.7229	30.0017	29.6997	29.8725	30.9272	31.6705	1.3166	0.396822		0.447839
Q9H0E2;F2Z2Y8;E7EN89;E9PNS3;E9PP67;E9PQ25	Toll-interacting protein	TOLLIP		30.021	28.9082	29.8763	29.7119	29.6086	28.8932	30.5695	30.4476	29.4569	29.9369	29.2742	29.7075	1.31543	0.395533		0.446492
P39687;H0YN26;H7BZ09;O95626;O43423	Acidic leucine-rich nuclear phosphoprotein 32 family member A	ANP32A		31.8312	30.3464	32.265	31.6654	31.607	31.9255	31.4727	32.1393	32.7241	32.0255	32.2244	31.4126	1.31313	0.393008		0.443856
P62857	40S ribosomal protein S28	RPS28		30.2212	31.1613	29.9894	30.3782	31.4621	30.8999	30.0918	32.1363	29.7327	30.803	32.1197	31.5863	1.31303	0.3929		0.443744
P46776;E9PLL6;E9PJD9;E9PLX7	60S ribosomal protein L27a	RPL27A		31.3678	29.4827	31.7512	30.4485	28.256	29.4251	31.9303	30.4759	30.0166	31.3703	28.863	30.4275	1.31227	0.39207		0.442877
A0A087WZK9;B3KS98;O15372;E5RJT0	Eukaryotic translation initiation factor 3 subunit H	EIF3H		28.4379	NaN	28.8015	27.8403	NaN	NaN	28.58	NaN	29.0882	28.5841	NaN	NaN	1.31119	0.390881		0.441636
P50502;A0A087X1H6;Q8NFI4;H7C3I1;Q3KNR6;F6VDH7;Q8IZP2;F8WAQ7	Hsc70-interacting protein;Putative protein FAM10A5	ST13		33.8736	32.6454	33.2243	32.7452	32.8085	33.0029	33.3322	33.9835	33.3107	33.4198	33.0173	33.5798	1.31089	0.390542		0.441282
E7EPN9;Q9Y520;H7C5N8;A0A0A0MS30	Protein PRRC2C	PRRC2C		28.9021	28.7397	27.8572	27.7218	27.999	27.8943	28.983	28.9893	27.4001	28.7785	28.9446	28.3591	1.31045	0.390057		0.440776
O15355	Protein phosphatase 1G	PPM1G		28.3266	29.7437	27.4511	27.7621	29.0272	29.0864	28.4356	29.5456	NaN	NaN	28.7746	29.0624	1.3089	0.388351		0.438994
M0QWZ7;Q9NP81;M0R2C6;B4DJM9;M0R2H5;M0R259;M0R1C0;M0QX29	Serine--tRNA ligase, mitochondrial	SARS2		29.6528	30.8224	30.2735	29.4716	30.4112	NaN	30.0213	30.2966	30.6088	30.8583	30.5264	30.7755	1.3087	0.388138		-0.237624
P39019;M0R2L9;M0QXK4;M0QYF7;M0R140;A0A075B6E2	40S ribosomal protein S19	RPS19		31.9117	31.5981	31.6727	31.5953	31.7751	31.8268	32.2873	32.786	31.5609	32.3705	31.8738	31.8274	1.30831	0.387702		0.438316
Q92688	Acidic leucine-rich nuclear phosphoprotein 32 family member B	ANP32B		30.121	26.9575	29.8762	29.4439	28.5978	NaN	30.0806	28.0201	30.5914	29.958	28.2722	29.3954	1.30768	0.387005		0.437589
Q06587	E3 ubiquitin-protein ligase RING1	RING1		NaN	27.5142	NaN	27.0891	27.6499	NaN	27.7891	28.4357	NaN	27.4878	28.0397	27.2636	1.30626	0.385439		0.435954
P46783;F6U211;S4R435;Q9NQ39	40S ribosomal protein S10	RPS10		29.2338	28.4094	29.0324	29.4201	27.7891	28.26	29.6549	29.0555	29.3822	29.4152	29.046	27.894	1.3048	0.38383		0.434274
Q9BSD7;Q5TDF0	Cancer-related nucleoside-triphosphatase	NTPCR		28.5101	29.1679	27.3845	28.0362	NaN	27.9337	28.2882	29.1336	27.9319	28.9642	27.8506	29.3566	1.30227	0.38103		0.431351
Q15637;F8WEV5;C9J792;H7C561	Splicing factor 1	SF1		29.2368	30.272	29.3202	29.4404	30.0497	29.8207	29.1415	30.8665	30.0997	29.6509	30.4175	30.2449	1.30152	0.380199		0.430483
C9J712;P35080;C9JQ45;C9J2N0	Profilin-2;Profilin	PFN2		28.9524	28.1897	29.1591	28.4913	NaN	NaN	29.5983	NaN	29.0015	29.6065	NaN	28.1066	1.30143	0.380095		0.430375
P22033	Methylmalonyl-CoA mutase, mitochondrial	MUT		31.8681	29.2418	30.9688	30.0605	29.6377	NaN	32.3138	29.7571	31.3979	31.1514	28.6531	31.1342	1.30063	0.379208		-0.244276
B8ZZ87;Q6P582;Q6NZ67;H7BZ50;H7C173;H7C202	Mitotic-spindle organizing protein 2A;Mitotic-spindle organizing protein 2B	MZT2B		26.4505	28.0242	25.8915	26.1936	27.3617	27.3098	26.2278	27.779	NaN	NaN	28.0027	26.9865	1.29875	0.377127		0.427276
Q99613;B5ME19;H3BPE4;H3BPE3;H3BTY8	Eukaryotic translation initiation factor 3 subunit C;Eukaryotic translation initiation factor 3 subunit C-like protein	EIF3C		27.969	26.4428	27.7108	27.1793	NaN	NaN	28.1623	28.4922	27.3591	27.1386	NaN	27.3592	1.29845	0.376793		0.426927
P01009;A0A024R6I7;A0A0G2JRN3;G3V2B9;G3V544;G3V5R8;G3V387;A0A0B4J278	Alpha-1-antitrypsin;Short peptide from AAT	SERPINA1		34.7234	34.2818	34.2049	36.5513	36.0694	36.8797	35.7281	34.8201	36.6094	36.8503	35.703	35.2595	1.29832	0.376643		0.42677
P61457	Pterin-4-alpha-carbinolamine dehydratase	PCBD1		31.6058	29.9901	30.3981	31.0677	31.1634	30.5036	32.0397	31.4352	30.4028	30.5563	31.5844	30.965	1.29755	0.375795		0.425885
Q99426;K7EP07;K7EK42;K7EL99	Tubulin-folding cofactor B	TBCB		27.6258	29.4396	NaN	28.1839	28.5443	27.837	27.6425	28.9351	NaN	NaN	29.7748	28.448	1.29593	0.373986		0.423996
Q14247;H0YCD9;H0YEV2	Src substrate cortactin	CTTN		31.4007	31.8365	30.9648	30.577	31.762	31.2262	31.2557	32.2129	30.7859	30.5001	32.3859	32.8683	1.2956	0.373619		0.423613
Q9NT62;F8WDI0;C9JNW8	Ubiquitin-like-conjugating enzyme ATG3	ATG3		28.522	29.2978	27.555	28.8828	29.2002	29.3321	29.7927	29.1324	29.0421	29.0559	28.6926	29.3119	1.29501	0.372968		0.422934
O14874;H3BTL2;H3BS02;H3BNP3;H3BQP2	[3-methyl-2-oxobutanoate dehydrogenase [lipoamide]] kinase, mitochondrial	BCKDK		28.775	27.5903	27.5552	NaN	NaN	NaN	28.6801	27.7561	28.4265	28.5215	NaN	NaN	1.29468	0.372592		-0.249204
P61960;H0Y614	Ubiquitin-fold modifier 1	UFM1		30.8745	30.0182	30.4062	31.0698	30.0296	29.9138	32.0669	29.9116	31.43	30.7982	30.1575	30.1678	1.29232	0.369958		0.41979
Q6FI81;H3BV90;H3BT65;H3BPG7;H3BUG4;H3BTZ8	Anamorsin	CIAPIN1		27.9344	28.1955	27.8501	27.7649	28.5382	NaN	28.143	28.9095	27.9091	28.3825	28.5755	28.636	1.29173	0.369306		0.41911
C9K0J5;Q70E73;C9J0R8;C9JLG4;C9J164	Ras-associated and pleckstrin homology domains-containing protein 1	RAPH1		26.3946	26.2841	NaN	NaN	26.0719	NaN	26.5597	27.1399	NaN	NaN	NaN	26.1587	1.29169	0.369263		0.419065
Q9NNW7;E7ENA2;D3YTF9;D3YTF8;A0A096LPK7;E7EWK1;A0A096LNN4;A0A096LPD9;A0A0U1RQX0;A0A096LPH4;A0A096LPB7;A0A096LP96;A0A096LNY7	Thioredoxin reductase 2, mitochondrial	TXNRD2		30.0514	29.5171	30.4985	29.843	29.6558	NaN	31.007	29.8081	30.2981	30.6157	30.362	29.6008	1.29128	0.368801		-0.252028
Q9Y2Z0	Suppressor of G2 allele of SKP1 homolog	SUGT1		29.3014	29.9234	28.5255	29.2595	29.5904	29.3788	29.227	30.5617	28.5887	29.3745	30.1189	30.3193	1.29102	0.368516		0.418285
Q969E4;Q5H9L2;Q6IPX3;A0A087WZD5	Transcription elongation factor A protein-like 3;Transcription elongation factor A protein-like 5;Transcription elongation factor A protein-like 6	TCEAL3		26.5498	26.3075	26.6782	26.5072	26.6503	26.5682	27.2782	26.7348	26.2153	27.5998	27.5183	26.1254	1.29092	0.3684		0.418164
P04080	Cystatin-B	CSTB		33.2728	32.3324	32.8139	33.5481	32.218	32.6957	33.7262	31.6924	33.7219	33.8418	33.085	33.02	1.29034	0.367746		0.417481
P56277	Cx9C motif-containing protein 4	CMC4		29.616	29.8057	28.1715	NaN	29.4677	NaN	29.9394	29.8805	28.5928	28.2612	30.4322	30.6849	1.28934	0.366638		-0.25364
P52565;J3KTF8;J3QQX2;J3KRE2;J3KRY1;J3KS60	Rho GDP-dissociation inhibitor 1	ARHGDIA		31.2275	30.9655	31.3515	31.1234	30.3383	30.9396	32.1186	31.2156	31.1325	31.2682	30.6739	31.7364	1.2893	0.366592		0.416277
Q92882	Osteoclast-stimulating factor 1	OSTF1		28.5333	29.0046	28.6344	28.9241	28.6589	29.7162	28.7256	30.2332	29.5005	28.8162	29.3564	29.0315	1.28817	0.365319		0.414947
P43487;C9JJ34;F6WQW2;C9JXG8;C9JGV6;C9JDM3;C9JIC6	Ran-specific GTPase-activating protein	RANBP1		30.2703	30.5277	29.5179	29.5777	30.6103	31.1203	29.4769	32.1997	29.62	29.9555	31.0035	31.5535	1.28713	0.364153		0.41373
P01011;G3V595;G3V3A0;A0A087WY93	Alpha-1-antichymotrypsin;Alpha-1-antichymotrypsin His-Pro-less	SERPINA3		27.9419	NaN	27.1632	30.6809	28.4952	30.2113	29.9153	27.4628	30.738	31.1766	27.681	28.5976	1.28642	0.363361		0.412902
P26373;J3QSB4;J3KS98;H3BUK8;H3BTH3	60S ribosomal protein L13	RPL13		31.7179	30.7517	31.2926	31.3754	29.6629	30.3131	31.961	32.5208	31.569	31.9458	28.5746	30.7215	1.28624	0.363155		0.412687
Q92734;Q05BK6;C9JJP5;C9JUE0;C9JTY3	Protein TFG	TFG		28.0184	NaN	28.5656	28.0485	NaN	NaN	29.1556	29.0601	28.2031	29.0765	27.6259	28.3199	1.28581	0.36268		0.412192
A0A024R4M0;P46781;B5MCT8;C9JM19;F2Z3C0;A8MXK4	40S ribosomal protein S9	RPS9		27.4651	NaN	29.0225	28.4665	NaN	NaN	28.1058	NaN	29.4269	28.5069	NaN	NaN	1.28505	0.361828		0.411303
A0A0X1KG75;A0A0D9SG04;Q53SF7;H7C1G2;C9J8C4;C9J5Y6;C9JK90	Cordon-bleu protein-like 1	COBLL1		30.7703	31.7344	30.6675	29.1298	30.6088	31.4429	31.0715	31.7849	30.2723	30.5962	30.9668	31.823	1.28358	0.360174		0.409575
O15145;C9JZD1;F8VR50	Actin-related protein 2/3 complex subunit 3	ARPC3		28.4615	28.2988	30.3597	29.583	NaN	NaN	29.6981	NaN	29.4362	29.4732	NaN	NaN	1.28351	0.360094		0.409492
B0YIW2;P02656	Apolipoprotein C-III	APOC3		31.3841	30.5296	31.336	31.0333	32.6177	34.1584	30.701	33.0902	32.0463	33.2633	31.7418	32.3706	1.28254	0.359009		0.408359
P10109	Adrenodoxin, mitochondrial	FDX1		29.167	28.7095	28.9538	28.2715	29.8868	NaN	28.4263	29.6777	29.5185	28.6564	29.6623	30.1985	1.28246	0.358918		-0.259391
Q5SSJ5;B0QZK4;X6RGJ2;Q5SWC8;B0QZK8;B0QZK9	Heterochromatin protein 1-binding protein 3	HP1BP3		32.2679	31.6189	32.6632	32.0658	31.8213	31.5937	31.6791	32.1926	32.6636	32.7829	32.4728	32.3918	1.28226	0.358688		0.408023
P11940;E7EQV3;E7ERJ7;A0A087WTT1;Q9H361;H0YAR2;H0YBN4;H0YAP2;H0YAS6;H0YB75;E5RGH3;E5RJB9;H0YB86;E5RH24;H0YAS7;H0YC10;Q4VXU2;E5RHG7;Q5JQF8;E5RGC4;E5RFD8;H0YAW6	Polyadenylate-binding protein 1;Polyadenylate-binding protein;Polyadenylate-binding protein 3	PABPC1		31.036	29.6202	31.1601	31.0853	28.3145	29.7058	31.1108	31.1391	30.9958	30.9326	29.5984	29.2872	1.28075	0.356993		0.406254
Q14152	Eukaryotic translation initiation factor 3 subunit A	EIF3A		27.7191	28.3669	NaN	NaN	28.4336	28.1839	28.0224	28.9341	28.2776	27.8138	28.848	29.2941	1.27969	0.355798		0.405006
P09525;Q6P452;B4E1S2	Annexin A4;Annexin	ANXA4		30.6412	31.3979	31.0492	31.6125	30.3354	30.5383	31.2406	30.6654	31.02	31.7852	31.3463	31.6504	1.27947	0.35555		0.404748
B5MD17;J3KS05;P83916;K7ELA4;C9JWS9	Chromobox protein homolog 1	CBX1		27.5283	29.227	27.9278	27.4924	28.1692	29.5791	28.0416	29.3369	NaN	28.4749	28.4915	29.0338	1.27909	0.355118		0.404296
E9PM92;O00193;E9PRZ9;E9PQA1	Small acidic protein	C11orf58		28.2295	28.8401	NaN	NaN	27.7448	28.0324	28.2578	29.2391	NaN	28.5536	28.5978	28.1857	1.27907	0.355093		0.40427
I3L2L5;I3L4Q0;C9JLW8;I3L317;I3L3A7	Protein FAM195B	FAM195B		27.1659	28.9154	NaN	27.8982	28.9301	NaN	27.4553	29.0024	NaN	NaN	29.2779	28.5886	1.27777	0.35363		0.402742
P84074;P37235;E9PC71;H7BZC1;E5RGA9	Neuron-specific calcium-binding protein hippocalcin;Hippocalcin-like protein 1	HPCA		26.7585	27.425	26.604	27.3409	NaN	NaN	27.0695	27.2272	NaN	27.8519	27.3911	NaN	1.27706	0.352824		0.401901
A0A087WZH9;A0A0B4J1U0;P01607;P01599;P01593		IGKV1D-33		28.2104	27.3508	NaN	30.7123	29.1773	29.2412	29.136	28.1008	29.6749	30.6593	NaN	28.867	1.27388	0.349227		0.398146
P49756;E9PQU5;H0YE46	RNA-binding protein 25	RBM25		26.9585	27.7217	28.3475	27.9945	NaN	27.8218	27.97	27.7079	28.2638	28.6826	NaN	27.965	1.27374	0.349076		0.397988
Q00688;G3V5F2	Peptidyl-prolyl cis-trans isomerase FKBP3	FKBP3		30.4058	31.4791	30.3101	30.2703	31.3457	32.1444	31.1571	31.4945	30.1771	30.7717	32.2414	32.2001	1.27258	0.347757		0.396611
P04196	Histidine-rich glycoprotein	HRG		31.4841	32.2544	32.3582	32.4765	33.7619	33.0485	32.9624	31.1029	33.989	33.5017	33.1522	32.7485	1.27059	0.345499		0.394253
P62081;B5MCP9	40S ribosomal protein S7	RPS7		31.2097	NaN	30.2937	30.883	29.5416	27.9248	30.2875	31.7289	30.4991	30.5438	NaN	28.5171	1.26986	0.344674		0.393392
O00338;B8ZZF7;B4DLP0;H7BZ17;C9JSR0;H7C420	Sulfotransferase 1C2;Sulfotransferase	SULT1C2		31.0482	28.8787	28.9111	29.6757	30.588	NaN	30.7335	29.2877	29.4911	29.0792	30.9611	31.4347	1.26945	0.344201		0.392898
Q9BX97;M0R310	Plasmalemma vesicle-associated protein	PLVAP		30.0802	30.7525	29.4741	29.9719	30.4176	31.6271	30.9642	30.2861	NaN	NaN	30.9461	30.7286	1.2693	0.344034		0.392724
Q15424;K7ES42;K7EII0	Scaffold attachment factor B1	SAFB		27.9847	29.4675	28.5174	28.0607	29.0822	29.9855	28.3111	30.0738	28.6077	29.0938	29.224	29.8483	1.26878	0.343443		0.392106
I3L1Y9;Q96CP2;I3L4I0;I3L0R3;I3L231;Q4VC44	FLYWCH family member 2	FLYWCH2		NaN	28.6477	NaN	27.6484	27.6016	27.9797	28.1341	29.397	28.048	28.4562	28.138	27.6985	1.26805	0.342617		0.391245
Q8TF74;A8MWR2;J3KSA3;J3QQS0;J3QKM5	WAS/WASL-interacting protein family member 2	WIPF2		NaN	27.1454	26.6925	26.9777	27.7227	27.5136	NaN	27.8244	NaN	27.0822	28.1303	27.173	1.26762	0.342121		0.390727
Q15370;B8ZZU8;A0A0B4J296;I3L0M9	Transcription elongation factor B polypeptide 2	TCEB2		26.8635	NaN	28.0657	27.6542	NaN	NaN	27.7221	NaN	28.1059	27.7807	NaN	NaN	1.2673	0.341757		0.390347
P00738;J3QLC9;J3QR68;A0A0C4DGL8;A0A087WU08;H3BS21;J3KRH2;J3KSV1;J3QQI8;H3BMJ7	Haptoglobin;Haptoglobin alpha chain;Haptoglobin beta chain	HP		33.5852	34.0153	33.5972	34.6531	32.9615	35.8206	35.0142	33.8245	35.7407	35.5358	31.7745	34.7887	1.26654	0.340888		0.389439
Q32MZ4;C9JTC6	Leucine-rich repeat flightless-interacting protein 1	LRRFIP1		29.2113	31.1192	29.2059	28.5519	30.1247	31.0639	30.0687	31.856	28.5317	28.6901	30.4234	31.7366	1.26422	0.338251		0.386686
Q9Y5S9;A0A0J9YW13	RNA-binding protein 8A	RBM8A		28.0252	29.8925	27.3709	26.7956	29.0003	29.1375	27.804	30.898	27.1246	29.1177	27.643	29.647	1.26171	0.335377		0.383685
P35658;A0A0A0MSW3;H0YF36;H0Y837;E9PKD2;B7ZAV2	Nuclear pore complex protein Nup214	NUP214		27.0102	27.9426	27.2807	27.1177	NaN	28.1973	28.0675	28.4883	25.8353	27.6295	28.6957	28.3496	1.26103	0.334608		0.382882
P62258;B4DJF2;I3L3T1;K7EM20;K7EIT4;I3L0W5	14-3-3 protein epsilon	YWHAE		32.3719	32.8766	33.0076	32.091	31.7773	32.1495	32.3213	32.1906	33.5726	32.8887	32.7413	32.5389	1.25692	0.329898		0.377965
P31150;G5E9U5	Rab GDP dissociation inhibitor alpha	GDI1		29.4134	30.0723	29.7624	29.9177	31.2802	30.7304	30.6335	29.9373	30.0786	30.7709	30.6722	31.0624	1.25681	0.329769		0.37783
P38159;H3BT71;H0Y6E7;H3BUY5;H3BR27;H3BNC1;O75526;Q8N7X1	RNA-binding motif protein, X chromosome;RNA-binding motif protein, X chromosome, N-terminally processed	RBMX		31.3973	31.2724	30.9109	31.7236	31.263	31.7973	30.7441	33.1434	30.0362	31.2756	32.9013	32.2419	1.25669	0.329632		0.377687
P53384;I3L531	Cytosolic Fe-S cluster assembly factor NUBP1	NUBP1		27.6843	28.4193	27.2643	27.3408	28.645	27.1976	27.4808	28.403	27.7709	28.5886	27.8395	28.4334	1.25482	0.327482		0.375442
Q9UBI6	Guanine nucleotide-binding protein G(I)/G(S)/G(O) subunit gamma-12	GNG12		31.0871	29.7334	30.5012	29.9675	30.3279	30.2126	30.6617	30.9798	30.5936	30.8706	30.288	30.3943	1.25388	0.326397		0.374309
P48728;H0Y695;C9JXJ4	Aminomethyltransferase, mitochondrial;Aminomethyltransferase	AMT		29.0556	26.4328	29.6408	27.6271	27.8686	NaN	27.1295	28.8625	29.4187	28.3872	NaN	NaN	1.25222	0.324489		-0.285037
P43155;B7ZBP5;A6PVN3;H0Y4Z7	Carnitine O-acetyltransferase	CRAT		30.9947	28.0761	29.7042	29.6745	NaN	NaN	31.404	29.0953	30.7277	30.5631	28.7586	29.0705	1.25193	0.324159		-0.285283
Q15020;F8VV04;F8W667;H0YHU8	Squamous cell carcinoma antigen recognized by T-cells 3	SART3		27.0527	28.8535	27.6655	27.5646	28.7896	27.2842	27.1405	30.2037	26.7653	27.9615	28.2742	28.8067	1.2515	0.323662		0.371454
P06748;E5RI98;E5RGW4	Nucleophosmin	NPM1		33.7775	33.4792	33.4659	34.2801	34.4327	34.3112	33.9638	34.5172	34.5831	33.8377	35.2002	33.58	1.25057	0.322582		0.370326
Q15018	BRISC complex subunit Abro1	FAM175B		26.7826	27.7495	NaN	27.1547	27.123	NaN	27.3645	27.5295	NaN	27.4162	27.3166	27.9976	1.25044	0.322434		0.370172
O60664;K7ERZ3;K7EL96;K7ER39	Perilipin-3	PLIN3		31.5855	32.2389	31.5886	31.6522	31.5689	31.6499	32.0988	32.5953	31.6437	31.4247	31.6812	32.7718	1.25	0.321923		0.369638
Q14011;K7ENX8;K7ELV6;K7EJV5;K7ELT6;K7EJV1;K7EMY9;K7EPM4;K7ER40;K7EQR7;D6W5Y5;K7EQX4;K7ENN6;K7EIF7;K7EQL0	Cold-inducible RNA-binding protein	CIRBP		29.8422	29.0364	29.6596	29.3432	28.686	28.9097	28.5152	29.1095	29.5413	29.6199	30.9401	29.6811	1.24978	0.321678		0.369383
Q9BUP0;A0A087X1Z2;Q8WYH2;C9JTV4;H7C0I0	EF-hand domain-containing protein D1	EFHD1		29.3045	29.6347	28.6435	28.6181	29.3628	28.3878	29.9499	28.9636	28.9599	28.9091	29.5872	29.5103	1.24958	0.321438		-0.287311
P27169;F8WF42	Serum paraoxonase/arylesterase 1	PON1		NaN	NaN	27.3478	28.2579	27.7446	28.9304	27.449	28.0466	29.0613	28.61	NaN	28.7871	1.24887	0.320618		0.368275
A8MQ02;H0Y8L4;H0Y7R8;H0Y8U8;F8W9I4;E9PFY5;H0Y9I0		MLLT4		28.2468	29.6827	29.3213	28.7568	27.494	27.6505	28.8533	30.2372	28.2675	27.9037	28.609	29.1909	1.24678	0.318212		0.365764
A0A087X0R6;Q9UMY4	Sorting nexin-12	SNX12		28.6816	27.7586	28.4785	28.2431	NaN	NaN	28.1116	29.8482	NaN	NaN	27.9343	28.5329	1.24513	0.316299		0.363766
O43583;F8VVL1	Density-regulated protein	DENR		29.4739	30.9017	28.2577	29.1409	29.6136	28.926	29.4612	30.1087	29.0975	29.1252	30.7957	29.6214	1.24486	0.315982		0.363436
D3YTB1;F8W727;P62910	60S ribosomal protein L32	RPL32		27.9654	NaN	29.4829	29.0789	NaN	NaN	28.6001	NaN	29.2939	29.5747	NaN	NaN	1.24301	0.31384		0.361198
Q8N335;C9JM46;C9K0P5;C9JFA7	Glycerol-3-phosphate dehydrogenase 1-like protein;Glycerol-3-phosphate dehydrogenase [NAD(+)]	GPD1L		27.9285	NaN	29.4465	28.7715	NaN	NaN	30.3497	27.3399	29.9326	29.7777	28.3313	28.4392	1.24221	0.312907		0.360225
P02749;J3QRN2;J3QLI0;J3KS17;CON__P17690	Beta-2-glycoprotein 1	APOH		33.8212	32.8288	33.2679	34.6108	34.4482	35.2909	34.0788	34.5121	34.5234	34.8266	33.7664	34.4315	1.24129	0.311844		0.359115
P01623;P04206	Ig kappa chain V-III region WOL;Ig kappa chain V-III region GOL			29.9963	28.8996	29.3363	32.1747	32.1436	33.2063	30.4012	31.6821	31.6516	31.2966	31.1817	31.4113	1.24082	0.311294		#N/A
Q13526;K7EN45;K7EMU7;O15428	Peptidyl-prolyl cis-trans isomerase NIMA-interacting 1	PIN1		30.7188	30.6402	29.5589	30.1506	31.012	30.3778	30.7395	31.4528	29.1637	30.1522	31.5828	31.2308	1.24018	0.310548		0.357762
Q14103;H0Y8G5;H0YA96;D6RAF8;D6RF44;D6RBQ9;D6RD83	Heterogeneous nuclear ribonucleoprotein D0	HNRNPD		32.7645	33.049	32.1907	33.1078	32.9843	32.911	32.2731	33.781	33.0341	33.0989	33.551	33.1213	1.23857	0.308676		0.355808
Q6IAA8;F5GX19;F5H3Y3;H0YFI1;F5H479	Ragulator complex protein LAMTOR1	LAMTOR1		29.9727	29.5168	28.8158	29.2705	29.536	28.9482	30.1762	29.0259	28.976	29.4676	29.823	30.4416	1.23831	0.308372		0.35549
Q9H3P7	Golgi resident protein GCP60	ACBD3		27.1515	NaN	27.2394	26.5808	NaN	NaN	27.6183	NaN	27.247	27.6043	NaN	26.7256	1.23821	0.30826		0.355373
A0A0D9SGF6;A0A0D9SFF6;A0A0D9SFH4		SPTAN1		30.0721	30.2797	29.196	29.159	28.6131	28.7648	30.6574	28.1595	29.1748	30.9964	28.7707	30.1747	1.23811	0.308144		0.355252
P04040	Catalase	CAT		34.6703	33.5646	33.7695	33.719	33.9688	33.8277	34.7446	34.4032	33.5886	34.2297	34.1997	34.1997	1.23765	0.307599		-0.29762
A0A0A6YYC7;Q96JP5;H3BTR0	E3 ubiquitin-protein ligase ZFP91	ZFP91-CNTF		25.751	28.0664	25.812	25.8257	27.4154	27.7703	26.1198	28.917	25.6225	26.2972	27.5782	27.9515	1.23762	0.307569		0.354652
Q9UI30;F5GX77;F5GYQ2	Multifunctional methyltransferase subunit TRM112-like protein	TRMT112		27.4703	27.8253	NaN	NaN	27.4302	NaN	27.3653	28.887	NaN	27.925	27.3271	27.8859	1.23353	0.302797		0.349669
Q86YP4;C9JMI3;C9JGN4;C9JHD7;C9JJK9;C9JVY3;V9GY85;H7C3H1;V9GYX5	Transcriptional repressor p66-alpha	GATAD2A		NaN	26.4523	NaN	26.2837	26.4317	NaN	NaN	26.6798	NaN	NaN	27.2631	26.1209	1.23003	0.298697		0.345388
O75146;H0YH66	Huntingtin-interacting protein 1-related protein	HIP1R		28.3647	29.2287	28.6216	28.245	28.7269	NaN	29.2871	28.8627	27.5203	27.9432	29.0407	30.9515	1.22847	0.296867		0.343478
P47813;X6RAC9	Eukaryotic translation initiation factor 1A, X-chromosomal	EIF1AX		27.3731	27.7898	27.6108	27.2039	27.3775	28.067	28.1999	27.6085	27.4406	28.0386	28.4637	27.446	1.22763	0.29587		0.342437
Q08380;K7ESM3;K7EKQ5;K7EP36;K7ERZ6;K7EJD3;K7EJY8;K7ES75;K7EN99;K7EQT9	Galectin-3-binding protein	LGALS3BP		28.7445	31.5201	28.3094	33.8618	30.5894	30.3365	29.8594	30.8476	30.2902	30.8005	31.5483	31.7905	1.22757	0.295802		0.342366
C9J9K3;A0A0C4DG17;P08865;F8WD59	40S ribosomal protein SA	RPSA		30.3448	29.0212	30.6183	30.9621	28.6604	29.817	30.6772	30.0111	30.7691	30.7349	29.3492	29.6544	1.22716	0.295326		0.341869
Q9NRV9;F5GWX2;H0YG71	Heme-binding protein 1	HEBP1		30.8708	30.2186	31.1402	30.5508	29.1412	30.0104	31.5156	31.5468	30.1169	30.8141	29.0125	30.6974	1.22708	0.295234		-0.30683
P10412	Histone H1.4	HIST1H1E		33.0011	33.3307	33.7637	33.9169	32.6266	31.6111	32.6958	33.0223	34.6071	34.1867	33.4919	32.0109	1.22613	0.294107		0.340596
P04075;J3KPS3;H3BQN4;H3BPS8;H3BUH7;H3BR04;H3BMQ8;H3BU78;H3BR68	Fructose-bisphosphate aldolase A;Fructose-bisphosphate aldolase	ALDOA		33.9159	33.9677	34.1179	34.0592	33.6281	33.607	35.0852	34.1731	34.3393	34.5936	33.0059	33.8618	1.22591	0.293849		0.340326
I3L2B0;I3L318		CLUH		26.7829	26.8529	27.6104	26.8204	NaN	NaN	27.584	NaN	26.904	26.902	NaN	27.8515	1.22577	0.293689		0.34016
P09012;M0QZG7;M0R268;M0R221;M0R2B8;M0R0G9;M0QXK2	U1 small nuclear ribonucleoprotein A	SNRPA		29.3319	29.1919	28.2842	28.9372	28.6584	29.5989	28.7804	29.9237	29.3488	28.8746	29.3374	29.4992	1.22568	0.293582		0.340048
O75152;E9PQ61;E9PBY7	Zinc finger CCCH domain-containing protein 11A	ZC3H11A		NaN	25.5927	26.2251	26.3337	25.9184	NaN	26.0443	26.9402	25.8797	26.3129	26.1132	26.5753	1.22557	0.293457		0.339918
B1AJQ6;Q86Y82	Syntaxin-12	STX12		29.5275	30.3074	29.5538	29.5742	30.0243	30.1338	30.3399	29.649	30.2301	29.8275	30.179	30.6356	1.22264	0.290002		0.33631
P49748;G3V1M7;K7EQP4;J3KS89;K7EJW8;J3QRJ8;J3QKU9;J3KSR4;K7EMF8	Very long-chain specific acyl-CoA dehydrogenase, mitochondrial	ACADVL		31.1274	28.781	31.2106	30.7227	28.4238	NaN	32.1627	27.7553	32.4571	31.6641	28.6154	29.3885	1.22046	0.287427		-0.312646
A0MZ66	Shootin-1	KIAA1598		28.818	30.0892	28.6855	29.3531	29.7594	29.7244	29.3967	30.1622	28.6801	28.8729	30.5949	30.4463	1.2203	0.287238		0.333424
O76031;H0YM48;H0YK07	ATP-dependent Clp protease ATP-binding subunit clpX-like, mitochondrial	CLPX		28.2687	28.6459	27.8275	NaN	28.7354	NaN	28.5002	NaN	29.0911	28.9456	27.7365	29.0042	1.21938	0.286146		-0.313601
O14737;K7EQA1;K7ESJ4;Q3HM38;X6R2P6	Programmed cell death protein 5	PDCD5		30.4256	29.9356	29.6888	30.1024	30.5516	29.4926	30.6258	30.4096	29.4211	29.8695	30.881	30.704	1.21902	0.28572		0.33184
J3KNF4;O14618;E9PP76;E9PK03	Copper chaperone for superoxide dismutase;Superoxide dismutase [Cu-Zn]	CCS		28.6118	28.4526	NaN	NaN	29.7088	28.139	NaN	28.8461	NaN	NaN	29.4226	28.7622	1.21608	0.282237		0.328203
P06744;K7EQ48;A0A0A0MTS2;A0A0J9YXP8;A0A0J9YX90;A0A0J9YYH3;K7EPY4;K7EP41;K7ENA0;K7ELR7;K7ERC6;K7ESF4;K7ERK8;K7EIL4	Glucose-6-phosphate isomerase	GPI		32.124	31.0565	32.4609	32.0395	29.8302	29.5327	33.0104	29.6261	32.1885	32.253	30.1906	31.4675	1.21594	0.282074		-0.316634
B5MDF5;P62826;J3KQE5;F5H018;H0YFC6;B4DV51;A0A087X0W0	GTP-binding nuclear protein Ran	RAN		30.0116	29.0471	30.1276	29.9709	28.6276	29.3347	30.0581	30.1469	30.9163	30.4044	28.4963	28.7876	1.21559	0.281658		0.327599
G8JLA2;B7Z6Z4;F8VPF3;F8VZU9;F8W180;F8VXL3;H0YI43		MYL6		NaN	NaN	29.0257	NaN	29.296	29.6231	28.2876	29.2797	30.7264	NaN	29.4711	30.2167	1.21536	0.281378		0.327306
P31948;F5H783;F5GXD8;H0YGI8	Stress-induced-phosphoprotein 1	STIP1		32.7827	33.0338	33.5459	33.6318	32.8576	33.0968	33.541	33.3195	33.4661	33.7988	33.3754	33.129	1.21435	0.280186		0.326062
P30519;A0A087WT44;I3L159;I3L1F5;I3L1Y2;I3L276;I3L4P8;I3L463	Heme oxygenase 2	HMOX2		29.4104	28.4636	28.3233	28.3726	29.1569	28.7958	28.7949	28.8712	NaN	28.3726	29.393	29.7207	1.2114	0.276675		0.322396
P00387;B1AHF3	NADH-cytochrome b5 reductase 3;NADH-cytochrome b5 reductase 3 membrane-bound form;NADH-cytochrome b5 reductase 3 soluble form	CYB5R3		29.5575	NaN	30.1599	30.1336	NaN	NaN	31.479	29.6341	31.0594	31.2012	NaN	27.7581	1.21088	0.276056		-0.321117
A0A096LPE2;P35542;E9PR14;P0DJI9	Serum amyloid A-4 protein	SAA2-SAA4		NaN	NaN	26.4365	26.7013	28.6619	28.3972	27.2682	26.9344	29.575	28.1688	27.8541	27.1416	1.20955	0.274472		0.320096
A0A0G2JIW1;P0DMV9;P0DMV8;V9GZ37	Heat shock 70 kDa protein 1B;Heat shock 70 kDa protein 1A	HSPA1B		34.2592	33.266	34.6263	34.4234	32.9467	33.7826	34.8727	34.4438	34.6344	34.7608	33.0808	33.1525	1.20872	0.273483		0.319063
Q9BR76;A0A087WW53;F5H390;F5H0D2	Coronin-1B	CORO1B		29.9461	29.5497	29.3647	30.3567	30.8709	29.5429	29.793	31.2988	29.4664	29.4279	30.6339	30.6385	1.20687	0.271276		0.316759
P54727;Q5W0S5;Q5W0S4;H0Y579	UV excision repair protein RAD23 homolog B	RAD23B		29.5648	29.367	30.0747	31.1187	29.5388	30.2096	29.987	30.5554	30.9265	29.9704	29.1309	30.9237	1.20585	0.270046		0.315474
P39023;G5E9G0;B5MCW2;H7C422;H7C3M2;F8WCR1;Q92901	60S ribosomal protein L3	RPL3		28.9275	NaN	28.5622	28.1208	NaN	NaN	28.7035	NaN	28.5329	29.1825	NaN	NaN	1.20533	0.269434		0.314836
O15020;A4QPE4;E9PJZ2	Spectrin beta chain, non-erythrocytic 2	SPTBN2		30.2476	31.6557	30.6246	30.2739	29.9614	31.9105	31.4972	30.9885	31.0413	30.6637	30.9946	31.0989	1.2045	0.268429		0.313787
E7ETB3;Q9ULA0;E7EMB6;C9JBE1;B9ZVU2;F8WAN0;E7EPX3;E5RJ35;C9JRG3;C9J1E2	Aspartyl aminopeptidase	DNPEP		29.2113	27.4286	29.1694	29.0525	NaN	27.5931	29.3813	NaN	28.5745	28.855	NaN	28.2243	1.20399	0.267818		0.313149
P49023;F5GZ78;H0YIE4;F5H836	Paxillin	PXN		29.873	29.9024	29.512	28.38	29.3117	29.3503	29.6316	30.6017	27.2853	29.18	30.6306	30.6058	1.20382	0.267624		0.312946
A0A0A0MSV6;D6R934;P02746;D6RGJ1	Complement C1q subcomponent subunit B	C1QB		27.2889	NaN	28.3674	27.6824	NaN	27.6836	27.0707	NaN	27.2656	29.7325	NaN	NaN	1.20357	0.267323		0.312631
Q9NPJ3	Acyl-coenzyme A thioesterase 13;Acyl-coenzyme A thioesterase 13, N-terminally processed	ACOT13		31.4179	29.4602	30.0957	29.5342	29.5452	NaN	29.8936	31.9204	30.0417	30.3469	29.6107	29.8521	1.20324	0.266929		-0.327916
O95757;E9PDE8;D6RJ96	Heat shock 70 kDa protein 4L	HSPA4L		28.3775	27.8535	27.7462	27.612	27.6105	NaN	27.7176	28.6007	27.1304	28.632	27.7574	28.785	1.20073	0.26391		0.309068
Q9NYF8;E9PQN2;E9PKI6;E9PK91;E9PK09;H0YF00;H0YF14	Bcl-2-associated transcription factor 1	BCLAF1		NaN	27.7613	27.393	27.8991	27.9001	28.3498	28.29	28.4362	28.4673	28.1559	27.5253	27.8639	1.19947	0.262403		0.307495
P04626;B4DTR1;F5H1T4;J3QLU9;J3QRX1	Receptor tyrosine-protein kinase erbB-2;Receptor protein-tyrosine kinase	ERBB2		NaN	29.0538	27.9041	NaN	27.9623	27.375	28.0762	27.8754	NaN	NaN	28.7851	28.6053	1.19886	0.261665		0.306724
O00231;J3QRY4	26S proteasome non-ATPase regulatory subunit 11	PSMD11		28.1057	28.5025	28.1103	28.5923	NaN	27.6888	29.0992	NaN	28.1667	28.1184	NaN	NaN	1.19872	0.261498		0.30655
P14868;H7BZ35;C9JQM9;C9J7S3;H7C278;C9JLC1	Aspartate--tRNA ligase, cytoplasmic	DARS		26.502	NaN	27.2056	27.1339	NaN	NaN	26.7469	NaN	27.4504	27.4261	NaN	NaN	1.19798	0.260607		0.305619
Q9BZL4	Protein phosphatase 1 regulatory subunit 12C	PPP1R12C		26.7231	27.9021	NaN	27.0903	28.0818	28.3728	27.939	28.8681	26.7069	26.6264	28.278	28.9374	1.19634	0.258626		0.303551
A0A024R216;Q9Y3E1;H3BPQ6;H3BPM9	Hepatoma-derived growth factor-related protein 3	HDGFRP3		29.7537	28.8346	28.9803	29.5259	29.3544	30.201	29.7923	29.9735	29.1095	29.8515	30.0487	29.4161	1.19496	0.256959		0.30181
A0A0B4J1R2;Q9H6R3;F8VZB4	Acyl-CoA synthetase short-chain family member 3, mitochondrial	ACSS3		30.4103	NaN	30.5741	29.517	29.2355	NaN	30.109	30.2641	30.173	29.5555	30.8083	30.2285	1.19374	0.255486		-0.336441
Q04760	Lactoylglutathione lyase	GLO1		31.4727	31.3212	31.7823	31.4751	31.0123	30.7913	31.9304	31.8941	31.9668	31.1791	31.5237	30.8915	1.19344	0.255121		0.299892
O95831;E9PMA0	Apoptosis-inducing factor 1, mitochondrial	AIFM1		34.1972	31.6459	33.4055	32.9611	31.8149	NaN	33.8359	32.8376	34.0272	33.6715	31.8483	32.1329	1.19247	0.253958		-0.337579
Q6NVY1;A0A087WXI1;B9A058;B8ZZZ0;F8W8A6;H7C126;H7C1A5;H7C400;H7BYI7	3-hydroxyisobutyryl-CoA hydrolase, mitochondrial	HIBCH		31.9032	29.5972	32.3276	31.7391	31.4558	27.983	31.0609	30.5089	31.8972	31.4952	30.2645	31.3009	1.19217	0.253595		-0.337849
Q99653;H0YKE7;F5GX29;H0YNG9;H0YLY7;H0YLX1	Calcineurin B homologous protein 1	CHP1		29.3692	NaN	28.7207	28.7095	NaN	NaN	30.2103	29.4048	29.2932	29.2827	27.8411	29.0846	1.19168	0.253		0.297677
P00390;H0YC68;E5RI06	Glutathione reductase, mitochondrial	GSR		31.7191	30.1882	31.8181	30.86	30.2219	30.6313	32.0975	29.3002	32.226	32.1528	30.3932	30.7788	1.19054	0.251615		-0.339324
O43395	U4/U6 small nuclear ribonucleoprotein Prp3	PRPF3		28.0252	28.2589	27.6676	28.1581	27.7451	28.0673	27.9908	29.2387	NaN	27.8516	28.364	27.7459	1.19018	0.251183		0.29578
P20290;H0Y9Y1;D6RDG3	Transcription factor BTF3	BTF3		28.6287	29.2325	NaN	28.0958	28.9627	28.0667	28.1863	28.9382	NaN	NaN	29.256	29.0061	1.18869	0.249376		0.293893
P35270;REV__Q16649	Sepiapterin reductase	SPR		29.6602	29.2308	30.4015	29.4151	NaN	29.3426	29.81	29.9892	30.1814	29.8976	NaN	29.4184	1.1886	0.249261		-0.341077
P41250;F8WCK4	Glycine--tRNA ligase	GARS		27.6911	27.6337	NaN	27.4195	NaN	27.8537	28.0833	27.7327	NaN	NaN	27.4681	28.306	1.18757	0.248018		-0.342003
P08238;Q58FF7	Heat shock protein HSP 90-beta	HSP90AB1		32.8157	32.8009	33.342	33.21	31.7594	33.1931	33.3387	32.6506	33.3807	33.5705	32.6613	33.0028	1.18693	0.247238		0.291661
P46778;M0R181;G3V1B3;M0R3I5	60S ribosomal protein L21	RPL21		32.093	28.8754	31.1488	31.2646	NaN	29.7285	32.0317	30.2212	31.0426	31.9375	NaN	29.1045	1.18546	0.245446		0.289791
E7ETU5;F6Y5H0;P29558;E7EPF2	RNA-binding motif, single-stranded-interacting protein 1	RBMS1		27.3847	27.5399	NaN	27.3273	27.5748	27.6315	29.144	NaN	NaN	26.4375	27.7607	27.5976	1.18367	0.243269		0.287518
Q8J015;M0QYS1;P40429;Q6NVV1	60S ribosomal protein L13a	RPL13a		27.6087	NaN	29.1637	28.2078	NaN	NaN	28.4058	NaN	29.1676	28.1351	NaN	NaN	1.18324	0.242737		0.286962
Q9H8Y8	Golgi reassembly-stacking protein 2	GORASP2		26.6224	27.3148	NaN	NaN	NaN	27.0892	27.8154	27.3234	NaN	NaN	26.4695	27.3971	1.18307	0.242531		0.286747
Q96PK6;A0A0A6YYI9;F8WDX3;A0A0A0MSL8;B8ZZ74	RNA-binding protein 14	RBM14		28.3614	28.6502	28.5068	28.2956	28.8146	28.9375	28.8704	29.2433	28.9342	28.0622	29.0583	28.8521	1.18299	0.242435		0.286646
Q9NR28;A0A024RBT2;F5GXT8;F5H796;F5GX50;F5GYH3;H7BZK7	Diablo homolog, mitochondrial	DIABLO		NaN	29.2621	30.5715	29.8226	29.2219	NaN	31.0142	30.0637	30.5064	29.9153	28.8483	29.4183	1.1822	0.241475		-0.346878
Q5T4U5;P11310;B7Z9I1;E9PJM9;H0YDT5;E9PRX4	Medium-chain specific acyl-CoA dehydrogenase, mitochondrial	ACADM		34.7228	32.1741	33.9523	33.5973	32.87	29.0829	33.482	30.9355	34.3132	34.2479	31.6586	33.2085	1.18184	0.241035		-0.347206
P36542	ATP synthase subunit gamma, mitochondrial	ATP5C1		30.3475	29.3908	31.4323	28.8247	NaN	NaN	30.1993	28.8654	31.8374	30.0543	30.0764	30.399	1.18082	0.239787		-0.348135
P25685;M0R080;M0QYT3;M0QXK0;M0R1D6;M0QZD0;M0R128	DnaJ homolog subfamily B member 1	DNAJB1		29.2196	29.3818	29.345	29.5933	29.8905	29.5735	29.8973	30.5018	29.5467	29.182	29.8628	29.4483	1.18035	0.239212		0.283282
P33176;A0A0G2JMZ6;O60282	Kinesin-1 heavy chain	KIF5B		30.5832	31.1597	30.4351	30.6559	30.965	30.7469	31.1044	30.9934	30.5713	30.824	31.2158	31.2642	1.17927	0.237896		0.281907
C9JEJ2;P49585;C9J050;C9J2E1;C9JVS0;C9JPY0;F8WAZ5;H7C1T3;Q9Y5K3;F8WBU2;H7BZN1;F2Z2B1	Choline-phosphate cytidylyltransferase A	PCYT1A		26.3033	27.3132	NaN	26.9257	26.8734	NaN	26.5085	NaN	NaN	26.9601	27.2277	27.6623	1.17752	0.235747		0.279664
P00492;Q9NRG1	Hypoxanthine-guanine phosphoribosyltransferase	HPRT1		29.2002	27.3724	28.667	29.2644	NaN	28.9839	29.7221	27.5737	30.985	29.961	28.0658	27.287	1.17679	0.234863		0.278741
Q14118;C9JYS1;C9J196;C9JQL4	Dystroglycan;Alpha-dystroglycan;Beta-dystroglycan	DAG1		29.8818	30.6107	28.6443	29.2067	30.2877	30.1814	30.1006	29.8705	NaN	29.9916	30.4973	29.7235	1.1766	0.23462		0.278487
Q8IWL3;B0QYH2;F8WBY7	Iron-sulfur cluster co-chaperone protein HscB, mitochondrial	HSCB		26.8927	26.9294	NaN	NaN	28.6111	NaN	26.5938	27.827	27.4127	NaN	28.9126	27.8154	1.17653	0.234539		-0.352044
P23284	Peptidyl-prolyl cis-trans isomerase B	PPIB		32.8825	29.9712	32.4431	32.7017	29.933	29.8706	32.8011	30.7948	31.725	33.0306	29.803	31.0382	1.17429	0.231788		0.27553
P50914;E7EPB3	60S ribosomal protein L14	RPL14		29.7334	28.8682	30.1216	30.2611	28.4155	30.0345	29.8681	29.2299	30.8719	30.1025	29.5157	29.2312	1.1735	0.230819		0.274519
P49755;G3V2K7	Transmembrane emp24 domain-containing protein 10	TMED10		28.1844	NaN	29.1381	28.9074	26.4468	28.3116	28.4475	NaN	28.5635	28.8668	28.3441	27.9001	1.17019	0.226743		0.270263
Q16718;A0A087X1G1;H7BYD0;F8WAS3;C9IZN5;A0A087WXR5	NADH dehydrogenase [ubiquinone] 1 alpha subcomplex subunit 5	NDUFA5		32.4955	32.7894	31.1875	30.6806	33.1391	29.2221	30.9921	32.5025	30.4791	31.3273	32.9804	32.5875	1.1694	0.225767		-0.358579
Q9H078;H0YGM0;F5GX99;F5H7A5;F5H392	Caseinolytic peptidase B protein homolog	CLPB		28.9945	NaN	28.5579	27.5836	NaN	NaN	29.24	28.5614	28.2182	28.8899	NaN	28.1058	1.1683	0.224405		-0.359594
Q92598;A0A0A0MSM0;Q5TBM3;R4GN69	Heat shock protein 105 kDa	HSPH1		29.2792	29.7568	28.769	29.6129	29.5295	28.679	29.6112	29.1225	28.4274	28.9365	30.5147	30.3557	1.16766	0.223618		0.267
O14561;H3BNK3	Acyl carrier protein, mitochondrial;Acyl carrier protein	NDUFAB1		31.0217	30.7978	30.9277	29.7222	30.7682	NaN	31.6248	30.5763	30.4321	30.5765	31.0651	30.9501	1.16742	0.22332		-0.360401
P11277;H0YJE6	Spectrin beta chain, erythrocytic	SPTB		NaN	28.2223	NaN	27.0684	28.933	30.5557	NaN	30.3146	27.2826	30.7489	27.1084	29.1327	1.16683	0.222596		0.265932
P42566;B1AUU8;S4R3U1	Epidermal growth factor receptor substrate 15	EPS15		28.1971	27.541	NaN	28.0405	NaN	26.5809	28.8141	26.0965	27.6957	28.6316	27.4635	28.1685	1.16617	0.22178		0.265081
Q13242;H0YIB4;S4R3G0	Serine/arginine-rich splicing factor 9	SRSF9		29.3724	28.0872	29.3871	28.7302	29.2656	29.5719	29.1451	29.8917	28.9939	29.5521	29.6037	28.5555	1.16573	0.221239		0.264516
F5GWX5;A0A0C4DGG9;Q14839;F5H6N4	Chromodomain-helicase-DNA-binding protein 4	CHD4		28.1991	29.142	28.029	28.2539	27.146	27.4422	28.8333	NaN	27.4139	28.1015	28.2641	28.6619	1.16437	0.219555		0.262758
O00754;M0QZ24;M0R174	Lysosomal alpha-mannosidase;Lysosomal alpha-mannosidase A peptide;Lysosomal alpha-mannosidase B peptide;Lysosomal alpha-mannosidase C peptide;Lysosomal alpha-mannosidase D peptide;Lysosomal alpha-mannosidase E peptide	MAN2B1		28.6805	NaN	NaN	28.3095	28.3685	NaN	28.4912	29.1247	27.8581	NaN	28.7761	29.1074	1.16365	0.218659		0.261822
Q07065	Cytoskeleton-associated protein 4	CKAP4		30.871	31.7974	30.1223	31.4178	31.4815	31.524	30.6512	32.5435	29.5868	30.3093	31.7583	33.6765	1.16362	0.218622		0.261784
Q9P016	Thymocyte nuclear protein 1	THYN1		28.0272	29.6542	29.233	28.2261	29.7604	29.4986	NaN	30.1261	28.9446	28.5616	29.6893	29.1031	1.16342	0.218367		0.261518
O14964;I3L1P5;I3L1E3;I3L165	Hepatocyte growth factor-regulated tyrosine kinase substrate	HGS		29.1335	29.4807	28.7012	29.4567	29.2544	28.7924	29.3664	29.7801	29.0273	28.9952	29.0609	29.8855	1.1616	0.216113		0.259164
A0A0C4DGQ5;P04632;K7EIV0;A0A075B7C0;K7ELJ7;U3KQE2;K7EM73;K7EKD8;U3KPR7;K7ES78;K7EMQ1;Q96L46	Calpain small subunit 1	CAPNS1		28.8565	30.2468	30.8596	30.3707	28.9062	29.8068	30.0549	28.8012	30.6041	30.4501	29.861	30.5667	1.16089	0.215234		0.258247
O43396;K7ER96;K7EML9;K7EKG2;K7EPB7;K7EME7	Thioredoxin-like protein 1	TXNL1		29.7205	30.1594	29.6685	29.2356	29.0156	29.6172	31.1208	29.2306	29.2987	30.6701	28.9615	29.4232	1.16044	0.214673		0.25766
Q9NP61;H0Y6A0;B0QYV8	ADP-ribosylation factor GTPase-activating protein 3	ARFGAP3		27.6065	28.1113	27.9255	27.3743	28.7614	NaN	27.6767	27.8618	27.2544	NaN	29.2061	28.8519	1.16018	0.214353		0.257326
Q9NY33;G3V1D3;G3V180;E9PQ14;E9PKK8;E9PPK9;E9PNX5;E9PQF2	Dipeptidyl peptidase 3	DPP3		28.9244	27.392	29.1824	29.3766	26.8376	27.7367	28.436	NaN	28.9011	28.887	28.1046	27.9497	1.15994	0.214048		0.257008
Q9NP72;Q5W0J0;A0A087X163;H0Y6T8	Ras-related protein Rab-18	RAB18		28.1256	NaN	27.0659	26.4691	NaN	NaN	28.3714	NaN	27.1719	27.5356	NaN	26.657	1.15974	0.213798		0.256747
Q12906;K7EQR9;K7EKJ9;K7ERM6;K7ENK6;K7EM82;K7ELV3;K7ER69	Interleukin enhancer-binding factor 3	ILF3		31.2213	31.4684	31.8882	31.7057	30.8845	31.5794	31.4512	31.7	32.0182	31.9357	31.5945	31.3247	1.15892	0.212775		0.255679
P02790;Q9BS19	Hemopexin	HPX		32.3749	32.3052	32.9201	33.1579	32.5593	34.427	33.2847	32.6186	33.9486	34.1689	31.8815	33.1113	1.15791	0.211521		0.254369
H0YAC1;P03952;E9PBC5;C9JCT1;C9J075	Plasma kallikrein;Plasma kallikrein heavy chain;Plasma kallikrein light chain	KLKB1		27.5365	28.6091	27.9631	27.7842	28.5115	29.826	28.4931	NaN	28.501	29.0298	NaN	28.3014	1.15634	0.209563		0.252326
Q9H444	Charged multivesicular body protein 4b	CHMP4B		28.7446	27.9413	27.6988	28.9525	NaN	27.8324	27.788	28.8215	28.9098	27.4988	28.579	29.0616	1.15601	0.209151		0.251895
P37108;H0YLA2	Signal recognition particle 14 kDa protein	SRP14		30.2948	30.7025	29.6639	30.5733	31.4205	31.6639	29.6236	32.1328	30.6165	29.9904	31.7554	31.4515	1.15552	0.208542		0.251259
Q9Y2D5	A-kinase anchor protein 2	AKAP2		30.4462	30.5909	29.6629	29.0926	31.1918	29.63	31.169	30.5291	NaN	28.323	30.8566	30.6767	1.15546	0.208468		0.251182
Q9BY32	Inosine triphosphate pyrophosphatase	ITPA		27.498	NaN	NaN	NaN	28.3731	28.0135	27.8143	NaN	28.1844	28.2004	27.6362	29.0087	1.1545	0.207267		0.249929
Q9UHV9	Prefoldin subunit 2	PFDN2		30.1712	30.0764	29.8869	30.3781	29.8363	30.5185	31.007	30.4597	29.8055	29.7144	30.3668	30.7557	1.15425	0.20695		0.249598
F6T1Q0;Q6L8Q7	2,5-phosphodiesterase 12	PDE12		NaN	28.1524	28.2805	27.5514	NaN	NaN	28.996	27.6695	28.9233	27.8477	NaN	27.5688	1.1537	0.206274		-0.3731
O95372;Q5QPQ1;Q5QPQ0;Q5QPN5;Q5QPN9;Q5QPQ3;Q5QPQ2	Acyl-protein thioesterase 2	LYPLA2		30.1737	28.5008	29.7509	29.1459	NaN	NaN	30.3635	28.6656	28.825	30.699	29.3015	29.7301	1.1524	0.204639		0.247185
G3XAI2;P07942;E7EPA6;E9PCS6;C9J296	Laminin subunit beta-1	LAMB1		32.2519	32.9782	32.007	32.9382	32.9206	29.2166	32.1055	32.4164	31.8892	31.6356	32.5357	32.9554	1.15206	0.204216		0.246743
P30050	60S ribosomal protein L12	RPL12		31.3984	30.8544	31.0212	30.8542	30.5631	31.1999	31.21	32.1185	31.192	31.0945	30.5324	30.9512	1.14967	0.20122		0.243614
Q05519;Q5T760;B4DWT1;Q5T757;S4R3C4	Serine/arginine-rich splicing factor 11	SRSF11		28.7873	28.6499	28.38	28.4781	28.6056	28.9467	28.2418	29.6414	27.8604	28.2536	29.2402	29.8112	1.14882	0.200159		0.242507
F6VRR5;Q9BY77;Q8WUT1;F8WCX5;Q6R954;F8WEE2	Polymerase delta-interacting protein 3	POLDIP3		27.8133	28.798	27.6088	NaN	27.0885	27.2751	28.0025	29.7982	NaN	27.4155	26.5082	27.8545	1.14795	0.199054		0.241353
E9PKY5;E9PEQ6;Q9UNP9;E9PIB0	Peptidyl-prolyl cis-trans isomerase;Peptidyl-prolyl cis-trans isomerase E	PPIE		NaN	26.926	NaN	NaN	26.7768	27.1179	27.2348	27.0456	NaN	NaN	27.1073	27.1692	1.14788	0.198974		0.241269
O14776;G3V220;Q5VWI1	Transcription elongation regulator 1	TCERG1		27.1633	27.2728	NaN	27.8993	NaN	NaN	27.0797	28.1953	NaN	27.8153	27.687	27.4291	1.14564	0.196158		0.238329
Q99622;U3KQ85;F5GXW5;U3KQ07	Protein C10	C12orf57		26.2882	26.1702	NaN	26.105	25.8771	NaN	25.5699	27.0789	NaN	25.9158	NaN	26.6577	1.14509	0.195455		0.237595
P25311;C9JEV0	Zinc-alpha-2-glycoprotein	AZGP1		32.7379	29.5219	32.528	32.8857	33.2272	33.655	32.0398	32.3993	32.6803	33.1569	32.6255	32.804	1.14212	0.19171		0.233686
O75533;B4DGZ4;F8WC19;H7C341	Splicing factor 3B subunit 1	SF3B1		29.3839	29.6415	29.2361	29.5092	29.086	29.6645	28.9036	29.8107	29.0508	29.5684	30.5179	29.8072	1.14045	0.189609		0.231492
P61769;H0YLF3;F5H6I0	Beta-2-microglobulin;Beta-2-microglobulin form pI 5.3	B2M		29.1902	29.3566	30.0342	31.0637	28.8883	28.6341	29.3809	29.4359	30.8039	29.5771	29.9028	29.2022	1.14023	0.189319		0.231189
Q9Y2U8	Inner nuclear membrane protein Man1	LEMD3		NaN	27.9259	27.792	27.1465	28.8351	29.0371	27.413	29.2136	NaN	27.8969	28.4761	28.6798	1.13963	0.188565		0.230402
P61981	14-3-3 protein gamma;14-3-3 protein gamma, N-terminally processed	YWHAG		29.9739	31.5286	30.0873	30.9198	30.2162	31.1522	30.4843	31.0164	30.8318	30.9043	30.4248	31.3464	1.13947	0.188359		0.230186
P82979;F8VZQ9;H0YHG0;F8VS12	SAP domain-containing ribonucleoprotein	SARNP		27.3756	30.6472	29.4518	28.2218	30.0394	30.4269	28.9424	30.3328	28.8498	29.5121	30.445	29.2056	1.1388	0.187509		0.229299
Q9Y265;E7ETR0;H7C4G5;J3QLR1;H7C4I3	RuvB-like 1	RUVBL1		26.6305	28.6155	28.2916	28.1769	27.8909	26.3058	27.6813	27.2955	28.4658	28.2654	27.7494	27.5785	1.13875	0.18745		0.229238
H3BPE7;P35637	RNA-binding protein FUS	FUS		30.7848	30.724	30.6013	30.9045	28.0288	30.101	30.5296	30.2426	30.8397	30.9984	29.5988	30.0482	1.1372	0.185482		0.227183
P51665;H3BNT7;H3BTM8;H3BQV2	26S proteasome non-ATPase regulatory subunit 7	PSMD7		27.2702	29.3591	27.2102	27.8799	28.456	28.7281	28.8441	27.2722	NaN	28.0832	27.7133	29.7611	1.13619	0.184203		0.225847
A0A0A0MTQ6;P01617;A0A087WW87;A0A075B6R1;A0A075B6P5;P06309	Ig kappa chain V-II region TEW;Ig kappa chain V-II region GM607	IGKV2D-28		29.6886	30.9214	29.3238	33.0017	32.8866	34.3458	30.8788	31.8864	32.2925	31.9498	31.6277	32.6345	1.13573	0.183626		0.225246
Q8N5K1;D6RCF4;I3L1N9	CDGSH iron-sulfur domain-containing protein 2	CISD2		28.6489	NaN	29.0808	NaN	28.7379	NaN	29.0189	28.2858	NaN	NaN	29.7686	28.9476	1.13497	0.182657		-0.390693
Q13185;C9JMM0;B8ZZ43;S4R2Y4	Chromobox protein homolog 3	CBX3		30.2964	30.4964	29.6291	30.1371	30.5687	30.9352	30.3963	31.2891	29.6521	30.3645	30.544	30.9093	1.13451	0.182074		0.223624
O96000;H3BPJ9;H3BV16	NADH dehydrogenase [ubiquinone] 1 beta subcomplex subunit 10	NDUFB10		31.9435	32.3284	30.1984	30.7142	32.0326	28.8651	30.8996	32.4557	30.3644	30.557	31.1466	31.7475	1.13403	0.181454		-0.391589
M0QXN5;P37198	Nuclear pore glycoprotein p62	NUP62		NaN	28.5042	NaN	28.413	29.0262	NaN	NaN	30.0243	NaN	27.3739	29.2055	28.7034	1.13207	0.178966		0.22038
O60832;C9IYT0;H7C2Q9;H7C0M1	H/ACA ribonucleoprotein complex subunit 4	DKC1		27.6865	27.1358	NaN	27.9479	NaN	27.9117	26.9524	28.7522	27.4661	28.2662	28.1278	27.5304	1.13185	0.178682		0.220083
O60506;F6UXX1	Heterogeneous nuclear ribonucleoprotein Q	SYNCRIP		30.8692	30.7317	31.2907	31.1572	30.0392	29.1807	30.3687	31.0962	30.8275	30.9919	30.7405	30.3102	1.13111	0.177735		0.219095
P23193;E5RIS7;E5RJ93;B7Z4S1;E5RK46;E5RFI1;Q5JRI7;A0A0A0MT58;Q15560	Transcription elongation factor A protein 1	TCEA1		28.677	30.1625	29.5909	30.0548	29.8143	29.8346	28.8179	31.1074	29.7107	29.6556	30.3536	29.554	1.13093	0.177515		0.218865
C9JIF9;P13798;H7C393;F8WEH5;C9JLK2;H7C1U0	Acylamino-acid-releasing enzyme	APEH		29.241	29.7736	29.1908	29.6416	29.5293	29.0296	29.6623	29.8766	29.3648	29.5329	29.1564	29.8776	1.13088	0.177441		0.218788
P49321;Q5T624;H0YDS9;E9PRH9;H0YF33;E9PPR5;E9PI86;E9PNB5;E9PPQ8	Nuclear autoantigenic sperm protein	NASP		27.374	28.6736	NaN	27.8909	NaN	28.9488	28.127	28.4039	27.7725	28.3065	28.7416	29.0263	1.12857	0.174494		0.215711
A0A0R4J2E8;A8MXP9;P43243;D6REM6;D6R991;H0Y8T4;B3KM87;Q68E03;D6RCM3;D6REK4;D6R8Z5;D6RB45;D6R9F3;D6RAM9;D6RAY2;D6RBS2;D6RBI2;D6RE02;D6RIA2;D6RBK5	Matrin-3	MATR3		31.6648	31.6764	31.7673	31.3738	31.1852	31.3881	31.3433	31.936	31.442	32.2708	31.7179	31.3873	1.12789	0.173621		0.214799
Q92878;E7ESD9;E7EN38;H7C0P8	DNA repair protein RAD50	RAD50		28.5598	29.8955	28.8398	29.0679	28.7549	28.5632	28.7197	29.0054	29.1346	29.5358	29.3692	28.9577	1.12783	0.17355		0.214725
A0A0C4DH07;Q8N2S1;F8WAA0;M0QZX0;A0A087WXJ2;A0A087WXC2;M0QXV3;M0R351;A0A087WVV5;M0QYE9	Latent-transforming growth factor beta-binding protein 4	LTBP4		27.1811	27.7332	26.6292	29.4756	29.7957	27.6496	27.5497	29.2015	NaN	NaN	28.0008	NaN	1.12762	0.173275		0.214438
Q86UE4;E5RJU9;H0YB56;H0YBJ8;H0YBE0	Protein LYRIC	MTDH		29.1206	30.2021	28.8597	29.4589	29.6446	29.9776	29.1917	30.7074	28.6264	28.9063	30.1235	30.7258	1.12475	0.169606		0.210607
P08708;H0YN88;A0A075B716;H0YN73	40S ribosomal protein S17	RPS17		31.3377	30.3544	32.1771	31.8917	31.12	30.5365	31.5557	30.5284	32.3386	32.3419	31.1234	30.5451	1.1245	0.169283		0.21027
P16152;E9PQ63;A8MTM1	Carbonyl reductase [NADPH] 1	CBR1		33.1914	33.1088	33.7409	32.8295	32.0808	31.6459	34.4095	31.6078	33.006	33.3696	31.9124	33.3066	1.12437	0.169114		0.210094
P09972;A8MVZ9;J3KSV6;J3QKP5;C9J8F3;K7EKH5;J3QKK1	Fructose-bisphosphate aldolase C;Fructose-bisphosphate aldolase	ALDOC		30.2165	29.0032	30.6411	30.4518	NaN	28.5489	31.3746	28.7786	30.5044	30.2918	NaN	28.7477	1.12279	0.167089		0.207979
E7EMB1;Q9UH65;E9PJK8;E9PJM7	Switch-associated protein 70	SWAP70		26.5549	27.9338	27.2526	27.3684	NaN	26.0867	26.5058	27.6928	NaN	NaN	26.8181	27.8077	1.12255	0.166786		0.207663
Q9UMS4;F5GY56;H0YGF3;F5H2I0	Pre-mRNA-processing factor 19	PRPF19		28.8522	29.5977	28.3059	29.134	29.1231	28.3495	28.6271	29.0437	29.5345	28.7435	29.8244	28.5813	1.12143	0.165334		0.206147
P62140;C9J9S3;C9JP48;E7ETD8;H0Y3Y6;F8W1A0	Serine/threonine-protein phosphatase PP1-beta catalytic subunit	PPP1CB		26.7523	27.8662	27.5037	NaN	NaN	NaN	27.7338	27.3181	NaN	27.6366	NaN	27.4684	1.1213	0.165177		0.205983
O15143;C9JBJ7;C9K057;C9J4Z7;F8VXW2;C9JEY1;C9JQM8;C9JFG9;C9J6C8;C9JTT6;C9JM51;F8WEB3	Actin-related protein 2/3 complex subunit 1B	ARPC1B		28.0056	29.2215	29.3112	29.8787	27.9429	29.1343	28.3701	28.8095	29.5693	29.5726	NaN	NaN	1.12091	0.164671		0.205455
A0A096LP25;Q6ZSR9;A0A096LNZ0	Uncharacterized protein FLJ45252	AAK1		28.9474	28.8208	NaN	28.6397	29.1264	28.8111	29.9873	29.719	26.9792	28.2639	28.6401	30.6068	1.12012	0.163657		0.204396
O43865	Putative adenosylhomocysteinase 2	AHCYL1		28.968	29.3158	29.3793	29.0224	NaN	28.5102	29.1683	28.9965	NaN	28.757	29.4335	29.6564	1.11978	0.16321		-0.405179
Q13123;E7EQZ7;Q9H4P6;D6REL4;D6RAY9;A0A0C4DGW5	Protein Red	IK		NaN	27.0896	NaN	26.9183	26.7974	NaN	26.5523	27.4699	NaN	27.0219	27.4694	26.9769	1.1196	0.162985		0.203694
P55010;H0YLZ1;H0YN40;H0YK29;H0YK11;H0YMJ8;H0YM54	Eukaryotic translation initiation factor 5	EIF5		29.6578	29.6776	28.4574	29.026	29.6653	29.6438	29.5706	30.2241	28.3161	28.8671	29.9369	30.1898	1.11945	0.162795		0.203496
Q6FI13;Q16777	Histone H2A type 2-A;Histone H2A type 2-C	HIST2H2AA3		35.7291	35.2441	34.8795	36.2242	36.1706	36.0594	35.0612	36.2431	35.9923	35.528	36.7276	35.7247	1.11859	0.161677		0.202329
P34932;A0A087WYC1;A0A087WTS8	Heat shock 70 kDa protein 4	HSPA4		31.5479	30.8502	31.5222	31.3079	30.4103	31.7189	31.5531	31.5475	31.526	31.468	30.6681	31.5576	1.11765	0.160471		0.20107
P22087;M0R0P1;M0QXL5;M0R2Q4;M0R299;M0R2U2;M0R1H0;M0R2B0	rRNA 2-O-methyltransferase fibrillarin	FBL		29.1783	29.1783	29.3385	29.1919	28.3624	29.4958	28.9455	29.6751	29.5015	29.7847	29.1571	28.6289	1.11569	0.157939		0.198426
Q13409	Cytoplasmic dynein 1 intermediate chain 2	DYNC1I2		30.3903	29.9037	29.973	30.6626	29.939	30.9133	30.6501	30.553	29.9973	30.7	30.0427	30.779	1.11473	0.156688		0.629901
P22307;H0YF61;E9PLD1;H0YD06;H0YCB0	Non-specific lipid-transfer protein	SCP2		32.2059	30.6041	32.1238	31.6915	31.1675	30.4523	31.496	30.6818	31.8671	31.8258	31.4077	31.9037	1.1143	0.156139		-0.410447
O75475;V9GYT7	PC4 and SFRS1-interacting protein	PSIP1		28.9342	29.2663	29.1478	29.3756	28.7575	29.4619	29.1826	30.3793	28.7502	29.4522	29.2449	28.8553	1.11226	0.1535		0.193791
P60842;J3QLN6;J3KS25;J3QR64;J3KTB5;J3QL43;J3QS69;J3KT12;J3QKZ9;J3KT04;J3KS93;J3KSZ0;J3QQP0	Eukaryotic initiation factor 4A-I	EIF4A1		29.8813	27.9682	29.14	28.8856	29.1496	28.6151	28.7823	29.6225	29.3062	29.2635	29.1547	28.4309	1.11217	0.153375		0.19366
P27797;K7EJB9;K7EL50	Calreticulin	CALR		33.637	32.3915	33.1696	32.9999	32.0725	31.9651	32.904	32.4255	32.2885	33.4627	32.8886	33.1821	1.11161	0.152648		0.192901
Q14108;D6RDG0	Lysosome membrane protein 2	SCARB2		NaN	28.499	NaN	27.968	28.5038	28.5696	28.3614	NaN	28.6821	28.0128	28.8642	28.7567	1.10984	0.150348		0.190501
Q13435;E9PPJ0;A0A087WZZ5;E9PJ04;H0YCG1;E9PJT3;H0YEX5;E9PIL8	Splicing factor 3B subunit 2	SF3B2		31.2701	31.8914	30.3903	30.8125	31.8047	32.1814	30.8465	32.8614	30.3142	31.3634	31.7302	32.1351	1.10962	0.15007		0.19021
P45954	Short/branched chain specific acyl-CoA dehydrogenase, mitochondrial	ACADSB		31.7829	30.1014	31.8498	30.9183	30.8951	NaN	32.2639	30.761	31.7607	31.3108	30.7345	30.7185	1.10859	0.148723		-0.415971
Q15046;H3BVA8;H3BRC9	Lysine--tRNA ligase	KARS		29.1653	29.5437	28.5711	28.2996	NaN	NaN	28.215	NaN	29.3147	29.5931	NaN	NaN	1.10647	0.14596		-0.418029
Q8N465;F8WCF9;G5E9E8;B5MCV2;H7BZ32	D-2-hydroxyglutarate dehydrogenase, mitochondrial	D2HGDH		28.4812	NaN	28.1903	27.7193	29.0016	NaN	29.0275	NaN	28.9316	27.876	28.5468	28.0852	1.10596	0.145298		-0.418523
Q6P2E9;I3L2F4	Enhancer of mRNA-decapping protein 4	EDC4		27.8561	28.4423	NaN	29.0437	NaN	28.7555	28.6515	28.04	NaN	28.4528	28.9447	29.259	1.10587	0.145182		0.185107
Q8NFH5;C9IYQ7;F8WCF5;F8WEL4;C9JIY9	Nucleoporin NUP53	NUP35		26.519	26.7993	NaN	NaN	27.303	NaN	27.0729	26.9682	NaN	NaN	27.0113	NaN	1.1047	0.143658		0.183515
O14976;A0A087X1U9;H0Y8H5	Cyclin-G-associated kinase	GAK		27.6961	26.6468	NaN	26.7614	27.7426	26.7507	26.8393	26.717	NaN	NaN	28.0758	27.4176	1.10412	0.142893		0.182717
A0A0U1RRM4;P26599;A6NLN1;A0A0D9SF20;K7EKJ7;K7ES59;K7EK45;K7ELW5;A0A087WU68	Polypyrimidine tract-binding protein 1	PTBP1		31.5019	31.3576	31.2084	31.3161	31.1108	30.8186	31.6254	31.6997	31.2559	31.3936	30.8298	31.3634	1.10373	0.142381		0.182182
Q3ZCM7;A0A075B736;Q5SQY0	Tubulin beta-8 chain	TUBB8		32.1192	30.6935	30.8571	31.4827	31.3625	31.3352	31.3583	31.2608	32.2196	31.5557	31.166	31.1352	1.10257	0.140876		0.180611
P47914	60S ribosomal protein L29	RPL29		31.0885	32.2116	30.6625	30.8021	32.1363	31.6403	30.9408	32.6388	30.9478	30.2057	33.1845	31.4684	1.10251	0.140792		0.180523
P02766;A0A087WT59;A0A087WV45	Transthyretin	TTR		33.5427	31.5651	33.2335	32.8849	33.9193	35.0269	32.9486	33.5782	33.9542	33.6217	33.006	33.897	1.10106	0.138896		0.178544
P58546;C9JL85	Myotrophin	MTPN		31.8914	31.5302	31.8445	31.318	31.548	32.6543	31.7573	32.3173	31.4084	31.38	32.0763	32.6643	1.09901	0.136201		0.175729
G3V1C3;Q9BZZ5;E9PQK6;H0YER7	Apoptosis inhibitor 5	API5		28.3891	28.7257	27.9505	28.2665	27.7657	28.0948	27.7784	28.5253	27.9244	29.0658	28.8186	27.8894	1.09804	0.13493		0.174403
C9JJ19;P82930;A0A087WUZ8	28S ribosomal protein S34, mitochondrial	MRPS34		27.4609	NaN	28.6142	NaN	27.9195	NaN	28.0735	28.3906	27.9329	28.2967	28.0913	28.0104	1.09761	0.134368		-0.426665
P21397	Amine oxidase [flavin-containing] A	MAOA		28.9299	NaN	29.7701	28.6067	NaN	NaN	28.4488	NaN	30.5635	28.6966	NaN	NaN	1.09738	0.134063		-0.426892
Q8WW12	PEST proteolytic signal-containing nuclear protein	PCNP		28.8502	30.0275	29.357	29.0374	30.1138	30.6999	29.1207	30.8095	28.7935	29.8131	30.2639	30.084	1.09667	0.133135		0.172529
Q15435;H7C003;C9JD73;C9J177;B5MBZ8;C9JRC4;H7C3Q5;H7C118	Protein phosphatase 1 regulatory subunit 7	PPP1R7		27.8601	29.3949	28.6283	27.8224	28.1442	28.0162	28.5327	29.0474	28.0302	29.0339	27.4998	28.5201	1.09658	0.133006		0.172394
Q13177;A0A087X294;O75914;H7C1X3;B1AKS5	Serine/threonine-protein kinase PAK 2;PAK-2p27;PAK-2p34	PAK2		29.1303	30.77	29.6188	29.4321	30.084	30.7182	29.6486	31.0356	29.5301	29.6281	30.3976	30.3018	1.09535	0.131397		0.170714
Q15365	Poly(rC)-binding protein 1	PCBP1		33.3648	33.4801	32.5336	32.7836	33.3863	33.0701	33.1064	33.7006	32.6021	32.5157	33.8154	33.6663	1.0953	0.131322		0.170636
P84090;G3V279	Enhancer of rudimentary homolog	ERH		31.0961	32.0632	30.0559	31.6667	31.6839	31.6675	30.6156	32.6848	30.3838	30.1806	33.2921	31.8632	1.09517	0.131157		0.170464
H3BM67;H3BUP2;H3BUN4;O60936;H3BQJ5;J3QLT7	Nucleolar protein 3	NOL3		27.1693	NaN	NaN	27.1943	27.5153	NaN	NaN	28.0615	NaN	NaN	27.2695	26.9413	1.09515	0.131131		0.170436
F8W038;Q8IXM2;H0YIS7;F8W1H0	Chromatin complexes subunit BAP18	C17orf49		27.9562	27.3629	NaN	28.8119	27.2483	28.3547	27.7655	29.6911	26.9506	NaN	28.3795	27.5996	1.09462	0.130429		0.169704
P27348;E9PG15	14-3-3 protein theta	YWHAQ		30.3776	33.3291	31.0963	29.6533	31.3606	32.5795	30.2945	32.8558	30.4072	30.3306	32.664	32.6267	1.09458	0.13038		0.169652
P19338;H7BY16;C9JYW2;C9JLB1;C9J1H7;C9JWL1	Nucleolin	NCL		33.1389	32.2756	32.9319	33.2721	32.571	32.844	32.4528	33.7173	32.7854	33.1211	33.055	32.666	1.09229	0.127356		0.166495
E7EMM4;Q13510	Acid ceramidase;Acid ceramidase subunit alpha;Acid ceramidase subunit beta	ASAH1		30.2313	29.9709	30.996	30.1781	29.6006	30.1338	30.8752	28.7963	30.6102	30.8537	29.7853	30.9168	1.08757	0.121111		0.159975
Q13283;E5RIZ6;E5RI46;E5RIF8;E5RH42;E5RJU8;E5RH00	Ras GTPase-activating protein-binding protein 1	G3BP1		29.4097	30.8252	29.512	29.5525	30.6453	30.2743	29.7616	31.7443	29.3667	29.4852	30.5873	29.9925	1.08654	0.119741		0.158544
G5EA31;P53992;A0A0U1RR49	Protein transport protein Sec24C	SEC24C		29.6596	29.2745	28.9929	29.3887	28.4757	29.4842	29.4696	29.4022	28.8897	29.3997	29.0799	29.7492	1.08607	0.11912		0.157896
O00159;F5H6E2;I3L204;I3L4D4;I3L501;I3L3Y6;I3L168;I3L3F5	Unconventional myosin-Ic	MYO1C		29.7265	27.83	30.2047	29.631	27.053	28.4498	30.0689	28.727	28.0373	29.7855	NaN	28.052	1.08547	0.118318		0.157059
P06396;A0A0A0MS51;A0A0A0MT01;CON__Q3SX14;Q5T0I1;A0A0U1RQL8;REV__H0YJM7;REV__Q6TDU7;REV__F8W8F9	Gelsolin	GSN		33.4302	33.2161	33.2276	34.1205	33.8328	34.3254	33.5683	34.1446	33.8122	34.3817	33.1654	33.7868	1.08504	0.117747		0.156462
A0A087X1A5;O95793;Q5JW30;Q5JW28;F6UDC6	Double-stranded RNA-binding protein Staufen homolog 1	STAU1		28.0304	27.1114	27.7664	28.1804	27.7682	27.8208	27.4443	28.9863	NaN	26.9117	28.1516	27.9927	1.08501	0.117708		0.156421
P62263;H0YB22;E5RH77	40S ribosomal protein S14	RPS14		31.2689	31.2813	31.331	31.8336	30.542	31.7275	31.1762	32.4883	30.7482	31.6144	31.0198	31.6434	1.08498	0.117673		-0.439101
J3QRS9;X6R4W8;O43670;J3KS31;J3QS27;J3KTL1;J3KRB6;J3KRW6;H0Y3M2	BUB3-interacting and GLEBS motif-containing protein ZNF207	ZNF207		28.4143	28.8306	28.3654	27.8823	28.9158	28.0008	28.6209	27.8254	NaN	28.5067	29.0105	28.6255	1.08394	0.11628		0.15493
Q5TEC6;K7EP01	Histone H3	HIST2H3PS2		33.0296	32.0695	33.6197	32.9528	32.1398	31.0202	32.921	33.1042	33.3112	33.5922	31.7228	30.8769	1.08381	0.116107		0.15475
H0Y7A7;P62158;E7ETZ0;E7EMB3;Q96HY3;G3V361;M0QZ52;F8WBR5;G3V479;G3V226;C9J7T9;P02585	Calmodulin	CALM2		33.9779	32.757	33.856	32.1976	32.7481	32.5853	33.1838	32.5955	33.533	32.9266	33.4208	33.1583	1.08373	0.116004		0.154642
Q13442;F8WBW6	28 kDa heat- and acid-stable phosphoprotein	PDAP1		30.0372	28.9907	28.8621	29.332	29.3591	29.9045	29.4601	30.4665	29.3467	28.1627	29.7359	30.0081	1.08352	0.11573		0.154356
Q5VWZ2	Lysophospholipase-like protein 1	LYPLAL1		28.9359	28.0504	28.5192	27.9814	NaN	NaN	27.9773	NaN	29.3211	28.164	NaN	NaN	1.08352	0.115729		-0.44055
P40925;B9A041;B8ZZ51;C9JF79;C9JRL4;C9JLV6	Malate dehydrogenase, cytoplasmic	MDH1		33.5264	32.406	32.9198	32.2829	32.5652	31.5095	32.9096	32.2449	33.3559	33.2629	31.1592	32.9627	1.08241	0.114245		-0.441655
Q9H9B4;D6RDG7;S4R2X2;D6RFI0;D6RAE9	Sideroflexin-1	SFXN1		31.8461	29.5997	31.7456	31.1988	29.8851	28.5494	30.801	30.5147	31.4407	30.8849	29.9015	29.9632	1.0819	0.113563		-0.442163
Q2M2I8;E9PG46;A0A096LP60	AP2-associated protein kinase 1	AAK1		28.8061	29.837	28.7341	28.2892	29.5396	29.1006	29.4725	30.2134	27.3447	27.9983	29.8635	30.0869	1.08082	0.112126		0.204396
A0A087X2C0;A0A0C4DH37;A0A0B4J1V1;A0A0B4J1U9;A0A075B7F0;A0A0J9YVY3;A0A0C4DH32;A0A0B4J1X8;P01763		IGHM		31.9404	30.6802	31.51	34.9917	31.4501	33.9708	34.1387	31.8838	31.859	34.0962	31.5211	31.7169	1.0808	0.112093		0.150559
P61586;Q5JR07;C9JNR4;C9JX21;Q5JR05;E9PLA2;C9JRM1;Q5JR06;E9PN11;U3KQA9;U3KQV3	Transforming protein RhoA	RHOA		31.9666	31.6224	31.6639	32.3238	30.8735	31.2532	32.1311	31.8553	31.5596	32.3398	30.8725	31.6167	1.08067	0.111927		0.150386
Q9HCC0;D6RD67;D6RDF7;D6R9R1;A0A0G2JM88	Methylcrotonoyl-CoA carboxylase beta chain, mitochondrial	MCCC2		32.2388	31.1289	31.9853	31.1764	31.0018	NaN	31.9337	31.087	32.1442	32.0639	31.3074	31.1725	1.08063	0.111877		-0.443419
P22626;A0A087WUI2	Heterogeneous nuclear ribonucleoproteins A2/B1	HNRNPA2B1		33.312	33.1769	33.7737	33.4929	32.6978	32.4708	33.2024	33.2831	33.7758	33.916	33.0915	32.3257	1.08051	0.11171		0.150159
O00567;H0Y653;H0YDU4;Q5JXT2	Nucleolar protein 56	NOP56		26.3832	26.4657	27.0294	26.8949	28.1704	NaN	27.0199	27.2291	27.6885	27.1498	27.9616	25.5525	1.08035	0.111502		0.149942
P06727	Apolipoprotein A-IV	APOA4		33.2089	29.7899	33.8871	34.6533	34.7518	34.6206	32.5466	32.5316	33.9127	35.0495	33.8901	33.6496	1.08029	0.111416		0.149853
B1AMS2;Q14141	Septin-6	SEPT6		27.9814	29.088	28.0355	27.9809	28.2466	NaN	28.2564	28.2234	NaN	28.2757	28.7533	NaN	1.07978	0.110737		0.149143
Q9Y224;G3V4C6;H0YJB9;G3V4E7	UPF0568 protein C14orf166	C14orf166		29.0017	29.5408	29.9499	29.1863	29.2889	28.3372	29.024	29.5676	29.8554	29.1832	29.5264	28.8089	1.07932	0.110121		0.1485
P46937;H0YCI3;A0A0D9SGF2;A0A0D9SET0;A0A0D9SGF8;A0A0D9SEY4;E7EWI0	Transcriptional coactivator YAP1	YAP1		NaN	29.5672	29.5732	27.9158	29.5585	29.5896	28.2159	30.328	NaN	NaN	29.5082	29.351	1.07918	0.109933		0.148304
P55795	Heterogeneous nuclear ribonucleoprotein H2	HNRNPH2		29.6204	28.4536	29.5365	29.7275	28.8215	27.2173	29.5318	28.2093	29.6663	28.9287	29.0329	28.6629	1.07862	0.109182		0.14752
C9JNW5;C9JXB8;P83731	60S ribosomal protein L24	RPL24		30.4625	29.5979	30.3283	30.6614	29.4366	30.0017	29.7627	31.2904	30.7954	29.8015	29.0772	30.4152	1.07849	0.10901		0.147341
P30084	Enoyl-CoA hydratase, mitochondrial	ECHS1		35.8494	33.7488	35.271	35.0893	34.0933	32.7922	35.1336	34.3734	34.6459	34.8728	33.9819	34.4849	1.07783	0.108123		-0.446216
R4GMT0;P61163	Alpha-centractin	ACTR1A		28.2192	28.2151	29.2135	28.6121	28.4656	27.7391	28.9599	27.3343	29.8169	29.1598	27.7892	28.0512	1.07759	0.107803		0.14608
O75368	SH3 domain-binding glutamic acid-rich-like protein	SH3BGRL		30.9687	30.9977	31.3693	31.5402	30.3518	31.2058	31.5716	31.0572	31.6956	30.8849	30.7231	31.1412	1.07675	0.10668		0.144908
A0A087WYT3;Q15185;B4DDC6	Prostaglandin E synthase 3	PTGES3		30.5516	29.0313	30.4621	30.5808	29.2347	30.0189	30.4893	30.3262	29.6495	30.4807	29.5246	30.0475	1.07655	0.106416		0.144632
Q9HCM4	Band 4.1-like protein 5	EPB41L5		27.3037	28.2922	NaN	NaN	28.1468	27.871	28.1559	NaN	NaN	27.6544	28.9411	27.2865	1.07628	0.106051		0.144251
Q9Y6G9;E9PHI6;C9JGM7	Cytoplasmic dynein 1 light intermediate chain 1	DYNC1LI1		27.246	28.3679	27.4797	28.5259	28.6122	NaN	28.0079	28.8552	28.4667	26.9466	28.0732	28.564	1.07619	0.105929		0.144123
F8W9X7;Q567U6;H7C050	Coiled-coil domain-containing protein 93	CCDC93		27.8335	26.4245	27.3573	27.1159	NaN	NaN	27.7047	26.9581	27.2024	NaN	NaN	NaN	1.07593	0.105579		0.143758
P62633	Cellular nucleic acid-binding protein	CNBP		29.9635	30.9564	29.6521	29.6784	29.9015	30.4444	30.2234	30.274	29.53	29.9697	30.7954	30.422	1.07404	0.103052		0.14112
Q7RTV0	PHD finger-like domain-containing protein 5A	PHF5A		28.5163	28.1192	27.8869	28.2969	28.7062	27.8286	27.7038	28.3957	28.1623	28.23	28.7411	28.7288	1.07272	0.101271		0.13926
P55060	Exportin-2	CSE1L		34.5921	35.2256	35.0024	35.1495	35.3449	34.833	34.9038	35.0899	34.9471	34.6398	36.0374	NaN	1.07104	0.0990124		0.136902
B4DQA8;E9PCW1;K7EJC8;A0A087WYX5;O95249;Q96QI9;G5E9T8;F6RU00	Golgi SNAP receptor complex member 1	GOSR1		27.3284	27.0002	26.5956	27.381	NaN	NaN	27.3009	28.4451	26.2778	26.5117	27.9549	26.5571	1.07047	0.0982507		0.136107
Q9NRX4	14 kDa phosphohistidine phosphatase	PHPT1		31.6565	32.0906	30.7737	31.7648	32.5631	32.2006	31.1988	33.023	30.4548	31.4533	32.2904	33.2181	1.07045	0.0982237		0.136079
Q9H2D6;F6WYE2;H0Y5J9;F6WMF4	TRIO and F-actin-binding protein	TRIOBP		NaN	29.1125	27.9848	26.6942	27.689	28.0985	27.6471	28.6529	NaN	27.307	28.1565	28.3052	1.07024	0.0979347		0.135777
E7EX17;P23588;F8W0K0;F8VSC7;F8VP89;F8VX11;F8VRU1;F8VYE9	Eukaryotic translation initiation factor 4B	EIF4B		27.5293	28.7114	28.6831	28.0733	27.9061	28.2297	28.0628	28.4979	28.2072	28.6701	27.629	28.6502	1.06983	0.0973806		0.135198
O94925;H7BZD1;B7Z509;C9JIJ6;H7C201	Glutaminase kidney isoform, mitochondrial	GLS		32.7103	29.587	32.0134	31.4715	29.2267	32.0284	32.9881	31.7307	30.6105	30.3772	30.7423	31.1522	1.06731	0.0939798		-0.456751
A0A087WUT6;O60841	Eukaryotic translation initiation factor 5B	EIF5B		27.0696	27.7548	28.4901	NaN	NaN	28.3993	28.8527	28.8684	27.5574	27.2815	27.114	28.4552	1.06665	0.0930835		0.130712
P52272;A0A087X0X3;M0R019;M0R2T0;M0QZM1;M0R0N3;M0QYQ7;M0R0Y6;M0R2I7;M0QYL3;M0QY96	Heterogeneous nuclear ribonucleoprotein M	HNRNPM		33.3119	34.3843	33.0064	33.4344	33.9297	33.6246	33.2119	34.523	33.2476	33.6566	34.0642	33.5389	1.06571	0.091809		0.129381
Q9BQ61;K7ELS0;K7ERU7;K7EN60	Uncharacterized protein C19orf43	C19orf43		27.2339	28.6145	25.9683	25.7775	28.083	27.8329	26.9284	27.3701	26.4657	27.2804	28.8519	27.1596	1.06512	0.0910184		0.128556
P45974;F5H571	Ubiquitin carboxyl-terminal hydrolase 5	USP5		29.6718	29.7024	29.8735	30.1757	28.9252	29.581	29.8703	30.068	29.7622	29.7225	29.7126	29.3343	1.0644	0.0900373		0.127531
E9PBS1;P22234;D6RF62	Multifunctional protein ADE2;Phosphoribosylaminoimidazole-succinocarboxamide synthase;Phosphoribosylaminoimidazole carboxylase	PAICS		30.065	30.1342	29.5955	29.5306	29.5514	30.3308	30.6095	29.3314	30.15	29.8457	30.0226	29.7789	1.0632	0.0884132		-0.460898
A0A087X2I2;A0A087WT12;P36969;K7ERP4;A0A0A0MTT1;K7EKX7;K7ENB4;R4GNE4	Glutathione peroxidase;Phospholipid hydroperoxide glutathione peroxidase, mitochondrial	GPX4		29.3866	NaN	28.7707	28.4081	NaN	NaN	29.9002	28.3009	28.006	29.994	28.4691	28.991	1.06318	0.0883856		-0.460919
Q92747;E9PF58;F8WFD3	Actin-related protein 2/3 complex subunit 1A	ARPC1A		29.2325	28.9278	29.402	28.8191	27.4394	NaN	30.2864	27.6481	28.585	29.1114	28.7246	28.7388	1.0606	0.0848742		0.122141
P63104;E7EX29;E7ESK7;E9PD24;E7EVZ2;E5RIR4;B0AZS6;H0YB80;E5RGE1;B7Z2E6	14-3-3 protein zeta/delta	YWHAZ		32.072	33.6464	32.7098	32.5647	32.9951	33.3974	31.7407	33.2051	32.4988	32.8401	34.3663	33.2401	1.06015	0.0842692		0.121509
Q9UII2;A0A0B4J230	ATPase inhibitor, mitochondrial	ATPIF1		NaN	25.7684	24.8954	NaN	27.0114	NaN	NaN	25.215	NaN	NaN	27.33	25.382	1.0599	0.0839259		-0.464241
B4DGM3;Q969G3;K7EMQ8;J3QKS7;H7C048;J3KT85;J3QR61	SWI/SNF-related matrix-associated actin-dependent regulator of chromatin subfamily E member 1	SMARCE1		27.6572	28.1074	27.5595	27.3752	27.7079	NaN	26.9596	29.0612	NaN	27.8762	27.2912	27.6281	1.05836	0.0818253		0.118957
O43143	Pre-mRNA-splicing factor ATP-dependent RNA helicase DHX15	DHX15		26.5373	NaN	26.9666	26.5251	NaN	27.1733	26.5252	NaN	27.0209	27.0981	NaN	NaN	1.05763	0.0808371		0.117926
Q9C005	Protein dpy-30 homolog	DPY30		28.959	28.8627	28.9282	29.3207	29.1308	NaN	28.9928	29.0367	29.1467	28.5094	30.4872	28.5531	1.05752	0.0806863		0.117768
D6RGG3;Q99715;A0A087X0A8;H0Y4P7;H0Y991	Collagen alpha-1(XII) chain	COL12A1		31.7708	32.3039	31.9767	31.6727	31.0196	33.4029	32.1257	31.8097	32.2056	33.2832	31.9211	31.2796	1.05681	0.0797215		0.116761
P51149;C9J8S3;C9J592;C9IZZ0;C9J4V0;C9J4S4;C9J7D1	Ras-related protein Rab-7a	RAB7A		30.0405	30.6669	31.0693	30.6568	30.5237	31.0704	31.0912	31.6218	30.3664	30.972	29.3901	31.0603	1.05632	0.0790491		0.116059
E9PMR6;Q9NZN5	Rho guanine nucleotide exchange factor 12	ARHGEF12		28.5299	29.1407	27.33	26.9883	27.7367	29.0256	27.7145	28.6085	28.3336	26.7313	28.7179	29.1082	1.05492	0.0771281		0.114053
J3KTA4;P17844;J3KRZ1;J3QSF1;J3QRQ7;X6RLV5;J3QR02;J3KRX8;J3QKN9	Probable ATP-dependent RNA helicase DDX5	DDX5		27.7068	27.9237	28.5208	28.7287	28.1486	28.3881	28.6165	27.2126	29.38	28.8686	27.6527	28.1395	1.05375	0.0755297		0.112384
P60866;E5RJX2;E5RIP1;G3XAN0	40S ribosomal protein S20	RPS20		32.7747	31.9439	31.6113	32.221	31.9762	32.3698	32.2575	33.5458	31.6038	31.4269	32.2496	32.2598	1.05293	0.074405		0.11121
Q9UKG1;C9K0C4;C9JAB0	DCC-interacting protein 13-alpha	APPL1		28.7191	29.3492	27.5614	28.3237	28.5806	NaN	28.5297	28.7389	27.9512	NaN	NaN	29.1022	1.05242	0.0737171		0.110492
P62269;J3JS69;A0A0G2JQH2;Q5GGW2	40S ribosomal protein S18	RPS18		30.4594	NaN	30.4725	30.0128	NaN	NaN	30.4369	30.3591	30.3847	30.3656	NaN	NaN	1.05093	0.0716734		-0.473368
Q9NWH9;H7C3F4;H7BXE3;H0YL55;H0YLW7;H0YMW8;H0YKH2;H0YNF3;H0YMR6;H0YLE6;H0YMM0	SAFB-like transcription modulator	SLTM		27.8991	29.0746	27.098	27.332	28.1913	28.8045	27.2047	29.7485	26.4228	27.6665	29.2082	28.5637	1.04909	0.0691398		0.105713
P07357	Complement component C8 alpha chain	C8A		28.4475	29.1268	28.7952	30.3825	29.8516	31.0823	28.7617	28.81	30.1722	31.6604	29.3231	29.3692	1.04859	0.0684557		0.104998
P05455;E9PFL9;E7ERC4;E9PGX9	Lupus La protein	SSB		30.7517	31.1507	30.2991	30.3565	30.5361	30.4738	30.715	31.1782	29.9101	30.5529	30.7502	30.865	1.04773	0.0672665		0.103757
D6RGI3;D6RER5;Q9NVA2;H0Y961;D6RDU5;H0Y9G8;D6RDP1;D6R9Y6;C9JV02	Septin-11	SEPT11		30.0897	30.1583	30.5941	30.1851	28.7169	30.7079	30.9323	29.9338	30.2162	30.7733	28.8531	30.145	1.04752	0.0669797		0.103457
C4AMC7;Q6VEQ5;A0A096LP26;A0A096LP75;A0A096LNU2;A8K0Z3;A8MWX3	Putative WAS protein family homolog 3;WAS protein family homolog 2;WAS protein family homolog 1;Putative WAS protein family homolog 4	WASH3P		27.5068	27.4026	27.1606	27.3182	NaN	NaN	27.5905	27.6555	NaN	27.1165	NaN	27.2932	1.04744	0.0668702		0.103343
Q86V81	THO complex subunit 4	ALYREF		30.4865	31.8027	30.9245	30.985	30.8581	30.9389	30.2761	31.4828	31.0303	31.0287	31.5088	31.0663	1.04696	0.0662095		0.102653
H0Y4R1;P12268;E7ETK5	Inosine-5-monophosphate dehydrogenase 2	IMPDH2		NaN	26.2563	26.808	26.0418	NaN	26.1111	26.3082	25.9589	27.8303	25.6212	26.1241	NaN	1.04555	0.0642621		0.10062
P63241;I3L397;I3L504;Q6IS14;F8WCJ1;C9J7B5;C9J4W5;Q9GZV4	Eukaryotic translation initiation factor 5A-1;Eukaryotic translation initiation factor 5A;Eukaryotic translation initiation factor 5A-1-like;Eukaryotic translation initiation factor 5A-2	EIF5A		32.9593	33.125	32.0357	32.6107	33.6147	33.6726	32.8323	33.3845	32.2893	32.3603	33.8866	33.6505	1.04553	0.0642382		0.100595
F8WJN3;Q16630;F8W084	Cleavage and polyadenylation specificity factor subunit 6	CPSF6		28.4225	28.3016	28.6151	28.0848	NaN	28.8287	28.3849	28.7394	28.1166	28.7348	28.7044	28.4069	1.04533	0.0639558		0.1003
P23396;E9PPU1;E9PL09;H0YEU2;F2Z2S8;H0YCJ7;E9PSF4;E9PQ96;E9PJH4;H0YF32;E9PK82;E9PQX2;H0YES8	40S ribosomal protein S3	RPS3		29.0677	29.3981	29.9557	29.8165	29.6437	30.1526	30.1616	28.6337	30.1163	30.1953	29.9401	29.369	1.04509	0.0636307		0.0999608
P61978;S4R359;S4R457	Heterogeneous nuclear ribonucleoprotein K	HNRNPK		33.7165	33.5124	34.156	33.5546	33.2323	33.2649	33.2725	33.5479	34.1303	33.8777	33.7546	33.2342	1.04493	0.0634041		0.0997241
P16220;C9JBT4;C9J896;C9J4L5;H7C3I0;E7EWP8;H7C1R5	Cyclic AMP-responsive element-binding protein 1	CREB1		27.8431	29.0727	NaN	27.0167	28.5829	27.8225	27.8081	28.6631	NaN	NaN	28.7555	27.2964	1.04478	0.0631976		0.0995085
B1AHD1;P55769	NHP2-like protein 1;NHP2-like protein 1, N-terminally processed	NHP2L1		29.4723	29.3104	29.458	29.4575	29.4805	30.0656	28.8831	30.8295	29.1141	29.1694	30.0534	29.5708	1.04439	0.0626647		0.0989521
E9PFQ4;Q86SQ0;G5E9V3;E9PDY7;E9PGF6	Pleckstrin homology-like domain family B member 2	PHLDB2		27.3477	28.4411	NaN	NaN	27.018	NaN	27.5433	27.7496	NaN	NaN	27.8492	27.5044	1.042	0.0593619		0.0955038
Q96AT9;C9J9T0;C9IZU8;C9J6A7;C9IYE8;E7ESZ6;C9J8S0;Q2QD12;F8WBT4;C9JCL8	Ribulose-phosphate 3-epimerase	RPE		29.1365	29.2478	NaN	29.334	28.9753	NaN	29.4946	28.6618	NaN	NaN	29.6602	29.113	1.04177	0.0590386		0.0951662
P49721;A0A087WVV1	Proteasome subunit beta type-2	PSMB2		28.1186	28.7631	NaN	28.5468	NaN	28.8974	28.8033	NaN	NaN	28.7443	NaN	28.3734	1.04162	0.0588303		0.0949487
V9GZ56;Q9Y4Z0;U3KQS7;U3KQK1;M0QXB0	U6 snRNA-associated Sm-like protein LSm4	LSM4		28.7676	28.3693	28.7517	28.7801	29.2699	NaN	28.7576	27.5555	29.0827	29.106	30.4467	28.1128	1.03945	0.0558222		0.091808
Q6P587	Acylpyruvase FAHD1, mitochondrial	FAHD1		31.0524	28.5623	29.4639	29.7459	NaN	NaN	30.9392	29.8177	29.3419	29.6692	NaN	29.0415	1.03942	0.0557849		-0.485204
Q06323;H0YLU2;H0YKK6	Proteasome activator complex subunit 1	PSME1		32.4793	32.0162	32.6449	32.9	31.9604	32.4809	33.0546	31.8434	31.7165	32.5861	32.6175	32.996	1.03913	0.0553767		0.0913429
P06132;Q5T446;H0Y5R6	Uroporphyrinogen decarboxylase	UROD		28.2066	NaN	28.459	28.0272	NaN	NaN	28.4635	NaN	28.3669	28.025	NaN	NaN	1.03827	0.054184		0.0900976
P30043;M0R192;M0QZL1	Flavin reductase (NADPH)	BLVRB		31.7916	30.9288	30.6553	31.1654	30.8098	32.0998	30.9789	31.8146	31.1306	32.3825	31.157	30.3028	1.03714	0.0526094		0.0884537
P17987;E7EQR6;F5H282;E7ERF2;F5GZI8;F5GYL4;F5GZ03;F5H676;F5H136;F5H726	T-complex protein 1 subunit alpha	TCP1		28.9294	29.2913	29.7848	28.9109	26.3461	27.8479	29.8424	28.3819	29.0387	28.8441	26.0873	29.2169	1.03536	0.0501324		0.0858675
A2A2L5;A0A0A0MQR2;Q9BY42;A2A2L6	Protein RTF2 homolog	RTFDC1		NaN	28.1661	NaN	25.3271	27.4067	26.8653	NaN	26.5524	NaN	NaN	26.6203	27.8013	1.03529	0.0500353		0.0857661
Q9Y3Q8;H7BZ77	TSC22 domain family protein 4	TSC22D4		NaN	28.9883	NaN	27.1779	28.9943	29.7072	28.9304	29.9901	26.8811	28.4458	29.3885	28.9623	1.03487	0.0494437		0.0851484
P60953;Q5JYX0	Cell division control protein 42 homolog	CDC42		30.5081	31.3522	31.0902	31.1815	31.1359	30.7682	31.1615	30.5761	31.7407	30.9147	31.1682	30.7667	1.03428	0.0486221		0.0842906
P61758;B4DWR3	Prefoldin subunit 3	VBP1		28.5597	28.5831	NaN	28.4836	28.2488	NaN	28.6647	28.8829	29.2769	27.4336	29.117	27.7279	1.03411	0.0483855		0.0840435
P36955;I3L4Z0;I3L4N7;CON__Q95121;I3L4F9;I3L107;I3L425;I3L3Z3;I3L1U4;I3L2R7	Pigment epithelium-derived factor	SERPINF1		27.6858	NaN	28.3634	29.535	NaN	28.6355	27.6079	27.9788	29.3434	29.4831	NaN	NaN	1.03409	0.0483623		0.0840193
P13010;H7C0H9;C9JZ81	X-ray repair cross-complementing protein 5	XRCC5		29.8254	29.2186	29.6852	30.8722	29.9811	30.0515	29.8788	29.9436	30.8352	30.546	29.3195	29.393	1.03312	0.0470111		0.0826085
A0A0C4DFT3;E7EQD7;B4E2H8;H7C325;C9JCP6;A8MUT6;C9JN61;C9JUA9;H7C166;C9IYP1;A8MUT9;Q6ZSU2;C9J110;F2Z2L0;C9JWP9;C9JYG3;O14909		DLG1		31.3182	30.7711	30.5804	29.9843	30.0084	30.324	31.3799	30.6119	29.5566	30.1278	30.7355	30.842	1.03137	0.0445662		0.0800558
P62979;J3QS39;J3QTR3;F5H6Q2;F5GYU3;F5H2Z3;F5H265;B4DV12;F5H388;F5H747;F5GXK7;J3QKN0;Q5PY61;Q96C32;P0CG47;P0CG48;M0R1V7;F5GZ39;J3QSA3	Ubiquitin-40S ribosomal protein S27a;Ubiquitin;40S ribosomal protein S27a;Polyubiquitin-B;Ubiquitin;Polyubiquitin-C;Ubiquitin	RPS27A		32.5646	32.9218	32.278	32.6603	32.7208	33.006	32.2202	32.8355	33.4295	32.8338	32.4793	32.6081	1.02988	0.0424728		0.0778702
A0A0A0MRN5;Q9NZT2	Opioid growth factor receptor	OGFR		26.9402	27.4639	27.1096	26.7473	NaN	27.838	27.0728	28.0169	26.5929	26.8032	27.2925	27.7831	1.02843	0.0404397		0.0757475
P23528;E9PP50;E9PK25;G3V1A4;E9PQB7;E9PS23;E9PLJ3	Cofilin-1	CFL1		34.4389	34.3483	34.9993	34.7615	34.7746	35.0738	34.4513	34.7494	34.8516	34.1692	35.4179	34.993	1.02764	0.0393346		0.0745937
Q15366;F8VZX2;H3BRU6;F8W0G4;F8VXH9;F8W1G6;H3BND9;H3BSS4	Poly(rC)-binding protein 2	PCBP2		30.9091	30.4142	31.7607	30.9472	30.4726	30.387	31.6633	30.9977	30.7824	30.6968	30.6407	30.3436	1.02736	0.0389452		0.0741871
M0R0Y2;P54920;M0R2M1;M0QZM9;M0QZN5;M0R031;M0R213;M0R027;M0R058;A0A087WZQ7;Q9H115	Alpha-soluble NSF attachment protein	NAPA		NaN	27.4994	26.8266	25.9819	NaN	NaN	26.7075	NaN	26.6917	26.6539	27.6694	26.3158	1.02692	0.038323		0.0735374
Q14677;H0YD52	Clathrin interactor 1	CLINT1		29.9599	30.2231	31.372	28.865	30.3778	30.4324	30.2108	30.8306	29.616	29.6935	30.4731	30.6346	1.02674	0.0380764		0.07328
P09874;Q5VX84;Q5VX85	Poly [ADP-ribose] polymerase 1	PARP1		30.3165	30.4591	30.4356	30.7744	30.155	30.1695	29.2582	30.3779	30.8281	30.9152	31.3817	29.7674	1.02557	0.036424		0.0715548
Q5T5C7;P49591	Serine--tRNA ligase, cytoplasmic	SARS		29.2206	29.9742	30.0166	30.4211	29.2255	29.6784	30.1439	28.9436	30.0766	30.0709	30.004	29.5145	1.0254	0.0361897		0.0713102
O43390;B4DT28	Heterogeneous nuclear ribonucleoprotein R	HNRNPR		30.6511	29.4034	31.1619	30.4284	NaN	30.0362	30.548	30.038	30.5681	31.05	29.9784	30.0499	1.02517	0.035859		0.0709649
Q9HC35	Echinoderm microtubule-associated protein-like 4	EML4		29.3108	29.6236	29.4106	29.5569	30.4264	29.8401	29.2131	29.3099	29.0321	30.2472	30.4147	30.1658	1.02506	0.0357119		0.0708113
P11234;C9J6B1;C9JQB3;F8WEQ6;C9JPE8;C9JYR1	Ras-related protein Ral-B	RALB		29.6614	28.9549	28.6783	28.5995	28.8193	28.5784	28.7217	29.6549	28.8441	29.0058	28.565	28.6898	1.02214	0.0315943		0.0665122
P37837;F2Z393;E9PM01;E9PKI8	Transaldolase	TALDO1		30.923	30.7278	31.5993	31.493	29.2938	29.4405	31.2988	30.384	31.9649	31.6396	29.6697	28.7013	1.02113	0.0301596		0.0650143
P61353;K7ELC7;K7EQQ9;K7ERY7	60S ribosomal protein L27	RPL27		30.5205	NaN	30.6663	30.3825	NaN	NaN	30.3115	29.435	31.3393	31.1229	NaN	NaN	1.02036	0.0290828		0.06389
P11142;E9PKE3;E9PNE6;A8K7Q2;E9PN89;E9PLF4;E9PQQ4;E9PQK7;E9PK54;E9PS65;E9PPY6;E9PN25;E9PM13;E9PI65	Heat shock cognate 71 kDa protein	HSPA8		34.9237	34.3768	35.0469	34.9534	33.6153	34.0685	34.8056	34.9866	34.8677	34.8649	33.6093	34.0182	1.01956	0.0279458		0.0627029
Q4VB86		EPB41		27.033	28.8888	NaN	NaN	28.4303	30.4647	27.4522	29.4193	NaN	28.5643	28.7625	29.4608	1.01935	0.0276473		0.0623912
Q96I25;Q5W012;Q5W011;Q5W010;H0Y6J6	Splicing factor 45	RBM17		26.5196	NaN	26.4627	26.1903	NaN	NaN	26.3896	26.8204	NaN	26.2415	NaN	26.2221	1.01927	0.0275294		0.0622681
Q96PU8;H0YG47;F5GXS8;F5GYM3;H0YGD6;F5H5U6;F5H8C8;H0YFB7;F5GYT7	Protein quaking	QKI		28.5643	29.4552	28.641	29.178	30.0142	29.3425	28.5942	30.3081	28.3499	28.3298	30.4847	29.2893	1.01874	0.0267859		0.0614918
Q8WUM4;C9IZF9;F8WEQ7;F8WBR8;F8WDK9	Programmed cell death 6-interacting protein	PDCD6IP		31.9242	31.9881	31.8831	32.2425	31.7492	31.7368	32.4853	31.6341	31.6158	31.9699	31.7005	32.2779	1.01862	0.0266177		0.0613162
E9PK01;P29692;E9PRY8;A0A087X1X7;E9PQZ1;E9PQ49;E9PI39;E9PPR1;E9PL12;E9PMW7;E9PIZ1;H0YCK7;E9PK06;E9PK72;H0YE58;H0YE72;E9PKK3;E9PNW6;E9PQC9;E9PJD0	Elongation factor 1-delta	EEF1D		32.6373	33.0715	32.6422	32.6901	32.2589	32.1506	32.7412	32.6716	31.7001	32.445	33.0768	32.9742	1.01845	0.0263767		0.0610646
P35813;E9PKB5;E9PL75;E9PJN3	Protein phosphatase 1A	PPM1A		29.1708	28.7123	28.5472	28.5049	27.1462	NaN	28.6794	27.9338	29.1009	27.8364	NaN	28.6629	1.01844	0.0263657		0.0610531
Q8TAQ2;F8VXC8;F8VZW6	SWI/SNF complex subunit SMARCC2	SMARCC2		28.298	29.0122	28.4175	28.5747	29.7149	29.7361	28.5757	28.8098	28.5335	28.5407	30.1312	29.3204	1.01841	0.0263255		0.0610112
P53367	Arfaptin-1	ARFIP1		29.5988	29.81	29.5593	28.993	29.6446	29.8788	29.6963	30.0661	28.5168	29.2242	29.8881	30.248	1.01808	0.0258497		0.0605143
A0A087WY61;K4DIE0;F5H4J1;F5H6Y5;F5H0Z7;F5H763		NUMA1		32.0992	33.1714	31.7861	31.9025	32.4014	32.5789	31.6659	33.1139	31.5863	31.9827	33.2788	32.4638	1.01771	0.0253264		0.059968
B2R4S9;P62807;U3KQK0;Q99877;Q93079;P58876;Q99880	Histone H2B;Histone H2B type 1-C/E/F/G/I;Histone H2B type 1-N;Histone H2B type 1-H;Histone H2B type 1-D;Histone H2B type 1-L	HIST1H2BI		35.2323	36.2522	35.6581	35.365	36.1905	35.517	35.0791	36.3907	35.7891	35.5107	36.2673	35.3274	1.01739	0.0248706		0.0594921
J3KQP4;P14207;F5GXV3;F5H4Z6;F5GZ45;F5H3Z4;E7EU04;J3KR13;F5H5L8;A0A087WWY2;A0A087WYI3;A0A087WXL1;P41439	Folate receptor beta	FOLR2		25.6888	27.8335	26.6385	28.9758	28.0988	NaN	27.5359	NaN	27.3397	27.5398	NaN	NaN	1.01729	0.0247293		0.0593446
P31689	DnaJ homolog subfamily A member 1	DNAJA1		28.3007	27.6839	28.3626	27.7218	27.5888	28.3122	28.095	28.6299	28.4631	27.1059	27.9582	27.8576	1.01625	0.0232547		0.057805
E7EVA0;P27816;H0Y2V1;F8W9U4;B5MEG9;H7C456;A0A0J9YVV8;A0A0J9YW37	Microtubule-associated protein;Microtubule-associated protein 4	MAP4		33.663	33.925	33.5823	33.7131	33.7226	33.5913	33.8132	34.0682	33.5481	33.2035	34.1693	33.5278	1.01544	0.0221093		0.0566092
E9PR30;P62861	40S ribosomal protein S30	FAU		29.8586	31.0264	29.7729	30.4062	32.1031	30.4087	30.0865	30.6683	29.7749	NaN	31.8428	30.7178	1.01542	0.0220809		0.0565795
O60869	Endothelial differentiation-related factor 1	EDF1		29.9453	30.4484	29.3936	29.0031	30.2397	28.8359	29.4589	29.2395	NaN	29.4545	30.4371	29.7396	1.01507	0.021584		0.0560607
O75534;E9PLT0;E9PLD4;E9PKN4	Cold shock domain-containing protein E1	CSDE1		28.1947	27.4092	27.2199	27.5133	26.6732	NaN	27.1056	NaN	NaN	27.6678	27.2724	27.6469	1.01473	0.0211015		0.0555569
Q9UEU0;H0YJL5;H0YJJ5;J3KMW2;G3V5I2;H0YJ10	Vesicle transport through interaction with t-SNAREs homolog 1B	VTI1B		28.2233	27.7674	28.0265	27.9845	27.8315	NaN	28.9867	NaN	NaN	27.169	28.0114	27.7833	1.01462	0.0209451		0.0553936
Q5T9B7;P00568;H0Y4J6;H0YID2;Q9Y6K8	Adenylate kinase isoenzyme 1	AK1		31.2552	32.5092	31.7462	31.7401	33.0213	31.7324	31.7883	32.4129	31.6878	31.6205	32.648	31.9685	1.01417	0.0202936		0.0547133
P61106;X6RFL8	Ras-related protein Rab-14	RAB14		30.4021	29.6631	29.6894	29.7768	28.8187	29.4948	30.6414	29.7131	29.8815	29.8529	28.42	29.4567	1.01403	0.0200936		0.0545046
A0A024R4E5;Q00341;H0Y394;H7C0A4;C9J5E5;C9JIZ1;C9JZI8;C9JHS7;C9JHZ8;C9JES8;C9JT62;C9JK79;C9JBS3;C9JEJ8;A0A0U1RVI6;C9JHN6;C9JQ82;H7C2D1;H7BZC3;C9JMQ6;C9JHS9;C9J739	Vigilin	HDLBP		30.0423	28.777	29.845	29.8063	NaN	28.5673	30.0828	29.8527	28.9091	29.882	28.5444	29.2932	1.0138	0.0197751		0.054172
Q9H3U1	Protein unc-45 homolog A	UNC45A		27.3676	NaN	26.566	26.8811	NaN	NaN	28.0523	NaN	26.5923	26.2263	NaN	NaN	1.01309	0.0187581		0.0531102
S4R3H4;E7EQT4;Q9UKV3;G3V3B0;G3V3T3;A0A087WYN3	Apoptotic chromatin condensation inducer in the nucleus	ACIN1		30.4237	31.1882	29.7486	29.6973	30.714	30.4608	30.1884	30.7032	29.6721	30.1911	30.9528	30.6364	1.01296	0.0185725		0.0529164
P62942;Q5W0X3;A0A087WZM5;Q1JUQ5;Q5VVH2;Q1JUQ3;A0A087WTS4;A0A087WV48	Peptidyl-prolyl cis-trans isomerase FKBP1A;Peptidyl-prolyl cis-trans isomerase	FKBP1A		31.7133	32.0765	31.1262	32.102	32.495	31.5744	31.6388	32.1711	31.6277	31.7169	32.4533	31.5899	1.01282	0.0183821		0.0527176
Q9H8L6;V9GY43;R4GMY6	Multimerin-2	MMRN2		28.6183	30.425	28.328	29.1034	30.3267	29.9441	30.0491	30.2248	26.8328	28.9246	31.1132	29.7009	1.01161	0.0166562		0.0509157
Q7Z2W4;C9J6P4	Zinc finger CCCH-type antiviral protein 1	ZC3HAV1		26.2335	26.8034	NaN	NaN	NaN	26.4889	26.5429	26.5779	NaN	NaN	26.5537	26.4199	1.01046	0.01501		0.0491969
Q9H307;G3V5F0;G3V579	Pinin	PNN		28.8401	28.4294	28.9291	28.4114	28.8153	28.8522	28.7309	29.0181	28.3957	28.5256	28.9827	28.7145	1.01045	0.0150029		0.0491895
Q9BPW8;H7C2U6;C9JDV8;F8WCR5	Protein NipSnap homolog 1	NIPSNAP1		31.4189	29.4103	30.0893	30.373	30.3004	NaN	30.376	30.5503	30.6455	30.3241	29.6737	30.43	1.01038	0.0149008		-0.51566
P50897;E9PIA8;E9PMG2;Q5T0S4;E9PSE5;E9PP28;E9PK48	Palmitoyl-protein thioesterase 1	PPT1		NaN	28.9335	29.0766	29.1529	28.4195	29.6074	30.0522	27.7802	28.9421	30.3448	28.6748	28.5203	1.01002	0.0143859		0.0485453
J3QLE5;A8MT02;P63162;P14678;J3KRY3;S4R3P3	Small nuclear ribonucleoprotein-associated protein N;Small nuclear ribonucleoprotein-associated proteins B and B	SNRPN		29.9028	28.9347	29.1351	29.6267	27.5023	28.8694	28.7885	29.4114	29.4734	29.2007	29.2556	27.926	1.00982	0.014101		0.0482478
C9JP00;A0A0A0MQX8;Q9NR56;Q86VM6;C9JCX1;H7C4Y1;B1AKI6;Q9NUK0;C9J4T8	Muscleblind-like protein 1	MBNL1		29.4395	29.2881	29.0346	28.925	29.0601	28.7442	29.0121	29.0231	29.2266	28.3735	29.5068	29.424	1.00866	0.012442		0.0465156
F8VVA7;P61923;F8VXB1;F8VUC5;F8W156;F8W651;F8VYZ4;F8VYK5	Coatomer subunit zeta-1	COPZ1		28.7196	28.031	28.9805	28.5635	29.3895	NaN	29.3115	NaN	28.4841	29.0316	NaN	28.168	1.00832	0.0119578		0.0460102
P49792;J3KQ37;Q99666;O14715;F8VYC4;P0DJD0;P0DJD1;H7BZ48;F8WBP7	E3 SUMO-protein ligase RanBP2	RANBP2		29.8151	30.7739	28.5797	29.5754	30.3087	30.8868	29.2489	31.0883	28.753	29.7247	30.7575	30.4277	1.00701	0.0100746		0.044044
J9JID7;Q03252	Lamin-B2	LMNB2		32.1585	33.2625	31.9365	32.3745	32.6169	32.5255	31.1777	33.2833	31.9977	32.8845	33.0139	32.5746	1.00666	0.00957139		0.0435185
P46940;A0A0J9YXZ5;H0YLE8;H0YKA5;A0A087X225	Ras GTPase-activating-like protein IQGAP1	IQGAP1		29.6018	30.6512	30.8178	30.8613	29.6993	30.9037	30.5597	30.1782	30.48	30.4253	30.1271	30.8084	1.00505	0.00726287		0.0411083
P61970;H3BRV9	Nuclear transport factor 2	NUTF2		26.7981	27.5405	27.1797	27.6567	26.8482	27.3076	27.3649	NaN	27.2357	27.0822	NaN	NaN	1.00405	0.00583712		0.0396197
Q15393	Splicing factor 3B subunit 3	SF3B3		26.9325	28.7706	NaN	27.1335	26.4946	27.8385	NaN	26.9099	NaN	28.1713	NaN	27.2363	1.00361	0.00520515		0.0389598
P42765;A0A0B4J2A4;K7EME0;K7EJ68;K7EJB1;K7ER88	3-ketoacyl-CoA thiolase, mitochondrial	ACAA2		35.8302	33.4374	35.069	34.7394	33.6172	31.1388	34.5082	33.2822	34.7424	34.4088	33.2539	33.6535	1.00199	0.00287278		-0.52462
Q9Y508;A0A096LNV3;A0A096LP02;A0A096LNT1;A0A096LNN8;A0A096LPF9	E3 ubiquitin-protein ligase RNF114	RNF114		26.7719	27.2135	NaN	26.0359	27.3908	27.2935	26.5465	27.3365	NaN	NaN	NaN	26.9394	-1.00025	-0.000358073		0.0331514
O00154;K7EKP8	Cytosolic acyl coenzyme A thioester hydrolase	ACOT7		26.3985	NaN	26.9629	26.8196	NaN	27.1896	26.8356	NaN	25.4019	27.843	27.1337	26.9953	-1.00053	-0.000768852		-0.527332
P62834;A0A075B6Q0	Ras-related protein Rap-1A	RAP1A		29.4002	29.7734	29.1523	28.2771	29.0535	28.2922	29.3209	29.0449	28.289	28.2945	29.5992	29.3922	-1.00091	-0.00130908		0.0321585
Q92538	Golgi-specific brefeldin A-resistance guanine nucleotide exchange factor 1	GBF1		28.2933	28.7914	NaN	NaN	29.3053	29.1659	29.5794	29.2009	NaN	NaN	NaN	27.8818	-1.00112	-0.00160821		0.0318462
P51970	NADH dehydrogenase [ubiquinone] 1 alpha subcomplex subunit 8	NDUFA8		32.4477	31.6421	32.5243	31.8264	32.151	29.7945	31.6432	31.7002	31.4775	31.3911	31.1539	33.0101	-1.00116	-0.00167243		-0.528006
B1ALH6;O14832;C9JR86;C9IYS5	Phytanoyl-CoA dioxygenase, peroxisomal	PHYH		29.9936	NaN	27.3638	26.2384	27.4664	NaN	28.95	NaN	NaN	27.4102	26.9276	NaN	-1.00202	-0.0029095		-0.528927
Q9Y4L1;A0A087X054;E9PJ21;A0A087WWI4;K7EQK2;Q9BST8;J3QQH7;J3QLE9;J3QL06;J3KTF1;A0A087WW13;A0A087X214	Hypoxia up-regulated protein 1	HYOU1		30.7268	28.738	30.0545	29.8792	29.2853	29.2631	30.186	28.6539	30.085	30.4069	28.526	30.0691	-1.00232	-0.00334167		0.0300363
Q8N4T8;H0Y962;D6RAV8;D6RJF4;D6RGF2	Carbonyl reductase family member 4	CBR4		28.4286	NaN	28.4432	27.9796	28.2817	NaN	28.1383	NaN	28.4275	28.2049	NaN	28.3468	-1.00269	-0.00387335		-0.529645
K7EQX8;Q6ZR64;K7EPS4		MXRA7		29.3346	29.282	28.041	26.9876	29.1127	29.492	28.4898	29.4562	27.3324	27.4945	30.8145	28.6373	-1.00293	-0.00422192		0.0291172
Q86TU7;Q6NXR6;C9K0W5	Histone-lysine N-methyltransferase setd3	SETD3		NaN	26.6027	26.7763	26.7448	27.0377	NaN	26.4198	NaN	NaN	26.2006	27.7358	NaN	-1.00345	-0.00496689		0.0283394
H7C4H2;Q9Y5M8	Signal recognition particle receptor subunit beta	SRPRB		28.7494	28.5853	28.5235	27.8201	28.8599	28.8506	28.5247	28.3634	28.5944	28.524	28.659	28.6876	-1.00413	-0.00594425		0.027319
A2A2D0;P16949	Stathmin	STMN1		28.668	28.6462	28.7203	29.1056	28.3463	28.3869	27.4259	28.2659	28.8017	28.897	29.3316	29.1138	-1.00432	-0.00621923		0.0270319
P84103;A0A087X2D0	Serine/arginine-rich splicing factor 3	SRSF3		30.9396	31.702	31.7082	31.6859	31.3441	32.081	31.2989	31.6204	31.8258	31.1529	32.1442	31.3432	-1.00875	-0.0125628		0.0204088
Q9BXK5;F2Z2C3;A0A087WW80;F6VJB4;A0A0A0MR90;E9PDD6	Bcl-2-like protein 13	BCL2L13		30.4225	NaN	30.3195	29.195	NaN	NaN	30.1143	29.6611	30.8797	30.5858	29.5716	28.9844	-1.00893	-0.0128291		-0.536317
A0A0A0MR66;P98175	RNA-binding protein 10	RBM10		26.1465	26.6653	26.7086	25.5358	26.4795	NaN	25.7194	25.2446	26.3079	25.7198	27.2718	27.4945	-1.00985	-0.0141412		0.0187607
P50454;E9PKH2;E9PPV6;E9PR70;E9PNX1;E9PK86;E9PMI5;E9PJH8;E9PIG2;E9PRS3;H0YEP8;E9PLA6;E9PQ34	Serpin H1	SERPINH1		29.6372	29.5846	29.5515	30.3332	30.8436	30.1898	29.1563	31.4274	28.9378	29.7157	30.0974	30.7175	-1.0102	-0.014636		0.0182441
H0YHA7;J3QQ67;Q07020;F8VUA6;G3V203;F8VYV2;A0A075B7A0	60S ribosomal protein L18	RPL18		29.7552	NaN	30.2841	31.1621	29.1483	NaN	30.608	30.7912	30.4053	30.8117	28.3934	29.4179	-1.01128	-0.0161875		0.0166242
J3KTL2;Q07955;J3KSR8;J3QQV5;J3KSW7	Serine/arginine-rich splicing factor 1	SRSF1		30.6544	30.6546	31.3524	31.3256	31.0981	31.0192	30.687	30.9349	30.9025	31.0263	31.5358	30.9093	-1.01262	-0.0180995		0.014628
O43852;H0Y875	Calumenin	CALU		28.2014	29.7519	28.8407	29.3904	30.9514	29.1175	29.1293	29.8823	28.6199	28.823	29.7782	29.8897	-1.01525	-0.0218315		0.0107314
Q96HY6;A0A0A0MRX2	DDRGK domain-containing protein 1	DDRGK1		29.3188	30.2249	29.5582	29.1401	30.7641	29.9429	29.3614	30.3441	28.5581	28.807	30.8644	30.8795	-1.01566	-0.0224168		0.0101204
Q9BWF3;E9PB51;D6R9K7;J3QRR5	RNA-binding protein 4	RBM4		NaN	28.5544	27.3083	27.9876	27.4879	27.8234	27.002	28.4403	27.8798	NaN	28.0838	27.6425	-1.01583	-0.0226528		0.00987394
Q13561;F8W1I6;F8VW18;H0YI98;F8VX93;F8VRV7;H0YHL1;F8W0U6	Dynactin subunit 2	DCTN2		31.9047	32.4313	31.8048	31.9429	32.2096	32.1994	31.6972	32.475	31.2593	31.8208	32.4064	32.6879	-1.01701	-0.0243352		0.00811737
B7WPG3;C9IYN3;D6W592;Q8WVV9;C9JJZ7	Heterogeneous nuclear ribonucleoprotein L-like	HNRNPLL		NaN	27.1123	25.391	26.5839	26.6398	NaN	24.765	26.9808	NaN	NaN	NaN	27.4757	-1.0172	-0.024598		0.00784305
Q9BUH6	Protein PAXX	C9orf142		28.0314	28.6275	27.8831	28.1911	28.8627	NaN	28.0359	29.2979	27.8511	28.4419	28.2216	27.915	-1.01766	-0.0252509		0.00716129
P51991;H7C1J8	Heterogeneous nuclear ribonucleoprotein A3	HNRNPA3		32.622	31.9121	32.3496	32.6986	32.3706	32.6251	31.7372	33.3933	32.233	32.7004	31.8573	32.4968	-1.01865	-0.0266523		0.00569812
P24534;C9JZW3;F2Z2G2;F8WF65	Elongation factor 1-beta	EEF1B2		31.6623	31.633	31.7394	31.5908	31.9212	30.582	30.9894	31.3556	31.2242	31.5439	32.0656	31.7898	-1.01869	-0.0267194		0.00562809
Q8NFU3;R4GNF9	Thiosulfate sulfurtransferase/rhodanese-like domain-containing protein 1	TSTD1		28.6742	27.1921	28.4192	27.8554	29.0695	NaN	28.1764	27.9009	28.5121	28.4232	27.4891	28.7889	-1.01887	-0.0269717		-0.546852
Q00577	Transcriptional activator protein Pur-alpha	PURA		30.2376	30.1232	30.3245	29.499	29.6171	29.9207	29.6678	30.9638	29.7284	29.1656	30.7174	29.3094	-1.01982	-0.0283206		0.00395629
A0A0A6YYJ8;A0A0A6YYC3		LUC7L2		NaN	28.8021	NaN	NaN	27.7451	28.0008	NaN	27.8817	NaN	NaN	28.3042	28.2768	-1.01989	-0.0284131		0.00385971
P54136;E5RJM9;E5RH09;E5RI24	Arginine--tRNA ligase, cytoplasmic	RARS		28.5645	28.6592	28.321	29.2601	28.3109	27.844	28.7816	28.0935	28.4502	27.9556	28.6952	28.809	-1.02039	-0.0291243		-0.548455
Q9Y2X3;H7BZ72	Nucleolar protein 58	NOP58		27.8842	28.4903	27.3235	27.8591	28.6023	NaN	26.6017	28.3619	27.992	28.5923	28.1192	28.3479	-1.02057	-0.0293725		0.00285802
P43034;I3L495	Platelet-activating factor acetylhydrolase IB subunit alpha	PAFAH1B1		27.5067	NaN	26.5117	26.0188	NaN	NaN	27.3618	26.4762	NaN	26.268	NaN	26.4907	-1.02096	-0.0299269		0.00227918
Q9H1B7	Interferon regulatory factor 2-binding protein-like	IRF2BPL		27.5671	28.0413	27.8501	27.6284	NaN	28.0566	28.1858	28.6518	27.2345	27.729	27.1923	NaN	-1.02102	-0.0300056		0.00219701
Q15459;H7C1L2;F8WB66;F8WC79	Splicing factor 3A subunit 1	SF3A1		29.4258	30.3906	29.4922	29.1982	29.9578	29.6907	28.9458	30.1359	29.6793	29.2687	30.5772	29.365	-1.02141	-0.0305599		0.00161836
Q66K74;M0R1M7	Microtubule-associated protein 1S;MAP1S heavy chain;MAP1S light chain	MAP1S		NaN	27.6064	NaN	NaN	28.2184	28.0636	NaN	28.0922	NaN	27.7943	NaN	27.9056	-1.02248	-0.0320765		3.48499e-05
Q07666;Q5VWX1	KH domain-containing, RNA-binding, signal transduction-associated protein 1	KHDRBS1		28.256	29.4286	27.6186	28.2818	28.9083	28.2828	28.648	27.8511	28.1709	28.4043	29.4711	28.0379	-1.02253	-0.0321433		-3.48499e-05
O43237;J3KRI4;J3KSD2;H3BUM4;J3KRZ2;C9JLW1;B4E2E0	Cytoplasmic dynein 1 light intermediate chain 2	DYNC1LI2		27.2916	27.1942	26.7877	27.2034	27.5538	NaN	27.3403	NaN	NaN	26.6281	27.5516	NaN	-1.02299	-0.0327861		-0.000705959
Q9UGI8;F8W7T0;F8WDI4;H7BYK1	Testin	TES		26.3091	30.6059	27.8666	28.7116	30.6149	30.6389	28.691	30.3468	27.1666	27.981	29.6252	30.7382	-1.02317	-0.0330502		-0.000981771
E7EWR4;P33240;E9PID8;A0A0A0MT56	Cleavage stimulation factor subunit 2	CSTF2		NaN	27.9819	NaN	27.9413	28.7229	27.3617	28.1481	28.2349	27.6149	27.2425	28.7747	27.7981	-1.02317	-0.0330507		-0.000982269
K7ELC2;P62841;K7EM56;A0A0B4J2B4;S4R417;K7EQJ5;K7EJ78;S4R456	40S ribosomal protein S15	RPS15		29.2911	28.4932	30.4323	29.1201	30.4824	NaN	28.5508	28.9152	30.349	28.9694	30.6419	29.758	-1.0232	-0.0330887		-0.00102193
O43823;M0QYL4	A-kinase anchor protein 8	AKAP8		NaN	NaN	NaN	25.9942	26.1356	27.3762	27.114	26.8411	25.8832	27.1503	25.2961	26.5284	-1.02324	-0.0331462		-0.001082
Q8N6H7;A0A0D9SF70;G5E9L0;E9PQP3;E9PIY6;E9PMU9;H0YDN9;E9PJT7;E9PK28;E9PN48;E9PM18;E9PMR9;E9PM63;E9PNY8;H0YF45	ADP-ribosylation factor GTPase-activating protein 2	ARFGAP2		27.7337	27.8827	27.7827	27.4693	27.9905	NaN	27.7144	NaN	27.5777	27.5464	28.1762	27.6747	-1.02377	-0.0338909		-0.00185952
Q92499;F1T0B3;A0A087X2G1	ATP-dependent RNA helicase DDX1	DDX1		28.9542	28.0586	29.9176	29.228	NaN	27.254	29.0742	26.6453	30.2977	29.6435	NaN	27.5741	-1.02494	-0.0355347		-0.00357573
P18077;F8WBS5;F8WB72;C9K025	60S ribosomal protein L35a	RPL35A		28.0866	NaN	29.2764	29.2006	NaN	NaN	28.5722	NaN	29.1043	28.7798	NaN	NaN	-1.0251	-0.0357647		-0.553402
E7EX90;Q14203;Q6AWB1;E7EWF7;C9JJD0;C9JKG6;E9PCY0;C9JZA4;C9JTE5;C9JJN7;C9J1B7	Dynactin subunit 1	DCTN1		30.7372	30.8424	30.2511	30.6498	29.6691	29.5186	30.8793	30.3815	29.8411	30.5934	29.2351	30.5188	-1.02563	-0.0365035		-0.00458724
Q13938;K7EL21;K7ES72;A0A0X1KG78	Calcyphosin	CAPS		28.7468	31.5039	28.9835	29.8597	31.0725	32.2183	NaN	30.502	30.8886	29.3796	32.0411	28.9906	-1.02604	-0.0370846		-0.00519396
P60709;G5E9R0;E7EVS6;C9JZR7;C9JTX5;Q6S8J3;A5A3E0;P0CG38;P0CG39;Q9BYX7	Actin, cytoplasmic 1;Actin, cytoplasmic 1, N-terminally processed	ACTB		31.4357	34.9591	NaN	32.2876	35.4385	33.5616	NaN	33.2044	NaN	NaN	34.4764	32.8124	-1.02726	-0.0388028		-0.00698797
Q96GX9;S4R3D6	Methylthioribulose-1-phosphate dehydratase	APIP		NaN	29.0456	28.0114	28.094	28.1346	28.7421	28.0137	27.6199	28.1538	29.0266	28.4084	28.9746	-1.02768	-0.0393876		-0.00759854
Q15843;S4R3E9;F8VSA6;E9PS38	NEDD8	NEDD8		29.8833	31.0941	NaN	29.5379	31.1295	31.5283	29.0928	31.2622	NaN	NaN	30.591	31.4331	-1.028	-0.0398435		-0.00807445
Q9P015;E5RIZ4;E5RHF4	39S ribosomal protein L15, mitochondrial	MRPL15		29.4583	NaN	29.1145	28.9866	NaN	NaN	30.296	28.1721	29.9485	29.7664	28.5133	28.1793	-1.02849	-0.0405289		-0.556951
P63000;P60763;J3KSC4;J3QLK0	Ras-related C3 botulinum toxin substrate 1;Ras-related C3 botulinum toxin substrate 3	RAC1		31.6788	29.5018	31.7619	32.5166	29.9655	31.1152	31.9112	31.09	31.4118	31.5724	29.8732	30.4359	-1.02877	-0.0409168		-0.00919506
E5RJR5;P63208;E7ERH2;F8W8N3;E5RGM3	S-phase kinase-associated protein 1	SKP1		29.1689	29.2959	28.544	28.5355	29.0724	28.7073	28.4427	29.3843	29.4046	28.6825	28.2424	28.92	-1.029	-0.0412499		-0.00954289
P11021	78 kDa glucose-regulated protein	HSPA5		35.2025	35.0859	34.5548	35.3163	34.8889	34.9684	34.5228	35.7238	34.2175	34.6799	34.6974	35.9249	-1.02936	-0.0417411		-0.0100557
P62241;Q5JR95	40S ribosomal protein S8	RPS8		30.6896	28.4031	30.6575	30.9688	NaN	NaN	31.262	28.8187	30.554	30.9222	NaN	29.1186	-1.03145	-0.0446786		-0.0131227
Q9UN37;I3L4J1	Vacuolar protein sorting-associated protein 4A	VPS4A		30.7243	30.7892	29.9222	30.3039	31.3064	31.8079	30.9173	31.7028	29.7297	30.0771	30.6936	31.4586	-1.03224	-0.0457815		-0.0142742
Q9Y2W1	Thyroid hormone receptor-associated protein 3	THRAP3		28.6385	30.6015	29.281	29.4641	30.3197	30.1557	29.2896	29.7131	28.5582	29.9471	30.3981	30.2713	-1.03325	-0.0471872		-0.0157419
P51148;K7ERI8;K7ERQ8;K7ENY4;F8VWU4;F8VVZ0;F8VUA5;F8VVK3;K7EIP6;F8WCY6;F8WD79;F8VPW9;F8VSF8;F8VWZ7	Ras-related protein Rab-5C	RAB5C		28.8716	28.773	29.4537	28.9511	NaN	NaN	28.6415	NaN	29.3649	28.8819	NaN	NaN	-1.03499	-0.0496128		-0.0182744
Q13813	Spectrin alpha chain, non-erythrocytic 1	SPTAN1		36.2424	36.5388	36.3942	35.9086	35.9326	35.7579	36.3435	35.3684	35.9819	35.9992	36.1316	36.6492	-1.03533	-0.0500971		0.355252
P08603;A0A0D9SG88;Q5TFM2	Complement factor H	CFH		32.3926	32.8211	32.6887	33.3615	33.8096	34.4675	32.6783	33.4605	33.3947	33.6628	32.9862	33.0525	-1.036	-0.0510171		-0.0197406
Q9NP97;B1AKR6;Q8TF09;H3BNG9;H3BPA0;H3BQI1	Dynein light chain roadblock-type 1;Dynein light chain roadblock-type 2	DYNLRB1		30.737	30.4618	29.7647	30.71	30.9688	30.4806	30.2936	30.9345	29.6822	30.3807	30.984	30.5408	-1.03609	-0.05115		-0.0198794
Q9H910;A6NGP5;H3BU16;H3BMV3;H3BMT0;H3BTV5;H3BMM8;B4E1P3;H3BS08	Hematological and neurological expressed 1-like protein	HN1L		28.2615	29.2919	27.6499	28.3811	29.6355	28.3531	27.2878	29.5435	27.9099	28.4557	29.5168	28.5509	-1.03626	-0.0513865		-0.0201263
Q8N4Q0	Zinc-binding alcohol dehydrogenase domain-containing protein 2	ZADH2		27.4425	27.3782	28.0353	NaN	27.3902	NaN	26.8644	NaN	27.7456	27.9174	NaN	NaN	-1.03701	-0.0524259		-0.565813
Q14966;A0A096LPH6;A0A096LNS4;A0A096LPK8;A0A096LPI0;A0A096LPB4;C9JWN0	Zinc finger protein 638	ZNF638		28.3414	28.0583	NaN	NaN	29.0285	28.2189	27.6685	28.9207	NaN	NaN	28.8181	28.027	-1.03755	-0.0531874		-0.0220065
Q9BV68;K7EIY6;U3KQF4	E3 ubiquitin-protein ligase RNF126	RNF126		27.367	27.0992	NaN	NaN	27.2618	27.4403	26.8697	NaN	NaN	26.7188	27.5128	27.8538	-1.03764	-0.0533023		-0.0221265
A0A087X2B5;P35613;I3L192;A0A087WUV8;R4GMX5;R4GN83	Basigin	BSG		30.0601	30.6811	30.3133	29.9038	29.8566	30.3444	30.5704	29.8231	30.0962	30.6597	28.8161	30.8684	-1.0383	-0.0542272		-0.0230922
Q9Y6C9	Mitochondrial carrier homolog 2	MTCH2		30.344	NaN	31.8393	29.0788	NaN	NaN	31.1964	NaN	31.4272	31.4151	NaN	27.4157	-1.0404	-0.057141		-0.569326
P35998;C9JLS9	26S protease regulatory subunit 7	PSMC2		28.9771	29.5729	28.7948	29.5006	29.529	29.3014	29.5577	29.2861	29.0177	28.6396	29.3794	29.4388	-1.04202	-0.059384		-0.0284763
Q5T5P2;Q5T5P0;Q5T5P1;A0A0U1RRK8	Sickle tail protein homolog	KIAA1217		29.0088	30.5637	29.4806	28.837	30.1192	31.0477	30.826	29.6734	28.3976	28.7856	30.9297	30.079	-1.04314	-0.0609369		-0.0300977
P14174	Macrophage migration inhibitory factor	MIF		35.0343	34.8079	34.8809	35.1969	35.9008	35.0613	34.4471	34.94	35.1154	34.6377	36.0639	35.3116	-1.04323	-0.0610504		-0.0302162
A0A087WW40;Q9Y371	Endophilin-B1	SH3GLB1		NaN	29.624	28.6871	28.8803	28.879	28.9154	28.422	30.2506	NaN	28.5273	28.5073	28.9726	-1.04335	-0.0612221		-0.0303954
Q9Y3U8;J3QSB5;J3KTD3	60S ribosomal protein L36	RPL36		29.3353	NaN	30.3552	30.4348	NaN	NaN	29.9342	29.7657	30.2169	30.2232	NaN	29.759	-1.0439	-0.0619771		-0.0311837
O60493	Sorting nexin-3	SNX3		29.4903	27.3103	29.914	29.8237	29.1462	28.3581	29.3104	30.3493	28.681	28.2548	28.4123	28.6557	-1.04476	-0.063165		-0.032424
P49757;G3V3Z8;G3V3R1;G3V3M5;G3V4S6;G3V433	Protein numb homolog	NUMB		NaN	26.1265	26.6737	26.3449	NaN	NaN	26.7407	NaN	26.9226	25.6141	NaN	25.9954	-1.04498	-0.0634782		-0.0327509
A0A087WW66;Q99460;H7BZR6;C9J9M4	26S proteasome non-ATPase regulatory subunit 1	PSMD1		27.5098	NaN	28.3413	27.2831	NaN	NaN	27.9663	NaN	27.4945	27.7246	NaN	27.4022	-1.04575	-0.064542		-0.0338616
P35579;Q5BKV1;B1AH99;REV__S4R3H4;REV__E7EQT4;REV__Q9UKV3	Myosin-9	MYH9		36.7671	37.2864	36.7002	37.0416	37.0722	37.0144	36.9488	37.2816	36.3856	36.5368	37.1871	37.142	-1.0473	-0.0666746		-0.0360882
Q14498;G3XAC6;H0Y4X3;Q5QP23;A0A0U1RQH7;Q5QP22;A0A0U1RQW2	RNA-binding protein 39	RBM39		28.1139	NaN	28.0647	28.7359	NaN	NaN	27.6452	NaN	28.0067	29.0593	NaN	NaN	-1.04809	-0.0677662		-0.037228
Q9BXP5;H7C3A1;C9JUL9;H7C0U8;A0A0A0MSP6	Serrate RNA effector molecule homolog	SRRT		27.2104	27.7047	28.4989	26.7223	27.5696	NaN	27.1762	NaN	28.087	27.9277	NaN	26.6994	-1.04874	-0.0686509		-0.0381517
P29590;H3BT57;H3BT29;H3BVD2;H3BUJ5;H3BRN3	Protein PML	PML		28.898	30.0363	28.8378	29.5063	28.9135	30.4188	29.4489	29.8157	28.8716	29.7125	29.0792	29.2663	-1.04929	-0.0694154		-0.0389499
E9PQD7;P15880;H0YEN5;I3L404;E9PM36;E9PMM9;E9PPT0	40S ribosomal protein S2	RPS2		30.1218	29.8593	30.8728	30.2894	28.6252	28.3124	30.6337	27.7612	30.7749	30.634	28.9459	28.9089	-1.04999	-0.070378		-0.0399549
Q27J81;A0A0A0MQU1	Inverted formin-2	INF2		27.5776	27.6108	27.0285	27.1444	27.4896	26.9327	27.724	26.9742	NaN	27.2445	26.7242	27.465	-1.05038	-0.0709181		-0.0405189
Q16778;P23527;P33778;Q8N257;Q6DRA6;Q6DN03	Histone H2B type 2-E;Histone H2B type 1-O;Histone H2B type 1-B;Histone H2B type 3-B	HIST2H2BE		32.8362	31.7644	33.2702	33.45	31.4667	30.3891	32.1906	31.2553	32.96	32.7192	32.5619	31.0545	-1.05153	-0.0724843		-0.0421541
J3KN29;O00233;F5H5V4;F5GX23;F5H7X1;F5H169	26S proteasome non-ATPase regulatory subunit 9	PSMD9		29.5927	29.7661	28.6297	29.1845	29.445	28.9889	29.221	28.8849	28.9174	28.6469	30.0987	29.3871	-1.05346	-0.0751327		-0.0449192
P31942	Heterogeneous nuclear ribonucleoprotein H3	HNRNPH3		28.719	28.9378	29.4773	30.0946	27.2521	28.5055	28.4634	29.8454	30.3323	28.7066	27.3388	27.845	-1.05393	-0.0757745		-0.0455893
P56537;B7ZBH1;F8WD20;A0A0B4J1Y7;A0A0U1RQV5;F8WDS6	Eukaryotic translation initiation factor 6	EIF6		28.4419	27.8882	28.1006	28.0648	27.2697	27.9532	27.405	28.0163	NaN	NaN	NaN	28.2049	-1.05531	-0.0776669		-0.0475651
P62304;A6NHK2	Small nuclear ribonucleoprotein E	SNRPE		28.4724	28.2015	NaN	28.0261	NaN	27.3748	27.4481	28.3473	NaN	28.026	NaN	NaN	-1.0557	-0.0781989		-0.0481206
F8WD26;J3KP06;Q8WWI1;E9PMT2;A0A0A0MTE2	LIM domain only protein 7	LMO7		29.5167	29.5742	30.0452	29.1193	28.6324	28.7173	30.6419	30.1354	26.9206	27.1222	NaN	31.1215	-1.05642	-0.0791773		-0.0491421
E9PHK0;P05452;CON__Q2KIS7	Tetranectin	CLEC3B		27.6994	NaN	28.5457	29.6167	30.1251	29.7387	28.2419	29.6167	29.1251	29.4807	29.4498	28.4793	-1.05666	-0.0795149		-0.0494945
P12956;B1AHC9	X-ray repair cross-complementing protein 6	XRCC6		31.4689	31.2479	32.1964	32.1075	30.192	30.6109	31.5742	30.8587	32.0637	31.9965	30.6361	30.2087	-1.05772	-0.0809619		-0.0510053
P04004;CON__Q3ZBS7;H0YJW9;F5GX75	Vitronectin;Vitronectin V65 subunit;Vitronectin V10 subunit;Somatomedin-B	VTN		30.9073	31.6897	31.7072	33.5082	31.8824	33.2864	30.6226	32.1146	33.2601	33.406	31.5768	31.5144	-1.05781	-0.0810855		-0.0511344
Q9NQT8;E7ERX9;H0YBA8;F2Z2F9	Kinesin-like protein KIF13B	KIF13B		29.1323	29.887	29.1554	28.4845	29.3617	29.0482	29.0425	28.8574	NaN	NaN	29.097	29.386	-1.05882	-0.0824528		-0.0525619
Q99714;Q5H928	3-hydroxyacyl-CoA dehydrogenase type-2	HSD17B10		32.196	29.9863	32.122	30.8788	30.5772	28.2753	31.4595	30.3691	31.5059	31.4381	28.9337	29.8227	-1.06028	-0.0844431		-0.589664
Q9NYJ1	Cytochrome c oxidase assembly factor 4 homolog, mitochondrial	COA4		30.4481	29.5018	28.8653	29.2451	29.2079	NaN	29.2901	30.3705	28.4293	28.3893	29.4204	30.3072	-1.06131	-0.0858491		-0.590711
P01031	Complement C5;Complement C5 beta chain;Complement C5 alpha chain;C5a anaphylatoxin;Complement C5 alpha chain	C5		30.1734	NaN	29.5287	29.905	NaN	NaN	29.3998	NaN	29.667	30.28	NaN	NaN	-1.06201	-0.0867971		-0.0570977
Q9BRA2;I3L0K2;I3L3M7;I3L2R6	Thioredoxin domain-containing protein 17	TXNDC17		32.0643	30.9879	31.1282	31.9329	31.901	30.8178	31.1766	32.3913	30.6331	30.3386	31.5917	32.1777	-1.06229	-0.0871843		-0.057502
Q12874	Splicing factor 3A subunit 3	SF3A3		28.6905	30.1044	28.5132	28.9855	29.4371	28.7934	29.14	29.1379	27.9986	28.9963	29.7656	28.961	-1.06248	-0.087431		-0.0577595
Q7Z7K6	Centromere protein V	CENPV		27.851	28.8919	27.5112	27.5068	NaN	NaN	NaN	28.1161	27.3139	NaN	28.2555	27.7121	-1.06497	-0.0908122		-0.0612898
C9J6N5;C9JQ40;C9JW51;Q9H098;C9J3Q3;X6RET8;C9JP05;C9JYP1;C9J6Y8;F8WCJ2	Protein FAM107B	FAM107B		28.4443	28.6376	27.8018	27.7739	28.4102	27.7016	28.3177	27.7399	27.3566	28.203	28.3552	28.243	-1.06611	-0.0923595		-0.0629054
P35914;H0Y2L7;G5E9S9;B7Z4D4;B7Z212;Q8TB92	Hydroxymethylglutaryl-CoA lyase, mitochondrial	HMGCL		30.6368	28.7577	30.7626	30.1396	29.5292	NaN	29.5701	NaN	30.6448	31.1069	28.9993	29.0386	-1.06678	-0.0932629		-0.596234
P55036;Q5VWC4;A6PVX3;A2A3N6;H0Y561	26S proteasome non-ATPase regulatory subunit 4	PSMD4		31.2538	31.2741	30.8936	30.548	30.856	31.6003	31.3977	31.2015	30.2129	30.4123	30.8735	31.7636	-1.06736	-0.0940421		-0.0646621
O43399;A0A087WYR3;A0A087WZ51	Tumor protein D54	TPD52L2		31.7832	31.9895	31.6357	31.5993	31.868	30.806	31.9953	31.8262	30.8836	31.4534	31.622	31.3247	-1.06888	-0.0960954		-0.0668059
P78347;C9J6M0;A0A087WW90;A0A0D9SF80;A0A0A0MSY2;Q86UP8;Q6EKJ0	General transcription factor II-I	GTF2I		27.1174	NaN	28.4638	28.2943	NaN	NaN	27.6151	NaN	27.8951	27.997	NaN	27.9422	-1.06895	-0.0961893		-0.066904
Q13404;I3L0A0;G3V2F7;A0A0A0MSL3	Ubiquitin-conjugating enzyme E2 variant 1	UBE2V1		28.7541	28.3573	28.1269	28.0095	28.2209	28.2707	28.9427	28.7612	27.3719	28.5611	27.1408	28.3791	-1.06963	-0.0971069		-0.067862
H3BLZ8;Q92841;A0A0U1RQJ0	Probable ATP-dependent RNA helicase DDX17	DDX17		31.8782	32.0991	32.0743	32.2355	31.4849	31.4885	31.8603	31.6925	32.0172	32.087	31.6515	31.3525	-1.07172	-0.0999235		-0.0708027
Q9BY49;B4DJS2	Peroxisomal trans-2-enoyl-CoA reductase	PECR		30.8402	28.7935	28.4513	28.0726	29.9117	28.5505	30.4348	29.3112	NaN	27.8829	28.3748	NaN	-1.07355	-0.102393		-0.0733811
Q99497;K7ELW0;K7EN27	Protein deglycase DJ-1	PARK7		34.2065	33.6767	34.5404	34.508	34.1524	33.7766	33.6905	33.6553	34.3632	34.3845	34.0929	34.0555	-1.07409	-0.10312		-0.603577
Q13263;M0R0K9;M0R3C0;M0R2I3;M0QZE6	Transcription intermediary factor 1-beta	TRIM28		30.7042	31.477	30.6426	31.0817	30.6938	31.7002	30.2109	31.7091	30.5965	30.7036	31.2233	31.2327	-1.07469	-0.103921		-0.0749764
Q00839;Q5RI18	Heterogeneous nuclear ribonucleoprotein U	HNRNPU		32.143	32.8826	32.2477	32.5572	32.8162	33.469	31.3737	32.6135	32.7064	32.5083	33.486	32.7961	-1.07569	-0.10526		-0.0763744
Q8WXF1;X6RDA4	Paraspeckle component 1	PSPC1		28.6535	29.2218	28.6628	29.1671	NaN	NaN	28.2639	29.9283	28.7988	28.2885	29.1018	28.5344	-1.077	-0.107019		-0.0782109
P07195;A8MW50;C9J7H8;F5H793;F5H5G7;F5H155;G3XAP5;F5H245;P07864	L-lactate dehydrogenase B chain;L-lactate dehydrogenase	LDHB		34.1881	33.5427	34.6119	33.6211	33.0516	32.4257	33.7825	32.2345	34.7372	33.624	33.2517	33.1638	-1.07768	-0.107925		-0.607157
P27695;G3V3M6;G3V3C7;G3V5Q1;A0A0C4DGK8;G3V5D9;G3V5M0;G3V359;H7C4A8;G3V3Y6	DNA-(apurinic or apyrimidinic site) lyase;DNA-(apurinic or apyrimidinic site) lyase, mitochondrial	APEX1		30.4726	30.6213	30.6067	30.285	31.1923	31.7198	29.9625	31.3826	30.2178	30.5667	30.6125	31.5057	-1.07797	-0.108319		-0.0795679
P16401	Histone H1.5	HIST1H1B		28.8275	28.9329	28.1965	30.8048	29.0757	29.2404	29.1703	28.9765	28.4178	28.9658	29.9613	28.9347	-1.07816	-0.108565		-0.0798255
A0A0B4J1Z1;C9JAB2;Q16629	Serine/arginine-rich splicing factor 7	SRSF7		30.5472	30.3738	30.2359	30.8412	30.5899	30.1234	30.3082	29.9058	30.2564	30.3412	31.3306	29.912	-1.07886	-0.109509		-0.0808112
A0A0A0MQY0;Q53GG5;A0A087WYF8;D6RAF1	PDZ and LIM domain protein 3	PDLIM3		27.4151	28.2413	NaN	28.0198	29.567	29.7041	28.3159	30.038	NaN	27.0835	NaN	NaN	-1.07945	-0.110295		-0.0816315
Q9NR45;Q5TBR0;Q5TBR1	Sialic acid synthase	NANS		29.5912	29.2995	29.561	29.6088	29.0007	NaN	29.6874	29.4401	29.2093	29.4794	29.1353	28.8593	-1.07956	-0.11044		-0.0817831
P42167;G5E972;H0YJH7	Lamina-associated polypeptide 2, isoforms beta/gamma;Thymopoietin;Thymopentin	TMPO		31.0508	31.8505	31.268	31.695	31.4893	31.3693	31.3202	31.6892	30.756	31.4284	31.3044	31.562	-1.07957	-0.110452		-0.0817953
P12270;Q5SWX9	Nucleoprotein TPR	TPR		30.9306	31.7187	29.939	30.5174	31.5046	31.3988	30.6503	31.8663	30.1014	30.5368	31.119	31.068	-1.08015	-0.111226		-0.0826039
A0A087WZE4;P02549;V9GY79	Spectrin alpha chain, erythrocytic 1	SPTA1		NaN	30.5424	NaN	29.6189	30.6404	32.189	NaN	31.7098	29.5146	31.0526	29.9467	30.9503	-1.08138	-0.112871		-0.0843211
A6NFX8;Q9UKK9;A6NCQ0;A6NJU6;H0YEY4;C9JYY9	ADP-sugar pyrophosphatase	NUDT5		28.3957	28.3936	27.4283	27.6562	27.3021	28.6241	27.2841	28.0112	NaN	NaN	27.7742	28.3451	-1.08148	-0.113013		-0.610947
A0A087WWU8;D6R904;K7EP68		TPM3		34.611	35.4719	34.3576	34.796	34.9407	34.6914	34.4386	34.4432	33.9759	34.5042	35.4014	35.4259	-1.08167	-0.113258		-0.0847247
P53007;B4DP62	Tricarboxylate transport protein, mitochondrial	SLC25A1		28.5131	NaN	28.2452	28.5062	NaN	NaN	28.3393	NaN	28.3049	28.2798	NaN	NaN	-1.08187	-0.113529		-0.611331
M0QXZ5;Q96B54	Zinc finger protein 428	ZNF428		26.5505	28.7369	27.3354	27.0692	28.3985	28.1067	27.2416	28.6976	26.5374	26.8255	28.2722	27.9404	-1.08203	-0.113734		-0.0852219
O60749;D6RC15	Sorting nexin-2	SNX2		31.1555	29.816	31.4224	31.2055	27.4764	28.0327	30.7455	28.7971	29.9327	30.2082	NaN	29.0034	-1.08224	-0.114016		-0.0855169
P50991	T-complex protein 1 subunit delta	CCT4		30.4551	29.6428	30.388	29.8296	27.8819	27.5585	30.7749	28.3015	29.5225	29.8566	27.7913	28.8199	-1.08288	-0.11487		-0.0864078
E9PLK3;P55786;H0YDG0;E9PP11;E9PJY4;E9PPD4;E9PJ74;E9PRQ5	Puromycin-sensitive aminopeptidase	NPEPPS		29.0757	30.6269	29.8474	29.4878	28.5378	28.9725	30.0104	NaN	29.4038	29.3526	29.027	28.7423	-1.08484	-0.117484		-0.0891368
Q8NC51	Plasminogen activator inhibitor 1 RNA-binding protein	SERBP1		29.6547	28.756	30.1077	30.5395	28.8616	28.5763	29.3279	27.5736	30.2342	29.8534	29.345	29.4487	-1.08585	-0.118827		-0.0905393
P07814;V9GYZ6	Bifunctional glutamate/proline--tRNA ligase;Glutamate--tRNA ligase;Proline--tRNA ligase	EPRS		31.2769	31.1674	30.9362	30.9467	30.6606	31.1648	30.6182	30.7329	30.6887	31.0607	31.0161	31.312	-1.08723	-0.120658		-0.0924508
P60228;E5RIT4;H0YAW4;H0YBR5;E5RGA2;E5RIP5;E5RJ25;E5RII3;E5RHS5	Eukaryotic translation initiation factor 3 subunit E	EIF3E		NaN	26.7052	26.9457	26.4926	NaN	NaN	26.8989	26.269	27.3281	27.0504	25.6911	26.3173	-1.08826	-0.122022		-0.093875
P52597	Heterogeneous nuclear ribonucleoprotein F;Heterogeneous nuclear ribonucleoprotein F, N-terminally processed	HNRNPF		30.5091	28.7315	29.8707	29.7355	28.8219	28.9351	30.151	29.1705	28.9383	29.8418	28.9219	28.8478	-1.08832	-0.122099		-0.0939556
G8JLB6;P31943;E9PCY7;D6RIT2;D6RIU0;D6RBM0;E7EQJ0;D6RAM1;D6R9T0;D6RFM3;D6RDU3;D6RJ04;D6RIH9;H0YB39;E5RGV0;E7EN40;D6RDL0;H0YBG7;H0YBD7;D6RF17;D6R9D3;E5RGH4;E5RJ94;H0YAQ2	Heterogeneous nuclear ribonucleoprotein H;Heterogeneous nuclear ribonucleoprotein H, N-terminally processed	HNRNPH1		31.1231	31.3308	31.0458	31.4839	30.1691	30.531	30.251	31.6376	31.1871	31.0742	30.3509	30.4468	-1.08876	-0.122684		-0.0945667
P22059	Oxysterol-binding protein 1	OSBP		27.5543	28.7236	29.4652	28.8053	28.7681	28.3931	29.0854	28.9812	28.1792	27.948	28.0323	28.7445	-1.08912	-0.123165		-0.0950688
P32969;D6RAN4;H0Y9V9;H0Y9R4;E7ESE0	60S ribosomal protein L9	RPL9		28.5926	NaN	29.4116	29.2346	NaN	NaN	28.6425	NaN	29.0693	29.156	NaN	NaN	-1.08949	-0.123649		-0.095574
Q9H7C9;E9PNP3;E9PJP1;E9PLK9;K4DI89;E9PR47;E9PIQ4	Mth938 domain-containing protein	AAMDC		27.294	30.6133	29.0063	28.1102	30.9808	28.1649	26.7451	31.5997	NaN	26.6911	29.6296	29.8565	-1.08963	-0.123837		-0.0957707
R4GNH3;E9PKD5;E9PMD8;E9PN50;E9PLG2		PSMC3		29.6348	30.0188	29.2755	29.7445	29.8219	29.7251	29.9768	29.5431	29.474	29.8034	29.1675	29.5082	-1.09022	-0.124623		-0.0965909
Q8WXH0;G3V5X4;A0A0A0MRE3;A0A0C4DGK3;A0A0C4DH87;G3V5D3;G3V4T3;G3V5N1	Nesprin-2	SYNE2		27.9697	30.0906	28.0886	28.1946	28.0868	29.0544	28.4777	27.0315	28.5587	28.536	28.539	29.5902	-1.0907	-0.125257		-0.0972527
Q13838;Q5STU3;F6S4E6;A0A0A0MT12;F6TRA5;F6WLT2;A0A0G2JJZ9;O00148;A0A0G2JHN7;F6U6E2;F6S2B7;F6R6M7;H0Y400;K7EPJ3;K7ENP6;K7EL56;K7EIL8;K7EN69;F6SXL5;F6QYI9;A0A0G2JJL7;F6UJC5;K7EQN7	Spliceosome RNA helicase DDX39B;ATP-dependent RNA helicase DDX39A	DDX39B		28.789	29.7754	29.8886	29.6945	NaN	28.6796	29.1722	NaN	30.1977	29.9355	28.7176	28.1711	-1.09173	-0.126613		-0.0986685
Q96A33;A0A087WYW6;J3QR89	Coiled-coil domain-containing protein 47	CCDC47		27.0144	28.3307	26.9015	26.4736	26.3534	NaN	27.1605	NaN	NaN	26.0648	27.4373	NaN	-1.09216	-0.127181		-0.0992617
P14866;M0QXS5;M0R1W6;B4DVF8;M0QYL7	Heterogeneous nuclear ribonucleoprotein L	HNRNPL		32.0906	31.9158	31.4175	31.9834	31.1695	31.4535	31.8063	31.9266	31.628	31.9526	31.0623	30.8759	-1.0941	-0.129743		-0.101936
P40227	T-complex protein 1 subunit zeta	CCT6A		30.9932	31.1907	30.6155	30.7947	30.8464	30.2458	31.3943	30.6399	30.123	30.6874	30.4503	30.6039	-1.09526	-0.131269		-0.10353
Q96QK1;I3L4S0;I3L4P4	Vacuolar protein sorting-associated protein 35	VPS35		28.1769	NaN	28.3188	28.6074	NaN	NaN	28.7952	NaN	28.0651	27.8035	NaN	28.2795	-1.09574	-0.131902		-0.104191
Q16543;K7EQA9;K7EL68;K7EKQ2;K7EIU0	Hsp90 co-chaperone Cdc37;Hsp90 co-chaperone Cdc37, N-terminally processed	CDC37		30.5743	31.1844	31.3374	31.3523	31.372	31.7501	30.8158	30.9856	30.5952	31.0042	31.56	31.8126	-1.09644	-0.132827		-0.105156
J3QL05;J3KP15;Q01130	Serine/arginine-rich splicing factor 2	SRSF2		30.0887	29.6221	30.1047	28.9979	29.7611	28.6111	29.0492	29.2933	29.9056	29.2857	29.7936	29.0567	-1.09703	-0.133597		-0.105961
Q5JP53;P07437;Q5ST81	Tubulin beta chain	TUBB		31.93	32.8605	31.916	31.983	32.4995	32.5766	31.7904	32.4827	32.2581	31.7822	32.6435	32.0059	-1.09718	-0.133804		-0.106177
Q15233;C9JYS8;H7C367;C9IZL7;C9J4X2;C9JJ13	Non-POU domain-containing octamer-binding protein	NONO		31.486	32.8023	31.5542	31.2324	31.7027	31.6002	30.8711	31.9769	31.1079	31.0589	32.1728	32.3865	-1.09729	-0.133944		-0.106322
P18669	Phosphoglycerate mutase 1	PGAM1		33.4407	33.6251	33.4265	32.8968	34.1877	33.7506	33.6902	33.6616	33.1205	33.3823	32.871	33.7932	-1.09793	-0.134787		-0.107203
Q9Y2B0;F8VXJ7;F8W1K5;H0YI18;H0YIH9;F8W1U5	Protein canopy homolog 2	CNPY2		30.1917	30.7825	30.1536	30.136	31.5107	29.9263	29.9955	30.2811	28.9364	29.8052	31.6669	31.2014	-1.09865	-0.135727		-0.108185
P26368;K7ENG2;K7ELP8	Splicing factor U2AF 65 kDa subunit	U2AF2		28.6611	29.652	29.1474	28.5437	29.176	28.9511	28.3575	30.0083	27.8526	28.6132	29.3895	29.0946	-1.09881	-0.13594		-0.108407
P60174;U3KPZ0;U3KQF3;U3KPS5	Triosephosphate isomerase	TPI1		36.1367	35.8154	36.1576	36.0297	35.5884	35.444	35.8606	35.8971	35.7091	35.8457	35.4314	35.5837	-1.10242	-0.140677		-0.631554
P09429;Q5T7C4;B2RPK0	High mobility group protein B1;Putative high mobility group protein B1-like 1	HMGB1		33.8849	33.9658	34.1147	34.5091	33.6663	33.5986	33.4207	33.9984	33.5039	33.6936	34.7374	33.5407	-1.10247	-0.140743		-0.113422
E7EW77;E7EP65;A0A0C4DG21;F8WAL6;Q9NYB9;E9PEZ7;B7Z836;H7C3Q7;H0Y6B5;F8WBL5;F8WEB9;E7EUA1;F8WAU3;F8WCD7;F8WAZ8	Abl interactor 2	ABI2		NaN	28.2975	NaN	26.9769	27.677	28.2124	27.5242	27.8635	NaN	26.7735	27.3015	28.7786	-1.10397	-0.142699		-0.115464
Q01082;A0A087WUZ3;F8W6C1	Spectrin beta chain, non-erythrocytic 1	SPTBN1		35.4111	35.6344	35.1863	34.9015	35.1875	34.6349	35.2853	34.4681	34.6484	34.9947	34.8689	35.8293	-1.10459	-0.143506		-0.116307
Q9Y5Z4;Q5THN1;C9IZA0	Heme-binding protein 2	HEBP2		30.253	31.0272	30.864	30.1618	30.6356	30.7141	29.2912	30.8105	29.5706	31.3653	30.5237	31.2303	-1.105	-0.144052		-0.116876
M0R0F0;P46782;M0R0R2;M0QZN2	40S ribosomal protein S5;40S ribosomal protein S5, N-terminally processed	RPS5		31.7941	32.264	30.9916	31.9255	31.1489	31.6756	31.2839	31.6244	31.3809	31.1368	31.4545	32.0498	-1.10565	-0.14489		-0.117752
A0A087WY55;Q9NP79;Q5TGM0	Vacuolar protein sorting-associated protein VTA1 homolog	VTA1		30.812	30.8002	30.7933	31.7	31.2085	31.076	30.8154	32.283	29.522	30.3732	31.11	31.4036	-1.10736	-0.147124		-0.120084
P01034	Cystatin-C	CST3		31.4828	29.4583	30.7929	31.0162	30.0957	28.6139	29.5695	30.9212	NaN	29.8671	29.7554	30.3475	-1.11045	-0.151149		-0.124286
Q9UJS0;R4GN64	Calcium-binding mitochondrial carrier protein Aralar2	SLC25A13		30.1158	NaN	29.7678	28.8107	27.9573	NaN	29.5769	NaN	28.3617	29.4567	NaN	28.6496	-1.11087	-0.151692		-0.63976
A0A087WXM6;J3QQT2;J3KRX5;A0A0A6YYL6;P18621;J3KRB3;A0A087WWH0;J3QS96;J3QLC8;A0A0A0MRF8;A0A087WY81;J3KSJ0	60S ribosomal protein L17	RPL17		32.3893	32.186	31.9252	32.1093	31.8681	31.6764	31.9988	32.4671	31.4292	31.7085	31.9216	31.7177	-1.11103	-0.151895		-0.125065
P13639	Elongation factor 2	EEF2		33.1443	32.9685	32.6513	32.4528	32.3111	32.3567	32.5583	32.2256	32.7322	32.8928	32.0636	32.4779	-1.11395	-0.155689		-0.129026
F8VWS0;P05388;F8VQY6;F8VRK7;G3V210;F8VU65;F8VPE8;F8VWV4;F8VS58;F8VW21;F8VZS0;Q8NHW5;F8W1K8	60S acidic ribosomal protein P0;60S acidic ribosomal protein P0-like	RPLP0		29.4491	28.323	29.9971	29.2785	NaN	NaN	30.4595	28.2326	29.9694	29.8569	NaN	27.0119	-1.11409	-0.155863		-0.129208
Q02790;F5H120;H0YFG2;F5H1U3	Peptidyl-prolyl cis-trans isomerase FKBP4;Peptidyl-prolyl cis-trans isomerase FKBP4, N-terminally processed	FKBP4		29.1229	29.3851	28.9387	28.4068	28.7799	29.2564	28.8777	28.7345	28.4319	29.3201	29.3529	28.2225	-1.11602	-0.158364		-0.131819
Q9NZZ3	Charged multivesicular body protein 5	CHMP5		30.4994	30.3025	29.2975	31.1935	30.3113	29.7681	30.1375	30.3711	29.1466	29.9854	30.5681	30.2106	-1.11639	-0.158843		-0.132319
Q9BWD1	Acetyl-CoA acetyltransferase, cytosolic	ACAT2		28.162	28.3074	27.7234	28.1702	28.7449	27.6623	27.2312	NaN	29.0917	27.585	NaN	NaN	-1.11657	-0.159074		-0.132561
Q8N163;H0YB24;G3V119;E5RHJ4;H0YC69;E5RGU7;E5RFJ3;H0YC58;A0A087X2B6	Cell cycle and apoptosis regulator protein 2	CCAR2		28.551	28.8568	28.8684	28.7139	28.8545	29.2528	28.9985	28.4045	28.9563	28.3262	28.7062	28.7509	-1.11664	-0.159161		-0.132651
K7EMM8;Q49A26;K7EPU6;K7EQB2	Putative oxidoreductase GLYR1	GLYR1		25.3747	26.3941	26.4101	25.4605	NaN	NaN	25.5964	25.8145	NaN	25.8341	NaN	NaN	-1.11846	-0.16152		-0.135114
P61081;M0QYI6;M0QX69	NEDD8-conjugating enzyme Ubc12	UBE2M		28.3084	29.5166	28.5314	29.2681	28.0833	28.2167	28.4226	27.5551	28.6553	28.4843	29.2571	28.5761	-1.11911	-0.162354		-0.135985
P00352;Q5SYQ7;Q5SYQ9;Q5SYQ8	Retinal dehydrogenase 1	ALDH1A1		32.5224	31.5528	32.8039	32.4546	30.896	29.4657	32.7692	29.8145	32.0795	32.9998	NaN	29.5885	-1.12163	-0.165593		-0.139367
P56211;H3BMD8;H3BQ52	cAMP-regulated phosphoprotein 19	ARPP19		28.5845	NaN	27.1086	27.2508	NaN	NaN	28.362	27.1967	26.9125	27.657	NaN	27.2835	-1.12164	-0.165612		-0.139387
P27824;H0Y9Q7;D6RGY2;D6RFL1;D6RDP7;D6RAU8;D6RB85;H0Y9H1;D6RAQ8;D6RHJ3;D6RD16;O14967	Calnexin	CANX		32.4498	31.1044	31.7382	32.6968	32.5194	32.2591	31.5652	31.586	31.9092	32.1787	31.8388	32.6927	-1.1221	-0.166197		-0.139998
P68363;C9JDS9	Tubulin alpha-1B chain	TUBA1B		34.6408	34.1409	34.9612	34.4844	33.859	34.3384	34.4623	34.263	33.9339	34.2363	33.7755	34.7492	-1.12301	-0.167372		-0.141225
Q12904;D6R937	Aminoacyl tRNA synthase complex-interacting multifunctional protein 1;Endothelial monocyte-activating polypeptide 2	AIMP1		31.4061	31.9421	30.8189	31.4177	32.2274	31.0599	31.1901	31.1982	30.4795	30.9882	31.8865	32.1251	-1.12305	-0.167424		-0.141279
Q15691	Microtubule-associated protein RP/EB family member 1	MAPRE1		30.5885	30.879	30.0821	30.1239	30.3003	30.8141	30.4327	31.3344	28.7768	30.1331	30.5304	30.5711	-1.12368	-0.168236		-0.142126
P61247;H0Y9Y4;D6RAT0;D6RG13;D6R9B6;D6RB09;E9PFI5;H0Y8L7;D6RI02;D6RAS7;D6RED7;D6RGE0	40S ribosomal protein S3a	RPS3A		31.4859	31.5393	32.2227	31.656	31.3721	32.1201	32.1099	30.9304	31.3215	31.8134	31.6203	31.59	-1.12383	-0.16843		-0.142329
P46108;I3L297	Adapter molecule crk	CRK		29.4866	28.8446	28.6006	29.1749	29.4246	28.8441	28.431	29.2189	28.3268	28.7827	29.4367	29.162	-1.12471	-0.169548		-0.143497
P13489;E9PMJ3;E9PLZ3;E9PIM9;E9PIK5;E9PMN0;E9PMA9;H0YCR7;E9PR82;E9PMI1	Ribonuclease inhibitor	RNH1		31.5452	31.9717	32.4308	32.4762	31.8747	31.5863	31.6458	31.9987	32.5338	31.8518	31.4343	31.4027	-1.12478	-0.169637		-0.143589
J3KQ32;Q9NTK5;C9JTK6;C9JCJ9	Obg-like ATPase 1	OLA1		29.6051	28.8657	30.1775	29.5714	NaN	NaN	29.6634	NaN	29.3153	29.1754	NaN	NaN	-1.12526	-0.170256		-0.144235
Q96IZ0;H0YHP5;H0YI16;A0A0B4J260;F8W1M8	PRKC apoptosis WT1 regulator protein	PAWR		27.1213	28.8791	27.5482	27.3744	28.2348	28.5582	27.5593	29.5606	NaN	26.8507	27.6398	27.2918	-1.1268	-0.172237		-0.146303
Q9Y3F4	Serine-threonine kinase receptor-associated protein	STRAP		27.4451	28.8337	27.1904	27.369	27.9181	NaN	27.3786	27.353	28.2793	27.5869	27.0678	27.8065	-1.12706	-0.172559		-0.14664
P68104;A0A087WVQ9;Q5VTE0;A0A087WV01;Q5JR01;A6PW80	Elongation factor 1-alpha 1;Putative elongation factor 1-alpha-like 3;Elongation factor 1-alpha	EEF1A1		34.577	34.6964	34.312	34.5311	34.3282	34.1413	34.0596	34.5225	34.1565	34.0349	34.7132	34.0485	-1.12908	-0.175151		-0.149346
Q15717;M0QZR9;M0R055;B1AM48;B1APY9;B1APY8;A0A0R4J2E6;P26378	ELAV-like protein 1	ELAVL1		30.4845	29.5914	30.4773	30.5315	28.8239	NaN	30.143	30.496	30.4445	29.9215	NaN	28.0245	-1.1296	-0.17581		-0.150034
Q8IUX7;H7C4B5;H7C391;H7C1J5;H7C3D7	Adipocyte enhancer-binding protein 1	AEBP1		27.0778	NaN	28.1077	27.7037	NaN	NaN	27.1599	NaN	27.3311	27.8703	NaN	NaN	-1.12969	-0.175929		-0.150158
P07900;G3V2J8;Q58FG0;Q14568	Heat shock protein HSP 90-alpha	HSP90AA1		32.5422	33.1108	32.5449	32.6511	32.1515	32.8224	32.6005	31.8106	32.0292	32.9866	32.6129	32.7274	-1.12972	-0.175966		-0.150197
O15400	Syntaxin-7	STX7		30.7171	30.5726	29.239	29.8516	30.5335	29.4373	30.1552	31.271	28.4284	28.3528	29.8013	31.2822	-1.1303	-0.176703		-0.150967
Q15819;G3V113;H0YBP9;H0YBX6;E5RIF1;D6RG00	Ubiquitin-conjugating enzyme E2 variant 2	UBE2V2		30.5417	30.5888	29.8867	30.3525	30.8738	30.4663	30.4459	30.5555	30.0933	29.9033	30.036	30.6134	-1.13058	-0.177059		-0.151338
Q92945;A0A087WTP3;M0R0I5;M0QYH3;M0QXW7;M0R3J3;M0R0C6;M0QYG1;M0R251;M0R263	Far upstream element-binding protein 2	KHSRP		32.0899	32.5973	31.7979	31.7276	32.9521	32.2813	31.6085	32.5446	31.2347	32.1895	32.9736	31.8322	-1.1307	-0.177217		-0.151503
O75891;C9IZ36;C9JYZ6;C9JY00;D6RFJ7;F2Z324;F8WC34;Q3SY69	Cytosolic 10-formyltetrahydrofolate dehydrogenase	ALDH1L1		32.3551	29.8085	31.774	31.0199	28.5549	NaN	31.6664	NaN	30.5372	30.4037	NaN	29.4892	-1.13161	-0.178374		-0.659636
P02649;H0Y7L5;E9PEV4;E7ERP7	Apolipoprotein E	APOE		32.5726	33.4751	32.3265	33.8784	33.65	34.1301	31.5381	32.9093	33.688	34.8172	33.2528	32.7505	-1.13247	-0.179479		-0.153865
E9PIM6;E9PNQ8;P04216;J3QRJ3	Thy-1 membrane glycoprotein	THY1		30.213	29.6154	29.7001	29.4307	29.219	30.4355	29.995	29.0155	NaN	NaN	29.9422	29.3928	-1.13491	-0.182579		-0.157101
C9JRH2;C9JMJ4;C9J3R0;C9JQZ4;C9JW69;P18754;M0R1Q8	Regulator of chromosome condensation	RCC1		27.9652	28.2353	NaN	28.5711	NaN	29.8573	28.8108	28.0092	27.9387	29.48	28.8813	27.7257	-1.1352	-0.182943		-0.157482
Q02878;F8VZ45;U3KQR5;F8VZA3;F8VWR1;F8VU16;F8VR69	60S ribosomal protein L6	RPL6		32.303	31.1641	31.4626	31.8663	30.8937	31.2602	31.572	30.5901	31.5533	31.6731	31.4446	31.0185	-1.13528	-0.183054		-0.157598
Q9Y285;K7ER16;K7ER00;K7EK06;K7EPH2	Phenylalanine--tRNA ligase alpha subunit	FARSA		28.9238	29.9177	29.9262	29.1857	28.8759	29.5365	29.6923	28.732	28.9802	29.6494	29.4546	28.7491	-1.13659	-0.184717		-0.159333
P08621;M0QYR1	U1 small nuclear ribonucleoprotein 70 kDa	SNRNP70		28.2811	NaN	29.7957	29.1335	27.1599	NaN	28.0977	27.8986	29.1307	29.6992	27.9674	27.653	-1.13665	-0.184786		-0.159406
Q71UI9;P0C0S5;C9J0D1;C9J386	Histone H2A.V;Histone H2A.Z;Histone H2A	H2AFV		32.1661	32.6335	31.999	31.768	32.1596	31.7176	31.5499	31.2379	32.5688	31.604	32.6352	31.7319	-1.13762	-0.186019		-0.160693
Q13148;A0A087WX29;B1AKP7;G3V162;A0A087X260;A0A087WYY0;K7EJM5;K7EN94;A0A087WW61;A0A087WX67;A0A087WXV3;A0A087WXQ5;A0A087WV68;K7EJ99;A0A0A0MSV7;A0A087WZC9;A0A087WTZ4;K7EL26;A0A087WZM1;A0A087WYE7	TAR DNA-binding protein 43	TARDBP		27.6788	28.0487	28.8522	28.5209	NaN	NaN	27.4938	NaN	28.8712	27.9021	NaN	NaN	-1.13767	-0.186086		-0.160764
P50990;H7C4C8;H7C2U0	T-complex protein 1 subunit theta	CCT8		30.8274	30.7645	31.2746	31.1268	30.213	29.9086	31.0001	30.005	30.8095	30.6468	30.2098	30.3239	-1.13811	-0.186639		-0.16134
P07686;Q5URX0;H0Y9B6;H0YA83;H0Y9M3;D6REQ8	Beta-hexosaminidase subunit beta;Beta-hexosaminidase subunit beta chain B;Beta-hexosaminidase subunit beta chain A	HEXB		29.1069	28.9043	28.5858	30.5564	29.8502	28.7541	29.6469	29.8846	28.1569	28.6096	29.0911	29.2412	-1.13908	-0.187873		-0.162629
O00273;K7ERT1	DNA fragmentation factor subunit alpha	DFFA		28.9331	28.7639	28.3416	28.1216	28.5216	28.0053	28.2633	27.9112	NaN	27.9366	28.527	28.6452	-1.14169	-0.191168		-0.166069
P61158;B4DXW1;F8WEW2;F8WE84;Q9P1U1;F8WDR7;A0A0A0MTI9;H7C4J1;C9IZN3;Q9C0K3	Actin-related protein 3	ACTR3		31.5775	31.339	32.0931	31.6935	30.9382	31.2917	32.0047	31.2555	31.0119	31.1691	30.6777	31.6633	-1.1422	-0.191816		-0.166746
H0YNP9;Q8N4P3;H0YKT9	Guanosine-3,5-bis(diphosphate) 3-pyrophosphohydrolase MESH1	HDDC3		29.9086	30.1684	29.5422	28.6113	29.2669	NaN	29.4732	27.9873	29.205	29.4352	29.9161	29.8199	-1.14343	-0.193371		-0.16837
Q1KMD3;H3BQZ7	Heterogeneous nuclear ribonucleoprotein U-like protein 2	HNRNPUL2		29.3485	30.0598	29.6674	29.792	28.149	29.9083	29.3156	29.6414	29.6514	29.0578	28.4495	29.6447	-1.14402	-0.194117		-0.169148
O14497;H0Y488;A0A087WUV6;H0YCU6;H0YEW5	AT-rich interactive domain-containing protein 1A	ARID1A		NaN	27.0362	26.4531	25.5334	NaN	NaN	NaN	26.1644	26.3443	26.4157	NaN	25.6626	-1.14406	-0.194157		-0.16919
P05198;H0YJS4;G3V4T5	Eukaryotic translation initiation factor 2 subunit 1	EIF2S1		28.0453	29.4262	29.3572	29.0947	NaN	28.5378	28.6995	28.5106	28.5375	29.3341	28.6424	28.4597	-1.14467	-0.194935		-0.170003
Q15428;K7EMT0	Splicing factor 3A subunit 2	SF3A2		29.3382	27.4911	28.848	28.5994	27.9217	28.5195	28.6216	28.6815	27.6166	28.9417	28.258	27.4015	-1.1483	-0.199495		-0.174763
O75116;E9PF63;Q14DU5;D6REE7;C9JFJ0	Rho-associated protein kinase 2	ROCK2		28.2497	29.7026	28.681	29.3444	27.126	29.0684	28.9453	28.6073	28.5152	28.476	27.7717	28.6589	-1.14841	-0.199641		-0.174916
Q08211	ATP-dependent RNA helicase A	DHX9		28.5738	29.2872	29.1338	29.2028	28.4782	28.0179	28.5589	NaN	28.7993	29.1437	28.6892	27.7124	-1.14997	-0.201598		-0.176959
A0A0A6YYH1;Q7Z6K5;H0YMP5;H0YL85;H0YL03;H0YMK0;H0YLI7;P59780	Arpin	C15orf38-AP3S2		26.8584	NaN	27.2356	27.4496	NaN	26.6491	26.5836	27.3667	26.5631	NaN	26.8717	NaN	-1.1502	-0.201882		-0.177256
Q9NX24;J3QSY4;D6RC52;D6RCB9	H/ACA ribonucleoprotein complex subunit 2	NHP2		28.8372	29.6544	28.8439	28.7792	28.7891	29.726	28.6823	29.913	28.1862	28.7994	28.9239	28.9029	-1.15162	-0.203669		-0.179121
Q9H479	Fructosamine-3-kinase	FN3K		28.9679	27.3787	29.2502	29.1833	NaN	NaN	29.4771	27.6046	27.9639	28.4332	NaN	28.9734	-1.15237	-0.20461		-0.180103
Q9NSK0;C9J8T5;C9JZE5;C9JXT5;C9JQU1;C9K0D5;H7C4M1	Kinesin light chain 4	KLC4		27.7907	28.2306	28.3171	27.7869	27.7464	27.4387	26.843	28.694	27.2452	26.6169	28.4155	28.2648	-1.15282	-0.205165		-0.180683
P68371;A6NNZ2;M0R2D3;G3V2A3;M0QYM7;CON__ENSEMBL:ENSBTAP00000025008;Q9H4B7;M0R2T4;M0R1I1;A0A075B724	Tubulin beta-4B chain	TUBB4B		35.6154	34.9672	35.4516	35.1857	34.055	34.3431	35.0159	34.8971	34.6911	34.6777	34.3451	34.7334	-1.15638	-0.209617		-0.185331
E9PLD0;Q9H0U4;Q92928;A0A087WTI1;H0YLJ8;H0YL94;H0YMN7	Ras-related protein Rab-1B;Putative Ras-related protein Rab-1C	RAB1B		27.6142	NaN	29.9854	28.7321	NaN	NaN	28.6582	29.2411	NaN	27.8498	27.9199	29.1639	-1.15722	-0.21066		-0.18642
Q9NXV6;J3KNE1;D6RGD2	CDKN2A-interacting protein	CDKN2AIP		26.9048	28.2374	27.0413	27.2204	27.4793	27.9078	27.2877	27.8658	26.7052	26.767	27.1778	27.7211	-1.15757	-0.2111		-0.18688
Q9UN36;G3V578;H0YJT9;G3V5L7;G3V5B5;G3V5P9;G3V2S0;G3V552;G3V3P6;G3V4T9;G3V2T2;G3V3P1;G3V3D5;G3V358;G3V383;G3V5S0;A0A0U1RR50;G3V2I9;G3V4X3;G3V2A6	Protein NDRG2	NDRG2		29.6311	30.7106	30.489	29.5294	30.606	29.8567	30.0645	29.5089	29.8923	29.7239	30.3662	29.989	-1.15911	-0.213014		-0.188878
Q68CZ2;C9JHU5;C9JWN9;C9JTD0	Tensin-3	TNS3		29.6516	29.9314	29.3249	29.9271	29.0579	29.3497	29.2669	29.8248	29.055	28.8775	29.5331	29.4048	-1.15941	-0.213394		-0.189275
Q99961;M0QYE0;M0R0I3;M0R2K6	Endophilin-A2	SH3GL1		28.8801	28.1855	28.2048	29.2088	28.5842	29.0035	27.4209	28.5959	NaN	NaN	28.1426	29.6957	-1.15992	-0.214027		-0.189936
Q96T51;H0YA47;H0YAC8;J3KPP6;H0Y9Y8	RUN and FYVE domain-containing protein 1	RUFY1		27.8785	29.1143	28.4916	28.1399	28.0596	NaN	28.3926	28.1599	27.3713	27.9696	28.9127	27.9296	-1.16006	-0.214204		-0.190121
P11047;R4GNC7;Q9Y6N6	Laminin subunit gamma-1	LAMC1		34.3069	34.489	33.882	34.325	33.8998	34.7189	34.4825	34.3288	33.6673	33.5605	34.2741	34.0217	-1.16026	-0.214445		-0.686507
Q5JRA6;A0A0A0MRH6	Melanoma inhibitory activity protein 3	MIA3		29.0514	28.2185	27.1544	26.9438	28.6634	NaN	27.3033	NaN	NaN	NaN	28.4738	27.5951	-1.16118	-0.215587		-0.191564
P62873;F6UT28;B1AKQ8;B3KVK2;F6X3N5	Guanine nucleotide-binding protein G(I)/G(S)/G(T) subunit beta-1	GNB1		30.2801	29.8845	30.7878	30.2921	28.9552	29.4501	29.1559	29.5005	30.7222	30.0398	29.0738	29.8538	-1.16256	-0.217299		-0.193352
A0A087WZX2;O95139	NADH dehydrogenase [ubiquinone] 1 beta subcomplex subunit 6	NDUFB6		30.19	31.0089	29.6962	30.4172	32.3497	28.5497	29.1088	31.0548	29.3676	29.9005	30.8764	30.5925	-1.16354	-0.218523		-0.689544
P25398	40S ribosomal protein S12	RPS12		33.0419	34.0588	32.7477	33.3567	33.8215	32.9016	33.0712	32.82	32.7164	33.0451	34.0056	32.9584	-1.16358	-0.21857		-0.194679
Q9NUP9;G3V1D4	Protein lin-7 homolog C	LIN7C		30.6268	30.8772	29.8052	29.9088	31.0249	29.9535	29.1425	30.1611	NaN	NaN	31.0437	30.2399	-1.16416	-0.219285		-0.195425
Q9HC38	Glyoxalase domain-containing protein 4	GLOD4		31.9138	31.8832	31.8667	32.4144	32.3032	31.6441	31.6284	31.8647	31.4804	31.3734	31.9344	32.4181	-1.16552	-0.220979		-0.691374
P53814;A0A087X1R1;C9JGQ0;H7C372	Smoothelin	SMTN		26.679	NaN	25.8918	27.5361	29.0359	NaN	26.1821	28.1926	NaN	NaN	26.8174	NaN	-1.16609	-0.221678		-0.197924
P62913;Q5VVC8;Q5VVC9	60S ribosomal protein L11	RPL11		29.9921	30.1334	29.6824	30.0584	30.9033	29.9791	29.1021	30.4951	29.9955	29.5302	30.9929	29.3025	-1.16615	-0.22175		-0.197999
Q9UJC3;B1AK95	Protein Hook homolog 1	HOOK1		26.2444	27.8788	NaN	NaN	26.9251	NaN	NaN	25.3333	NaN	NaN	27.6118	27.4367	-1.16648	-0.222156		-0.198423
Q9UPT8;M0QY97	Zinc finger CCCH domain-containing protein 4	ZC3H4		NaN	28.3488	NaN	NaN	27.2747	28.2756	NaN	28.4204	NaN	26.5198	29.031	27.0049	-1.16665	-0.222376		-0.198653
Q9UNF0;A0A0U1RR22;B0QYG7;B0QYG8;H0Y923	Protein kinase C and casein kinase substrate in neurons protein 2	PACSIN2		31.8037	32.7109	31.5131	31.5725	31.8312	32.1275	31.7725	31.6114	30.1687	31.6939	32.3132	32.6646	-1.1667	-0.222439		-0.692461
P28066	Proteasome subunit alpha type-5	PSMA5		30.3442	31.5486	29.9258	30.9708	30.8156	31.9015	30.8315	30.2224	29.8252	30.3099	31.7895	31.1927	-1.1668	-0.222558		-0.198842
A0A024RCR6;A0A0G2JK23;P46379;A0A0G2JL47;F6S6P2;X6REW1;A0A0G2JJM1;F6UR09;F6U1F2;F6XTU0;A0A0G2JJR8;F6WML8;F6VEM6;F6X9W3;F6U341;F6TC96;H0Y710;H0Y4L1	Large proline-rich protein BAG6	BAT3		27.8332	27.8624	28.0206	28.4165	NaN	27.754	27.5956	28.5549	26.8889	27.7869	NaN	27.9438	-1.1674	-0.223293		-0.199611
P50995;H0Y6E1	Annexin A11	ANXA11		30.129	31.3834	31.5074	30.8633	30.7866	31.1034	30.6372	30.0415	30.8035	31.0824	30.8377	31.03	-1.16755	-0.223488		-0.199814
P18583;H7C1M2;J3QSZ5;H7C2G8	Protein SON	SON		27.141	27.4562	27.6726	27.3655	28.3012	28.0865	26.9931	27.6296	27.3525	27.3394	27.8134	27.5473	-1.16848	-0.224628		-0.201004
Q15181;Q5SQT6	Inorganic pyrophosphatase	PPA1		31.6848	31.4133	31.3693	31.474	32.9375	32.4881	31.6209	32.3102	30.7957	31.046	32.2357	32.0092	-1.16868	-0.224884		-0.201272
Q99536;K7ERT7;K7ESA3;K7ENX2;K7EM19;K7EJM4	Synaptic vesicle membrane protein VAT-1 homolog	VAT1		31.9674	31.2141	31.2771	31.6806	30.972	31.1951	32.2912	30.294	31.1816	30.9945	30.5596	31.6318	-1.16926	-0.22559		-0.202009
P78417;Q5TA02;Q5TA01	Glutathione S-transferase omega-1	GSTO1		30.9113	29.9289	30.9249	30.2946	29.7089	NaN	30.6073	30.5528	30.1528	30.5212	28.7745	30.1592	-1.16937	-0.225731		-0.694914
O60256;I3L4G9;I3L0S1;E7EPA1;C9JDH0;E7EW35;C9JDU5;C9JJS3;C9K0K7	Phosphoribosyl pyrophosphate synthase-associated protein 2	PRPSAP2		27.122	28.6124	27.5751	26.4771	27.7678	NaN	27.2364	NaN	NaN	27.8034	NaN	26.8123	-1.1703	-0.226881		-0.203356
Q9BRP8	Partner of Y14 and mago	WIBG		27.7318	29.7052	27.2573	27.9407	29.4724	28.6218	27.8704	28.8512	28.2741	27.311	29.3073	27.7529	-1.17042	-0.22703		-0.203512
P19827;F8WAS2;H7C0N0;CON__Q0VCM5;H7C5I0	Inter-alpha-trypsin inhibitor heavy chain H1	ITIH1		NaN	29.7611	29.8185	30.5975	31.3017	32.5788	30.2763	31.1844	30.6698	31.3346	29.3226	30.714	-1.17113	-0.2279		-0.20442
P19652	Alpha-1-acid glycoprotein 2	ORM2		NaN	NaN	28.9547	32.1237	NaN	31.8514	27.9017	NaN	32.5338	33.5842	29.7436	29.9727	-1.17235	-0.229405		-0.205992
P27105;F8VSL7	Erythrocyte band 7 integral membrane protein	STOM		29.0928	29.1298	28.7604	29.8185	28.116	27.8645	28.7807	28.7766	28.451	28.2596	NaN	NaN	-1.17288	-0.23006		-0.698139
P62854;Q5JNZ5	40S ribosomal protein S26;Putative 40S ribosomal protein S26-like 1	RPS26		29.2805	NaN	28.4457	27.8699	NaN	NaN	27.9956	28.9446	28.296	27.9688	NaN	NaN	-1.17346	-0.230763		-0.207409
Q9UKM9;Q5QPL9;Q5QPM1;Q5QPM0;Q5QPM2	RNA-binding protein Raly	RALY		30.0112	29.1277	29.7898	30.3159	30.4971	29.7928	30.1155	30.3066	29.459	29.8811	28.5842	29.7985	-1.17415	-0.23162		-0.208304
P07108;B8ZWD1;A0A0A0MTI5	Acyl-CoA-binding protein	DBI		33.101	31.5381	33.0842	32.9511	30.8983	31.7712	32.383	31.6104	33.4125	32.7523	30.0814	31.697	-1.17654	-0.234546		-0.70148
Q9NVH1;B1AK20;Q5TH61	DnaJ homolog subfamily C member 11	DNAJC11		27.6763	28.3351	28.4037	27.9704	28.1099	NaN	27.9354	NaN	27.7617	27.8507	27.9926	27.7709	-1.17839	-0.236812		-0.703168
P46777;Q5T7N0	60S ribosomal protein L5	RPL5		31.3362	30.9352	31.4413	32.2469	31.4027	30.6842	31.7931	31.294	30.2981	31.5745	30.4213	31.2319	-1.18015	-0.238969		-0.215977
O95292;E5RK64	Vesicle-associated membrane protein-associated protein B/C	VAPB		31.9781	30.833	30.3759	31.2482	31.6948	30.8645	30.8199	31.6484	30.1894	30.7156	30.6574	31.5296	-1.18021	-0.239042		-0.216053
Q9NWV4	UPF0587 protein C1orf123	C1orf123		29.4669	28.8426	28.9918	28.756	28.9306	29.7122	28.2587	30.1	NaN	28.2023	28.6692	29.1542	-1.18083	-0.239804		-0.216848
Q9Y2W2;F5H5G4;F5GXS9	WW domain-binding protein 11	WBP11		27.6493	27.3153	27.5885	27.2623	27.6632	26.4744	26.7456	27.2418	26.6987	27.3861	27.5785	26.8602	-1.18128	-0.240357		-0.217426
G8JLD3;X6RLX0;Q8IUD2;X6RM00;K7EPP6;A0A0U1RQM4;K7EIZ7;A0A0U1RQD6;K7EPD6;A0A0U1RQN0;K7EKH8;A0A0U1RRM0;H7C4G9;O15083	ELKS/Rab6-interacting/CAST family member 1	ERC1		NaN	28.0262	27.0013	27.5388	NaN	27.2028	NaN	27.3307	26.7812	27.1502	27.3284	27.4183	-1.1814	-0.2405		-0.217576
P29401;A0A0B4J1R6;E9PFF2;F8W888;F8WAX4	Transketolase	TKT		32.6819	31.7431	32.527	32.8339	31.3766	31.36	32.8054	32.1785	32.4781	31.9856	30.5811	31.0344	-1.18364	-0.243232		-0.707951
A0A0G2JHC2;Q6NYC8	Phostensin	PPP1R18		26.8702	27.5508	26.2631	26.5429	NaN	26.6355	26.4223	27.4859	NaN	25.9765	NaN	26.2284	-1.18447	-0.244246		-0.221487
Q96PE2;H0YFZ8	Rho guanine nucleotide exchange factor 17	ARHGEF17		NaN	28.4051	27.06	NaN	28.2311	NaN	27.5673	28.0031	NaN	NaN	27.495	27.5512	-1.18477	-0.24461		-0.221867
A0A0A0MTR1;P55290;A0A087X0X6	Cadherin-13	CDH13		NaN	28.6676	NaN	NaN	27.9984	30.5269	28.0377	29.0393	NaN	NaN	29.3164	28.8839	-1.18505	-0.244951		-0.222223
P61019;H7C125;E9PKL7;Q5HYI5	Ras-related protein Rab-2A	RAB2A		NaN	27.0304	28.6931	28.725	NaN	NaN	28.4103	27.2089	28.1379	28.7354	28.1368	26.7925	-1.1858	-0.245863		-0.223175
Q6ZNB6	NF-X1-type zinc finger protein NFXL1	NFXL1		NaN	27.7736	25.9205	25.5187	26.6273	26.7752	25.6085	27.6377	NaN	25.241	26.6119	NaN	-1.1878	-0.248289		-0.225708
G3V4W0;B4DY08;B2R5W2;G3V4C1;P07910;G3V2Q1;G3V576;G3V555;G3V575;G3V251;G3V5X6;G3V3K6;B4DSU6;G3V2D6;G3V5V7;A0A0G2JNQ3;O60812;B2RXH8;A0A0G2JPF8;P0DMR1;B7ZW38;G3V4M8;G3V2H6;B3KT61;Q86SE5	Heterogeneous nuclear ribonucleoproteins C1/C2	HNRNPC		32.437	31.8279	32.2463	32.2876	31.9985	32.2494	31.2746	32.0745	32.4243	32.0758	31.9795	31.7268	-1.18798	-0.248516		-0.225945
Q09666;E9PJZ0;E9PKR9;E9PJC6;E9PLK4;E9PQE3	Neuroblast differentiation-associated protein AHNAK	AHNAK		36.5327	37.1255	36.9189	37	37.1541	37.3022	37.2028	37.0265	36.1078	36.1759	36.8919	37.1373	-1.18801	-0.248541		-0.225971
P07737;K7EJ44;CON__P02584;I3L3D5	Profilin-1	PFN1		33.4213	31.5239	32.1283	34.0419	31.6686	32.5334	32.6326	32.7424	33.0608	31.9554	30.8031	32.6307	-1.18814	-0.24871		-0.226148
P14625;Q96GW1;H0YIV0;F8W026;Q58FF3	Endoplasmin	HSP90B1		34.2348	33.8214	33.7949	34.4935	33.802	33.5322	33.5945	33.8606	33.3044	34.0636	33.2321	34.1211	-1.18955	-0.250411		-0.227924
Q13885	Tubulin beta-2A chain	TUBB2A		29.5945	29.8816	29.9067	28.2164	29.271	NaN	29.7339	29.4915	28.9717	28.3541	27.5114	30.6783	-1.18965	-0.250535		-0.228053
O43776;K7EJ19;K7EIU7;K7EPK2;K7EMQ6;K7EQ35	Asparagine--tRNA ligase, cytoplasmic	NARS		30.4289	30.4908	30.5097	30.5181	29.3161	29.6218	30.4091	29.6483	29.7466	30.191	29.3717	30.0124	-1.19007	-0.251041		-0.228581
Q15907;H3BMH2;H3BSC1;P62491;B4DQU5;M0R2D0;A0A0C4DGX5;P57735	Ras-related protein Rab-11B;Ras-related protein Rab-11A	RAB11B		28.8186	NaN	30.0033	29.1802	NaN	NaN	30.1807	27.7471	29.9927	29.7734	NaN	27.7184	-1.19049	-0.251559		-0.229122
Q96RF0	Sorting nexin-18	SNX18		NaN	28.109	27.0859	NaN	27.1969	26.9031	27.4015	26.7341	26.8873	NaN	27.2557	NaN	-1.19256	-0.254067		-0.231741
P05155;E9PGN7;H9KV48;H0YCA1	Plasma protease C1 inhibitor	SERPING1		29.7097	28.66	29.0653	32.5356	30.2256	33.3029	31.3196	28.1126	31.6441	32.1603	28.9081	29.8298	-1.19258	-0.254086		-0.231761
P78318	Immunoglobulin-binding protein 1	IGBP1		28.111	29.5431	28.3505	27.6711	29.0925	29.204	28.4796	27.96	27.3	28.4255	29.1876	29.0573	-1.19777	-0.26035		-0.238301
Q96AG4;I3L223	Leucine-rich repeat-containing protein 59	LRRC59		30.9818	30.2787	31.4636	31.7531	30.3121	30.3643	30.7561	29.9665	30.6038	30.76	30.7182	30.7771	-1.19913	-0.261993		-0.240016
P46109	Crk-like protein	CRKL		29.7166	29.4819	29.3288	29.6225	29.0911	29.6948	29.0138	30.1951	28.6553	28.9947	29.383	29.1219	-1.19913	-0.261994		-0.240017
P05386	60S acidic ribosomal protein P1	RPLP1		31.0515	32.2144	30.7009	30.7937	31.5903	31.6284	30.8071	31.7793	30.2445	30.1446	32.2099	31.2214	-1.19922	-0.262093		-0.24012
Q96PD5;M0R2W8;CON__ENSEMBL:ENSBTAP00000016285;M0QYW3	N-acetylmuramoyl-L-alanine amidase	PGLYRP2		NaN	NaN	NaN	30.592	29.2494	30.6229	29.3541	NaN	30.6381	30.6819	NaN	28.8948	-1.19961	-0.262561		-0.240609
Q8N0X7	Spartin	SPG20		NaN	28.0822	27.4714	27.4463	28.415	NaN	27.47	26.8054	27.9247	27.2314	NaN	28.5201	-1.20033	-0.263427		-0.241513
Q5W0H4;A0A0B4J2C3;P13693;J3KPG2;E9PJF7;Q56UQ5;H0YCX0;Q9HAU6	Translationally-controlled tumor protein	TPT1		30.2005	29.677	29.3644	29.7759	28.7164	29.3138	28.8672	30.1866	29.2316	29.3602	28.7845	29.0344	-1.20075	-0.26393		-0.242038
Q92506	Estradiol 17-beta-dehydrogenase 8	HSD17B8		31.2839	29.8517	31.4779	30.485	29.6751	NaN	30.6165	30.5383	31.0991	31.0751	28.5884	29.8263	-1.20091	-0.264125		-0.723515
P40222	Alpha-taxilin	TXLNA		27.599	29.0733	NaN	NaN	28.0275	28.8019	27.9839	28.3619	26.548	26.9058	28.6266	30.2412	-1.20096	-0.264189		-0.242309
O60884;I3L320;A0A087WT48	DnaJ homolog subfamily A member 2	DNAJA2		26.239	26.1097	NaN	25.4139	NaN	NaN	24.5958	25.683	NaN	NaN	26.6891	NaN	-1.20156	-0.264908		-0.24306
P31949	Protein S100-A11;Protein S100-A11, N-terminally processed	S100A11		30.8221	31.2178	33.0239	33.4673	33.3901	33.0024	31.6428	31.9214	34.1393	32.4116	32.2722	30.9404	-1.20247	-0.266		-0.2442
Q9UBT2;K7EPL2;U3KQ93;U3KQ55;K7ES38;K7ESK7	SUMO-activating enzyme subunit 2	UBA2		27.8248	29.3558	27.3374	NaN	27.6718	NaN	27.8991	NaN	26.9629	NaN	28.6743	27.5805	-1.20433	-0.268229		-0.246527
P20618	Proteasome subunit beta type-1	PSMB1		28.6576	28.0618	29.03	28.409	NaN	NaN	28.4059	NaN	28.3365	28.0669	NaN	NaN	-1.2057	-0.269868		-0.248238
P49903;Q5T5U6	Selenide, water dikinase 1	SEPHS1		27.076	28.1613	27.0903	28.6868	29.0528	28.1699	28.1279	27.6991	28.0808	27.6982	27.2345	NaN	-1.20702	-0.271449		-0.249889
B6VEX4;A0A0A0MRT6;Q8IZP0	Abl interactor 1	ABI1		29.7178	30.7614	29.2985	30.3351	30.4611	30.753	29.854	30.2927	28.5333	29.9496	30.7637	30.2913	-1.20891	-0.273712		-0.252252
Q9Y237;H0Y4T6;J3KMW3;H0Y8P6	Peptidyl-prolyl cis-trans isomerase NIMA-interacting 4	PIN4		27.938	28.5111	NaN	27.6945	28.7853	NaN	NaN	26.9781	NaN	NaN	29.3758	27.5198	-1.20942	-0.27432		-0.252887
Q9UJW0;E5RGG1;H9KVE0;E5RI97;E5RK21	Dynactin subunit 4	DCTN4		27.6956	27.3846	26.5916	27.1825	NaN	NaN	27.7215	27.1938	NaN	26.6795	NaN	26.1579	-1.21036	-0.275432		-0.254047
P10643;CON__Q29RQ1	Complement component C7	C7		29.7918	29.7676	28.9071	30.8255	30.7082	30.8409	29.695	29.8251	29.6743	31.9992	28.6359	29.3576	-1.21056	-0.275674		-0.2543
Q96K17;E9PL10	Transcription factor BTF3 homolog 4;Transcription factor BTF3	BTF3L4		NaN	29.6176	NaN	28.9234	29.9044	29.617	28.4022	29.4345	27.4724	29.5632	30.5264	30.0406	-1.21061	-0.275738		-0.254367
F8WAE5;Q9BY44;C9IZE1;F8WF18;F8WAT3;H7C5Q3;H7C5R5	Eukaryotic translation initiation factor 2A;Eukaryotic translation initiation factor 2A, N-terminally processed	EIF2A		NaN	NaN	27.2351	27.2221	26.7974	NaN	25.7226	27.7553	26.9147	26.2301	NaN	27.422	-1.21077	-0.275927		-0.254564
A6NJA2;P54578;J3QQT6;J3KS55	Ubiquitin carboxyl-terminal hydrolase;Ubiquitin carboxyl-terminal hydrolase 14	USP14		28.7201	NaN	28.565	27.8677	NaN	NaN	27.8598	NaN	28.3636	28.1001	NaN	NaN	-1.21119	-0.276421		-0.25508
M0QZK8;O75223;H7BZK5;B8ZZK2	Gamma-glutamylcyclotransferase	GGCT		27.4148	27.6985	27.5761	27.3644	NaN	NaN	26.8825	NaN	27.8492	NaN	NaN	26.9783	-1.21151	-0.27681		-0.255486
P55072;C9IZA5;C9JUP7	Transitional endoplasmic reticulum ATPase	VCP		33.4333	33.634	33.6322	33.4371	32.6532	33.0201	33.1129	33.0577	33.3009	33.1658	32.5219	32.9873	-1.21189	-0.27726		-0.255956
Q15019;B5MCX3;H7C2Y0;C9J2Q4;C9JB25;C9IZU3;C9J938;C9JZI2;H7C310;C9JFT1;F8WB65;B5MD47;C9IY94;C9JQJ4;C9JT15;C9JSE7;H7C1T1	Septin-2	SEPT2		31.1038	32.0395	31.3908	31.2924	31.7096	32.7522	31.0867	32.4644	30.8469	31.3985	31.6776	31.1399	-1.21341	-0.279062		-0.257837
E7EQR4;P15311	Ezrin	EZR		33.3714	33.1944	32.8672	32.7973	33.2785	31.8455	32.1702	33.5694	31.7184	32.0035	33.2413	32.963	-1.21539	-0.281415		-0.260294
Q9BW30	Tubulin polymerization-promoting protein family member 3	TPPP3		30.5105	28.6582	29.3044	29.9896	30.188	NaN	28.9506	30.7036	NaN	27.8169	30.2559	29.4995	-1.21828	-0.28485		-0.263881
P35659;B4DFG0;D6R9L5;H0Y993;D6RDA2;H0Y8X0	Protein DEK	DEK		28.5801	28.765	28.5079	28.6758	27.9525	28.2886	27.9528	29.1707	28.0521	28.4442	26.8775	28.5634	-1.2183	-0.284874		-0.263906
Q99538;G3V2T4;G3V4E4;G3V5B2;G3V4P5;H0YJN9;G3V3Z4	Legumain	LGMN		28.3586	NaN	28.4262	28.1533	NaN	NaN	27.5718	NaN	NaN	28.3594	28.1337	28.0453	-1.21852	-0.285127		-0.26417
Q9BX66;A0A0U1RQI5;S4R303;S4R406	Sorbin and SH3 domain-containing protein 1	SORBS1		29.8622	28.7696	28.6755	30.6052	31.2174	26.6775	30.4404	28.9753	27.1157	27.5475	29.9546	30.0541	-1.21977	-0.286612		-0.26572
O43719;Q5H919;Q5H918	HIV Tat-specific factor 1	HTATSF1		26.5513	28.0893	26.5818	26.6476	27.9284	28.4604	26.4894	27.308	25.6484	26.4133	28.4699	28.2051	-1.22046	-0.287426		-0.26657
Q9Y608;C9JSU1;H7C3N9	Leucine-rich repeat flightless-interacting protein 2	LRRFIP2		28.7985	28.5381	NaN	28.307	30.2849	29.1526	28.0231	28.8631	NaN	28.4462	29.7892	28.5188	-1.22108	-0.288153		-0.267329
Q59GN2;P62891	Putative 60S ribosomal protein L39-like 5;60S ribosomal protein L39	RPL39P5		28.1419	NaN	26.8707	29.2691	NaN	NaN	27.457	NaN	27.795	27.7432	NaN	28.2212	-1.22247	-0.289799		-0.269048
X1WI28;P27635;B8A6G2;A6QRI9;Q96L21;H7C123;H7C2C5;H7C2U2	60S ribosomal protein L10	RPL10		29.7655	NaN	29.1769	30.3308	NaN	28.6454	28.9329	30.1594	29.7173	28.372	29.0369	28.9169	-1.22299	-0.290416		-0.269692
Q9UL25	Ras-related protein Rab-21	RAB21		29.0873	30.3064	28.822	28.0631	28.44	29.0769	29.3269	29.0203	27.9759	28.7167	27.9623	29.0493	-1.22326	-0.290726		-0.270016
A0A087X2I1;P62333;H0YJC0;H0YJS8;H0YJX2;H0YJE9;H0YJT1	26S protease regulatory subunit 10B	PSMC6		29.432	29.5976	29.4107	29.0939	29.0372	29.1452	29.9203	27.7143	29.5964	28.974	28.72	29.043	-1.22387	-0.291451		-0.270773
D6REX3;O94979;H7BXG7;H0Y8W8;D6RHZ5;H0YAB3;H0YAF5;H0Y9V3;H0Y9T9;H0Y9K1;H0Y8V7	Protein transport protein Sec31A	SEC31A		28.3257	28.8699	29.1681	28.6638	27.4231	27.2013	28.296	28.1232	27.7131	27.8051	28.5164	27.4434	-1.22472	-0.292457		-0.271822
J3QRS3;P19105;O14950;J3KTJ1	Myosin regulatory light chain 12A;Myosin regulatory light chain 12B	MYL12A		33.165	32.0564	33.078	32.7682	32.3284	32.6596	32.4059	33.246	32.1071	32.7171	31.7441	32.0685	-1.22644	-0.294475		-0.27393
P49588;H3BPK7	Alanine--tRNA ligase, cytoplasmic	AARS		28.8472	29.1154	28.9384	28.6771	28.4678	NaN	27.8573	28.8439	28.6124	28.7652	28.4879	NaN	-1.22762	-0.295866		-0.275383
K7ELL7;P14314;K7EPW7;A0A0C4DGP4;K7EKX1;K7EJ70	Glucosidase 2 subunit beta	PRKCSH		32.3452	32.3995	31.4721	32.2311	32.1722	32.49	31.9335	31.9459	31.3407	31.4221	32.5015	32.1789	-1.22937	-0.297914		-0.27752
O14672;H0YK87;C9J9B4;H0YNC5	Disintegrin and metalloproteinase domain-containing protein 10	ADAM10		29.3797	29.8802	28.3573	29.3113	27.9558	30.1232	29.3755	28.8462	NaN	NaN	28.1803	29.0766	-1.22969	-0.298292		-0.277916
P43686	26S protease regulatory subunit 6B	PSMC4		NaN	28.1741	28.108	27.6859	26.3014	NaN	27.0813	26.4183	27.957	26.7831	NaN	28.1023	-1.23026	-0.298958		-0.27861
Q13247;A0A0D9SGD2	Serine/arginine-rich splicing factor 6	SRSF6		26.4301	NaN	27.0089	27.2898	NaN	NaN	NaN	NaN	26.9355	26.5615	26.3289	NaN	-1.232	-0.301001		-0.280743
Q01518;Q5T0R1;Q5T0R4;Q5T0R3;Q5T0R2;Q5T0R9;Q5T0R7;Q5T0R6;Q5T0R5;Q5T0S3;Q5T0R8	Adenylyl cyclase-associated protein 1;Adenylyl cyclase-associated protein	CAP1		31.8981	32.2612	31.9738	32.5068	31.4539	32.4315	31.9175	31.6365	31.7755	31.8243	31.8934	31.664	-1.23313	-0.302325		-0.282126
Q9UQ35;I3L4D8;I3L182;I3L1I8;A0A087X1W1;I3L3Q8;I3L4U6;I3L1C0;I3L0N7	Serine/arginine repetitive matrix protein 2	SRRM2		NaN	29.3303	28.0802	27.8541	29.0485	28.7748	28.592	28.4491	27.9092	27.7516	28.3625	28.8103	-1.23554	-0.305141		-0.285066
P24666;G5E9R5;F2Z2Q9	Low molecular weight phosphotyrosine protein phosphatase	ACP1		30.7216	30.2638	30.329	30.3427	30.5512	30.0817	29.6043	30.0839	30.3157	30.1493	30.1112	30.1751	-1.23835	-0.30842		-0.28849
P50579;G3V1U3;F8VRR3;F8VSC4;F8VY03;F8VZX9	Methionine aminopeptidase 2	METAP2		29.6571	30.1365	29.4721	29.4233	29.9227	31.6207	30.0663	29.7054	28.976	29.4926	29.6356	30.4889	-1.2408	-0.311265		-0.29146
Q96JQ2	Calmin	CLMN		28.7025	29.6073	28.6376	28.1935	28.7835	28.5629	28.5969	NaN	28.4084	28.1989	28.9557	28.017	-1.24188	-0.312526		-0.292776
P50402;Q5HY57;F8WEQ1	Emerin	EMD		29.3755	30.1665	29.116	29.6988	30.9012	30.4547	28.9805	29.4296	30.4404	NaN	30.5101	28.8335	-1.24256	-0.31331		-0.293595
A0A0A0MRA5;B7Z4B8;Q9BUJ2;M0R3F1;M0QYZ0;M0R203;M0QZV6;M0R0K8;M0QYM5	Heterogeneous nuclear ribonucleoprotein U-like protein 1	HNRNPUL1		28.5567	29.8619	28.6888	28.6211	28.8412	28.2509	28.4562	28.3636	28.3652	28.355	28.774	28.6106	-1.24488	-0.316005		-0.296409
Q15582;H0Y8L3;S4R3C6;H0Y9D7;H0Y8M8;H0YAB8;D6RBX4;H0YAH8	Transforming growth factor-beta-induced protein ig-h3	TGFBI		29.7195	29.5739	30.6856	29.7789	28.197	29.9952	29.6303	NaN	29.3068	29.0878	NaN	NaN	-1.24549	-0.316715		-0.29715
O00401	Neural Wiskott-Aldrich syndrome protein	WASL		27.4077	NaN	26.7242	27.236	NaN	NaN	26.6584	26.6564	27.0627	NaN	NaN	26.8451	-1.24573	-0.31699		-0.297438
Q5SRQ3;Q5SRQ6;P67870;N0E472;A0A0G2JM12	Casein kinase II subunit beta	CSNK2B-LY6G5B-1181		NaN	27.9649	29.4436	29.0819	29.2027	29.1919	28.6275	NaN	NaN	28.4969	28.9826	28.521	-1.24835	-0.320017		-0.300598
Q15008;C9J7B7;C9J0E9	26S proteasome non-ATPase regulatory subunit 6	PSMD6		29.5534	29.2014	29.9786	29.9753	28.7233	28.9878	29.9507	29.0328	29.3287	28.6012	28.7591	28.8256	-1.24858	-0.320286		-0.300879
P09497;D6RJD1;H0Y9Q6	Clathrin light chain B	CLTB		30.4359	29.8867	30.1228	30.0131	30.3009	29.6889	29.3303	30.5682	29.5724	29.3219	29.7703	29.9422	-1.25164	-0.323815		-0.304563
P31153	S-adenosylmethionine synthase isoform type-2	MAT2A		29.1237	28.0104	29.2628	28.9331	28.2033	26.6583	28.1059	NaN	27.8134	28.1931	NaN	NaN	-1.25509	-0.32779		-0.308713
Q16610	Extracellular matrix protein 1	ECM1		28.2211	29.2572	NaN	NaN	29.2497	31.1824	NaN	28.7002	NaN	30.1597	28.9773	28.762	-1.25509	-0.327795		-0.308719
P63092;Q5JWF2;Q5JWE9;A0A0A0MR13;S4R3E3;H0Y7F4;Q5JWD1;H0Y7E8;S4R3V9;P38405	Guanine nucleotide-binding protein G(s) subunit alpha isoforms short;Guanine nucleotide-binding protein G(s) subunit alpha isoforms XLas	GNAS		28.706	28.9898	29.4814	28.9003	27.9712	29.1085	28.8376	28.5715	28.9055	28.5237	27.4904	28.8579	-1.25563	-0.328417		-0.309367
P62993;J3KT38;J3QRL5	Growth factor receptor-bound protein 2	GRB2		28.1217	NaN	28.0566	28.2979	NaN	NaN	27.6707	NaN	27.7272	28.0924	NaN	NaN	-1.25583	-0.328641		-0.309601
P13797;A0A0A0MSQ0;H7C4N2;U3KQI3;F2Z2Z9	Plastin-3	PLS3		32.0799	32.8361	32.0099	32.0309	32.486	33.1347	32.3709	32.0654	31.5347	32.1242	32.1901	32.3199	-1.25589	-0.328706		-0.309669
Q8NC56;D6RBV0;H7C2Z0;H0Y9B7	LEM domain-containing protein 2	LEMD2		28.3689	29.548	27.7112	29.0184	28.8479	29.257	27.8822	29.3808	NaN	NaN	28.2539	28.3169	-1.26003	-0.333461		-0.314634
Q9HB71;B2ZWH1	Calcyclin-binding protein	CACYBP		29.94	29.2732	29.3549	29.5343	29.5773	29.2679	28.8634	28.72	NaN	29.0325	29.6871	29.4743	-1.2621	-0.335825		-0.317103
Q5JTV8;A0A0A0MSK5;H0YD16	Torsin-1A-interacting protein 1	TOR1AIP1		28.7065	30.3366	28.643	29.4455	30.5264	29.6063	28.1907	29.4447	28.775	28.7482	30.0818	29.996	-1.26397	-0.337962		-0.319333
P68036	Ubiquitin-conjugating enzyme E2 L3	UBE2L3		31.4455	29.4439	31.3912	31.2554	29.3807	29.34	31.5196	28.3616	30.6854	30.512	29.3904	29.7564	-1.26449	-0.338553		-0.319951
Q63HR2;F8VV64;R4GMX1	Tensin-2	TNS2		28.787	28.8067	28.2212	29.0124	28.6981	28.5254	28.6674	28.6925	28.401	27.4562	28.5359	28.2515	-1.26668	-0.34105		-0.322558
P60660;F8W1R7;G3V1V0;J3KND3;G3V1Y7	Myosin light polypeptide 6	MYL6		34.9852	35.239	34.6007	35.2025	35.5271	35.1157	34.7438	34.9953	34.5915	34.4015	35.0969	34.7941	-1.26679	-0.341178		0.327306
Q9Y5K6	CD2-associated protein	CD2AP		30.8647	30.8881	30.2216	30.1603	31.3238	31.4	30.4372	31.6604	29.1282	29.6929	30.7754	31.1024	-1.26896	-0.343651		-0.325274
Q9NQ48;H7C488;C9J0R9	Leucine zipper transcription factor-like protein 1	LZTFL1		29.2011	30.2646	28.8753	28.3168	29.1344	28.316	28.6659	29.4613	28.28	28.8974	28.8099	27.9317	-1.26898	-0.343667		-0.32529
O14818;H0Y586;Q8TAA3;A0A087WYS6;F5GY34	Proteasome subunit alpha type-7;Proteasome subunit alpha type-7-like	PSMA7		30.5658	29.4603	31.1409	30.6394	28.8607	28.4782	31.0087	26.5043	30.6681	31.04	28.6661	29.1681	-1.2731	-0.348346		-0.330175
A0A0D9SG07;X6RC15;H0Y482;Q4VXN6;Q4VXN5;Q4VXN7		EPB41L1		31.3452	31.9713	31.5383	31.1318	31.666	31.6506	31.7284	31.41	30.1859	30.5911	31.6657	31.6231	-1.27443	-0.349848		-0.331744
P61160;F5H6T1	Actin-related protein 2	ACTR2		29.8643	29.7484	30.4904	30.7121	29.2215	29.1029	30.0514	29.6631	29.9166	29.6049	29.0053	28.7904	-1.27574	-0.351331		-0.333292
P78527	DNA-dependent protein kinase catalytic subunit	PRKDC		28.5927	29.1248	29.4314	28.8505	28.5846	28.6945	28.9052	29.195	27.5946	29.416	27.6755	28.3715	-1.27764	-0.353478		-0.335534
C9JME2;Q9Y4F1;M0QYB0;M0R262;M0QXT1	FERM, RhoGEF and pleckstrin domain-containing protein 1	FARP1		28.3587	NaN	27.2893	27.3175	NaN	NaN	27.3265	NaN	26.9351	27.6402	NaN	NaN	-1.27861	-0.354576		-0.33668
P11441;Q5HY81;F8WB70	Ubiquitin-like protein 4A	UBL4A		27.4508	28.8984	28.3283	28.3028	27.804	27.4473	28.0542	27.0329	27.397	27.325	28.4658	27.8229	-1.27957	-0.355657		-0.337808
Q15050	Ribosome biogenesis regulatory protein homolog	RRS1		27.4873	NaN	NaN	27.2538	27.6939	26.9591	26.9476	27.1373	NaN	26.8904	NaN	NaN	-1.28053	-0.356743		-0.338943
Q15007;A0A087X1R4	Pre-mRNA-splicing regulator WTAP	WTAP		NaN	26.8188	NaN	NaN	26.5462	27.3185	25.7466	27.1282	NaN	NaN	27.6724	25.595	-1.28249	-0.358946		-0.341243
Q5JSK8;Q5JSL0;Q5JSK6;P82970;Q5JSK7	High mobility group nucleosome-binding domain-containing protein 5	HMGN5		NaN	29.3323	27.7123	27.0526	29.2155	29.4208	27.061	28.3778	NaN	27.5928	29.7164	NaN	-1.28317	-0.359712		-0.342042
P30101	Protein disulfide-isomerase A3	PDIA3		34.469	34.8771	34.3214	34.4676	34.9076	34.6379	33.9758	34.5443	33.5848	33.4899	35.0635	34.8573	-1.28418	-0.360848		-0.343229
P61088;F8VQQ8;F8VSD4;F8VV71;Q5JXB2;F8VZ29	Ubiquitin-conjugating enzyme E2 N	UBE2N		30.62	31.585	30.9582	30.0811	29.966	30.4325	30.4676	30.9153	30.5897	30.2464	29.2654	29.9897	-1.28472	-0.361449		-0.343856
P52566;F5H6Q0;F5H3P3;F5H2R5;H0YGX7	Rho GDP-dissociation inhibitor 2	ARHGDIB		31.2976	29.6609	30.3284	31.4325	28.9371	31.499	31.6001	31.4823	28.5966	30.1558	29.4025	29.7494	-1.28473	-0.361464		-0.343871
O75367;B4DJC3;D6RCF2	Core histone macro-H2A.1	H2AFY		32.5779	32.8877	33.2369	32.5477	32.0687	32.2247	32.0942	31.8648	32.4773	33.2403	32.2055	31.4879	-1.28544	-0.362264		-0.344707
Q16134;D6RAD5	Electron transfer flavoprotein-ubiquinone oxidoreductase, mitochondrial	ETFDH		30.6213	30.643	31.0094	29.6824	30.1842	NaN	30.5047	28.6544	31.142	30.1763	29.8736	30.0389	-1.28617	-0.363083		-0.797232
Q93062;B4E3T4;H0YBU9;H0YC46;E5RJD7;E5RFP4;E5RJ31	RNA-binding protein with multiple splicing	RBPMS		28.5277	28.7642	28.4471	29.1209	NaN	28.4742	28.1637	29.4329	27.6782	28.3926	27.8491	NaN	-1.28655	-0.363507		-0.346005
O95336;M0R261;M0R1L2;M0R0U3	6-phosphogluconolactonase	PGLS		31.6032	31.1304	31.5953	31.6275	30.8948	30.8028	31.5809	29.7456	31.1149	31.1747	30.7096	31.1414	-1.28743	-0.364491		-0.347033
O43768;A6NMQ3;Q5T5H1	Alpha-endosulfine	ENSA		28.2479	28.986	25.5419	29.0998	28.0346	28.8975	27.8874	28.2409	27.0372	27.1856	27.771	28.4841	-1.28962	-0.366941		-0.34959
Q9C0C2;E9PKK0;E9PKE7	182 kDa tankyrase-1-binding protein	TNKS1BP1		28.9552	30.4518	29.0625	29.3862	30.1025	30.4407	28.7852	29.8828	NaN	28.3308	29.853	29.9758	-1.2902	-0.367598		-0.350276
Q15293;E9PP27	Reticulocalbin-1	RCN1		29.8161	29.8814	29.0231	30.1055	30.6877	31.677	30.5973	31.6131	27.4937	29.4836	29.9021	29.873	-1.29354	-0.37133		-0.354172
Q9UFM8;Q9Y639;H3BU51	Neuroplastin	DKFZp566H1924		29.2083	29.248	28.3847	29.0742	28.8051	26.8714	29.6066	27.5227	NaN	29.306	NaN	26.4682	-1.2948	-0.372732		-0.355637
Q86VP6;A0A0C4DGH5;H0YH27;F5H6I6;F8WBB8	Cullin-associated NEDD8-dissociated protein 1	CAND1		30.1202	29.7857	29.5708	29.8166	29.3975	30.2666	29.5915	30.0223	29.0897	29.7914	28.5224	29.6974	-1.29575	-0.373785		-0.356736
H7C3P4;F6S8M0;P15586;H0YFA9;F5H4C6	N-acetylglucosamine-6-sulfatase	GNS		29.9642	29.1495	29.5785	29.6529	30.692	29.162	29.2369	29.0983	29.0792	28.7506	29.6301	30.1413	-1.29873	-0.377102		-0.360199
P49773;D6REP8;D6RE99;D6RD60;D6RC06	Histidine triad nucleotide-binding protein 1	HINT1		34.5303	33.3544	33.2555	34.0007	34.5443	34.384	33.3645	34.2892	33.0485	33.3414	34.2045	33.5558	-1.29913	-0.377549		-0.808008
O00170;E9PMH2;V9GYQ3	AH receptor-interacting protein	AIP		28.7682	28.567	28.1173	29.0096	28.44	28.8058	28.2137	29.0812	27.9502	28.4129	28.0911	27.6779	-1.30149	-0.380168		-0.3634
H3BPK3;Q16775;H3BPQ4;H3BQW8;H3BV79	Hydroxyacylglutathione hydrolase, mitochondrial	HAGH		31.7354	30.2724	31.7053	31.064	31.112	29.6393	30.7924	30.3368	31.263	29.9023	30.6066	30.3447	-1.30173	-0.380428		-0.810152
E7ETK0;A0A087WUS0;P62847	40S ribosomal protein S24	RPS24		28.5592	NaN	29.3443	29.0596	NaN	NaN	28.6043	NaN	28.3253	28.89	NaN	NaN	-1.30237	-0.381135		-0.364409
Q9BZE9;J3QL04;J3KRF7;J3QRW3;J3KRY8;J3QR12;C9JAL9;J3QR50;J3KRG1	Tether containing UBX domain for GLUT4	ASPSCR1		27.6208	27.1442	26.7977	26.6362	27.3718	NaN	26.6503	26.553	27.3724	25.8043	26.7394	27.2783	-1.30242	-0.3812		-0.364478
O00161;H3BM38;H3BNE1;H3BR18;H3BPJ0;H3BV99;H3BP15;H3BQY9;H3BR99;H3BNG6;H3BU94	Synaptosomal-associated protein 23;Synaptosomal-associated protein	SNAP23		28.5213	27.7162	27.4261	27.8998	27.7037	NaN	27.7641	27.5527	26.555	27.0805	27.6325	28.2461	-1.3028	-0.381616		-0.364912
P67775	Serine/threonine-protein phosphatase 2A catalytic subunit alpha isoform	PPP2CA		NaN	NaN	28.201	28.4775	28.849	NaN	27.6411	NaN	28.8651	28.3377	28.3582	27.4327	-1.30331	-0.382182		-0.365502
G3V3Y1;Q8N8N7;G3V2R9	Prostaglandin reductase 2	PTGR2		27.7294	27.3763	28.1355	NaN	NaN	NaN	27.3721	NaN	27.4688	27.396	NaN	27.2195	-1.30403	-0.382974		-0.366329
P16615;H7C5W9;O14983	Sarcoplasmic/endoplasmic reticulum calcium ATPase 2	ATP2A2		28.3106	NaN	27.8691	28.1662	NaN	NaN	27.4674	NaN	28.087	27.6391	NaN	NaN	-1.30508	-0.384143		-0.36755
P01019	Angiotensinogen;Angiotensin-1;Angiotensin-2;Angiotensin-3;Angiotensin-4;Angiotensin 1-9;Angiotensin 1-7;Angiotensin 1-5;Angiotensin 1-4	AGT		NaN	NaN	NaN	29.7088	27.8272	30.4092	28.6445	27.2724	30.6895	30.736	27.3805	28.8622	-1.30516	-0.384223		-0.367634
Q01970	1-phosphatidylinositol 4,5-bisphosphate phosphodiesterase beta-3	PLCB3		26.4326	26.5599	NaN	NaN	26.5522	26.6948	25.598	26.7244	NaN	NaN	26.2033	NaN	-1.30556	-0.384666		-0.368096
P07237;H7BZ94;H0Y3Z3;I3L398;I3L312;I3NI03;I3L3U6;I3L0S0;I3L4M2;I3L3P5;I3L514;I3L1Y5	Protein disulfide-isomerase	P4HB		33.3569	32.9104	33.3084	33.4084	33.0335	32.9515	32.7662	32.4612	33.053	32.6036	32.6477	33.1291	-1.30563	-0.384743		-0.813367
P08590;P05976;I3L3U1;I3L1K6;I3L532;P12829	Myosin light chain 3;Myosin light chain 1/3, skeletal muscle isoform	MYL3		32.1583	32.4659	31.7586	32.4383	32.6091	32.2075	31.7609	32.7897	30.6012	31.3931	32.7933	31.9744	-1.30815	-0.387533		-0.37109
P56192;H0YIP0;H0YI94;H0YHV5;H0YIC2;F8VPL7;F8VS26;H0YHL6;F8W0M7;F8W0S4;F8VZZ9;H0YI27;F5H2V6	Methionine--tRNA ligase, cytoplasmic	MARS		27.722	NaN	28.7984	28.6952	NaN	NaN	27.4769	NaN	28.5904	27.9836	NaN	NaN	-1.30879	-0.388238		-0.371826
O75251;F5H5N1;F5GXJ1;A0A087WXF6;A0A087WTI3	NADH dehydrogenase [ubiquinone] iron-sulfur protein 7, mitochondrial	NDUFS7		27.9403	NaN	28.9915	27.1778	NaN	NaN	26.84	NaN	28.0208	28.0786	NaN	NaN	-1.31045	-0.390059		-0.817326
P62310	U6 snRNA-associated Sm-like protein LSm3	LSM3		29.7311	30.7888	29.1327	30.515	32.0332	31.2717	28.872	30.3385	29.105	29.8357	32.0348	30.9295	-1.31297	-0.392836		-0.376626
Q03591;B1AKG0	Complement factor H-related protein 1	CFHR1		29.499	29.2122	28.8604	29.6449	30.5705	30.5017	29.2709	NaN	28.6133	30.1521	29.942	28.6197	-1.31509	-0.395167		-0.379061
H0YEB6;O60232;G3V1B8;H0YEK1;E9PN57;E9PK41	Sjoegren syndrome/scleroderma autoantigen 1	SSSCA1		27.018	27.7763	NaN	26.9744	27.1727	NaN	NaN	26.5968	NaN	NaN	27.4449	26.4768	-1.31573	-0.395861		-0.379785
P05109	Protein S100-A8;Protein S100-A8, N-terminally processed	S100A8		29.5586	27.6842	29.672	31.0354	30.4423	29.6802	29.3132	30.3747	28.8599	28.9629	29.732	28.4538	-1.31591	-0.396063		-0.379996
P01116	GTPase KRas;GTPase KRas, N-terminally processed	KRAS		27.7562	28.7394	27.8308	28.1856	27.732	27.6734	27.2702	28.2411	NaN	NaN	27.6162	27.2315	-1.31629	-0.396481		-0.380432
O60262;K7ESC6	Guanine nucleotide-binding protein G(I)/G(S)/G(O) subunit gamma-7	GNG7		NaN	27.5978	28.7052	27.9873	28.6695	NaN	27.3825	27.9895	27.2979	28.8871	28.5125	26.9886	-1.31671	-0.396939		-0.380911
Q9NQC3;F8W914;H7C106;A0A0U1RQR6	Reticulon-4;Reticulon	RTN4		29.494	30.3717	30.7839	29.8308	30.5108	31.9477	31.0295	29.8429	30.253	28.8476	30.4736	30.1024	-1.31797	-0.398316		-0.382348
P36405	ADP-ribosylation factor-like protein 3	ARL3		28.9326	28.1516	28.9825	29.3173	NaN	27.6267	28.779	28.9711	NaN	27.7831	NaN	27.2807	-1.31824	-0.398613		-0.382658
E9PGT6;Q99627;H7C3S9	COP9 signalosome complex subunit 8	COPS8		28.0637	27.9036	27.8607	28.2428	NaN	NaN	28.0027	28.1418	26.9486	27.4601	NaN	27.5415	-1.31837	-0.398757		-0.382808
Q9BS26	Endoplasmic reticulum resident protein 44	ERP44		27.5272	NaN	26.9668	27.5419	NaN	NaN	27.2091	NaN	27.0538	27.2343	26.468	26.7571	-1.32026	-0.400826		-0.384969
O75131;A0A087WYQ3;H0YB26;A0A087WXR6;E5RHZ0;E5RFT7;A0A087WUS8	Copine-3	CPNE3		27.2418	NaN	28.0183	26.4846	NaN	NaN	27.1468	NaN	26.934	26.4544	NaN	NaN	-1.32239	-0.403145		-0.38739
P10909;H0YC35;H0YLK8;H0YAS8;E7ERK6;E7ETB4;E5RGB0;E5RH61;E5RJZ5;E5RG36;CON__P17697	Clusterin;Clusterin beta chain;Clusterin alpha chain;Clusterin	CLU		33.3762	34.3486	32.7692	34.422	33.7318	35.0825	32.8658	33.4473	33.5837	34.5534	33.594	33.2536	-1.32445	-0.405393		-0.389737
Q02252;G3V4Z4	Methylmalonate-semialdehyde dehydrogenase [acylating], mitochondrial	ALDH6A1		35.7564	32.8799	35.3307	34.8117	34.3906	28.1191	33.5203	31.939	33.7012	33.9094	33.5099	32.2641	-1.32631	-0.407414		-0.830255
A0A087WUK2;O14979	Heterogeneous nuclear ribonucleoprotein D-like	HNRNPDL		31.4597	31.2936	30.9185	31.6743	32.0196	31.5818	30.0941	32.6712	29.3218	30.1357	32.4652	31.7983	-1.32884	-0.41017		-0.394725
Q6ZVM7;F5H3S6;B7Z2U2	TOM1-like protein 2	TOM1L2		28.4072	29.4538	28.1785	27.7586	28.7761	NaN	27.918	28.2319	NaN	26.6436	28.9914	28.7366	-1.32916	-0.410511		-0.395081
D6RFH4;H3BUX2;J3KNF8;O43169;J3QR91	Cytochrome b5 type B	CYB5B		28.7419	28.5133	28.0901	28.8795	NaN	NaN	27.8149	NaN	28.5316	27.5317	28.7028	NaN	-1.32953	-0.410913		-0.832862
P78371;F5GWF6;F8VQ14	T-complex protein 1 subunit beta	CCT2		31.562	30.5715	31.5306	31.098	30.531	29.5108	31.6233	28.8025	30.7618	31.3452	29.8361	29.9627	-1.33057	-0.412043		-0.39668
P0DN76;Q01081;M0QYK5;M0R2N4;Q8WU68	Splicing factor U2AF 35 kDa subunit	U2AF1		28.2271	NaN	28.0517	27.9959	NaN	NaN	27.3631	NaN	27.9777	27.6339	NaN	27.7333	-1.3329	-0.414564		-0.399312
P00558	Phosphoglycerate kinase 1	PGK1		36.1962	35.6631	35.7242	35.8124	35.6897	36.0672	35.5651	35.4905	35.2214	35.6105	35.2074	35.57	-1.33297	-0.414646		-0.399397
P60981;F6RFD5	Destrin	DSTN		30.0373	29.2452	29.6748	29.8763	27.3457	27.8647	29.7386	30.0024	27.9478	28.4956	NaN	26.7603	-1.33646	-0.418412		-0.40333
B0YIW6;P48444;Q6P1Q5	Coatomer subunit delta	ARCN1		28.0977	NaN	27.3113	28.1503	NaN	NaN	27.1906	NaN	27.2144	27.8988	NaN	NaN	-1.33655	-0.418515		-0.403437
A0A0A0MS41;Q9BWM7;S4R3N9	Sideroflexin;Sideroflexin-3	SFXN3		30.145	NaN	29.178	30.2721	28.8416	NaN	28.927	29.3611	28.8905	29.5776	NaN	NaN	-1.33805	-0.420132		-0.839729
P02748;CON__Q3MHN2;REV__Q4AC99	Complement component C9;Complement component C9a;Complement component C9b	C9		31.2958	30.9683	32.0167	32.7675	32.2559	32.0702	30.6511	30.3801	32.2351	33.4836	31.7667	30.3229	-1.3402	-0.422445		-0.40754
Q7Z4G1;B0QZ40;H7C607	COMM domain-containing protein 6	COMMD6		27.4547	28.3948	NaN	27.6204	28.4959	NaN	27.5054	27.1774	26.831	NaN	28.2935	28.0219	-1.34313	-0.4256		-0.410835
A0A0C4DGS0;P56556;R4GN43	NADH dehydrogenase [ubiquinone] 1 alpha subcomplex subunit 6	NDUFA6		26.3953	NaN	29.9269	26.6974	NaN	NaN	27.9473	NaN	26.6664	27.1243	NaN	NaN	-1.34461	-0.427193		-0.844989
P01876	Ig alpha-1 chain C region	IGHA1		31.2622	35.3155	32.7259	37.1695	36.6387	36.0063	32.9833	35.0183	34.5558	33.8073	35.3154	34.8687	-1.34557	-0.428217		-0.413567
P51452;K7ES89;K7ELG5	Dual specificity protein phosphatase 3	DUSP3		29.124	28.797	29.0517	28.5539	29.3182	27.8312	29.4368	27.7932	27.9787	28.334	28.4699	28.0881	-1.3465	-0.429211		-0.414604
Q9NVS9;J3QQV6	Pyridoxine-5-phosphate oxidase	PNPO		31.9261	30.9863	30.3127	30.9736	31.8128	30.5182	29.9935	31.3529	30.0592	30.5038	30.8105	31.2315	-1.34696	-0.429703		-0.846859
Q7L576	Cytoplasmic FMR1-interacting protein 1	CYFIP1		26.7772	NaN	27.4726	27.1068	NaN	NaN	26.4326	NaN	26.6942	26.9345	NaN	NaN	-1.34888	-0.431764		-0.41727
Q14112;A0A0A0MTL9;A0A087WZP6;H0YJV3	Nidogen-2	NID2		32.091	32.7451	32.4218	32.417	32.1788	32.7159	32.5801	32.2361	31.0586	31.5926	32.3833	32.1208	-1.35005	-0.433015		-0.418576
P26583;D6R9A6	High mobility group protein B2	HMGB2		29.5945	31.3167	30.8886	29.7064	30.7088	29.5764	28.2538	30.5753	30.226	29.9184	31.2084	28.9984	-1.3521	-0.435197		-0.420855
Q52LJ0;H0YNA1	Protein FAM98B	FAM98B		27.7574	28.7645	28.1336	27.8011	27.9632	28.1144	26.76	NaN	27.4431	28.7051	27.7855	27.5605	-1.35492	-0.43821		-0.424
P52907	F-actin-capping protein subunit alpha-1	CAPZA1		31.3372	31.3326	30.9075	31.2645	31.4768	30.7384	30.7922	31.3812	30.0457	30.3776	30.9771	30.8402	-1.35706	-0.440485		-0.426376
P62906	60S ribosomal protein L10a	RPL10A		31.2675	29.7307	30.866	30.5551	28.9594	29.707	31.0492	29.2453	29.9935	30.5125	28.6565	28.9839	-1.35733	-0.440768		-0.855102
O75351;Q6PIW4	Vacuolar protein sorting-associated protein 4B	VPS4B		28.4257	28.8447	28.9999	29.5848	28.7802	28.3799	29.1712	27.9502	28.0768	28.0033	28.4126	28.7242	-1.36238	-0.44613		-0.432269
P53621	Coatomer subunit alpha;Xenin;Proxenin	COPA		28.2798	29.7426	28.8899	28.5036	28.7049	27.2524	28.6385	NaN	27.362	28.1905	28.5156	27.8724	-1.36264	-0.446404		-0.432555
P13671;C9JC72	Complement component C6	C6		28.1727	NaN	27.9726	29.6953	29.4344	30.6696	27.8118	26.7102	29.8978	31.228	28.7009	28.1019	-1.36336	-0.447164		-0.433349
O14841;A0A087WY99	5-oxoprolinase	OPLAH		26.0455	27.1558	28.1725	NaN	NaN	NaN	26.5186	NaN	26.2702	27.2422	NaN	NaN	-1.36378	-0.44761		-0.433814
J3KMY5;G3V3E8;E7EMS2;G3V3D1;P61916;G3V2V8;H0YIZ1	Epididymal secretory protein E1	NPC2		32.9379	29.2936	32.3811	32.9639	31.3537	29.5404	30.9019	30.6074	31.4668	31.4481	30.2878	31.036	-1.36961	-0.453763		-0.440239
P84095	Rho-related GTP-binding protein RhoG	RHOG		28.1631	28.9956	28.4422	28.85	NaN	29.7783	29.173	28.5795	27.9518	29.0973	27.6052	27.9434	-1.36999	-0.454164		-0.440658
P09661;H0YMA0;H0YLR3;H0YKK0	U2 small nuclear ribonucleoprotein A	SNRPA1		28.7331	NaN	28.4928	27.2631	NaN	NaN	27.7594	NaN	27.3612	28.0007	NaN	NaN	-1.37167	-0.455933		-0.442504
P43652;CON__REFSEQ:XP_585019	Afamin	AFM		NaN	NaN	NaN	28.8818	29.8546	31.1865	28.4563	28.7992	30.3287	30.3803	29.2978	29.824	-1.37546	-0.459913		-0.44666
P02545;H0YAB0;A0A0C4DGC5;REV__Q5VX52	Prelamin-A/C;Lamin-A/C	LMNA		34.6742	35.8213	35.0173	35.4076	35.5839	35.9849	34.405	35.5671	34.5075	34.5904	35.4475	35.2118	-1.37555	-0.460012		-0.446764
P00488;Q9NQP5;A6PVK5;H0Y796	Coagulation factor XIII A chain	F13A1		27.3342	28.2514	NaN	27.9834	NaN	NaN	26.7242	NaN	28.1849	27.2684	NaN	NaN	-1.37922	-0.463853		-0.450774
Q9Y6I3;D6RBI9;D6RBR6;D6R907	Epsin-1	EPN1		28.6638	28.4323	28.7927	27.5405	28.3539	NaN	28.0095	28.8919	NaN	26.9661	28.1028	27.4851	-1.38087	-0.465582		-0.452578
P12111;E7ENL6;C9JNG9;I3L392	Collagen alpha-3(VI) chain	COL6A3		34.2204	33.9824	34.4232	34.9469	33.4751	34.677	35.2562	33.4902	33.9869	34.8587	32.0596	33.2635	-1.3835	-0.468323		-0.455441
D6R9P3;D6RD18;D6RBZ0;A0A087WZV1;Q99729	Heterogeneous nuclear ribonucleoprotein A/B	HNRNPAB		31.6249	31.4674	31.2377	31.38	30.713	30.9157	30.3503	31.5517	30.1267	31.2771	30.5676	30.6436	-1.38541	-0.470312		-0.457517
P50552;K7EM16;K7ENL7;K7ENR7;K7EIG8;K7EQD0	Vasodilator-stimulated phosphoprotein	VASP		29.3057	30.9013	29.2002	30.0462	30.4412	30.8874	29.4664	30.7035	28.8069	28.9149	30.0839	29.9639	-1.38874	-0.473774		-0.461132
O95881	Thioredoxin domain-containing protein 12	TXNDC12		29.741	28.669	NaN	28.9801	29.029	28.5615	28.1599	28.6103	NaN	NaN	28.835	28.4832	-1.38898	-0.474028		-0.879878
Q16836;E9PF18;A0A0A0MSE2	Hydroxyacyl-coenzyme A dehydrogenase, mitochondrial	HADH		33.6726	30.4674	33.4219	32.6208	30.7762	NaN	32.7442	31.295	32.3093	32.6388	30.1027	31.2128	-1.38958	-0.474652		-0.880342
Q9P0M6;Q5SQT3	Core histone macro-H2A.2	H2AFY2		28.3623	29.9372	29.855	29.0631	28.2946	NaN	29.4492	27.7905	28.4409	29.9998	27.8486	28.2353	-1.38994	-0.475027		-0.462441
G3V3A4;Q13573;G3V4X8;G3V5R3	SNW domain-containing protein 1	SNW1		NaN	28.9557	NaN	28.5287	29.3805	NaN	27.8956	28.8332	27.0812	28.4876	29.9438	28.6356	-1.39033	-0.475428		-0.462859
E5RI99;P62888;A0A0B4J213;E5RJH3;A0A0C4DH44	60S ribosomal protein L30	RPL30		30.7646	28.9573	30.3626	28.7493	NaN	NaN	29.8148	28.2677	29.7326	30.5253	27.8157	NaN	-1.39205	-0.477215		-0.464725
P30153;B3KQV6;C9J9C1;E9PH38;E9PPI5;E9PNM7;E9PHZ6	Serine/threonine-protein phosphatase 2A 65 kDa regulatory subunit A alpha isoform	PPP2R1A		30.7623	31.4727	30.8671	30.5475	30.1388	30.2581	30.9049	28.9916	30.7518	30.6076	29.7306	30.1849	-1.39395	-0.479179		-0.466775
O75396;A0A087X1A9	Vesicle-trafficking protein SEC22b	SEC22B		28.3839	28.3883	28.5591	29.1123	28.043	NaN	28.6106	NaN	28.0955	27.8329	27.7457	27.8001	-1.39506	-0.480328		-0.467975
Q9Y678;H0Y8X7;D6RG17;H0Y8G2	Coatomer subunit gamma-1	COPG1		28.0361	27.5368	28.6014	28.498	28.2679	NaN	28.4417	26.9435	27.5743	27.8872	NaN	27.6827	-1.39682	-0.482146		-0.469873
O75937;S4R3J5	DnaJ homolog subfamily C member 8	DNAJC8		28.8658	28.9853	NaN	28.9233	28.9415	29.0416	27.9664	28.9271	28.1643	27.9992	28.3369	29.4202	-1.39714	-0.482475		-0.470216
Q9Y3I0	tRNA-splicing ligase RtcB homolog	RTCB	+	31.9476	32.2018	31.9116	31.6651	31.9406	31.7662	31.4114	31.5167	31.3062	31.6632	31.3759	31.2579	-1.39822	-0.48359		-0.471381
A0A087X0S5;P12109	Collagen alpha-1(VI) chain	COL6A1		33.2125	33.2593	33.6652	33.5607	33.2474	34.2067	34.2311	32.4401	32.5685	33.8162	32.5295	32.6641	-1.39834	-0.483713		-0.471509
P08758;E9PHT9;D6RBL5;D6RBE9;D6RCN3	Annexin A5;Annexin	ANXA5		31.8499	32.7225	32.9398	33.1666	32.3958	32.5532	31.7841	31.9975	32.6588	31.8335	32.4005	32.0506	-1.39842	-0.483802		-0.471602
B1AK87;B1AK88		CAPZB		32.2413	30.9923	30.9999	31.644	30.4499	30.4926	31.2085	30.2492	31.028	31.1994	29.5662	30.6515	-1.40077	-0.486225		-0.474132
H3BQQ9;B0QYN7;P63279;H3BPC4;H3BRD1	SUMO-conjugating enzyme UBC9	UBE2I		29.3637	NaN	29.3288	29.4675	NaN	28.6093	29.2133	28.832	28.3506	28.4255	NaN	NaN	-1.40152	-0.486997		-0.474938
Q9Y6W5	Wiskott-Aldrich syndrome protein family member 2	WASF2		28.6052	29.1218	27.7056	27.9207	29.6228	29.3587	28.4268	29.0013	26.5836	27.3187	28.9185	29.1605	-1.40208	-0.487571		-0.475537
A0A0C4DGB5;H0YA91		CAST		30.9634	31.8171	30.7596	31.3899	31.3612	31.4857	31.8315	31.3917	29.8154	30.3915	31.2979	30.1145	-1.40353	-0.489065		-0.477097
Q9NZN4	EH domain-containing protein 2	EHD2		28.2944	29.1714	30.6516	30.4935	29.0526	29.3661	29.9844	28.4964	29.1866	28.8165	28.5879	NaN	-1.40498	-0.490545		-0.478642
P30041	Peroxiredoxin-6	PRDX6		33.4882	32.9302	33.6048	33.481	33.627	32.6529	32.9819	33.3538	32.3992	33.0541	32.9434	32.094	-1.40733	-0.492957		-0.893979
Q08257;A6NP24;C9JH92	Quinone oxidoreductase	CRYZ		33.6598	32.7872	33.7992	33.39	32.4431	30.4473	33.0476	31.2816	33.3569	32.7432	31.2027	31.9266	-1.409	-0.494674		-0.895258
P62805	Histone H4	HIST1H4A		35.1317	34.5533	35.8797	35.2003	34.9722	34.6061	34.7475	35.2521	34.983	34.995	34.1768	33.2079	-1.41114	-0.496858		-0.485234
P52209;K7EM49;K7EMN2;K7EPF6	6-phosphogluconate dehydrogenase, decarboxylating	PGD		30.1204	29.6025	30.4843	29.52	NaN	27.1477	29.5032	27.1945	30.2873	30.5782	27.5784	28.1217	-1.41207	-0.497808		-0.486225
P06702	Protein S100-A9	S100A9		31.2514	29.0635	31.0581	32.0654	31.0561	31.7628	30.2712	31.395	30.0233	29.8777	30.9643	30.7263	-1.41411	-0.499898		-0.488408
Q15654;A0A0D9SFS2;H7BZE2	Thyroid receptor-interacting protein 6	TRIP6		29.3298	30.0909	29.1554	28.4271	29.8269	29.5912	28.7842	30.2265	NaN	NaN	27.6867	NaN	-1.4185	-0.50437		-0.493076
A0A087WTA8;P08123	Collagen alpha-2(I) chain	COL1A2		32.482	33.5145	33.4105	32.6103	31.6711	31.6618	32.7258	30.4729	32.597	33.101	32.0149	31.4109	-1.41877	-0.504636		-0.493354
O43294;H3BQC4;H3BSN4;I3L209;H3BS04;H3BN49	Transforming growth factor beta-1-induced transcript 1 protein	TGFB1I1		29.7568	28.7043	29.8085	29.6535	30.1213	28.2219	28.8821	31.1731	NaN	27.5741	27.8608	NaN	-1.4193	-0.505183		-0.493926
O60826	Coiled-coil domain-containing protein 22	CCDC22		27.7922	27.5596	28.2178	27.2003	26.5139	NaN	26.9702	27.2957	26.7879	NaN	26.4506	27.2326	-1.42341	-0.509348		-0.498274
I3L0N3;P46459;I3L2G1;K7EQD6	Vesicle-fusing ATPase	NSF		28.5602	27.6832	28.3772	28.8062	NaN	27.5704	28.3145	27.1807	27.7962	27.4685	NaN	NaN	-1.42348	-0.509426		-0.498356
O75821;K7EL20;K7ENA8;K7ER90;K7EP16;K7EL60;K7ENH0	Eukaryotic translation initiation factor 3 subunit G	EIF3G		29.2428	NaN	29.0903	30.2845	NaN	28.7393	28.794	29.6691	28.1399	28.6161	29.023	28.7285	-1.42481	-0.510773		-0.499762
P30040;F8VY02;F8W1G0	Endoplasmic reticulum resident protein 29	ERP29		32.6552	32.5079	32.5545	32.2324	32.8505	32.1319	32.1098	32.103	31.6287	31.8715	32.3433	31.8107	-1.42493	-0.510895		-0.499889
Q5JRI1;O75494;Q6IQ42;Q8WXF0;R4GMP8	Serine/arginine-rich splicing factor 10	SRSF10		26.8604	NaN	27.4285	27.4473	NaN	NaN	26.2502	NaN	26.9287	27.0083	NaN	NaN	-1.43029	-0.516308		-0.505541
O75531	Barrier-to-autointegration factor;Barrier-to-autointegration factor, N-terminally processed	BANF1	+	31.2667	31.2096	31.1912	31.0274	31.3667	31.3619	30.5449	31.0958	30.9308	30.3957	30.9396	30.4175	-1.43047	-0.516488		-0.505729
Q9BZF9;F5H2B9;H0YNH8;H0YN48;H0YMI1	Uveal autoantigen with coiled-coil domains and ankyrin repeats	UACA		28.5617	30.6013	28.8851	29.9014	29.8764	29.5683	29.3304	30.7245	26.8912	27.7535	30.2389	29.3533	-1.43103	-0.517049		-0.506315
Q14764;H3BQK6;H3BRL2;H3BUK7;H3BNF6;H3BP76;H3BPZ2;H3BNF2;H3BUP3;H3BQE7;I3L155	Major vault protein	MVP		31.0953	31.1763	31.4881	31.6959	29.953	28.7825	30.9528	29.8815	31.0449	30.3965	28.8875	29.9245	-1.43122	-0.517242		-0.506517
P31946;Q4VY20;Q4VY19;A0A0J9YWE8;A0A0J9YWZ2	14-3-3 protein beta/alpha;14-3-3 protein beta/alpha, N-terminally processed	YWHAB		31.1231	32.5683	30.9265	30.4722	32.1888	31.9641	30.1957	31.6079	29.8545	30.1213	32.5664	31.7912	-1.43162	-0.51765		-0.506942
P05091;S4R3S4;F8VP50	Aldehyde dehydrogenase, mitochondrial	ALDH2		34.4601	32.0163	34.0131	33.6357	32.8473	28.2625	32.8938	31.4847	33.7288	32.4129	31.245	30.3397	-1.43565	-0.521705		-0.915394
P62736;F6UVQ4;F6QUT6	Actin, aortic smooth muscle	ACTA2		30.9023	28.416	31.1638	31.6341	30.9807	NaN	31.4946	29.5432	NaN	29.2543	NaN	NaN	-1.43594	-0.522		-0.511484
Q6GMV3	Putative peptidyl-tRNA hydrolase PTRHD1	PTRHD1		28.7941	28.8163	29.8949	28.4288	29.1656	NaN	27.9453	28.6008	28.6113	NaN	28.8167	28.5015	-1.43875	-0.524814		-0.514422
P27918;E9PAQ1;C9J7V5	Properdin	CFP		NaN	26.8526	NaN	NaN	26.9835	26.8062	NaN	27.178	26.9395	26.0383	26.1226	25.4822	-1.44257	-0.52864		-0.518417
D6RBD7;C9J1V9;O43324	Eukaryotic translation elongation factor 1 epsilon-1	EEF1E1		27.7789	28.5917	29.3294	NaN	NaN	27.8499	27.9353	26.7327	28.8592	NaN	NaN	27.9043	-1.44353	-0.529604		-0.519423
Q9ULV4;B4E3S0;H0YHL7;F8W1H8;F8VSA4;F8VRE9;F8VTT6;F8VVB7	Coronin-1C;Coronin	CORO1C		29.3856	29.6489	29.3715	30.119	28.7999	28.7624	29.1068	27.9389	29.5452	28.6815	NaN	NaN	-1.44374	-0.529812		-0.51964
A6PVN5;Q15257;Q68CR8;Q5T949;Q5T948;F6WIT2;B7ZBQ0;A6PVN6;A6PVN7;A6PVN8;C9IZ76;A6PVN9	Serine/threonine-protein phosphatase 2A activator	PPP2R4		27.3774	28.4257	27.5829	28.0097	28.5751	27.9123	27.7075	26.8185	NaN	NaN	27.7199	27.5541	-1.44445	-0.530521		-0.52038
O95104	Splicing factor, arginine/serine-rich 15	SCAF4		27.4592	27.5057	NaN	NaN	NaN	26.6532	NaN	26.452	NaN	26.1933	NaN	27.3763	-1.44614	-0.532206		-0.52214
A0A0A0MTH3;Q13418;A0A087WWY6;E9PQ52;A0A087WW45	Integrin-linked protein kinase	ILK		29.5114	27.9502	30.077	30.5046	27.4155	NaN	29.58	27.5719	28.6587	28.4225	NaN	NaN	-1.4474	-0.533468		-0.523457
P10768;X6RA14;H7BZT7;U3KQT1	S-formylglutathione hydrolase	ESD		30.8717	30.0879	31.6237	30.8618	30.2982	29.8443	30.5954	29.6599	29.5772	30.5845	30.0166	29.9481	-1.44826	-0.534322		-0.524349
O60216;E5RFZ5;E5RG18;E5RI01;Q9H4I0	Double-strand-break repair protein rad21 homolog	RAD21		26.8611	28.8355	27.5465	27.0965	27.9349	27.7674	27.2314	27.5868	27.4708	27.2064	27.6738	25.6662	-1.44832	-0.534384		-0.524414
Q9NR12;D6RH06;D6RF83;H7BYK4;D6RAN1;H0Y8W6	PDZ and LIM domain protein 7	PDLIM7		30.1006	29.768	29.2341	31.1227	30.5549	27.9272	29.1726	30.7764	27.7951	NaN	NaN	NaN	-1.45051	-0.53656		-0.526685
P21283;E7EV59	V-type proton ATPase subunit C 1	ATP6V1C1		29.3482	27.3988	28.1948	28.9055	NaN	NaN	28.5927	NaN	27.0468	28.1303	NaN	NaN	-1.45252	-0.538562		-0.528775
P11387;E5RJ95;E5RFS0;E5RIC7;Q969P6	DNA topoisomerase 1	TOP1		27.639	27.6823	26.9666	27.4823	NaN	NaN	26.6169	26.5466	26.9397	27.1311	NaN	27.2587	-1.45795	-0.543946		-0.534397
P17858;F8WEU2	ATP-dependent 6-phosphofructokinase, liver type	PFKL		30.132	28.824	29.831	29.2938	28.711	NaN	29.2028	NaN	28.9958	28.8899	NaN	28.165	-1.45896	-0.544943		-0.535439
Q99832;F8WAM2;F8WBP8;A0A0D9SG95	T-complex protein 1 subunit eta	CCT7		31.0778	31.0215	31.1049	30.7005	29.5024	28.1614	31.0406	NaN	30.0197	30.6683	NaN	27.1352	-1.4595	-0.545474		-0.9331
P26640;A2ABF4;A0A0G2JJT9;H0Y426	Valine--tRNA ligase	VARS		29.6018	29.9859	30.2884	30.2642	29.3013	27.9683	29.4728	28.428	29.601	29.7651	28.2243	28.6444	-1.45973	-0.545703		-0.536232
Q9H0W5	Coiled-coil domain-containing protein 8	CCDC8		24.9125	29.527	26.2216	25.4693	28.1429	27.1303	NaN	27.4288	NaN	25.7373	25.8976	NaN	-1.46007	-0.546037		-0.536581
P28482	Mitogen-activated protein kinase 1	MAPK1	+	28.9801	29.2995	29.0608	29.0423	29.3616	28.6468	28.7427	28.233	28.473	28.3943	28.8288	28.4386	-1.46083	-0.546788		-0.537365
A0A0G2JMZ8;Q16625	Occludin	OCLN		27.3071	28.9928	29.0303	27.9854	29.3688	NaN	28.3522	NaN	NaN	27.9218	27.9094	27.7534	-1.46681	-0.552684		-0.543521
P28838;H0Y9Q1;H0Y983	Cytosol aminopeptidase	LAP3		33.2478	32.5482	33.3499	33.016	31.9249	31.1791	32.3317	31.6182	32.5915	32.1464	30.9878	32.2602	-1.46922	-0.555049		-0.940233
Q96AP7;F8WDW9;C9JIE7	Endothelial cell-selective adhesion molecule	ESAM		27.4641	29.7834	27.5923	27.0667	29.0969	29.591	29.2937	28.1597	NaN	27.2396	27.3177	27.3714	-1.47018	-0.555989		-0.546971
P35754	Glutaredoxin-1	GLRX		33.9772	31.6366	32.1674	32.4441	32.4961	31.5066	31.8103	32.1754	32.0513	31.6287	30.904	32.3207	-1.47047	-0.556281		-0.547276
P23381;G3V3X0;G3V3P2;G3V227;G3V277;G3V5W1;G3V3S7;G3V2Y7;G3V2F2;G3V3R3;G3V4S4;G3V313;G3V339;G3V2C0;G3V4C7;G3V4N8;G3V423;G3V5U1;G3V456;H0YJP3;G3V3H8;G3V3Y5;G3V5H5;P78534;G3V4A3;G3V4Q0;G3V4N0	Tryptophan--tRNA ligase, cytoplasmic;T1-TrpRS;T2-TrpRS	WARS		29.917	29.7182	29.459	30.5177	29.835	29.6749	29.9714	28.501	29.4096	29.4634	29.44	28.9889	-1.47213	-0.557904		-0.548971
P47755;F8W9N7;C9JUG7;A0A0D9SET8;F8WED3	F-actin-capping protein subunit alpha-2	CAPZA2		30.3857	30.9686	30.1734	31.0246	30.8982	30.0995	29.3519	30.7825	29.3216	30.1288	30.4954	30.1182	-1.47284	-0.5586		-0.549697
A0A087WVQ6;Q00610;J3KS13;A0A087WX41;P53675;K7EJJ5;J3QL20;J3KSQ2	Clathrin heavy chain;Clathrin heavy chain 1	CLTC		30.9625	29.365	31.5742	30.51	27.8218	NaN	30.9051	27.7696	30.9257	30.7723	27.8788	28.6497	-1.47753	-0.563188		-0.554487
Q9P000;E9PJ95	COMM domain-containing protein 9	COMMD9		28.3945	29.1074	27.6322	27.7862	29.3218	28.409	28.1936	28.4593	27.0795	27.1479	28.8364	27.552	-1.47809	-0.563733		-0.555057
E7ES33;E7EPK1;Q16181;G3V1Q4;A0A0U1RRM2;Q5JXL7;A0A0U1RRE1;A0A0U1RRH9;A0A0U1RRD1;Q6ZU15	Septin-7	SEPT7		31.2231	31.806	31.6307	31.555	31.5323	31.8713	30.9702	31.0255	31.6243	30.8812	31.0192	30.6985	-1.48101	-0.566584		-0.558033
P04406;E7EUT5	Glyceraldehyde-3-phosphate dehydrogenase	GAPDH		34.9381	35.4657	36.4378	34.5368	35.2499	34.5993	34.4107	34.6877	34.9398	34.5923	35.3323	33.8466	-1.48421	-0.569691		-0.95114
P49368;B4DUR8;E9PRC8;Q5SZX6;E9PQ35;Q5SZX9;E9PM09;Q5SZW8	T-complex protein 1 subunit gamma	CCT3		31.7367	31.6572	32.0256	31.9711	31.3895	31.0464	31.8922	30.4982	31.3107	31.2388	30.5729	30.8855	-1.48594	-0.57138		-0.56304
O95747;C9JIG9	Serine/threonine-protein kinase OSR1	OXSR1		28.3283	NaN	28.7844	27.4457	NaN	NaN	28.0154	NaN	27.2375	27.5888	NaN	NaN	-1.48683	-0.572239		-0.563937
P28799;K7EKL3;K7EMR1;K7EQI0;K7EQ05;K7EPL0	Granulins;Acrogranin;Paragranulin;Granulin-1;Granulin-2;Granulin-3;Granulin-4;Granulin-5;Granulin-6;Granulin-7	GRN		28.7131	28.4095	28.2449	28.693	29.7086	29.5645	27.7895	29.6385	27.2721	26.7521	29.3093	29.1316	-1.48802	-0.573394		-0.565143
Q8N1G4	Leucine-rich repeat-containing protein 47	LRRC47		31.6865	31.8139	31.1828	31.1152	31.6163	31.0057	30.5902	30.1629	30.61	31.1262	31.4401	31.0441	-1.48912	-0.574463		-0.56626
Q9NQG5;A2A2M0;E9PQF3;A0A087X2D2;E9PIQ9;A0A087WUK3	Regulation of nuclear pre-mRNA domain-containing protein 1B	RPRD1B		28.5258	28.3491	NaN	28.0495	28.6991	28.1969	27.0378	28.4136	NaN	NaN	28.0313	27.675	-1.48935	-0.574685		-0.566491
P20073	Annexin A7	ANXA7		28.9444	29.4063	28.6798	28.999	27.7516	28.3544	28.3813	27.7427	28.0027	28.0455	28.3745	28.1336	-1.4906	-0.575893		-0.567752
Q01995;H0YCU9;E9PJ32	Transgelin	TAGLN		33.5942	32.2044	32.9554	33.5406	33.0584	28.9197	32.5659	33.0366	30.9239	30.9799	31.5019	NaN	-1.49193	-0.577178		-0.569094
O00468;A0A087X208;H0Y5U1	Agrin;Agrin N-terminal 110 kDa subunit;Agrin C-terminal 110 kDa subunit;Agrin C-terminal 90 kDa fragment;Agrin C-terminal 22 kDa fragment	AGRN		34.0256	34.5301	33.7393	34.244	34.3734	34.8261	33.8418	34.1061	33.0341	33.16	34.0549	34.0776	-1.4921	-0.57734		-0.569264
P51572;C9JSP1;C9JQ75;C9J0M4;C9JMD7;C9JM14	B-cell receptor-associated protein 31	BCAP31		29.0072	29.3955	29.0197	29.0378	28.7689	29.1466	27.9383	27.6248	28.6684	27.5071	30.5143	28.6408	-1.49521	-0.580352		-0.572407
O00244;E5RGN3;E5RIM7	Copper transport protein ATOX1	ATOX1		32.1367	32.1049	31.234	31.4849	32.5345	32.1643	31.4008	31.9628	30.8151	30.6802	31.6381	31.6394	-1.50226	-0.587135		-0.57949
O75822;H0YGJ7;H0YLP3	Eukaryotic translation initiation factor 3 subunit J	EIF3J		27.553	28.7643	28.439	27.5671	28.1668	27.5243	27.5511	27.9647	NaN	25.9691	28.5899	26.9959	-1.50343	-0.588259		-0.580663
P62273;A0A087WTT6	40S ribosomal protein S29	RPS29		28.9157	29.7005	29.3806	29.4482	28.8235	NaN	28.8246	29.5631	28.7491	28.917	28.7848	27.1424	-1.50546	-0.590206		-0.582696
P34949;H3BMZ9;H3BPP3;H3BP57;H3BUZ9;H3BPB8;H3BU66;H3BPM5;H3BQX0;H3BNY8;H3BT48;F5GX71;H3BPU7;H3BUG1;H3BN01;H3BT46;B4DYB8	Mannose-6-phosphate isomerase	MPI		29.5578	29.2585	29.3531	29.1347	29.9368	28.6874	28.9014	28.8566	28.2366	NaN	28.3728	29.2851	-1.50618	-0.590891		-0.583411
P02452;I3L3H7	Collagen alpha-1(I) chain	COL1A1		33.7285	32.9688	32.0988	33.112	34.324	31.2524	32.2465	31.9463	32.043	32.6356	33.3998	31.6631	-1.50701	-0.591688		-0.584243
C9JZR2;O60716;E9PRE2;E9PKY0;H0YC95;E9PKL1	Catenin delta-1	CTNND1		31.9538	32.4001	31.7202	31.1484	31.3903	31.2885	31.4266	30.9233	30.5991	31.2893	31.1578	30.9439	-1.50894	-0.593539		-0.586176
Q15942;H0Y2Y8;H7C3D3;C9IZ41;H7C3R3	Zyxin	ZYX		30.4709	31.1069	29.3578	30.2654	30.8944	31.2901	29.5371	31.5677	29.4409	28.8367	30.8018	29.5837	-1.5188	-0.602934		-0.595985
Q9NYL9;H0YKU1;H0YNU8	Tropomodulin-3	TMOD3		31.3223	32.2365	31.3324	31.4138	31.7848	31.9275	31.0769	31.6865	30.4972	30.7078	31.1462	31.2679	-1.52182	-0.605794		-0.598971
P47897;B4DDN1;H7C0R3;A0A0U1RQX5;C9J165;A0A0U1RQT0;A0A0U1RQX9;A0A0U1RRC8;A0A0U1RQM8;A0A0U1RQU2;F2Z2V6;A0A0U1RR66;A0A0U1RRI9;A0A0U1RQE9;A0A0U1RQC3;A0A0U1RR79;A0A0U1RQJ6;A0A0U1RQL2	Glutamine--tRNA ligase	QARS		28.4071	28.3112	28.4451	27.4388	NaN	NaN	27.4717	NaN	27.8074	27.3506	NaN	NaN	-1.5234	-0.607299		-0.600543
Q9UMX5	Neudesin	NENF		29.7635	29.0835	28.9149	29.5153	29.8258	29.2211	29.0473	28.5535	28.2522	28.2853	29.3371	29.2013	-1.52401	-0.607876		-0.601145
P42766;F2Z388	60S ribosomal protein L35	RPL35		30.4928	29.3395	29.7496	30.7832	NaN	NaN	29.782	29.2832	29.7207	29.6505	29.4465	28.9842	-1.52987	-0.613407		-0.60692
P14543	Nidogen-1	NID1		32.3371	32.5561	32.475	32.936	32.4302	33.0426	32.5497	32.4345	31.5469	31.8352	31.6826	32.0468	-1.53002	-0.613555		-0.607075
Q9UNE7;H3BTA3;H3BS86;H3BUD0	E3 ubiquitin-protein ligase CHIP	STUB1		27.7884	28.2454	28.3788	28.2279	28.0843	26.5542	27.4067	27.1274	NaN	27.0727	27.7674	26.936	-1.53456	-0.617821		-0.611528
Q6ZMI0;F8W7E1;F8WBY8;F8WE40	Protein phosphatase 1 regulatory subunit 21	PPP1R21		29.9078	30.3803	29.6276	29.3692	30.0062	28.5744	29.0212	29.2782	NaN	28.5205	29.2593	29.049	-1.53543	-0.618643		-0.612387
P30085;Q5T0D2	UMP-CMP kinase	CMPK1		31.0413	29.8157	31.5658	31.1196	30.8639	30.374	30.2338	30.0444	30.171	30.4793	30.0229	30.1064	-1.53731	-0.620412		-0.614233
P51570;K7ERJ9;K7EII7;K7ERN9	Galactokinase	GALK1		30.6468	26.7908	30.0359	29.4746	27.5988	28.0017	27.7881	29.419	27.5982	27.7428	NaN	NaN	-1.53803	-0.621084		-0.614935
J3KQU4;I3L4I4;O75674;I3NI44;I3L1G1;I3L3T4;I3L367;I3L4G0;I3L0N2;I3L3M3;I3L1Q1;I3L4N3	TOM1-like protein 1	TOM1L1		NaN	27.9438	27.9213	NaN	27.5601	NaN	NaN	27.2758	NaN	26.9173	26.9318	27.6211	-1.53892	-0.621915		-0.615803
A0A087WXS7;O43681;K7ERW9	ATPase ASNA1	ASNA1		28.9632	29.8356	29.7489	29.2693	28.1613	28.9785	28.3682	29.2086	28.7947	27.6947	NaN	28.6175	-1.53979	-0.622735		-0.616659
P02750	Leucine-rich alpha-2-glycoprotein	LRG1		NaN	NaN	NaN	30.9893	30.6814	30.6774	29.4278	29.4489	30.529	31.97	30.1494	29.4153	-1.54322	-0.625946		-0.620012
P05556;C9JPK5;Q5T3E6;E9PLR6;E7EUI6;E7EQW5;E7ERX5;C9JJP8;Q5T3E5;E9PQJ2;H7C4N8	Integrin beta-1	ITGB1		31.7893	32.5999	31.5816	32.2316	32.1379	32.4995	31.7681	32.0409	30.5115	31.2841	31.7051	31.7647	-1.54498	-0.627586		-0.621724
P20700;E9PBF6;A0A0D9SFE5;A0A0D9SFY5	Lamin-B1	LMNB1		30.1067	31.4052	30.9799	31.4816	30.7756	31.1689	29.449	30.8643	30.6052	30.4174	31.2372	29.5701	-1.54662	-0.629122		-0.623328
Q07812;K4JQN1;I6LPK7	Apoptosis regulator BAX	BAX		27.5574	28.1364	NaN	27.9558	27.767	28.0044	26.8877	27.0888	27.304	26.8995	27.8166	27.5276	-1.54772	-0.630144		-0.996173
P12110;C9JH44;H7C0M5	Collagen alpha-2(VI) chain	COL6A2		31.8476	31.4798	32.2697	33.1249	31.2707	32.5004	32.8041	31.1739	32.2163	32.3761	28.8484	31.2893	-1.54845	-0.630821		-0.625101
P62917;E9PKZ0;E9PKU4;G3V1A1;E9PP36	60S ribosomal protein L8	RPL8		29.7226	29.5207	31.8283	30.5271	29.535	NaN	30.3845	29.4967	29.972	29.336	28.7854	NaN	-1.54951	-0.631816		-0.62614
Q6P996;H3BND4;H3BPV5;H3BM88;A0A0J9YXH6;J3KNK7;Q86XE2;Q6P474	Pyridoxal-dependent decarboxylase domain-containing protein 1	PDXDC1		29.1545	28.0437	27.87	NaN	27.8554	NaN	28.0711	28.3067	NaN	26.7339	26.6137	28.267	-1.55018	-0.632435		-0.626787
P04843;B7Z4L4;F8WF32	Dolichyl-diphosphooligosaccharide--protein glycosyltransferase subunit 1	RPN1		30.2817	30.9417	29.6853	29.9383	30.2503	29.911	29.4251	29.085	29.5869	29.7651	29.5131	29.8005	-1.557	-0.638771		-0.633402
P63261;I3L3I0;I3L1U9;I3L4N8;I3L3R2;J3KT65;K7EM38	Actin, cytoplasmic 2;Actin, cytoplasmic 2, N-terminally processed	ACTG1		36.8151	36.9469	36.8677	37.1816	36.639	36.9956	36.7715	36.0389	36.6179	36.5733	35.6537	35.9573	-1.55712	-0.638877		-0.633513
P09382;F8WEI7	Galectin-1	LGALS1		31.9355	32.3603	33.4294	33.4062	31.7188	32.2235	32.412	32.0203	32.3574	32.421	31.4398	30.5592	-1.56265	-0.643999		-0.638861
P62328	Thymosin beta-4;Hematopoietic system regulatory peptide	TMSB4X		32.2959	33.6917	32.0548	33.7775	32.7736	34.7781	33.2858	32.8156	31.4803	31.7749	32.6821	33.466	-1.56317	-0.644473		-0.639355
Q14204;H0YJ21	Cytoplasmic dynein 1 heavy chain 1	DYNC1H1		29.9828	29.9517	31.0121	30.9043	28.3373	28.9571	30.527	29.3269	29.6336	30.0654	27.0566	28.6588	-1.56501	-0.646169		-0.641126
Q9Y490	Talin-1	TLN1		35.2178	35.573	35.1311	35.3321	35.5722	35.0324	34.6915	35.0834	34.2003	34.3209	35.0394	34.639	-1.56631	-0.64737		-0.64238
P51688;I3NI22;I3L4B7;I3L2I6;I3L2L4	N-sulphoglucosamine sulphohydrolase	SGSH		NaN	29.4897	27.8975	28.3696	29.1549	29.6827	26.3208	28.1622	28.8587	28.5955	27.8489	29.8328	-1.56817	-0.649086		-0.644172
Q14151;K7EQU4;K7ERX3	Scaffold attachment factor B2	SAFB2		26.9373	28.1244	27.9864	NaN	28.3084	27.4324	NaN	27.2253	26.8007	26.707	27.6456	27.1635	-1.56846	-0.649346		-0.644443
K7EK07;P84243	Histone H3;Histone H3.3	H3F3B		34.0322	35.8299	34.4467	34.4072	35.3431	33.5525	32.5738	33.9047	34.6658	34.135	34.2089	34.2123	-1.57117	-0.651838		-0.647045
P35241;E9PNV3;E9PQ82	Radixin	RDX		31.964	31.5533	30.9932	30.7247	31.6817	30.8229	30.5363	31.5619	29.5718	30.2304	30.6049	31.2682	-1.58124	-0.661052		-0.656665
Q9Y230;X6R2L4;M0R0Z0;M0R0Y3;M0QXZ7;M0QXI6	RuvB-like 2	RUVBL2		28.8089	29.4634	28.7627	29.9517	29.0603	28.7975	28.5844	29.2603	NaN	28.1229	28.1623	28.2571	-1.58375	-0.663341		-0.659055
Q9BZF1;F8VVD3;F8VVE7;F8VZ43;F8VQX7;F8VUA7	Oxysterol-binding protein-related protein 8;Oxysterol-binding protein	OSBPL8		29.1196	NaN	27.8436	26.9093	NaN	NaN	28.2982	NaN	26.5482	27.0287	NaN	NaN	-1.58648	-0.665825		-0.661648
Q92597;E7ESM1;E5RJY1;E5RIR1;E5RGM5;E5RIM2;E5RI76;E5RIV1;E5RJ98;E5RH82;E5RK17;E5RG99	Protein NDRG1	NDRG1		31.3607	30.4288	31.1312	29.826	30.5831	29.9299	31.8116	28.9332	28.8936	NaN	NaN	29.8696	-1.58697	-0.666274		-0.662118
A0A087WXI5;P12830;A0A087WX17;A0A087WU43;H3BVI7;H3BNC6;J3QKP1	Cadherin-1;E-Cad/CTF1;E-Cad/CTF2;E-Cad/CTF3	CDH1		28.6095	30.7677	29.5389	29.3932	30.3531	30.4086	29.1681	29.5963	27.532	28.7393	29.6706	30.363	-1.58769	-0.666927		-0.662799
Q14258	E3 ubiquitin/ISG15 ligase TRIM25	TRIM25		29.3011	28.7038	29.0711	28.7263	29.8229	NaN	29.4221	26.7984	NaN	28.5747	29.0977	28.3517	-1.59786	-0.676145		-0.672423
P55268;F5H520	Laminin subunit beta-2	LAMB2		33.7698	34.2382	33.8997	34.2973	34.1362	34.7431	34.1677	33.8282	32.8252	32.8056	34.2035	33.1848	-1.60014	-0.678202		-0.674571
Q96IU4;B4DQI4	Alpha/beta hydrolase domain-containing protein 14B	ABHD14B		32.0843	30.0894	32.4909	31.7331	32.9544	30.5919	31.6014	30.1765	31.4298	30.6264	32.5502	29.4858	-1.601	-0.678975		-0.675378
P61254;J3QRI7;J3QQQ9;J3QQV1;J3KTJ8;E5RIT6;J3QRC4;Q9UNX3;J3KSS0;E5RHH1;J3KS10	60S ribosomal protein L26;60S ribosomal protein L26-like 1	RPL26		29.1144	NaN	29.7262	29.6468	NaN	NaN	28.5496	28.0397	29.7057	28.963	NaN	NaN	-1.60356	-0.681278		-0.677783
P50570;E5RHK8;Q9UQ16;K7EMQ3;E5RIK2;K7ENE7	Dynamin-2	DNM2		27.9802	NaN	28.337	28.1018	NaN	NaN	27.9902	NaN	27.2844	27.0975	NaN	NaN	-1.60474	-0.682339		-0.67889
E7END7;P62820	Ras-related protein Rab-1A	RAB1A		31.0462	30.7832	32.0152	31.6405	31.1968	29.7033	31.2598	29.0287	30.8963	30.424	30.7494	29.9293	-1.60544	-0.682967		-0.679546
Q13492;H0YCY1;E9PJT1;E9PK13	Phosphatidylinositol-binding clathrin assembly protein	PICALM		30.125	29.9171	30.577	30.2048	29.981	30.1918	29.7388	30.1223	29.6689	28.6811	29.323	29.342	-1.60966	-0.686755		-0.683501
Q5VZR0;Q9H4G4;A0A088AWP7;A0A087WUM5	Golgi-associated plant pathogenesis-related protein 1	GLIPR2		27.2363	28.7105	28.1187	29.0042	29.356	29.7169	28.0512	28.6943	NaN	NaN	27.2635	NaN	-1.61037	-0.687395		-0.684169
Q16666;H3BM18;X6RHM1;A0A0A0MRB1;H3BVE6;X6RHR0;Q6K0P9;H3BR65;H3BR88	Gamma-interferon-inducible protein 16	IFI16		28.4117	28.6019	27.3109	29.2065	NaN	29.0273	28.6622	28.5679	27.3164	27.2237	NaN	27.3465	-1.6114	-0.688311		-0.685125
Q5TZA2;B1AKD8;A0A087WW81;Q8IVE0;Q86T23	Rootletin	CROCC		30.2035	30.4075	30.4063	30.878	NaN	NaN	29.7318	29.602	28.7123	29.5228	30.2497	30.8779	-1.61448	-0.69107		-0.688006
Q13596;H0YK42;H0YK43	Sorting nexin-1	SNX1		30.2969	30.1096	29.9228	29.8735	29.8896	NaN	30.1465	28.9419	29.0145	29.0097	29.6075	29.2427	-1.61481	-0.69136		-0.688308
Q13643	Four and a half LIM domains protein 3	FHL3		28.7714	28.7237	27.009	28.4034	28.1004	30.3406	27.0955	29.9894	NaN	25.7928	28.5701	NaN	-1.62017	-0.696141		-0.6933
P28072;I3L3X7;A0A087X2I4	Proteasome subunit beta type-6	PSMB6		26.1126	NaN	27.3487	26.1339	NaN	NaN	25.7957	NaN	NaN	25.7767	25.9267	NaN	-1.62302	-0.698677		-0.695949
P35222;B4DGU4;E7EMJ5;E9PDF9;E7EV28	Catenin beta-1	CTNNB1		30.1758	30.3965	29.9604	29.8606	30.1695	30.3237	29.0213	30.6389	28.5379	28.9868	29.607	29.8969	-1.62407	-0.699613		-0.696926
P20020;E7ERY9;Q16720;H0YHH6;A0A0U1RQU3;F8W1V5	Plasma membrane calcium-transporting ATPase 1;Calcium-transporting ATPase	ATP2B1		27.3015	NaN	27.6334	27.2096	NaN	NaN	26.3774	NaN	26.1016	27.5643	NaN	NaN	-1.62491	-0.700362		-0.697708
Q16851;A0A087WYS1;E7EUC7;C9JQU9;C9J6Q0	UTP--glucose-1-phosphate uridylyltransferase	UGP2		30.3225	28.6001	30.8923	30.1359	NaN	NaN	30.882	NaN	29.8104	30.1355	27.3313	28.2744	-1.62559	-0.700965		-0.698337
E9PEM5		LRBA		28.4262	28.8974	29.2474	28.1503	NaN	NaN	28.5792	NaN	27.2983	28.2058	27.2395	28.5484	-1.63133	-0.706052		-0.703648
P20962;F5H7R9;F5GXR3	Parathymosin	PTMS		NaN	28.8706	NaN	NaN	29.772	28.0649	NaN	28.8105	NaN	NaN	27.8443	27.9335	-1.63174	-0.706413		-0.704025
P05067;E9PG40;H7C0V9;A0A0A0MRG2;H7C2L2	Amyloid beta A4 protein;N-APP;Soluble APP-alpha;Soluble APP-beta;C99;Beta-amyloid protein 42;Beta-amyloid protein 40;C83;P3(42);P3(40);C80;Gamma-secretase C-terminal fragment 59;Gamma-secretase C-terminal fragment 57;Gamma-secretase C-terminal fragment 50;C31	APP		27.0366	28.4431	28.0538	28.7285	28.591	30.4871	26.8935	28.3528	NaN	27.8533	27.3509	28.7979	-1.6324	-0.706992		-0.70463
P22314;Q5JRR6;Q5JRR9;Q5JRS0;Q5JRS2;Q5JRS1;Q5JRS3	Ubiquitin-like modifier-activating enzyme 1	UBA1		32.1551	32.638	32.9892	32.5339	31.8704	31.7066	32.6545	31.0475	32.2786	31.9782	30.2761	31.4154	-1.63262	-0.707193		-0.70484
K7ERC8;Q06136	3-ketodihydrosphingosine reductase	KDSR		NaN	27.5963	28.3789	27.9412	NaN	NaN	27.3229	NaN	26.8283	27.6371	NaN	NaN	-1.63506	-0.709345		-0.707087
Q14697;F5H6X6	Neutral alpha-glucosidase AB	GANAB		31.076	30.3128	31.0206	30.5786	30.5485	30.0343	30.4096	28.7817	30.2754	30.2358	30.2021	29.3758	-1.64153	-0.715037		-0.71303
I3L1R7;Q99447;I3L3V9;I3L1L9;I3L2Q1	Ethanolamine-phosphate cytidylyltransferase	PCYT2		29.1691	28.0828	28.1021	27.7801	29.3546	NaN	28.1091	NaN	NaN	NaN	27.1943	28.0443	-1.64167	-0.715166		-0.713165
Q93052;A0A087WZF1;C9JUT4;C9JIY7;C9JT42;C9J3U9;C9J1K7;C9J5C8;C9J4E3;C9JE51;C9J2R5	Lipoma-preferred partner	LPP		33.1737	33.392	32.1399	33.068	34.3305	32.8589	32.2583	33.976	31.1362	31.5555	33.0474	32.6958	-1.64222	-0.715651		-0.713671
P07305	Histone H1.0;Histone H1.0, N-terminally processed	H1F0		29.9567	33.0489	30.9115	30.94	33.6455	33.4141	28.6393	32.628	30.6773	30.4572	34.0089	31.1701	-1.65021	-0.722647		-0.720975
Q8TBX8;F8VNT5;F8VU68;F8VVB2	Phosphatidylinositol 5-phosphate 4-kinase type-2 gamma	PIP4K2C		27.6202	28.4375	27.3576	27.3505	27.1157	NaN	28.1262	25.9464	27.2832	27.5699	NaN	25.3212	-1.6551	-0.726921		-0.725438
Q14974;J3QR48;J3KTM9;J3KS06	Importin subunit beta-1	KPNB1		29.6288	29.4734	29.4286	30.2363	29.8652	28.9243	29.2647	29.1533	29.3072	28.4024	NaN	28.1966	-1.65623	-0.727903		-0.726462
P07902;G3V3U5;G3V223;F2Z2X9;G3V4G9;H0YJL3	Galactose-1-phosphate uridylyltransferase	GALT		29.4604	28.7568	28.687	28.6804	28.485	NaN	28.12	NaN	NaN	27.4959	NaN	28.6251	-1.66275	-0.733572		-0.732381
P27361;E9PQW4;B3KR49;E9PBK7;E9PJF0;H0YEX6;E9PRH7	Mitogen-activated protein kinase 3;Mitogen-activated protein kinase	MAPK3		NaN	28.0739	27.788	28.7449	28.7461	27.6884	27.7167	26.7627	28.0318	27.053	28.5365	26.7203	-1.66798	-0.738103		-0.737112
Q8NFW8;F5H296;F5GYM0	N-acylneuraminate cytidylyltransferase	CMAS		NaN	28.73	NaN	NaN	28.1542	29.0735	NaN	28.8867	NaN	NaN	27.4027	27.453	-1.66837	-0.738436		-0.73746
P25786;F5GX11;B4DEV8	Proteasome subunit alpha type-1	PSMA1		29.9344	31.376	30.0612	29.4043	31.6942	31.3903	29.4116	30.3468	28.5953	28.9243	31.1964	30.9548	-1.66848	-0.738531		-0.73756
P48643;E7ENZ3;B7ZAR1;E9PCA1;D6RIZ7;H0Y914	T-complex protein 1 subunit epsilon	CCT5		31.3329	31.917	31.8562	31.4305	31.3232	30.7636	31.9823	29.1198	30.7719	30.9913	30.7324	30.573	-1.67263	-0.74212		-0.741306
Q15404	Ras suppressor protein 1	RSU1		27.6261	NaN	28.5988	28.4306	NaN	NaN	27.0014	NaN	28.4157	26.9711	NaN	NaN	-1.6885	-0.755744		-0.755531
F6QDS0;Q9UMR2;H3BN59;H3BTX1	ATP-dependent RNA helicase DDX19B	DDX19A		28.7241	NaN	28.3887	28.2116	29.145	NaN	NaN	28.2077	NaN	NaN	28.1971	27.1739	-1.69088	-0.757771		-0.757647
P51884;CON__Q05443	Lumican	LUM		33.4156	34.4569	34.1112	34.3075	34.858	35.5133	33.2802	33.3436	34.0497	34.3548	34.3234	32.7636	-1.69099	-0.757864		-0.757744
Q13464;A0A0U1RQV4;J3KRH6	Rho-associated protein kinase 1	ROCK1		28.3283	29.2683	28.9729	28.5165	29.5554	28.6125	28.6192	28.6005	NaN	27.0938	27.2912	28.9638	-1.69579	-0.761958		-0.762019
P49257	Protein ERGIC-53	LMAN1		28.0329	29.0923	29.0357	28.0179	28.3469	NaN	27.7578	NaN	26.905	27.7426	28.456	27.8526	-1.69625	-0.762347		-0.762425
P04083;Q5T3N1;Q5T3N0	Annexin A1;Annexin	ANXA1		32.4583	33.5691	31.9385	33.3412	32.8285	33.4068	32.6124	33.6631	30.4232	32.3129	32.6491	31.2994	-1.69784	-0.763697		-0.763835
E9PIE3;Q969G5	Protein kinase C delta-binding protein	PRKCDBP		NaN	29.804	28.0714	28.9162	29.7687	NaN	29.5095	28.2929	NaN	27.6867	28.5179	27.8637	-1.70048	-0.765944		-0.76618
P00740	Coagulation factor IX;Coagulation factor IXa light chain;Coagulation factor IXa heavy chain	F9		31.5159	31.8817	31.6214	32.192	31.4713	32.9008	31.702	30.347	30.7787	31.5943	30.5262	32.0062	-1.70698	-0.771449		-0.771929
P26641	Elongation factor 1-gamma	EEF1G	+	30.6375	30.6329	30.7793	30.5863	30.4152	29.9302	30.2034	29.1897	29.8125	30.0054	29.7941	29.3364	-1.70917	-0.773297		-0.773857
P62879;C9JIS1;C9JXA5;C9JZN1;E7EP32;Q9HAV0;C9JD14;H7C5J5	Guanine nucleotide-binding protein G(I)/G(S)/G(T) subunit beta-2	GNB2		31.2933	30.2847	30.5079	30.3513	30.4257	29.8635	30.1231	29.1312	29.5229	29.9463	NaN	NaN	-1.70944	-0.773528		-0.774099
P62424;Q5T8U3;Q5T8U2	60S ribosomal protein L7a	RPL7A		31.3084	28.8673	31.3178	30.6026	NaN	NaN	31.468	30.5636	30.8921	31.2303	26.1101	28.1785	-1.7214	-0.783584		-0.784598
P06703;R4GN98	Protein S100-A6;Protein S100	S100A6		31.8477	31.8025	32.3657	31.4686	31.5353	33.0942	31.8822	31.0709	30.5827	31.1146	30.6924	32.008	-1.73375	-0.793894		-0.795362
Q63ZY3;K7ERU2;K7ES05;K7EL48;K7EIU4	KN motif and ankyrin repeat domain-containing protein 2	KANK2		28.7932	30.2611	28.5395	29.6255	29.727	29.6054	29.3273	30.2179	25.3207	28.5411	28.5416	29.8267	-1.73636	-0.796068		-0.797632
Q9NPA8;E5RHX8;J3KNT2;E5RI00;E5RHT9;E5RJ84	Transcription and mRNA export factor ENY2	ENY2		27.1592	NaN	28.0659	28.6311	27.4506	NaN	27.4761	26.3948	26.8915	NaN	27.3516	NaN	-1.73896	-0.798226		-0.799885
Q0VF96	Cingulin-like protein 1	CGNL1		31.1256	30.4126	30.5722	30.3512	29.2893	28.6767	30.5446	30.0457	27.5014	28.9138	27.8926	30.7278	-1.74144	-0.800283		-0.802033
P37802;X6RJP6	Transgelin-2	TAGLN2		33.4269	33.3318	33.2976	33.765	33.2235	33.3059	32.9406	33.3744	32.3229	32.3887	32.5929	31.9199	-1.74338	-0.801884		-0.803705
P35555;H0YND0;F6U495	Fibrillin-1	FBN1		34.6632	35.4171	34.1659	35.2804	34.8288	36.5454	34.6637	34.6058	33.7602	34.0514	34.6797	34.3262	-1.74387	-0.80229		-0.804129
P04792;F8WE04;C9J3N8	Heat shock protein beta-1	HSPB1		35.3906	35.1388	34.6509	34.7748	35.7339	36.1915	34.7516	35.2653	33.4463	33.9906	34.8146	34.7926	-1.74504	-0.803257		-0.805138
P13667;C9JMN9	Protein disulfide-isomerase A4	PDIA4		31.8749	31.5863	31.4743	32.3819	31.3618	31.1342	30.4512	31.2072	30.4667	31.1007	30.4978	31.2641	-1.74625	-0.804264		-0.806189
Q06830;A0A0A0MSI0;A0A0A0MRQ5	Peroxiredoxin-1	PRDX1		35.4289	33.9047	35.105	35.1126	34.062	35.3983	34.5337	34.2085	34.3776	34.0951	33.3841	33.5852	-1.74663	-0.804575		-0.806514
E9PGF5;A0A087WWW7;H0Y4U1;E7ERH1;E7EMG1;H7C3Z4		TNS1		32.5566	31.7005	31.5951	31.87	31.5652	31.9548	32.0193	32.113	29.2182	29.5907	31.931	31.5111	-1.75297	-0.809802		-0.811972
A0A087WV23;Q9H299;Q5T123	SH3 domain-binding glutamic acid-rich-like protein 3	SH3BGRL3		30.1607	31.4031	29.4008	30.6458	31.7285	31.6945	29.2407	30.7888	28.8884	30.0101	30.4533	30.7764	-1.75641	-0.81263		-0.814925
O43707;F5GXS2;H7C144;K7EP19;G3V2E8;D6RH00	Alpha-actinin-4	ACTN4	+	35.8716	35.3203	35.3976	35.5773	35.1995	34.9216	34.7889	34.4726	34.5511	34.2082	34.2904	35.0771	-1.76127	-0.816617		-0.819087
P50395;Q5SX91;Q5SX87;V9GYJ7;V9GYF8;Q5SX90;Q5SX86	Rab GDP dissociation inhibitor beta	GDI2		30.4561	29.6539	29.7787	29.9481	29.5105	NaN	29.9424	29.209	29.2076	29.6111	27.7079	28.6373	-1.76161	-0.816898		-0.81938
Q7Z4V5;M0R0J3;A0A087WX58;K7EPS6;K7ERA4;A0A087WT54	Hepatoma-derived growth factor-related protein 2	HDGFRP2		28.4551	28.3139	28.2005	28.7006	28.6165	29.0864	27.8103	27.2057	NaN	NaN	28.9037	27.0563	-1.76315	-0.818157		-0.820695
Q9NZL9;E5RJR3;H7C0X7	Methionine adenosyltransferase 2 subunit beta	MAT2B		29.8344	29.4271	30.3488	30.5466	29.347	30.1069	28.8616	29.2683	29.6992	29.7611	28.817	28.2361	-1.77511	-0.827907		-0.830875
P34059;H3BP66	N-acetylgalactosamine-6-sulfatase	GALNS		28.6706	NaN	27.581	28.1106	29.1416	NaN	27.5389	NaN	26.8937	27.7581	NaN	27.9691	-1.78513	-0.836032		-0.839358
P10599	Thioredoxin	TXN		33.6943	31.997	34.3906	33.1531	32.1664	32.7754	32.5557	30.9431	32.8921	32.586	31.2977	32.8552	-1.79146	-0.841137		-0.844688
P24821;E9PC84;F5H7V9;F5H5D6	Tenascin	TNC		31.9278	36.0087	34.5257	33.6602	33.2882	36.3994	33.8351	32.7197	34.1605	34.2198	32.9636	32.8493	-1.7946	-0.843663		-0.847325
P11766;D6RFE4;H0YAG8;D6R9G2;D6RAY0	Alcohol dehydrogenase class-3	ADH5		32.1479	30.3073	32.034	31.3981	30.4764	30.6611	31.2018	30.1529	29.9618	30.6302	30.0065	29.9913	-1.7984	-0.846713		-0.85051
P26038;V9GZ54	Moesin	MSN	+	34.017	33.9446	34.2737	34.0444	33.8167	33.3564	32.8932	33.2815	33.1506	32.95	32.8572	33.2392	-1.79857	-0.846854		-0.850657
P08670;B0YJC4;B0YJC5;Q5JVS8;B4DIR1;K7ELP4;F8W835;K7EKH9;A0A087WYG8;E7EMV2;Q16352;K7EKH6;P07196;P12036	Vimentin	VIM		36.4768	36.6854	36.0676	37.2713	36.6935	37.0531	36.2339	36.6194	35.593	35.4516	35.7497	35.5084	-1.80075	-0.848598		-0.852478
Q9P0K7;D6RE17;D6RB25;D6RBW6;D6RB27;D6R9G4;D6RBY4;D6REL2;D6R9G6;D6RF74	Ankycorbin	RAI14		28.8868	29.0263	28.9233	29.0417	29.1803	30.0272	29.3428	29.2275	NaN	27.5926	27.4429	28.0245	-1.80861	-0.854881		-0.859038
C9JB55		TF		NaN	NaN	NaN	29.7704	28.4009	28.6355	26.7331	NaN	28.1989	29.3011	NaN	NaN	-1.81241	-0.857906		-0.862196
O15230;A0A087WYH7;A0A075B783	Laminin subunit alpha-5	LAMA5	+	34.4294	34.9368	34.5465	34.8376	34.7037	34.7962	34.4433	33.7169	33.7949	33.4222	33.985	33.7034	-1.82019	-0.864092		-0.868655
P18206;Q5JQ13;A0A096LPE1	Vinculin	VCL	+	34.3934	35.5259	34.4595	34.678	35.0514	34.9971	34.1825	34.5501	33.5867	33.7694	33.8697	33.9615	-1.82038	-0.864243		-0.868812
O94905;E5RHW4;E5RJ09;B0QZ43	Erlin-2	ERLIN2		29.3619	29.5463	29.4723	29.2312	28.1243	28.7657	28.5858	26.979	28.8732	28.9041	27.917	28.0545	-1.82091	-0.864662		-0.869249
H7C1L7;H7C3G9;Q9UJ70;H0YEB7;H0YE82;C9JEV6	N-acetyl-D-glucosamine kinase	NAGK		26.9478	27.9635	28.1769	27.6604	NaN	NaN	26.8787	NaN	NaN	27.1653	NaN	26.4108	-1.82631	-0.86893		-0.873707
P63010;A0A087X253;A0A087WU93;A0A087WZQ6;K7ERB2;K7EN71;A0A087WYD1	AP-2 complex subunit beta	AP2B1		29.3342	NaN	29.2061	29.8518	NaN	NaN	28.0527	NaN	28.7341	28.9905	NaN	NaN	-1.82969	-0.871597		-0.87649
A0A0D9SGC1;E7EW20;Q9UM54;Q5JVM0	Unconventional myosin-VI	MYO6		30.59	29.4546	29.3862	29.7454	29.2648	28.3381	28.1188	28.9423	27.7831	28.1656	28.8186	29.6826	-1.83784	-0.87801		-0.883186
O15305;H3BV55;H3BRM0;H3BPH4;H3BR08;H3BM92;H3BV34;H3BT06;H3BNY9	Phosphomannomutase 2;Phosphomannomutase	PMM2		28.6199	29.8897	28.8905	28.1471	28.6916	NaN	28.0015	NaN	28.0222	27.6551	NaN	28.1845	-1.84284	-0.88193		-0.887279
P07741;H3BQZ9;H3BQF1;H3BQB1;H3BSW3	Adenine phosphoribosyltransferase	APRT		31.4355	31.2535	31.0099	31.4016	31.4593	NaN	31.608	29.415	30.9779	30.5327	30.3105	29.7239	-1.84544	-0.883961		-0.889399
O95861;A6NF51;F8VVW8;F8VZG4;F8W1J0	3(2),5-bisphosphate nucleotidase 1	BPNT1		27.9637	28.5896	28.7988	29.0604	27.968	NaN	27.1425	NaN	28.2381	27.3142	NaN	27.6364	-1.85745	-0.893322		-0.899173
A0A0A0MRV0;Q9P2E9;A0A087WVV2;F8W7S5;A0A087WU26;A2A2S5;V9GY78	Ribosome-binding protein 1	RRBP1		32.7388	33.135	32.0214	32.8298	33.0433	32.9279	31.9872	33.4164	28.9122	31.7627	32.5455	32.6931	-1.86158	-0.896529		-0.902521
Q14847;C9J9W2;F6S2S5;K7ESD6;J3KSN1	LIM and SH3 domain protein 1	LASP1		32.7585	32.9141	31.7782	32.2632	32.93	32.4843	31.1345	32.6906	31.0628	30.9844	32.1696	31.691	-1.86503	-0.8992		-0.90531
A0A024QZX5;A0A087X1N8;P35237	Serpin B6	SERPINB6		30.0522	28.7952	30.0666	29.8855	NaN	NaN	29.2897	28.295	28.7259	29.3013	NaN	28.3564	-1.87409	-0.906194		-0.912613
G8JLG1;Q14683;V9GY57;H0Y7K8	Structural maintenance of chromosomes protein;Structural maintenance of chromosomes protein 1A	SMC1A		27.9867	30.7578	29.2142	29.2413	29.0032	29.5368	27.2254	28.9051	29.2629	28.0687	29.2027	27.6207	-1.87788	-0.909104		-0.915651
Q96HC4;H0Y8Y3;A0A0D9SFR4;A0A0A0MSP3;H0Y929;D6RAA1;A0A0D9SFW3;D6RGG6	PDZ and LIM domain protein 5	PDLIM5		31.6629	32.2699	31.3539	31.559	31.977	31.9539	30.7128	31.4273	29.8639	29.8501	31.7228	31.7204	-1.88324	-0.91322		-0.919948
Q6WCQ1;H0Y7E2;J3QRL2;K7EL39;J3KSK7	Myosin phosphatase Rho-interacting protein	MPRIP		30.3886	30.4542	30.1122	29.9258	30.213	30.0318	29.6501	30.5143	27.3573	28.9193	29.4443	29.7584	-1.88383	-0.913668		-0.920416
Q15084	Protein disulfide-isomerase A6	PDIA6		32.4912	32.7707	32.0092	32.2075	31.1446	31.603	31.7021	31.2335	30.7171	32.0782	29.7048	31.2929	-1.88724	-0.91628		-0.923144
Q9H3Q1;J3KRZ9;J3QQS6;J3QR93	Cdc42 effector protein 4	CDC42EP4		27.4019	28.206	26.4777	26.9384	27.5815	28.6558	26.9896	27.5643	NaN	25.4966	26.6367	26.4227	-1.89417	-0.921569		-0.928665
Q15102;M0R389;M0QXS6;M0R323;M0QZT2;M0R1K3	Platelet-activating factor acetylhydrolase IB subunit gamma	PAFAH1B3		28.6678	28.3928	28.7409	29.2047	28.1973	29.2552	27.9003	28.0015	28.028	28.477	26.8091	27.7045	-1.8961	-0.923037		-0.930198
P01008;Q8TCE1	Antithrombin-III	SERPINC1		33.2738	34.677	34.0531	34.701	34.1836	35.4886	34.1694	32.7538	33.7186	34.5897	32.584	32.9968	-1.90193	-0.927467		-0.934823
P50238;K4DIB9;H3BRQ4	Cysteine-rich protein 1	CRIP1		29.939	30.4538	NaN	31.0192	30.1109	31.071	30.3399	29.9355	NaN	NaN	29.9753	28.1015	-1.90623	-0.930725		-0.938225
Q01955	Collagen alpha-3(IV) chain;Tumstatin	COL4A3		29.7944	NaN	29.198	28.9272	27.9292	29.3971	28.2059	27.511	28.477	28.262	NaN	NaN	-1.91214	-0.935188		-0.942885
Q13451	Peptidyl-prolyl cis-trans isomerase FKBP5;Peptidyl-prolyl cis-trans isomerase FKBP5, N-terminally processed	FKBP5		26.953	28.4025	27.1954	27.095	27.6373	27.4714	26.3756	27.0984	26.4424	NaN	NaN	26.1643	-1.91709	-0.938916		-0.946777
P00748	Coagulation factor XII;Coagulation factor XIIa heavy chain;Beta-factor XIIa part 1;Coagulation factor XIIa light chain	F12		28.1352	29.5875	29.4983	28.5319	30.0865	29.7434	28.0632	27.4787	28.4432	28.8972	28.4129	28.6178	-1.92513	-0.944954		-0.953081
Q02818;H7BZI1;C9JKZ2;C9JBD3;C9J3C1	Nucleobindin-1	NUCB1		31.6994	31.24	30.6762	31.1406	31.0596	29.5865	29.843	30.7958	28.4702	29.2849	30.3431	30.9758	-1.92954	-0.948258		-0.95653
P24844	Myosin regulatory light polypeptide 9	MYL9		31.4615	31.6226	31.084	31.5776	32.6233	29.7869	30.6834	32.362	29.8868	29.318	30.4001	29.8148	-1.92981	-0.948458		-0.95674
O00299	Chloride intracellular channel protein 1	CLIC1	+	32.2815	32.5617	32.014	32.7821	32.2246	31.8254	31.1791	31.403	31.6964	31.0022	31.5048	31.2109	-1.9303	-0.948824		-0.957121
P12955;V9GYL0;K7ES25	Xaa-Pro dipeptidase	PEPD		28.4268	28.4359	29.0897	28.509	28.0941	NaN	28.0671	NaN	27.1365	27.4751	NaN	NaN	-1.93392	-0.951527		-0.959944
Q6NZI2	Polymerase I and transcript release factor	PTRF		31.2773	32.048	30.4814	31.9375	32.6137	33.2126	32.0696	32.5401	29.3172	30.2109	30.951	30.7277	-1.94394	-0.958986		-0.967732
P98160;A0A0U1RQT3;H0Y5A9;H7BYA5	Basement membrane-specific heparan sulfate proteoglycan core protein;Endorepellin;LG3 peptide	HSPG2	+	36.4537	36.9079	36.3906	36.6938	36.5418	37.3797	36.3981	35.6487	35.3888	35.6177	35.6998	35.8605	-1.94397	-0.959005		-0.967751
Q8NBS9	Thioredoxin domain-containing protein 5	TXNDC5		30.4536	31.1378	30.7691	31.0332	30.5028	29.5361	29.4778	29.4063	29.8764	28.9702	29.8353	30.0892	-1.94923	-0.962904		-0.971822
P98095;H7C1A3;H7BXL0	Fibulin-2	FBLN2		NaN	28.0781	24.7568	26.1967	26.0339	NaN	26.4496	NaN	24.0329	NaN	25.3923	NaN	-1.9653	-0.974749		-0.98419
P56199	Integrin alpha-1	ITGA1		26.0267	27.8627	27.5354	26.5187	26.9754	NaN	26.1176	26.2531	26.4318	25.6379	NaN	25.5572	-1.97833	-0.984285		-0.994145
O15511;B1ALC0	Actin-related protein 2/3 complex subunit 5	ARPC5		29.6308	28.6636	29.9215	30.3148	NaN	NaN	28.9807	28.4883	28.3338	28.7853	NaN	28.6444	-1.98095	-0.986191		-0.996136

## Sheet: Table S8B List of Proteins
Supplementary Table 8B. List of protein groups and LFQ intensities identified in all samples in at least the kidney or oncocytoma group. Missing values in the other group were replaced by background values. Significance tested with a two sample t-test with multiple test correction by Benjamini-Hochberg (FDR 0.05) on all 1462 proteins is indicated.
Protein IDs	Protein names	Gene names	Significance	log2 LFQ intensity kidney 1	log2 LFQ intensity kidney 2	log2 LFQ intensity kidney 3	log2 LFQ intensity kidney 4	log2 LFQ intensity kidney 5	log2 LFQ intensity kidney 6	log2 LFQ intensity oncocytoma 1	log2 LFQ intensity oncocytoma 2	log2 LFQ intensity oncocytoma 3	log2 LFQ intensity oncocytoma 4	log2 LFQ intensity oncocytoma 5	log2 LFQ intensity oncocytoma 6	fold expression ratios	fold expression log2
P16885;A0A0A0MRF9;H3BQV5;H3BPZ3	1-phosphatidylinositol 4,5-bisphosphate phosphodiesterase gamma-2;Phosphoinositide phospholipase C	PLCG2	+	27.4597	26.8658	27.0316	26.844	26.1135	25.9624	33.2477	32.7512	33.4314	33.1302	31.1516	31.9188	63.8546	5.99672
P17540;D6R998;D6RHV3	Creatine kinase S-type, mitochondrial	CKMT2	+	31.1746	28.3922	27.6563	29.3042	26.3209	27.0134	33.7265	33.5248	34.2877	34.6633	34.5638	35.709	40.3935	5.33605
P05106;H3BM21;I3L4X8	Integrin beta-3;Integrin beta	ITGB3	+	25.8943	25.9863	26.7053	28.4957	26.0896	27.9922	31.2766	32.4491	30.256	30.6182	31.6611	33.7772	30.8979	4.94944
Q96LB4	V-type proton ATPase subunit G 3	ATP6V1G3	+	25.8068	26.8381	26.5847	27.3574	26.9314	25.7803	31.2836	28.9164	29.8979	30.3064	33.2281	31.8493	30.4275	4.92731
Q12929;F5H0R8;F5H3Q6;H0YFG1;F5GYM8;F5H1B5;F5H2B8	Epidermal growth factor receptor kinase substrate 8	EPS8	+	27.7725	26.7446	26.2438	27.7928	26.9942	26.7539	30.5112	32.0288	31.2146	30.8976	32.5765	31.9569	23.2944	4.54191
O43837;A0A087WZN1;A0A087X2E5;A0A0D9SG66	Isocitrate dehydrogenase [NAD] subunit beta, mitochondrial;Isocitrate dehydrogenase [NAD] subunit, mitochondrial	IDH3B	+	28.4438	26.7407	27.282	23.7528	26.4081	26.1351	31.8023	30.6562	31.3761	31.6307	30.9019	31.6634	20.746	4.37476
P12532;F8WCN3;C9JSQ1;C9JJX8;C9J995;C9J8F6;C9JT96;C9J6W7	Creatine kinase U-type, mitochondrial	CKMT1A	+	26.0463	27.8336	26.0661	25.8299	27.6844	28.15	31.6967	29.4413	31.2686	31.878	31.3334	32.1838	19.2537	4.26706
Q96A73;A0A087WT18;D6RAJ7;D6RF63;D6RCE3	Putative monooxygenase p33MONOX	KIAA1191	+	26.7387	26.3598	26.879	27.774	27.017	26.6967	30.9683	31.5332	28.9661	29.1017	31.5201	31.5688	15.8043	3.98224
Q7Z4S6;H0YHT2;H0YIM6;H0YIM7;H0YHG9	Kinesin-like protein KIF21A	KIF21A	+	26.846	27.4627	27.0889	25.0703	27.1428	26.6186	30.7392	31.0819	29.0312	30.743	30.5974	30.2112	12.6274	3.65849
Q8N392	Rho GTPase-activating protein 18	ARHGAP18	+	27.4261	27.6337	27.3422	27.3155	26.1016	27.6044	30.6262	31.0467	30.333	30.6106	31.3648	31.1359	11.9706	3.58142
J3KPV1;Q9BUK0;E5RJ08;E5RHM5;E5RFN2;E5RII1	Coiled-coil-helix-coiled-coil-helix domain-containing protein 7	CHCHD7	+	27.0013	26.9641	26.6426	26.905	26.3821	27.7993	30.3142	31.7583	29.4246	30.2179	29.6938	30.8361	11.9038	3.57335
X6R3P0;O94813;A0A087WYV5;A0A0A6YYB8;H0Y9Z6;H0Y968;E9PCX4;F5H0U4	Slit homolog 2 protein;Slit homolog 2 protein N-product;Slit homolog 2 protein C-product	SLIT2	+	27.0907	26.929	26.4694	25.1603	27.2476	26.9127	30.1065	30.25	28.3702	29.8864	31.4026	30.4184	11.7155	3.55034
Q8NFV4;H0YC52;C9J7Q4;H7BZ58;H7C396	Alpha/beta hydrolase domain-containing protein 11	ABHD11		28.8279	26.1002	28.3052	28.0745	27.043	27.1848	32.3954	27.1986	32.5008	31.9802	26.0195	29.0997	11.5301	3.52733
Q8N5J2;H0YJH5	Protein FAM63A	FAM63A	+	26.4838	28.381	26.8635	27.308	25.1805	25.8355	31.9189	29.4576	29.4876	30.3926	29.556	30.4176	11.0697	3.46854
P32320	Cytidine deaminase	CDA	+	26.3471	25.7731	26.6445	27.0144	26.3715	29.5231	28.7396	31.0911	30.6074	30.9154	32.132	31.089	10.7833	3.43072
Q9UPY8;C9JB30	Microtubule-associated protein RP/EB family member 3	MAPRE3	+	26.7265	27.7347	27.1709	25.8969	26.1324	26.2127	29.0672	30.9461	29.7586	29.6307	30.1618	30.3947	9.98672	3.32001
Q13884;E5RIX7	Beta-1-syntrophin	SNTB1	+	26.8501	28.8826	27.7292	27.2656	28.2331	26.676	31.4542	31.9377	30.468	30.4967	31.0655	30.4575	9.6855	3.27583
F8W7Q4;Q96A26;E9PH05	Protein FAM162A	FAM162A	+	27.3748	28.8797	28.3773	27.4028	26.2874	26.5523	30.3969	28.5093	31.4297	30.7697	30.5261	32.2019	9.46284	3.24227
E7EPV7;P37840;H6UYS7;D6RA31;Q16143;G4Y816	Alpha-synuclein	SNCA	+	26.5931	26.3877	25.3589	27.4504	25.7925	29.212	30.2825	30.3307	28.1339	30.1704	28.3612	32.4015	9.29057	3.21577
Q9BQS8	FYVE and coiled-coil domain-containing protein 1	FYCO1	+	27.0074	28.1657	26.0449	27.1701	25.8842	28.4148	29.5968	31.9309	26.9653	29.1777	28.7639	31.8388	9.23856	3.20767
A0A0U1RRL7			+	29.8973	26.4943	28.7424	26.8934	27.3468	25.6148	32.2633	31.9835	30.5085	31.0812	30.0764	31.4944	9.18242	3.19887
P17931;G3V3R6	Galectin-3;Galectin	LGALS3	+	32.6498	31.7925	32.0537	33.1454	31.2782	31.8847	35.7941	33.7222	35.0604	35.1775	36.1534	35.6903	9.04624	3.17732
Q13586;G0XQ39;E9PNJ4;H0YDB2;E9PRE4;E9PR07;E9PJ19;E9PMB4;E9PRZ7;E9PR09;E9PN27;E9PIQ8	Stromal interaction molecule 1	STIM1	+	28.9159	25.57	26.5721	26.9138	26.6328	28.8464	30.9823	30.9022	28.2567	30.1892	31.6221	31.537	8.83292	3.14289
P11717	Cation-independent mannose-6-phosphate receptor	IGF2R	+	27.3588	27.0048	27.4336	26.0017	25.9125	26.0474	29.2501	30.6556	28.0332	28.3248	28.3228	31.2748	8.54166	3.09452
J3KPC5;P47736;X6R8W7;F2Z357;A0A0A0MQY8;Q5T3T1	Rap1 GTPase-activating protein 1	RAP1GAP	+	26.8408	28.0536	28.2913	25.928	26.3651	25.4323	30.8073	29.2527	29.5195	29.7343	30.8274	30.5706	8.32352	3.05719
P43304;F5GYK7;E7EM56	Glycerol-3-phosphate dehydrogenase, mitochondrial	GPD2	+	27.2936	28.203	25.4753	26.8121	27.7917	26.3211	30.0911	28.9885	31.2485	31.0559	28.9227	28.0599	7.59675	2.92538
Q9P032	NADH dehydrogenase [ubiquinone] 1 alpha subcomplex assembly factor 4	NDUFAF4	+	28.8638	26.9881	28.351	27.0857	27.367	25.9852	30.9306	30.2342	30.9555	30.8371	29.021	31.0886	7.53244	2.91312
C9JAX1;Q16595;H7C585	Frataxin, mitochondrial;Frataxin intermediate form;Frataxin(56-210);Frataxin(78-210);Frataxin mature form	FXN	+	27.6183	28.7558	28.4206	26.386	26.9122	26.2678	31.092	29.4454	30.7895	30.8201	30.2451	30.0625	6.97848	2.80291
A6NNI4;G8JLH6;P21926;F5GXT1	Tetraspanin;CD9 antigen	CD9	+	28.8512	25.8698	29.6502	30.0647	27.9861	26.2166	30.8236	31.5317	31.048	31.2048	32.1549	32.3284	6.96137	2.79937
Q14061;H7C4E5;C9J8T6	Cytochrome c oxidase copper chaperone	COX17	+	28.6845	29.0353	29.7752	29.3078	29.7462	29.3867	30.7691	31.0608	31.6535	30.3839	33.8046	31.8877	6.67724	2.73925
Q9HD33	39S ribosomal protein L47, mitochondrial	MRPL47	+	25.902	26.0187	26.6028	26.514	26.3646	27.6537	28.8928	29.4543	30.1189	29.1076	28.4823	29.4401	6.52061	2.70501
P06756;H7BZG1	Integrin alpha-V;Integrin alpha-V heavy chain;Integrin alpha-V light chain	ITGAV	+	28.6584	30.3177	28.5987	29.75	26.8693	29.4108	31.2928	32.7648	31.3427	30.8902	30.9899	32.9824	6.46428	2.69249
Q7Z7F7;X6R631;X6RIW1	39S ribosomal protein L55, mitochondrial	MRPL55	+	28.1991	27.9026	27.1589	26.244	29.1992	25.9185	29.6949	30.5818	29.0937	29.3226	31.9048	30.6974	6.45856	2.69121
Q9Y2R0;K7EPV0	Cytochrome c oxidase assembly factor 3 homolog, mitochondrial	COA3	+	27.4002	27.9833	26.8485	27.2022	26.8188	25.8043	29.5668	30.0643	29.6707	28.3122	30.2921	30.25	6.36809	2.67086
O75323;C9K068;H7C333;C9J7B1;F8WBI5	Protein NipSnap homolog 2	GBAS	+	28.0293	27.5487	29.9383	27.9596	26.2379	27.382	30.9481	28.5153	31.8273	32.3042	27.5805	29.8811	6.33427	2.66318
Q9H1K1;F5H5N2;B4DNC9;B3KQ30;F5H672	Iron-sulfur cluster assembly enzyme ISCU, mitochondrial	ISCU	+	29.1254	27.2065	29.1131	28.7587	27.5754	28.2157	31.051	31.7978	30.9361	30.4893	31.237	31.1306	6.29715	2.6547
P51553;G5E9Q7;E7EQB8;E9PF84;H7C1W2;H0Y5Q7	Isocitrate dehydrogenase [NAD] subunit gamma, mitochondrial;Isocitrate dehydrogenase [NAD] subunit, mitochondrial	IDH3G	+	29.4551	27.6621	28.458	26.0823	26.5494	26.9959	31.1523	30.5397	29.9455	30.6513	30.2431	30.8571	6.1003	2.60888
Q6ZMT1;J3QKZ0	SH3 and cysteine-rich domain-containing protein 2	STAC2	+	26.7891	25.5449	27.1075	26.8396	25.9047	26.7151	28.3507	30.6232	27.0626	29.0268	27.7046	29.4925	6.06927	2.60152
Q96QZ7;A0A087WT53;H7C4U7;H7C535;A0A087WXD2;H7C5T8;H7C4S7	Membrane-associated guanylate kinase, WW and PDZ domain-containing protein 1	MAGI1	+	26.2194	26.923	25.7135	27.2081	26.0659	26.6825	29.1282	29.1837	28.4487	28.5164	29.523	29.6503	6.00102	2.58521
P82673;H0YG82	28S ribosomal protein S35, mitochondrial	MRPS35	+	28.5056	27.2054	28.3074	27.4463	26.3956	25.4642	30.8846	29.4619	29.9628	30.1774	29.3325	30.3826	5.95384	2.57382
Q8N5N7	39S ribosomal protein L50, mitochondrial	MRPL50	+	28.7718	26.7907	28.3598	28.1033	29.4653	26.3491	30.2028	31.7419	29.1078	29.9555	30.5517	31.8028	5.78526	2.53238
Q13423;E9PCX7;D6RAI5;D6RHU2;D6RCR6	NAD(P) transhydrogenase, mitochondrial	NNT	+	33.4363	31.5985	33.5943	32.0872	31.07	28.4013	35.0811	33.6385	35.7865	35.3919	33.8703	34.5429	5.56342	2.47597
Q9Y6U3;E5RHX6;E5RHN8;C9JGB6;F8WBX5	Adseverin	SCIN	+	27.7269	29.101	30.8947	29.3404	25.8073	29.7007	32.1773	30.4728	32.5059	32.8336	30.7411	30.9009	5.42507	2.43964
P30622;J3KP58;F5H6A0;F5H0N7;F6VGP8;F5H1T5;F5H367;F5H270	CAP-Gly domain-containing linker protein 1	CLIP1	+	28.5261	27.5225	27.9117	27.6503	27.2868	27.8854	30.6213	29.7493	28.2783	28.7711	30.7594	31.3258	5.39617	2.43193
V5IRT4;Q9BRT2;Q5TAQ0	Ubiquinol-cytochrome-c reductase complex assembly factor 2	UQCC2	+	27.7862	25.7084	26.9911	26.9985	26.8599	27.9607	28.9732	29.1598	28.9859	29.7585	30.157	30.1774	5.31401	2.4098
Q96HN2;H0Y8B3;C9K0S0	Putative adenosylhomocysteinase 3;Adenosylhomocysteinase	AHCYL2	+	28.5165	28.2956	29.4376	27.7263	29.1449	25.9377	30.6396	30.5083	29.9977	29.8689	32.1996	30.9459	5.28046	2.40066
P12277;G3V4N7;H0YJG0;H0YJK0;G3V2I1	Creatine kinase B-type	CKB	+	32.6226	32.4152	32.8584	32.5236	33.2793	28.704	34.5513	33.8381	35.1853	35.5815	34.3335	35.2913	5.23934	2.38939
Q9Y676;A0A0G2JIC6	28S ribosomal protein S18b, mitochondrial	MRPS18B	+	28.8592	28.0451	28.1044	26.1615	25.4159	26.6991	29.2174	29.5806	28.8725	29.376	30.8622	30.9768	5.21381	2.38234
C9JZP6;Q13268	Dehydrogenase/reductase SDR family member 2, mitochondrial	DHRS2	+	27.2723	27.3091	26.3404	27.0751	30.1803	26.5012	30.3433	30.8608	28.3269	29.8389	30.4204	31.7302	5.14806	2.36403
J3QTA6;Q9BRQ6;J3QTB2;H0Y922	MICOS complex subunit MIC25	CHCHD6	+	29.0188	26.4511	27.9949	27.9737	29.3124	26.2102	30.9167	30.4608	29.3615	29.6824	31.096	31.206	5.14315	2.36265
O60220	Mitochondrial import inner membrane translocase subunit Tim8 A	TIMM8A	+	30.548	29.7542	30.4686	29.2646	30.9571	26.9478	32.1474	33.3017	31.1944	31.639	32.777	32.5901	5.12761	2.35829
E7EMZ9;E9PBC6;O95359;D6RAA5;Q4VXL8;Q4VXL4;E9PGB3;H0Y8P9;H0Y911;H0Y9C3;H0Y9Y7;A0A0U1RRM9;H0Y954;H0YA73	Transforming acidic coiled-coil-containing protein 2	TACC2		26.7149	26.8284	26.6344	26.6263	27.1884	27.3768	30.6133	27.8491	25.9385	28.5296	27.0706	30.3345	5.01257	2.32555
P15954;D6R9Z7	Cytochrome c oxidase subunit 7C, mitochondrial	COX7C	+	29.012	26.2917	27.3972	28.2163	28.5422	26.4163	29.9127	30.8174	30.1359	29.1241	28.3502	31.4583	4.9985	2.3215
Q9BQC6	Ribosomal protein 63, mitochondrial	MRPL57	+	28.2219	27.1414	28.5286	26.1282	26.2568	26.7374	29.7531	30.5425	30.0335	29.1616	29.466	29.1475	4.94235	2.3052
P55789;H3BRD2;H3BRW3;H3BQQ4	FAD-linked sulfhydryl oxidase ALR;Sulfhydryl oxidase	GFER	+	29.4392	28.4075	27.9976	27.3885	29.2046	28.0241	30.9869	31.5165	29.0974	29.7945	30.8672	31.5119	4.84709	2.27712
Q9Y6H1;Q5T1J5	Coiled-coil-helix-coiled-coil-helix domain-containing protein 2	CHCHD2	+	30.7844	29.7529	29.2237	28.1815	30.6084	25.8952	31.8033	30.9285	32.6663	32.8075	29.9525	32.1594	4.82093	2.26931
O14773;A0A0C4DGZ9	Tripeptidyl-peptidase 1	TPP1	+	32.504	30.4258	31.5921	31.5942	29.9033	29.712	34.4495	32.9672	33.4899	34.2981	31.2015	32.9456	4.76754	2.25325
P10515;H0YDD4;E9PEJ4	Dihydrolipoyllysine-residue acetyltransferase component of pyruvate dehydrogenase complex, mitochondrial;Acetyltransferase component of pyruvate dehydrogenase complex	DLAT	+	31.1778	30.3173	32.4753	30.8753	30.3136	27.3425	33.3363	31.4047	34.4249	33.3757	32.8839	32.7284	4.76348	2.25202
Q9ULD0	2-oxoglutarate dehydrogenase-like, mitochondrial	OGDHL	+	30.8244	29.4881	30.8198	29.5968	29.8773	26.653	32.7889	30.0227	33.1751	32.2628	31.4452	32.0441	4.75943	2.25079
F8VQD4;Q8TAD7	Overexpressed in colon carcinoma 1 protein	C12orf75	+	27.7195	26.9299	26.1092	25.6248	25.8302	26.0554	27.9212	30.0779	28.1112	27.8862	29.3941	27.7622	4.74567	2.24661
B1AL05;Q8N983;H0Y6Y8;H0YBU8;M0R051	39S ribosomal protein L43, mitochondrial	MRPL43	+	28.731	28.5486	26.7547	26.5708	28.9519	27.8589	29.793	31.2007	27.9384	27.6802	31.2658	30.9462	4.69804	2.23206
Q8N183;D6RA56;H0YA50	Mimitin, mitochondrial	NDUFAF2	+	29.5497	29.2785	29.5845	27.8757	29.3861	27.7255	30.9818	32.063	30.7484	30.186	31.0808	31.8287	4.60676	2.20375
Q6PKG0;A0A0B4J210;E5RH50;H0YC33;H0YBW1;H0YAN4;H0YBM7;H0YBR8;H0YAX9;H0YBJ5;E5RHK4	La-related protein 1	LARP1	+	28.3885	27.0007	27.7019	26.1967	27.5266	27.1664	28.6466	30.4941	29.0143	29.5588	30.0394	29.5251	4.57083	2.19246
Q96EL3;B9A051	39S ribosomal protein L53, mitochondrial	MRPL53	+	27.3644	28.1058	28.1416	27.5874	26.2139	28.8666	29.7199	30.7275	28.6106	29.0712	30.4224	30.7935	4.54307	2.18367
P12074	Cytochrome c oxidase subunit 6A1, mitochondrial	COX6A1	+	32.1196	29.2723	30.9768	30.2591	31.6739	30.4221	33.1185	34.3412	32.1093	33.0429	31.2593	33.6925	4.49443	2.16814
P20472;B8ZZ19;H0Y3U0;B1AH72	Parvalbumin alpha	PVALB	+	30.5027	29.4131	30.647	27.4697	29.8069	25.7865	32.7729	29.8614	31.1406	31.7239	31.1136	32.4833	4.42216	2.14475
P50213;H0YL72;H0YLI6;H0YMU3;H0YKD0;H0YNF5;H0YM64;H0YM46	Isocitrate dehydrogenase [NAD] subunit alpha, mitochondrial	IDH3A	+	30.1992	30.452	30.9445	30.6751	31.3293	26.3861	32.535	32.2448	32.7088	32.6237	33.1555	32.4451	4.35508	2.1227
P33121;E7EPM6;B7Z3Z9;H0Y9U7;D6RER0;H0Y9Z9;D6RG07;Q9ULC5	Long-chain-fatty-acid--CoA ligase 1	ACSL1	+	31.881	30.6175	32.5171	31.5249	30.3385	26.2151	33.7102	31.7303	34.6507	33.528	32.4134	32.816	4.31687	2.10999
P21953	2-oxoisovalerate dehydrogenase subunit beta, mitochondrial	BCKDHB	+	28.5734	26.3097	28.2045	26.7949	24.7203	26.1787	30.7553	29.068	29.4065	29.2821	27.2402	28.743	4.29603	2.103
Q5JRX3;A0A0A0MRX9;H0Y7L7;B1APQ0;H0Y4F7;B1APQ1	Presequence protease, mitochondrial	PITRM1	+	27.3234	28.269	29.906	25.4611	26.7376	25.5156	30.2868	28.2874	32.0346	28.8183	27.6231	29.1541	4.29378	2.10225
Q8NBJ4;F8WAT9;C9JYM4;C9J941	Golgi membrane protein 1	GOLM1	+	26.6477	26.9008	26.2339	26.6632	26.1949	27.0711	28.6982	28.745	28.4135	29.1099	28.6486	28.7628	4.2602	2.09092
Q9UHB6;F8VQE1;F8VRN8;F8VS07;F8VTU2;F8VVQ7	LIM domain and actin-binding protein 1	LIMA1	+	29.8981	31.5437	29.8342	30.1044	30.6446	32.1564	33.2459	33.0065	31.6477	32.3683	33.6901	33.5361	4.25231	2.08825
A0A087X2D5;Q9BRJ2;A0A0G2JMS5;A0A087WU62	39S ribosomal protein L45, mitochondrial	MRPL45	+	27.6429	27.5878	27.2899	27.5095	28.823	25.466	29.8981	29.2352	28.6242	29.4574	30.3482	30.2915	4.24351	2.08526
O00330;H0YD97;E9PLU0;E9PRI6	Pyruvate dehydrogenase protein X component, mitochondrial	PDHX	+	30.6174	30.6691	30.3767	29.7671	29.5494	26.9514	32.3349	31.9346	32.5152	32.3557	31.4768	31.7832	4.23236	2.08146
Q8TCS8;H7BXF6;F8WBI3	Polyribonucleotide nucleotidyltransferase 1, mitochondrial	PNPT1	+	26.1701	26.4993	28.0046	27.3776	26.073	27.3809	29.7201	28.9794	29.7847	29.117	28.0197	28.7057	4.22467	2.07884
O43615;M0QXU7;M0R301;M0R124;M0QXM9	Mitochondrial import inner membrane translocase subunit TIM44	TIMM44	+	29.2447	28.7569	29.135	28.7633	29.8357	26.6302	31.3659	29.8146	30.6224	30.4953	31.5929	31.5524	4.14978	2.05304
P09669	Cytochrome c oxidase subunit 6C	COX6C	+	30.7177	31.5682	30.2141	30.4059	31.2564	26.5289	32.0989	33.5938	31.4628	31.5748	31.4327	33.8385	4.08383	2.02992
Q96IX5	Up-regulated during skeletal muscle growth protein 5	USMG5	+	28.624	28.905	28.4799	27.8834	26.6127	26.704	29.0646	29.5315	30.4048	29.6021	29.5496	31.3401	4.04395	2.01577
P30405;R4GN99;H0Y548	Peptidyl-prolyl cis-trans isomerase F, mitochondrial	PPIF	+	31.8747	32.1859	31.8107	30.996	33.1275	30.3955	33.7067	34.4343	33.5097	33.7059	33.6381	34.5698	4.00912	2.00329
Q14126;J3KSI6	Desmoglein-2	DSG2	+	28.6594	29.741	26.7296	27.1127	30.2424	26.2192	29.9066	31.2447	29.0296	29.2296	31.7729	31.6104	3.99057	1.99659
P04275	von Willebrand factor;von Willebrand antigen 2	VWF	+	27.0793	28.0654	26.9555	29.7281	28.5024	27.9065	30.8929	29.1869	29.4043	29.4132	31.3687	30.4558	3.99039	1.99653
P07339;C9JH19;H7C1V0;F8WD96;F8W787	Cathepsin D;Cathepsin D light chain;Cathepsin D heavy chain	CTSD	+	33.5778	32.0991	33.1302	33.9787	32.1576	33.3665	35.9256	34.5606	35.2151	35.8807	34.5502	34.138	3.98913	1.99607
Q8IZF2	Probable G-protein coupled receptor 116	GPR116	+	26.3584	27.3315	25.879	27.4878	27.3386	27.7025	28.9639	28.811	28.5036	29.5363	28.9958	29.6815	3.97555	1.99116
Q16864	V-type proton ATPase subunit F	ATP6V1F	+	31.3228	27.7579	30.1961	30.2037	28.8585	29.6934	32.3282	31.9476	30.7975	33.0919	31.5689	31.4315	3.95525	1.98377
Q8WY91;B5MCC0	THAP domain-containing protein 4	THAP4		28.3739	30.0439	27.9847	29.3731	29.4044	26.5288	28.9554	30.4985	28.6415	29.5928	32.3567	31.8435	3.91518	1.96908
P99999;C9JFR7	Cytochrome c	CYCS	+	33.2565	32.5076	32.9081	32.6683	32.7676	30.6928	34.4254	34.6615	34.8353	34.2042	34.4691	34.8577	3.86114	1.94903
Q5U5X0;D6R994	Complex III assembly factor LYRM7	LYRM7	+	26.8447	27.9974	27.0188	26.377	27.8408	27.5115	29.1574	29.8962	29.1452	28.1642	28.9045	29.9279	3.84951	1.94467
P55084;F5GZQ3;B5MD38;C9JEY0;C9JE81;C9K0M0	Trifunctional enzyme subunit beta, mitochondrial;3-ketoacyl-CoA thiolase	HADHB	+	33.1472	31.5914	33.3398	32.1999	31.0337	26.1577	34.5799	32.7265	35.3809	34.3399	33.3805	32.9338	3.84932	1.9446
Q08495;E5RGQ0;E5RFK4;E5RJ61;E5RJC0;E5RGQ7;A0A087WT94;E5RFK6;A0A087WUC0	Dematin	DMTN	+	26.9698	29.3927	26.39	28.0107	29.0154	28.5421	29.5175	31.3368	28.6398	29.195	30.3467	31.081	3.82986	1.93729
Q8TAE8	Growth arrest and DNA damage-inducible proteins-interacting protein 1	GADD45GIP1	+	29.2669	29.1367	29.1125	28.6683	29.1633	27.4727	30.3416	31.5419	30.2739	29.9452	31.222	31.0866	3.82884	1.93691
Q9NUB1;Q5TF43	Acetyl-coenzyme A synthetase 2-like, mitochondrial	ACSS1	+	26.4916	26.2302	28.2491	27.7477	25.4039	27.2422	29.4131	28.6247	29.7748	29.0186	27.2679	29.4061	3.76283	1.91182
B4DLN1			+	31.6168	32.1381	31.5055	30.92	32.7747	29.3071	32.7378	33.5462	32.564	32.741	34.8997	33.6785	3.74354	1.9044
Q9Y3D6	Mitochondrial fission 1 protein	FIS1	+	29.9213	25.876	28.7773	26.3442	27.0485	26.1706	29.8963	30.3597	29.7562	30.2357	30.7137	29.0685	3.73911	1.9027
F8VX32;H0Y304;E7ESB2		DMD	+	26.2611	26.0358	27.5713	27.0764	25.2542	26.3252	28.0058	29.3476	28.2342	27.8768	28.0525	28.8577	3.71124	1.8919
P02794;G3V192;G3V1D1;E9PRK8;E9PKY7;E9PPQ4;E9PQR3;E9PKM5;E9PK45	Ferritin heavy chain;Ferritin heavy chain, N-terminally processed;Ferritin	FTH1	+	33.0766	32.0865	33.4631	31.43	31.6228	30.8984	34.3258	33.42	34.9012	33.9169	34.5611	34.0729	3.70602	1.88987
P45880;A0A0A0MR02;Q5JSD2;Q5JSD1;A2A3S1	Voltage-dependent anion-selective channel protein 2	VDAC2	+	31.8019	30.6898	32.2704	31.1298	30.7424	27.738	33.0599	32.7006	33.6352	33.5854	32.2393	32.9341	3.68968	1.8835
Q14157;F8W726;Q5VU77;Q5VU79;Q5VU78;Q5VU81;Q5VU80;H0Y5H6;H7C2T8	Ubiquitin-associated protein 2-like	UBAP2L	+	29.0922	29.2209	27.5129	26.3374	27.9301	27.1395	30.3519	30.0345	28.384	29.855	30.3751	30.6792	3.67608	1.87817
F8VVM2;Q00325;F8VWQ0;F8VZL5;F8VWR4	Phosphate carrier protein, mitochondrial	SLC25A3	+	30.0638	30.1573	31.201	30.5386	29.631	29.454	31.9118	31.0586	33.1938	31.5742	32.454	31.8592	3.67392	1.87732
B7Z2R7;Q5T8D3;X6RDD7;Q5T8E0	Acyl-CoA-binding domain-containing protein 5	ACBD5	+	28.7595	27.399	28.3571	27.5275	29.2194	29.1455	30.2071	30.8829	29.1179	29.4681	30.8868	31.0616	3.6737	1.87723
Q96E11;X6RDS5	Ribosome-recycling factor, mitochondrial	MRRF	+	29.4892	28.516	28.3328	29.1923	28.3627	27.5521	29.3597	31.5007	29.5551	29.4531	30.4804	31.4378	3.67097	1.87616
P14854;K7EQD3	Cytochrome c oxidase subunit 6B1	COX6B1	+	33.689	33.4361	32.6377	33.1413	34.0933	32.5264	34.63	35.9048	34.2524	34.3685	34.7168	36.2197	3.65624	1.87036
Q8WUH6	Transmembrane protein 263	TMEM263	+	27.2835	27.4492	26.6346	27.1439	27.5204	27.6554	29.732	30.2771	28.1114	28.6888	27.3724	29.0802	3.64585	1.86625
Q6P1L8	39S ribosomal protein L14, mitochondrial	MRPL14	+	28.7401	29.4454	28.2554	27.3903	29.1912	24.3455	29.4433	30.3867	29.4926	29.2693	31.4371	30.824	3.6123	1.85292
Q8N4Q1	Mitochondrial intermembrane space import and assembly protein 40	CHCHD4	+	29.8105	27.4762	28.7431	28.4236	27.8183	27.6818	30.3181	30.5478	29.317	30.8743	30.1385	30.7472	3.56943	1.8357
H0YAG5;D6RCM2;Q9Y3D5	28S ribosomal protein S18c, mitochondrial	MRPS18C	+	25.5036	26.8787	27.3019	26.2815	27.1859	27.5604	27.9564	28.6428	27.5752	27.8086	30.0445	28.8661	3.52763	1.8187
P21796;C9JI87	Voltage-dependent anion-selective channel protein 1	VDAC1	+	33.3303	31.343	32.9634	32.245	31.5394	30.0711	34.3603	33.5943	34.5271	34.3939	33.1613	34.0554	3.5153	1.81365
J3QL56;O75880	Protein SCO1 homolog, mitochondrial	SCO1	+	30.605	29.5751	28.7559	28.795	27.3566	29.5163	31.6148	31.3856	30.6675	31.7118	29.5512	31.446	3.50188	1.80813
P07919;A0A096LP55	Cytochrome b-c1 complex subunit 6, mitochondrial	UQCRH	+	32.2919	31.6625	31.2023	30.436	32.1624	26.4091	32.7703	32.5764	33.3323	32.7204	33.7998	33.7208	3.4751	1.79706
Q7L0Y3;C9JVB6	Mitochondrial ribonuclease P protein 1	TRMT10C	+	26.1033	26.5499	28.1225	28.0536	26.7029	25.3391	29.0605	28.2387	29.613	29.1323	27.3419	29.2603	3.47125	1.79545
H7C1U8;Q9BUR5;G3V1B6;A0A0J9YWW6	Apolipoprotein O	APOO	+	30.1353	29.2874	29.6332	29.9574	30.4624	28.3157	31.8823	31.3746	31.3547	31.3396	31.3312	31.9653	3.4583	1.79006
Q04837;A0A0G2JLD8;E7EUY5;C9K0U8	Single-stranded DNA-binding protein, mitochondrial	SSBP1	+	30.5791	29.8231	30.2716	29.3758	29.1751	29.689	31.7829	32.7075	31.136	31.6845	30.6172	31.2575	3.44509	1.78454
Q9H019;E9PLD2;C9JF50;E9PLU1;E9PRK5;E9PSD6;E9PPF9;E9PRW1;E9PPQ0;E9PNJ0	Mitochondrial fission regulator 1-like	MTFR1L	+	28.693	28.907	27.8382	27.3531	28.8602	26.0396	29.1062	30.994	29.531	29.5244	29.8573	30.3018	3.4439	1.78404
P11177;C9J634;F8WF02	Pyruvate dehydrogenase E1 component subunit beta, mitochondrial	PDHB	+	32.3753	31.8739	32.9879	31.8552	31.7843	27.7086	34.2046	32.3598	34.4508	34.1011	33.2109	33.4489	3.44149	1.78303
P14927;B7Z2R2;E5RHG9	Cytochrome b-c1 complex subunit 7	UQCRB	+	32.9041	32.5769	32.3498	32.0014	32.4606	28.7249	33.8281	34.0993	33.6694	34.1639	33.1718	34.739	3.4318	1.77896
Q9NZ45	CDGSH iron-sulfur domain-containing protein 1	CISD1	+	31.305	29.9952	32.003	31.0548	28.8899	28.197	32.6943	31.2765	33.6675	32.7854	30.6698	32.3904	3.42905	1.77781
O00429;F8VZ52;B4DPZ9;F8W1W3;B4DDQ3;F8VR28;F8VYL3;F8VUJ9;H0YHY4	Dynamin-1-like protein	DNM1L	+	29.0204	26.5446	29.5076	27.9431	26.9702	27.0128	30.7663	28.2506	30.2341	30.4669	28.8345	30.1982	3.42023	1.7741
B4DJV2;O75390;A0A0C4DGI3;F8VTT8;F8W4S1;F8VRP1;F8VX68;H0YIC4;F8VPF9;F8VPA1;F8W1S4;F8W642;F8VZK9;F8VX07;F8VWQ5;F8VRI6;F8VU34;F8VR34	Citrate synthase;Citrate synthase, mitochondrial	CS	+	30.7747	30.3506	32.4629	29.5533	29.755	26.4069	32.81	31.6074	33.8537	32.6806	30.7997	30.947	3.40524	1.76776
Q9BSY4;F8WC14	Coiled-coil-helix-coiled-coil-helix domain-containing protein 5	CHCHD5	+	28.8691	27.7665	27.3676	28.1025	27.779	25.8944	28.8767	30.0388	29.0919	29.6888	29.7369	29.9916	3.39225	1.76224
J3QLS3;Q9Y2R9;J3QQS1;J3KSI8;J3QKW2	28S ribosomal protein S7, mitochondrial	MRPS7	+	29.3238	26.3639	28.5373	27.8829	25.5111	26.64	29.5847	28.2701	29.9225	30.4408	29.0547	29.9905	3.37781	1.75609
P46821;D6RA40;D6RA32	Microtubule-associated protein 1B;MAP1B heavy chain;MAP1 light chain LC1	MAP1B		27.2005	28.6826	27.901	28.6584	29.1682	27.7628	31.7196	30.6762	27.7376	29.9429	28.2438	26.8653	3.32388	1.73287
Q8NI08;Q5TF96	Nuclear receptor coactivator 7	NCOA7	+	26.6094	26.6132	26.3553	27.2957	26.3242	27.9383	29.7411	28.8987	26.9631	28.2432	28.1914	28.8637	3.31467	1.72887
P33316;H0YNW5;A0A0C4DGL3;H0YKC5;H0YKI0;H0YMM5;H0YNJ9;H0YMP1	Deoxyuridine 5-triphosphate nucleotidohydrolase, mitochondrial	DUT	+	29.5386	30.2897	29.1335	29.2537	30.1782	28.187	29.9927	32.2249	30.3724	30.1777	31.8449	31.6909	3.30794	1.72593
Q9NQ50	39S ribosomal protein L40, mitochondrial	MRPL40	+	30.2959	29.1244	30.0074	29.075	26.0127	26.1884	29.8787	30.0133	31.3217	30.7704	30.8625	31.7545	3.29364	1.71968
P17096	High mobility group protein HMG-I/HMG-Y	HMGA1		26.3011	29.1769	26.9849	25.8129	27.5711	29.07	27.569	28.8592	26.5764	27.3103	31.6704	29.9516	3.28924	1.71775
Q9NX40;D6RBN5;D6RDK6;D6RG39;D6RIT9;D6RIV2;D6R918;D6RBC5;D6RDI5;D6RI08;D6RA54;D6RC55;D6RDK1;D6R9T5;D6RF07	OCIA domain-containing protein 1	OCIAD1	+	29.3227	29.4171	29.1869	28.2957	30.316	28.7716	30.4019	30.0317	31.5181	30.3799	31.7981	31.3724	3.27429	1.71118
A0A0C4DFU2;P04179;A0A0C4DFU1;F5H4R2;F5GYZ5;F5H3C5;G8JLJ2;A0A0C4DG56;G5E9P6;F5GXZ9	Superoxide dismutase;Superoxide dismutase [Mn], mitochondrial	SOD2	+	31.8186	26.4859	31.6329	29.2316	27.7846	26.6193	32.3542	31.1739	33.1142	32.7724	29.6671	30.2948	3.26755	1.70821
Q9GZY8;C9JHF5;C9JU19	Mitochondrial fission factor	MFF	+	28.0645	28.7836	27.0122	25.6789	27.2793	26.061	29.3419	29.413	28.8409	27.7986	29.2922	29.9512	3.26664	1.70781
Q96DA6;F2Z3A7;G5E9V2	Mitochondrial import inner membrane translocase subunit TIM14	DNAJC19	+	29.6971	29.1182	28.2374	28.4515	29.7266	26.5596	31.3071	30.2116	29.2302	29.9255	31.245	30.9396	3.25041	1.70062
O14949	Cytochrome b-c1 complex subunit 8	UQCRQ	+	30.3562	30.5075	30.0563	29.5586	29.2942	26.6969	30.8973	31.5244	30.2868	32.0311	29.7951	32.504	3.19453	1.6756
P82909	28S ribosomal protein S36, mitochondrial	MRPS36	+	31.6293	30.9182	30.795	30.9339	31.7298	29.624	32.2315	32.5926	32.5107	32.6077	33.5127	32.7238	3.18813	1.67271
O75569;G5E9Q4;F8WEG8;C9JMM3	Interferon-inducible double-stranded RNA-dependent protein kinase activator A	PRKRA	+	28.5366	26.482	28.3659	28.3686	26.1372	27.9074	29.3642	30.4266	28.9696	29.8222	28.1063	29.7182	3.18515	1.67136
Q10713;Q5SXN9	Mitochondrial-processing peptidase subunit alpha	PMPCA	+	29.67	25.2914	28.0595	28.3483	28.32	26.9668	31.142	29.7691	28.56	30.1564	28.4821	29.9796	3.18235	1.67009
Q9UIJ7	GTP:AMP phosphotransferase AK3, mitochondrial	AK3	+	31.3577	31.2903	31.2087	30.8312	30.7258	30.5173	32.8187	33.0345	32.8312	32.8319	32.0804	32.277	3.16488	1.66215
O75208;H3BNT2;H3BSJ5;H3BRC0;H3BPC6;H3BPY0;H3BPW3;H3BVA5	Ubiquinone biosynthesis protein COQ9, mitochondrial	COQ9	+	30.1536	30.2756	29.9713	28.6738	29.7237	27.671	32.19	29.7187	31.1847	30.8284	30.917	31.8517	3.1591	1.65951
O15126;A0A087WXB0;A0A087WZA6;A0A087WTX8;A0A087WU14	Secretory carrier-associated membrane protein 1	SCAMP1	+	28.6098	29.1225	28.266	28.6336	29.4982	26.2821	29.7682	30.1115	29.4095	29.3012	31.3772	30.7903	3.14588	1.65346
Q9NVS2;Q5QPA5	28S ribosomal protein S18a, mitochondrial	MRPS18A	+	29.3726	26.7332	29.2889	28.0341	28.0002	27.0587	29.4246	30.6718	30.1781	29.6887	30.008	30.0912	3.13885	1.65024
Q9NXA8	NAD-dependent protein deacylase sirtuin-5, mitochondrial	SIRT5	+	28.962	29.1491	28.5237	27.8581	27.9737	26.7669	30.1214	30.1806	29.8446	29.9254	29.344	30.5573	3.11973	1.64142
Q96GK7;Q6P2I3;C9JGM0;C9J5B6	Fumarylacetoacetate hydrolase domain-containing protein 2A;Fumarylacetoacetate hydrolase domain-containing protein 2B	FAHD2A	+	30.2815	28.3586	30.3703	29.3676	25.8231	25.8287	31.3627	30.9092	30.7046	31.357	30.2946	30.3938	3.11938	1.64126
Q8NBU5	ATPase family AAA domain-containing protein 1	ATAD1	+	29.0746	29.9414	28.4536	26.616	28.6571	28.8451	30.7551	30.7954	28.9089	30.6701	30.1285	31.0331	3.11518	1.63932
P40939;H0YFD6	Trifunctional enzyme subunit alpha, mitochondrial;Long-chain enoyl-CoA hydratase;Long chain 3-hydroxyacyl-CoA dehydrogenase	HADHA		34.1279	32.3487	34.0896	33.2518	32.0315	27.2496	35.2585	33.0864	35.9543	35.0031	33.6775	33.6046	3.10699	1.63552
P08574	Cytochrome c1, heme protein, mitochondrial	CYC1	+	31.6114	30.4464	31.9947	31.1049	30.9636	25.2109	33.127	31.7308	32.6718	32.8911	32.4043	32.866	3.06444	1.61562
Q99757;M0QXH0;F8WDN2	Thioredoxin, mitochondrial	TXN2	+	29.7826	27.7532	29.5283	29.3932	29.9644	26.1047	30.1287	30.9523	30.9093	31.1618	30.7864	30.8195	3.04558	1.60672
P22570;A0A0C4DFN8;A0A0A0MSZ4;J3QQX3;A0A0A0MTR6;A0A0C4DGN7;A0A0A0MT64;A0A0A0MTN9;J3QKZ8;J3QQW7;J3KS64	NADPH:adrenodoxin oxidoreductase, mitochondrial	FDXR		28.7071	28.945	29.8319	28.6658	26.386	27.2748	30.1772	27.6479	31.6681	30.5455	29.2863	29.4671	3.01584	1.59256
P05141;Q9H0C2	ADP/ATP translocase 2;ADP/ATP translocase 2, N-terminally processed	SLC25A5	+	33.0832	31.3866	33.3967	32.2064	31.2113	27.4556	33.9801	33.9634	34.5013	34.4655	32.523	32.2105	3.0113	1.59039
Q9NRX2;E9PKV2	39S ribosomal protein L17, mitochondrial	MRPL17	+	28.491	28.9631	29.4063	29.1205	29.2326	25.6846	29.9127	30.5639	30.0716	29.6493	30.9038	30.9613	3.00931	1.58943
Q92665	28S ribosomal protein S31, mitochondrial	MRPS31	+	29.985	28.4418	28.3721	28.5385	28.2003	25.6743	29.9968	30.5027	29.0049	30.508	29.9855	30.7909	2.99985	1.58489
Q4VC31;C9JQ41;H7C525;C9JBU9	Coiled-coil domain-containing protein 58	CCDC58	+	31.5852	30.1237	30.3769	30.9911	30.9139	26.553	32.2913	32.0528	31.4624	31.9852	32.5292	32.6877	2.99118	1.58071
A0A087WUQ6;P07203	Glutathione peroxidase;Glutathione peroxidase 1	GPX1	+	31.7362	30.5856	31.4912	31.5224	30.4423	31.0981	33.1965	33.1328	33.3749	32.8331	31.4617	31.8808	2.98778	1.57907
Q9Y4W6;K7EP56	AFG3-like protein 2	AFG3L2	+	30.1338	30.2867	29.5695	29.3745	28.1978	26.7421	31.0647	30.9597	31.557	31.1691	30.4069	30.7282	2.97913	1.57489
K7EKE6;P36776;K7EJE8;K7ER27;K7ER56;K7EQF8;K7ERR6	Lon protease homolog, mitochondrial	LONP1		30.6579	27.3392	30.8844	29.5251	26.1559	26.7076	31.7503	27.9106	31.9826	31.6829	29.3901	30.8611	2.95855	1.56489
Q13825	Methylglutaconyl-CoA hydratase, mitochondrial	AUH	+	30.9368	28.6647	30.9321	28.9724	27.4112	26.1161	31.7335	30.9611	31.7848	31.7483	29.6713	30.7868	2.95342	1.56238
Q8N0X4;Q5JVC0;Q5JVC2;Q5JVB9;Q5JVC1	Citrate lyase subunit beta-like protein, mitochondrial	CLYBL	+	31.3886	30.4823	31.3869	29.5421	30.6195	27.0908	31.8181	32.1673	32.3064	31.5249	32.127	32.6851	2.951	1.56121
Q3ZCQ8;M0R0C3;M0R2F8;M0R047	Mitochondrial import inner membrane translocase subunit TIM50	TIMM50	+	25.516	26.7306	27.8772	27.3191	27.4967	26.4972	28.4322	28.4804	28.4963	29.2729	28.384	28.5973	2.93952	1.55558
P36551;D6RER6;H0YA22	Oxygen-dependent coproporphyrinogen-III oxidase, mitochondrial	CPOX	+	27.677	25.2392	27.02	25.7474	27.1654	26.9487	29.4976	28.1093	27.4321	28.601	27.4908	28.2036	2.93605	1.55388
Q9Y3B7;E9PQB6;H0YCD5	39S ribosomal protein L11, mitochondrial	MRPL11	+	28.9347	29.2258	29.3046	28.4431	29.3357	26.2594	30.1352	30.3311	30.7499	30.3183	30.8044	29.8965	2.92094	1.54643
S4R360;J3KPP0;S4R2Z7;Q9Y6G3	39S ribosomal protein L42, mitochondrial	MRPL42	+	28.8784	26.324	27.0353	26.0175	26.2501	26.7838	28.588	28.1845	29.0545	28.5719	28.8048	29.4189	2.91505	1.54352
Q9Y277;E5RJN6;E5RHZ6;E5RHE1;E5RFP6;E5RFL1;E5RK27	Voltage-dependent anion-selective channel protein 3	VDAC3	+	29.1385	26.0466	29.4058	28.1454	26.0298	26.8532	30.2327	29.3943	30.4887	29.6889	29.2038	28.6893	2.90102	1.53656
Q8NBN7;G8JLA1;K7EQB5;K7ERV1	Retinol dehydrogenase 13	RDH13	+	30.1695	28.3758	29.264	26.6751	27.5952	26.8991	30.4887	29.7588	30.7468	30.2811	29.3405	30.4057	2.8926	1.53237
Q9NVI7;Q5T2N8;Q5SV16;J3QSF3	ATPase family AAA domain-containing protein 3A	ATAD3A	+	29.2142	28.1755	29.6686	28.3314	27.605	27.5963	29.0935	29.4388	30.7452	30.2061	30.383	30.5289	2.88749	1.52982
P55809;E9PDW2;Q9BYC2	Succinyl-CoA:3-ketoacid coenzyme A transferase 1, mitochondrial	OXCT1	+	30.3913	31.8909	31.1224	29.4027	31.2449	26.8995	32.5318	32.471	32.7647	32.1333	31.4561	32.1564	2.8721	1.52211
E7EQY1;Q96C01;C9JF51;C9J2Y4	Protein FAM136A	FAM136A	+	27.7076	28.0403	28.0873	28.1691	29.9259	26.666	29.2808	29.796	29.1608	29.1439	30.9558	30.454	2.86653	1.5193
Q9GZT3;A0A087WUN7;H0YJ40;G3V4X6;G3V2S9;H0YJW7;H0YJ07;H0YJU7;H0YJI1	SRA stem-loop-interacting RNA-binding protein, mitochondrial	SLIRP	+	31.5956	29.1985	30.8958	30.5678	30.522	25.7549	32.1619	31.2771	32.5564	32.1303	31.5891	31.9618	2.85535	1.51367
Q9Y6N5;H3BNX3;H3BMS6;H3BNP9;H3BV36	Sulfide:quinone oxidoreductase, mitochondrial	SQRDL	+	30.5755	26.7482	30.6575	30.05	26.483	26.603	31.901	29.4517	31.8515	31.2298	29.9643	30.1854	2.84395	1.5079
C9JRZ6;Q9NX63;F8WAR4;F8WD73	MICOS complex subunit MIC19	CHCHD3	+	31.6378	32.3308	31.6997	30.9929	31.6109	29.0167	32.1294	32.4633	33.03	32.6464	33.8417	33.2422	2.84033	1.50606
O60343;Q5JU47	TBC1 domain family member 4	TBC1D4	+	26.0504	29.2667	27.8582	27.4494	28.1815	26.0625	30.0588	29.4253	28.404	29.5552	28.8081	29.6415	2.82954	1.50057
P08559;Q5JPU3;Q5JPU0;Q5JPT9;Q5JPU1;Q5JPU2;P29803	Pyruvate dehydrogenase E1 component subunit alpha, somatic form, mitochondrial	PDHA1		31.2242	31.3865	32.332	30.2742	31.1237	26.0295	33.2619	30.7146	33.1585	33.0221	32.2049	32.3532	2.82822	1.4999
Q9Y5J9;G3XAN8;E9PIR3	Mitochondrial import inner membrane translocase subunit Tim8 B	TIMM8B	+	27.5196	27.8583	26.4644	25.5578	27.02	26.5482	27.8716	29.1825	27.5003	27.5236	28.7423	29.1833	2.82818	1.49987
Q9Y5L4;K7EIT2	Mitochondrial import inner membrane translocase subunit Tim13	TIMM13	+	31.1862	29.6045	30.6358	30.2964	30.6631	26.9319	32.5982	31.3006	31.7511	31.6852	31.16	31.9073	2.80395	1.48746
C9JL73;P15313;C9J5E3;C9JNS9;C9JZ02;C9JTN0	V-type proton ATPase subunit B, kidney isoform	ATP6V1B1	+	32.0846	26.507	31.7706	31.6804	27.5207	27.0422	33.2084	30.648	32.7527	32.6819	31.9307	31.9133	2.80271	1.48682
P22695;H3BRG4;H3BSJ9;H3BP04;H3BUE4;H3BUI9;A0A087WVZ4	Cytochrome b-c1 complex subunit 2, mitochondrial	UQCRC2	+	33.5397	32.1583	33.798	31.906	31.8278	31.0687	34.7422	33.0243	34.5782	35.0058	32.9935	33.5092	2.7988	1.48481
P14621;U3KPX8;U3KQL2;U3KPX1;E9PF46;F8WA34	Acylphosphatase-2	ACYP2	+	27.4245	26.323	26.8816	26.5989	26.2015	28.0907	28.7953	27.905	26.2872	28.5081	28.4151	29.656	2.79769	1.48424
P48735;H0YL11	Isocitrate dehydrogenase [NADP], mitochondrial	IDH2	+	33.8462	33.7838	34.5148	32.973	33.2576	30.8332	35.3919	33.5516	35.887	35.2501	34.1384	34.782	2.79247	1.48154
[truncated: 1,290 more rows]
