# Supplementary material for: Renal oncocytoma characterized by the defective complex I of the respiratory chain boosts the synthesis of the ROS scavenger glutathione
Source: Oncotarget. 2017 Nov 11;8(62):105882–904. doi: 10.18632/oncotarget.22413 (PMC5739687; doi:10.18632/oncotarget.22413)
Supplement: Supplementary file 8 [file oncotarget-08-105882-s008.xlsx]

## Sheet: up regulated pathways
Supplementary Table 9: Pathway enrichment analysis (GSEA) of up- regulated proteins between renal oncocytoma and kidney tissue. Six valid values in at least one group with replacing missing values from normal distribution for the other group to rescue the most regulated proteins were used. Orange = significant pathway.
Pathway name	Size	NES	NOM p-val	FDR q-val
REACTOME MITOCHONDRIAL PROTEIN IMPORT	27	2.23607	0	0
REACTOME SIGNALING BY THE B CELL RECEPTOR BCR	19	1.94003	0	0.00612304
REACTOME CITRIC ACID CYCLE TCA CYCLE	17	1.80104	0.00203666	0.0422047
REACTOME PYRUVATE METABOLISM	8	1.71814	0.00204082	0.114763
REACTOME PYRUVATE METABOLISM AND CITRIC ACID TCA CYCLE	25	1.71094	0.0063425	0.102288
REACTOME TCA CYCLE AND RESPIRATORY ELECTRON TRANSPORT	66	1.69313	0	0.103519
KEGG CALCIUM SIGNALING PATHWAY	9	1.61818	0.0114068	0.213272
KEGG CARDIAC MUSCLE CONTRACTION	22	1.6021	0.0172786	0.22311
REACTOME GPVI MEDIATED ACTIVATION CASCADE	7	1.57202	0.0188679	0.267362
KEGG FC GAMMA R MEDIATED PHAGOCYTOSIS	18	1.53755	0.0472279	0.338677
REACTOME REGULATION OF PYRUVATE DEHYDROGENASE PDH COMPLEX	5	1.52228	0.0341556	0.353973
REACTOME MITOCHONDRIAL FATTY ACID BETA OXIDATION	12	1.49784	0.0612648	0.402711
KEGG PORPHYRIN AND CHLOROPHYLL METABOLISM	8	1.4932	0.0268714	0.387063
REACTOME SIGNAL TRANSDUCTION BY L1	8	1.48495	0.0430528	0.385901
KEGG PARKINSONS DISEASE	49	1.48228	0.0189573	0.369373
KEGG CITRATE CYCLE TCA CYCLE	23	1.47751	0.0563991	0.359904
REACTOME FORMATION OF ATP BY CHEMIOSMOTIC COUPLING	9	1.47672	0.0451977	0.341123
KEGG OXIDATIVE PHOSPHORYLATION	51	1.47453	0.0175	0.327932
KEGG ERBB SIGNALING PATHWAY	7	1.47168	0.0405405	0.317889
KEGG HUNTINGTONS DISEASE	56	1.45197	0.0233645	0.352383
REACTOME INTEGRIN ALPHAIIB BETA3 SIGNALING	9	1.44657	0.0698113	0.349409
KEGG NEUROTROPHIN SIGNALING PATHWAY	20	1.43091	0.0552147	0.371853
KEGG GLIOMA	5	1.43057	0.0558767	0.356314
REACTOME GRB2 SOS PROVIDES LINKAGE TO MAPK SIGNALING FOR INTERGRINS	8	1.42549	0.0769231	0.354136
REACTOME P130CAS LINKAGE TO MAPK SIGNALING FOR INTEGRINS	9	1.42291	0.0662879	0.346697
REACTOME METABOLISM OF PROTEINS	123	1.41595	0.00795756	0.350625
KEGG B CELL RECEPTOR SIGNALING PATHWAY	5	1.41585	0.0775047	0.337892
REACTOME SIGNALING BY ROBO RECEPTOR	7	1.39836	0.0970297	0.367138
KEGG FC EPSILON RI SIGNALING PATHWAY	5	1.37117	0.096475	0.423507
REACTOME PLATELET AGGREGATION PLUG FORMATION	10	1.36169	0.100189	0.434671
KEGG VEGF SIGNALING PATHWAY	8	1.35194	0.122568	0.446141
REACTOME RESPIRATORY ELECTRON TRANSPORT ATP SYNTHESIS BY CHEMIOSMOTIC COUPLING AND HEAT PRODUCTION BY UNCOUPLING PROTEINS	43	1.31613	0.0960187	0.534655
REACTOME IRON UPTAKE AND TRANSPORT	14	1.29102	0.160966	0.594332
KEGG HEMATOPOIETIC CELL LINEAGE	5	1.29012	0.165746	0.579787
REACTOME INTERACTIONS OF VPR WITH HOST CELLULAR PROTEINS	8	1.27043	0.162617	0.620764
KEGG VIBRIO CHOLERAE INFECTION	16	1.26841	0.161359	0.609565
KEGG PYRUVATE METABOLISM	20	1.26274	0.161987	0.609984
KEGG PYRIMIDINE METABOLISM	8	1.26051	0.2	0.600891
KEGG ALZHEIMERS DISEASE	49	1.25795	0.114537	0.592647
REACTOME RESPIRATORY ELECTRON TRANSPORT	34	1.24928	0.157205	0.603153
REACTOME BRANCHED CHAIN AMINO ACID CATABOLISM	14	1.24748	0.20381	0.593738
KEGG DILATED CARDIOMYOPATHY	15	1.23791	0.204545	0.605899
KEGG HYPERTROPHIC CARDIOMYOPATHY HCM	14	1.23617	0.225092	0.597381
REACTOME SIGNALING BY RHO GTPASES	12	1.2127	0.238589	0.649134
REACTOME TRANSFERRIN ENDOCYTOSIS AND RECYCLING	10	1.20625	0.234496	0.652631
REACTOME L1CAM INTERACTIONS	21	1.20605	0.214133	0.638943
KEGG EPITHELIAL CELL SIGNALING IN HELICOBACTER PYLORI INFECTION	15	1.20593	0.233202	0.625681
REACTOME ADAPTIVE IMMUNE SYSTEM	67	1.17789	0.172414	0.688924
REACTOME INSULIN RECEPTOR RECYCLING	9	1.15737	0.284351	0.731915
KEGG AMYOTROPHIC LATERAL SCLEROSIS ALS	6	1.1424	0.314066	0.761062
REACTOME SIGNALING BY INSULIN RECEPTOR	17	1.12915	0.278656	0.783302
REACTOME PLATELET ACTIVATION SIGNALING AND AGGREGATION	52	1.11314	0.258294	0.813302
REACTOME RNA POL II TRANSCRIPTION	12	1.11095	0.319672	0.804351
REACTOME METABOLISM OF NON CODING RNA	5	1.10935	0.3258	0.794216
KEGG ARRHYTHMOGENIC RIGHT VENTRICULAR CARDIOMYOPATHY ARVC	16	1.10743	0.336673	0.785543
REACTOME FATTY ACID TRIACYLGLYCEROL AND KETONE BODY METABOLISM	22	1.10036	0.321577	0.790784
REACTOME NETRIN1 SIGNALING	5	1.09385	0.379576	0.79475
REACTOME INNATE IMMUNE SYSTEM	32	1.08609	0.331915	0.801158
KEGG RIBOSOME	44	1.08446	0.315217	0.791936
REACTOME CLEAVAGE OF GROWING TRANSCRIPT IN THE TERMINATION REGION	11	1.07255	0.371663	0.809924
KEGG NATURAL KILLER CELL MEDIATED CYTOTOXICITY	8	1.07148	0.385633	0.799552
REACTOME 3 UTR MEDIATED TRANSLATIONAL REGULATION	55	1.0696	0.305361	0.791834
REACTOME TOLL RECEPTOR CASCADES	13	1.05193	0.414433	0.824183
REACTOME IMMUNE SYSTEM	104	1.04918	0.336842	0.818327
REACTOME THE ROLE OF NEF IN HIV1 REPLICATION AND DISEASE PATHOGENESIS	5	1.04488	0.457565	0.816338
REACTOME NONSENSE MEDIATED DECAY ENHANCED BY THE EXON JUNCTION COMPLEX	47	1.03072	0.388753	0.838312
KEGG SNARE INTERACTIONS IN VESICULAR TRANSPORT	8	1.01191	0.475472	0.871873
REACTOME HIV LIFE CYCLE	14	1.00765	0.452975	0.869899
REACTOME INFLUENZA VIRAL RNA TRANSCRIPTION AND REPLICATION	44	0.999093	0.437352	0.878438
REACTOME MRNA 3 END PROCESSING	10	0.972862	0.531008	0.931266
REACTOME ADVANCED GLYCOSYLATION ENDPRODUCT RECEPTOR SIGNALING	8	0.97186	0.524809	0.920692
REACTOME SRP DEPENDENT COTRANSLATIONAL PROTEIN TARGETING TO MEMBRANE	47	0.96485	0.512529	0.924806
REACTOME LATE PHASE OF HIV LIFE CYCLE	8	0.958613	0.547809	0.92738
REACTOME TRANSMEMBRANE TRANSPORT OF SMALL MOLECULES	28	0.947204	0.509761	0.943161
REACTOME HEMOSTASIS	81	0.945443	0.580247	0.934899
REACTOME PEPTIDE CHAIN ELONGATION	45	0.943567	0.571759	0.927206
KEGG PATHWAYS IN CANCER	36	0.94236	0.561772	0.917903
REACTOME PURINE METABOLISM	8	0.939742	0.564202	0.912297
REACTOME TRANSLATION	66	0.935837	0.619718	0.909781
REACTOME CELL SURFACE INTERACTIONS AT THE VASCULAR WALL	14	0.931404	0.535783	0.908413
REACTOME PHOSPHOLIPID METABOLISM	10	0.918114	0.571429	0.927231
REACTOME METABOLISM OF NUCLEOTIDES	19	0.914779	0.599174	0.923108
REACTOME MITOTIC PROMETAPHASE	7	0.914315	0.615538	0.913071
KEGG ECM RECEPTOR INTERACTION	25	0.913655	0.579918	0.903754
REACTOME INTEGRIN CELL SURFACE INTERACTIONS	27	0.910461	0.585586	0.900357
REACTOME MRNA SPLICING MINOR PATHWAY	8	0.909083	0.606362	0.893186
KEGG RNA DEGRADATION	6	0.902927	0.602541	0.895478
REACTOME INFLUENZA LIFE CYCLE	54	0.887903	0.715596	0.916132
KEGG VALINE LEUCINE AND ISOLEUCINE DEGRADATION	31	0.878032	0.655702	0.925418
REACTOME EARLY PHASE OF HIV LIFE CYCLE	6	0.875924	0.6238	0.919158
REACTOME RESPONSE TO ELEVATED PLATELET CYTOSOLIC CA2	35	0.871178	0.699541	0.918601
REACTOME EGFR DOWNREGULATION	6	0.868624	0.644531	0.913585
REACTOME FACTORS INVOLVED IN MEGAKARYOCYTE DEVELOPMENT AND PLATELET PRODUCTION	15	0.86485	0.658537	0.911109
REACTOME GOLGI ASSOCIATED VESICLE BIOGENESIS	15	0.863176	0.668076	0.904569
REACTOME INTEGRATION OF PROVIRUS	6	0.85774	0.660194	0.905369
KEGG LYSINE DEGRADATION	12	0.840313	0.696498	0.92902
KEGG LYSOSOME	20	0.820016	0.753593	0.956403
REACTOME ACTIVATION OF THE MRNA UPON BINDING OF THE CAP BINDING COMPLEX AND EIFS AND SUBSEQUENT BINDING TO 43S	31	0.819767	0.784188	0.947091
REACTOME TRANS GOLGI NETWORK VESICLE BUDDING	18	0.812289	0.745418	0.949797
REACTOME TRANSPORT OF MATURE TRANSCRIPT TO CYTOPLASM	11	0.809137	0.710204	0.945635
REACTOME DNA REPLICATION	21	0.802929	0.742009	0.946438
REACTOME DOUBLE STRAND BREAK REPAIR	5	0.802438	0.739216	0.938008
REACTOME MITOTIC M M G1 PHASES	21	0.79033	0.77551	0.948887
REACTOME ANTIGEN PRESENTATION FOLDING ASSEMBLY AND PEPTIDE LOADING OF CLASS I MHC	9	0.788256	0.724138	0.943111
REACTOME MRNA PROCESSING	49	0.774572	0.882353	0.955447
REACTOME HIV INFECTION	37	0.774164	0.851204	0.947094
REACTOME HOST INTERACTIONS OF HIV FACTORS	34	0.773931	0.840278	0.938534
REACTOME PLATELET HOMEOSTASIS	8	0.767133	0.778626	0.940058
KEGG PROPANOATE METABOLISM	22	0.747697	0.826374	0.95927
KEGG SMALL CELL LUNG CANCER	12	0.740975	0.811203	0.959565
REACTOME ANTIGEN PROCESSING CROSS PRESENTATION	21	0.72621	0.853503	0.970017
KEGG ALANINE ASPARTATE AND GLUTAMATE METABOLISM	7	0.720146	0.828512	0.968809
REACTOME DNA REPAIR	9	0.716573	0.811321	0.964147
KEGG COLORECTAL CANCER	8	0.708456	0.830339	0.965503
REACTOME FORMATION OF THE TERNARY COMPLEX AND SUBSEQUENTLY THE 43S COMPLEX	26	0.694665	0.891949	0.972469
KEGG BUTANOATE METABOLISM	14	0.691315	0.868627	0.967688
REACTOME INTRINSIC PATHWAY	9	0.690224	0.856859	0.960579
KEGG TRYPTOPHAN METABOLISM	13	0.673093	0.899396	0.969466
KEGG APOPTOSIS	6	0.664111	0.882569	0.969551
REACTOME POST CHAPERONIN TUBULIN FOLDING PATHWAY	5	0.624185	0.900552	0.993242
REACTOME CELL CYCLE MITOTIC	34	0.618584	0.978118	0.98895
REACTOME COMMON PATHWAY	5	0.604471	0.923809	0.989818
REACTOME LYSOSOME VESICLE BIOGENESIS	8	0.577265	0.95438	0.997224
REACTOME FORMATION OF FIBRIN CLOT CLOTTING CASCADE	13	0.570381	0.963675	0.992463
REACTOME DIABETES PATHWAYS	21	0.53449	0.989474	0.999298
REACTOME ER PHAGOSOME PATHWAY	19	0.520549	0.993902	0.99599
REACTOME REGULATION OF INSULIN SECRETION	14	0.475784	0.993927	0.998698
REACTOME INTEGRATION OF ENERGY METABOLISM	17	0.40232	0.997968	0.998828

## Sheet: down regulated pathways
Supplemental Table 9. Pathway enrichment analysis (GSEA) of down- regulated proteins between renal oncocytoma and kidney tissue. Six valid values in at least one group with replacing missing values from normal distribution for the other group to rescue the most regulated proteins were used. Orange = significant pathway.
Pathway name	Size	NES	NOM p-val	FDR q-val
KEGG PENTOSE PHOSPHATE PATHWAY	8	-1.89138	0	0.0762697
REACTOME CELL CELL COMMUNICATION	17	-1.83645	0.00186916	0.108413
KEGG FRUCTOSE AND MANNOSE METABOLISM	7	-1.80479	0	0.111714
KEGG GLYCINE SERINE AND THREONINE METABOLISM	6	-1.80369	0	0.08512
REACTOME BIOLOGICAL OXIDATIONS	13	-1.75612	0.00401606	0.138403
REACTOME CELL JUNCTION ORGANIZATION	11	-1.72488	0.0119048	0.185173
REACTOME PHASE II CONJUGATION	9	-1.69805	0.00639659	0.230322
REACTOME SMOOTH MUSCLE CONTRACTION	13	-1.69655	0.0115607	0.204776
KEGG ADHERENS JUNCTION	21	-1.66942	0.0113422	0.252502
KEGG VASCULAR SMOOTH MUSCLE CONTRACTION	14	-1.63713	0.0203252	0.329231
REACTOME TGF BETA RECEPTOR SIGNALING IN EMT EPITHELIAL TO MESENCHYMAL TRANSITION	5	-1.62501	0.00653595	0.337674
REACTOME NCAM SIGNALING FOR NEURITE OUT GROWTH	15	-1.61804	0.0179641	0.331273
REACTOME GLUTATHIONE CONJUGATION	5	-1.61777	0.00628931	0.30652
KEGG TIGHT JUNCTION	28	-1.59261	0.0273723	0.363274
KEGG GLYCOLYSIS GLUCONEOGENESIS	24	-1.57193	0.0229008	0.41314
REACTOME GLUCONEOGENESIS	14	-1.56547	0.0409357	0.411123
KEGG TGF BETA SIGNALING PATHWAY	10	-1.54992	0.0256917	0.44972
REACTOME GLUCOSE METABOLISM	17	-1.54405	0.0448598	0.448924
REACTOME METABOLISM OF CARBOHYDRATES	36	-1.53334	0.0148699	0.466628
REACTOME SIGNALING BY TGF BETA RECEPTOR COMPLEX	8	-1.5331	0.0360721	0.444214
KEGG GLUTATHIONE METABOLISM	12	-1.52179	0.042065	0.466498
KEGG GLYCEROLIPID METABOLISM	5	-1.50591	0.0349345	0.506477
KEGG ENDOMETRIAL CANCER	6	-1.50129	0.0583333	0.502754
KEGG BLADDER CANCER	6	-1.49599	0.0512295	0.501559
KEGG METABOLISM OF XENOBIOTICS BY CYTOCHROME P450	6	-1.49381	0.0482897	0.49026
KEGG LONG TERM POTENTIATION	6	-1.48759	0.0723404	0.494361
REACTOME CELL CELL JUNCTION ORGANIZATION	6	-1.48757	0.0673267	0.476051
REACTOME MEIOSIS	12	-1.48749	0.0650558	0.459437
KEGG WNT SIGNALING PATHWAY	10	-1.48627	0.0603622	0.447789
KEGG ALDOSTERONE REGULATED SODIUM REABSORPTION	6	-1.47834	0.0493827	0.457884
REACTOME GLYCOLYSIS	9	-1.4619	0.0646465	0.496512
REACTOME NEPHRIN INTERACTIONS	6	-1.45269	0.0691057	0.513375
KEGG ARACHIDONIC ACID METABOLISM	7	-1.44643	0.0777311	0.518349
REACTOME TRAF6 MEDIATED INDUCTION OF NFKB AND MAP KINASES UPON TLR7 8 OR 9 ACTIVATION	8	-1.44383	0.0706861	0.512378
REACTOME MEIOTIC SYNAPSIS	10	-1.4306	0.0828157	0.546155
REACTOME MYD88 MAL CASCADE INITIATED ON PLASMA MEMBRANE	8	-1.42511	0.088983	0.550285
REACTOME NCAM1 INTERACTIONS	8	-1.42494	0.105155	0.535868
REACTOME MUSCLE CONTRACTION	16	-1.42056	0.0838207	0.536924
REACTOME ADHERENS JUNCTIONS INTERACTIONS	5	-1.41254	0.0902256	0.551546
REACTOME ACTIVATED TLR4 SIGNALLING	8	-1.40998	0.0845987	0.545717
KEGG ANTIGEN PROCESSING AND PRESENTATION	18	-1.40733	0.0885122	0.541382
KEGG MAPK SIGNALING PATHWAY	18	-1.39461	0.102362	0.570564
KEGG DRUG METABOLISM CYTOCHROME P450	5	-1.3925	0.111111	0.56388
REACTOME NFKB AND MAP KINASES ACTIVATION MEDIATED BY TLR4 SIGNALING REPERTOIRE	7	-1.37868	0.112735	0.597533
KEGG SYSTEMIC LUPUS ERYTHEMATOSUS	20	-1.3784	0.107422	0.585241
REACTOME METABOLISM OF AMINO ACIDS AND DERIVATIVES	54	-1.37355	0.0585106	0.588275
REACTOME COLLAGEN FORMATION	14	-1.37272	0.119318	0.578497
REACTOME SIGNALING BY PDGF	18	-1.36882	0.104364	0.578429
REACTOME TRIF MEDIATED TLR3 SIGNALING	7	-1.36138	0.134146	0.59093
REACTOME SULFUR AMINO ACID METABOLISM	10	-1.34973	0.135436	0.615847
REACTOME GLYCOSAMINOGLYCAN METABOLISM	11	-1.34839	0.148297	0.607411
KEGG MELANOGENESIS	6	-1.34312	0.152	0.614066
REACTOME SEMAPHORIN INTERACTIONS	20	-1.33642	0.115028	0.623514
REACTOME METABOLISM OF VITAMINS AND COFACTORS	7	-1.33473	0.151277	0.617087
KEGG ACUTE MYELOID LEUKEMIA	5	-1.33403	0.142857	0.607803
REACTOME SIGNALING BY ERBB4	6	-1.324	0.162162	0.628831
REACTOME EXTRACELLULAR MATRIX ORGANIZATION	16	-1.32382	0.146091	0.618466
KEGG SELENOAMINO ACID METABOLISM	7	-1.31929	0.172566	0.621146
KEGG PROSTATE CANCER	8	-1.31377	0.17562	0.627419
KEGG LONG TERM DEPRESSION	5	-1.31353	0.179487	0.617691
REACTOME CHROMOSOME MAINTENANCE	15	-1.31026	0.162325	0.617781
REACTOME SIGNALLING TO ERKS	7	-1.29932	0.178862	0.639201
KEGG GNRH SIGNALING PATHWAY	6	-1.29493	0.211538	0.641571
REACTOME KERATAN SULFATE KERATIN METABOLISM	5	-1.2932	0.204396	0.636597
REACTOME SIGNALLING TO RAS	5	-1.2927	0.199161	0.628197
KEGG PPAR SIGNALING PATHWAY	12	-1.28858	0.182186	0.6305
REACTOME ASPARAGINE N LINKED GLYCOSYLATION	9	-1.2798	0.182377	0.647108
REACTOME SIGNALING BY SCF KIT	5	-1.25749	0.230277	0.704723
REACTOME ARMS MEDIATED ACTIVATION	6	-1.25538	0.226263	0.70144
REACTOME AMYLOIDS	17	-1.25254	0.186538	0.700047
KEGG T CELL RECEPTOR SIGNALING PATHWAY	7	-1.25181	0.214724	0.692226
REACTOME PROLONGED ERK ACTIVATION EVENTS	6	-1.249	0.230928	0.690264
REACTOME KERATAN SULFATE DEGRADATION	5	-1.24396	0.232704	0.695524
REACTOME SEMA4D INDUCED CELL MIGRATION AND GROWTH CONE COLLAPSE	13	-1.23906	0.236948	0.699963
REACTOME SEMA4D IN SEMAPHORIN SIGNALING	13	-1.23586	0.234043	0.700227
KEGG INSULIN SIGNALING PATHWAY	14	-1.22938	0.211429	0.710115
REACTOME POST TRANSLATIONAL PROTEIN MODIFICATION	13	-1.22617	0.232558	0.710026
KEGG PANCREATIC CANCER	6	-1.22184	0.261477	0.713454
KEGG LEUKOCYTE TRANSENDOTHELIAL MIGRATION	26	-1.21813	0.202206	0.715799
KEGG FOCAL ADHESION	50	-1.21184	0.175943	0.724781
REACTOME COSTIMULATION BY THE CD28 FAMILY	5	-1.20808	0.297778	0.72578
KEGG ARGININE AND PROLINE METABOLISM	16	-1.20673	0.229862	0.720758
REACTOME NEUROTRANSMITTER RECEPTOR BINDING AND DOWNSTREAM TRANSMISSION IN THE POSTSYNAPTIC CELL	9	-1.16339	0.305447	0.838965
REACTOME G ALPHA1213 SIGNALLING EVENTS	11	-1.16169	0.290909	0.834257
REACTOME A TETRASACCHARIDE LINKER SEQUENCE IS REQUIRED FOR GAG SYNTHESIS	5	-1.16014	0.334016	0.829086
KEGG CHRONIC MYELOID LEUKEMIA	5	-1.15232	0.32636	0.842911
REACTOME N GLYCAN TRIMMING IN THE ER AND CALNEXIN CALRETICULIN CYCLE	5	-1.14232	0.330526	0.862423
REACTOME SIGNALING BY FGFR	9	-1.13937	0.306584	0.860944
REACTOME SIGNALING BY ERBB2	11	-1.13757	0.30786	0.856383
KEGG PROXIMAL TUBULE BICARBONATE RECLAMATION	6	-1.13306	0.35654	0.860373
REACTOME SIGNALING BY WNT	17	-1.13115	0.30426	0.855855
REACTOME ASSOCIATION OF TRIC CCT WITH TARGET PROTEINS DURING BIOSYNTHESIS	9	-1.12951	0.315682	0.850969
KEGG BETA ALANINE METABOLISM	8	-1.12775	0.336032	0.846637
REACTOME MITOTIC G1 G1 S PHASES	16	-1.12365	0.305118	0.848944
REACTOME CHYLOMICRON MEDIATED LIPID TRANSPORT	7	-1.12093	0.333333	0.847587
REACTOME GAP JUNCTION TRAFFICKING	5	-1.12039	0.351967	0.840456
REACTOME CALNEXIN CALRETICULIN CYCLE	5	-1.12028	0.381148	0.832084
REACTOME LIPID DIGESTION MOBILIZATION AND TRANSPORT	8	-1.11956	0.353201	0.825389
REACTOME HEPARAN SULFATE HEPARIN HS GAG METABOLISM	6	-1.11734	0.365657	0.822739
REACTOME GAP JUNCTION DEGRADATION	5	-1.11487	0.38477	0.82136
REACTOME G1 S TRANSITION	16	-1.11486	0.311412	0.813254
REACTOME DOWNSTREAM SIGNALING EVENTS OF B CELL RECEPTOR BCR	16	-1.11448	0.320158	0.806276
REACTOME CHONDROITIN SULFATE DERMATAN SULFATE METABOLISM	6	-1.11332	0.345992	0.801472
KEGG PROGESTERONE MEDIATED OOCYTE MATURATION	5	-1.10521	0.391213	0.815137
KEGG AMINO SUGAR AND NUCLEOTIDE SUGAR METABOLISM	5	-1.10282	0.375783	0.8135
REACTOME REGULATION OF MITOTIC CELL CYCLE	15	-1.10191	0.340824	0.808138
KEGG CHEMOKINE SIGNALING PATHWAY	16	-1.09921	0.345029	0.807652
REACTOME S PHASE	15	-1.0973	0.346693	0.80513
REACTOME INTERFERON GAMMA SIGNALING	6	-1.09583	0.37732	0.801422
REACTOME SCF BETA TRCP MEDIATED DEGRADATION OF EMI1	15	-1.0925	0.351738	0.802311
REACTOME P53 INDEPENDENT G1 S DNA DAMAGE CHECKPOINT	14	-1.09044	0.351406	0.800551
REACTOME AUTODEGRADATION OF THE E3 UBIQUITIN LIGASE COP1	14	-1.08727	0.37232	0.801572
REACTOME CASPASE MEDIATED CLEAVAGE OF CYTOSKELETAL PROTEINS	6	-1.08694	0.395626	0.795047
REACTOME ACTIVATION OF NF KAPPAB IN B CELLS	15	-1.08509	0.356736	0.792541
REACTOME REGULATION OF APOPTOSIS	15	-1.08376	0.365904	0.789154
REACTOME DOWNSTREAM SIGNALING OF ACTIVATED FGFR	7	-1.08339	0.384615	0.783312
REACTOME ASSEMBLY OF THE PRE REPLICATIVE COMPLEX	14	-1.08281	0.354406	0.778173
REACTOME P53 DEPENDENT G1 DNA DAMAGE RESPONSE	14	-1.08092	0.346774	0.776071
REACTOME APC C CDH1 MEDIATED DEGRADATION OF CDC20 AND OTHER APC C CDH1 TARGETED PROTEINS IN LATE MITOSIS EARLY G1	14	-1.08001	0.354331	0.771826
REACTOME CYCLIN E ASSOCIATED EVENTS DURING G1 S TRANSITION	15	-1.07962	0.345776	0.766258
REACTOME SCFSKP2 MEDIATED DEGRADATION OF P27 P21	15	-1.07841	0.364542	0.76294
REACTOME APOPTOTIC CLEAVAGE OF CELLULAR PROTEINS	17	-1.07836	0.356736	0.756825
REACTOME CDT1 ASSOCIATION WITH THE CDC6 ORC ORIGIN COMPLEX	14	-1.07707	0.386538	0.753487
REACTOME M G1 TRANSITION	14	-1.07565	0.370787	0.750634
REACTOME AUTODEGRADATION OF CDH1 BY CDH1 APC C	14	-1.07562	0.376	0.744724
REACTOME SYNTHESIS OF DNA	14	-1.07486	0.36	0.740461
REACTOME APC C CDC20 MEDIATED DEGRADATION OF MITOTIC PROTEINS	14	-1.07475	0.378327	0.734915
REACTOME ANTIGEN PROCESSING UBIQUITINATION PROTEASOME DEGRADATION	23	-1.07131	0.357002	0.736838
REACTOME PPARA ACTIVATES GENE EXPRESSION	7	-1.07115	0.399177	0.731459
KEGG LIMONENE AND PINENE DEGRADATION	6	-1.07073	0.38758	0.726619
REACTOME CELL CYCLE CHECKPOINTS	14	-1.07062	0.369942	0.721324
REACTOME ORC1 REMOVAL FROM CHROMATIN	14	-1.06908	0.407407	0.719033
REACTOME LIPOPROTEIN METABOLISM	8	-1.06852	0.394515	0.714723
REACTOME APOPTOSIS INDUCED DNA FRAGMENTATION	7	-1.06775	0.425532	0.711147
REACTOME VIF MEDIATED DEGRADATION OF APOBEC3G	14	-1.06719	0.400383	0.707138
REACTOME CDK MEDIATED PHOSPHORYLATION AND REMOVAL OF CDC6	14	-1.06618	0.405882	0.704262
REACTOME ACTIVATION OF KAINATE RECEPTORS UPON GLUTAMATE BINDING	6	-1.06394	0.412262	0.703747
KEGG THYROID CANCER	8	-1.0623	0.393878	0.702383
KEGG CYSTEINE AND METHIONINE METABOLISM	10	-1.05829	0.41109	0.706126
REACTOME REGULATION OF ORNITHINE DECARBOXYLASE ODC	13	-1.05507	0.383104	0.708044
KEGG PROTEASOME	12	-1.04966	0.38664	0.714848
REACTOME AMINO ACID SYNTHESIS AND INTERCONVERSION TRANSAMINATION	5	-1.0477	0.427673	0.713591
REACTOME MHC CLASS II ANTIGEN PRESENTATION	20	-1.04432	0.414683	0.715814
REACTOME CROSS PRESENTATION OF SOLUBLE EXOGENOUS ANTIGENS ENDOSOMES	13	-1.0435	0.424299	0.712635
REACTOME GASTRIN CREB SIGNALLING PATHWAY VIA PKC AND MAPK	13	-1.03232	0.428571	0.730885
KEGG AXON GUIDANCE	17	-1.03011	0.423387	0.730514
KEGG TYROSINE METABOLISM	5	-1.02669	0.469602	0.732788
REACTOME SIGNALING BY GPCR	27	-1.02461	0.429658	0.732136
REACTOME DEVELOPMENTAL BIOLOGY	55	-1.01938	0.407279	0.738133
REACTOME COMPLEMENT CASCADE	10	-1.00921	0.444676	0.754348
REACTOME G PROTEIN BETA GAMMA SIGNALLING	5	-1.00613	0.465409	0.756006
REACTOME G BETA GAMMA SIGNALLING THROUGH PI3KGAMMA	5	-1.00433	0.469163	0.754826
REACTOME SIGNALING BY FGFR IN DISEASE	11	-1.00148	0.477642	0.755879
KEGG LEISHMANIA INFECTION	6	-1.00002	0.498947	0.753734
REACTOME DOWNSTREAM SIGNAL TRANSDUCTION	9	-0.992625	0.486022	0.763742
KEGG PRION DISEASES	11	-0.991916	0.462963	0.760436
REACTOME MEIOTIC RECOMBINATION	6	-0.986862	0.5	0.765556
KEGG GAP JUNCTION	11	-0.972938	0.51277	0.787898
REACTOME SIGNALING BY ILS	10	-0.967021	0.514463	0.794737
REACTOME OPIOID SIGNALLING	9	-0.966646	0.487234	0.790606
REACTOME AXON GUIDANCE	53	-0.960931	0.530499	0.796978
REACTOME REGULATION OF INSULIN SECRETION BY GLUCAGON LIKE PEPTIDE1	9	-0.941638	0.539216	0.832116
REACTOME G ALPHA Z SIGNALLING EVENTS	5	-0.938524	0.534304	0.833636
REACTOME RECYCLING PATHWAY OF L1	8	-0.937559	0.554241	0.8305
KEGG ENDOCYTOSIS	26	-0.937041	0.551537	0.826367
REACTOME GLUCAGON TYPE LIGAND RECEPTORS	5	-0.934552	0.552326	0.826369
REACTOME METABOLISM OF LIPIDS AND LIPOPROTEINS	40	-0.934088	0.562617	0.822327
REACTOME G ALPHA S SIGNALLING EVENTS	5	-0.928211	0.58125	0.828829
REACTOME STRIATED MUSCLE CONTRACTION	6	-0.919895	0.564257	0.840567
REACTOME PROSTACYCLIN SIGNALLING THROUGH PROSTACYCLIN RECEPTOR	5	-0.915274	0.594937	0.844601
REACTOME CLASS B 2 SECRETIN FAMILY RECEPTORS	5	-0.913536	0.577342	0.843125
REACTOME REGULATION OF MRNA STABILITY BY PROTEINS THAT BIND AU RICH ELEMENTS	25	-0.913228	0.573741	0.838831
REACTOME GLUCAGON SIGNALING IN METABOLIC REGULATION	7	-0.907021	0.576674	0.845686
REACTOME TRANSMISSION ACROSS CHEMICAL SYNAPSES	14	-0.906135	0.601504	0.842692
REACTOME INSULIN RECEPTOR SIGNALLING CASCADE	8	-0.905652	0.564961	0.838652
REACTOME NGF SIGNALLING VIA TRKA FROM THE PLASMA MEMBRANE	15	-0.893317	0.618955	0.857368
REACTOME AQUAPORIN MEDIATED TRANSPORT	7	-0.892996	0.626556	0.853084
REACTOME LATENT INFECTION OF HOMO SAPIENS WITH MYCOBACTERIUM TUBERCULOSIS	10	-0.891338	0.586558	0.851394
REACTOME REGULATION OF WATER BALANCE BY RENAL AQUAPORINS	7	-0.889944	0.586139	0.849008
KEGG FATTY ACID METABOLISM	20	-0.88861	0.604915	0.846817
REACTOME APOPTOTIC EXECUTION PHASE	26	-0.887331	0.631676	0.844334
REACTOME FORMATION OF TUBULIN FOLDING INTERMEDIATES BY CCT TRIC	12	-0.882252	0.627572	0.84911
KEGG PURINE METABOLISM	14	-0.881332	0.626482	0.846036
KEGG NOD LIKE RECEPTOR SIGNALING PATHWAY	7	-0.877831	0.600418	0.848097
REACTOME DESTABILIZATION OF MRNA BY AUF1 HNRNP D0	20	-0.872776	0.631086	0.852389
REACTOME RNA POL I TRANSCRIPTION	9	-0.86507	0.632296	0.861574
REACTOME SEMA3A PAK DEPENDENT AXON REPULSION	5	-0.859347	0.633333	0.867151
REACTOME THROMBIN SIGNALLING THROUGH PROTEINASE ACTIVATED RECEPTORS PARS	7	-0.848325	0.648305	0.882041
KEGG VIRAL MYOCARDITIS	14	-0.848298	0.679825	0.877415
KEGG CELL ADHESION MOLECULES CAMS	11	-0.826219	0.713726	0.910612
KEGG REGULATION OF ACTIN CYTOSKELETON	47	-0.825797	0.764103	0.906594
REACTOME SPHINGOLIPID METABOLISM	7	-0.824947	0.674897	0.903381
KEGG UBIQUITIN MEDIATED PROTEOLYSIS	9	-0.820869	0.696281	0.905574
REACTOME CYTOSOLIC TRNA AMINOACYLATION	10	-0.810467	0.705637	0.918835
REACTOME SIGNALLING BY NGF	21	-0.807021	0.73743	0.919653
KEGG GLYOXYLATE AND DICARBOXYLATE METABOLISM	7	-0.778813	0.749482	0.961465
REACTOME INTERFERON SIGNALING	18	-0.777585	0.786693	0.958617
REACTOME METABOLISM OF MRNA	74	-0.776391	0.848485	0.955749
REACTOME METABOLISM OF RNA	78	-0.771076	0.908027	0.959511
KEGG PATHOGENIC ESCHERICHIA COLI INFECTION	23	-0.770345	0.795993	0.955911
REACTOME RNA POL I PROMOTER OPENING	7	-0.765001	0.738758	0.959486
REACTOME CELL CYCLE	47	-0.764725	0.863475	0.955112
REACTOME ANTIVIRAL MECHANISM BY IFN STIMULATED GENES	11	-0.759832	0.767635	0.958107
REACTOME APOPTOSIS	44	-0.752151	0.867572	0.964632
REACTOME DEPOSITION OF NEW CENPA CONTAINING NUCLEOSOMES AT THE CENTROMERE	6	-0.750924	0.762821	0.961699
REACTOME GPCR DOWNSTREAM SIGNALING	19	-0.748494	0.818692	0.96041
REACTOME CYTOKINE SIGNALING IN IMMUNE SYSTEM	26	-0.746525	0.856401	0.958436
REACTOME P75 NTR RECEPTOR MEDIATED SIGNALLING	7	-0.7435	0.801603	0.958057
KEGG VASOPRESSIN REGULATED WATER REABSORPTION	9	-0.74038	0.814969	0.957597
REACTOME G ALPHA Q SIGNALLING EVENTS	9	-0.740361	0.795031	0.953069
REACTOME ENDOSOMAL SORTING COMPLEX REQUIRED FOR TRANSPORT ESCRT	7	-0.734064	0.783439	0.957027
REACTOME PROTEIN FOLDING	18	-0.72406	0.853707	0.965402
KEGG PEROXISOME	16	-0.720923	0.818182	0.96484
REACTOME SIGNALING BY HIPPO	5	-0.712996	0.800403	0.970016
KEGG OOCYTE MEIOSIS	13	-0.709687	0.843874	0.9697
REACTOME ACTIVATION OF CHAPERONE GENES BY XBP1S	11	-0.709649	0.838843	0.965254
REACTOME PREFOLDIN MEDIATED TRANSFER OF SUBSTRATE TO CCT TRIC	15	-0.701215	0.852427	0.970419
KEGG RENAL CELL CARCINOMA	10	-0.699807	0.84453	0.967696
KEGG SPLICEOSOME	38	-0.699441	0.919643	0.963707
REACTOME MITOTIC G2 G2 M PHASES	14	-0.694594	0.858847	0.96487
REACTOME SIGNALING BY EGFR IN CANCER	16	-0.694058	0.870656	0.961002
REACTOME PROCESSING OF CAPPED INTRON CONTAINING PRE MRNA	48	-0.692454	0.936508	0.958424
REACTOME RECRUITMENT OF MITOTIC CENTROSOME PROTEINS AND COMPLEXES	14	-0.689265	0.869215	0.957583
REACTOME MRNA SPLICING	45	-0.680733	0.939781	0.962726
REACTOME LOSS OF NLP FROM MITOTIC CENTROSOMES	13	-0.669565	0.862786	0.96981
REACTOME TELOMERE MAINTENANCE	8	-0.667097	0.860656	0.967904
REACTOME DEADENYLATION DEPENDENT MRNA DECAY	7	-0.66677	0.866109	0.964041
REACTOME IMMUNOREGULATORY INTERACTIONS BETWEEN A LYMPHOID AND A NON LYMPHOID CELL	7	-0.663551	0.864516	0.963021
REACTOME UNFOLDED PROTEIN RESPONSE	16	-0.653385	0.916824	0.968251
REACTOME NEURONAL SYSTEM	17	-0.651883	0.923372	0.965477
KEGG COMPLEMENT AND COAGULATION CASCADES	26	-0.648912	0.937853	0.963886
REACTOME G ALPHA I SIGNALLING EVENTS	11	-0.637228	0.892	0.969584
REACTOME MEMBRANE TRAFFICKING	32	-0.635949	0.94955	0.966592
REACTOME APOPTOTIC CLEAVAGE OF CELL ADHESION PROTEINS	6	-0.606899	0.897796	0.983775
REACTOME DEADENYLATION OF MRNA	5	-0.605231	0.884774	0.980605
KEGG CELL CYCLE	10	-0.596974	0.940426	0.981977
REACTOME GPCR LIGAND BINDING	12	-0.594772	0.936255	0.979314
REACTOME SYNTHESIS AND INTERCONVERSION OF NUCLEOTIDE DI AND TRIPHOSPHATES	8	-0.566254	0.934132	0.9912
REACTOME REGULATION OF COMPLEMENT CASCADE	5	-0.562829	0.92668	0.988716
REACTOME TRNA AMINOACYLATION	12	-0.557846	0.943867	0.987078
KEGG AMINOACYL TRNA BIOSYNTHESIS	10	-0.543676	0.9499	0.989467
REACTOME PEPTIDE LIGAND BINDING RECEPTORS	7	-0.541323	0.952096	0.986489
REACTOME RNA POL I RNA POL III AND MITOCHONDRIAL TRANSCRIPTION	11	-0.537173	0.959016	0.984016
REACTOME CLASS I MHC MEDIATED ANTIGEN PROCESSING PRESENTATION	34	-0.532639	0.994633	0.981985
REACTOME CLASS A1 RHODOPSIN LIKE RECEPTORS	7	-0.530697	0.954839	0.978802
REACTOME RIG I MDA5 MEDIATED INDUCTION OF IFN ALPHA BETA PATHWAYS	6	-0.51868	0.964361	0.979234
REACTOME TRANSCRIPTION	23	-0.457242	0.996344	0.991682
