# Supplementary material for: Renal oncocytoma characterized by the defective complex I of the respiratory chain boosts the synthesis of the ROS scavenger glutathione
Source: Oncotarget. 2017 Nov 11;8(62):105882–904. doi: 10.18632/oncotarget.22413 (PMC5739687; doi:10.18632/oncotarget.22413)
Supplement: Supplementary file 9 [file oncotarget-08-105882-s009.xlsx]

## Sheet: Metabolite list
SupplementaryTable 10: List of identified metabolites (including HMDB and KEGG ID) in oncocytoma and kidney tissues as log2 transformed peak areas. Only valid values were used for each group. The two sample test was Benjamini-Hochberg corrected by applying a FDR of 0.05. The first transition, according to supplemental Table 11 was used to calculate ratios and p-values.
Metabolite	HMDB ID	KEGG ID	p-value after BH correction	significant after BH correction	fold change (oncocytoma vs kidney)	oncocytoma 1	oncocytoma 2	oncocytoma 3	oncocytoma 4	oncocytoma 5	oncocytoma 6	kidney 1	kidney 2	kidney 3	kidney 4	kidney 5	kidney 6
ATP	HMDB00538	C00002	0.00120641	+	2.18859	28.3992	27.7687	27.6574	27.8373	27.8599	28.5381	27.2573	26.5487	26.1519	27.138	26.6942	27.4905
NAD	HMDB00902	C00003	0.000161785	+	2.17653	30.114	30.2057	29.7781	29.6271	30.1038	30.339	29.2929	28.3578	28.9195	29.383	28.6822	28.8001
FAD	HMDB01248	C00016	0.208727		1.49245	29.7965	29.4813	29.3766	28.4775	29.5059	29.9286	29.6181	27.6458	29.3594	29.1621	29.5987	27.7162
Flavin Mononucleotide	HMDB01520	C00061	0.30463		-1.2729	25.0397	25.5764	25.8029	24.8302	25.6525	25.447	25.8282	24.9793	25.1239	25.9051	26.921	25.68
Inosine 5'-monophosphate	HMDB00175	C00130	0.289933		1.65355	30.6552	30.8852	30.3273	32.6537	29.5971	29.9089	30.6181	30.3071	29.0156	30.9777	28.0248	30.7307
NADH	HMDB01487	C00004	0.011889		4.04035	25.576	27.3951	26.2067	23.0104	25.681	26.6199	23.5041	23.6836	24.7496	22.9945	23.5213	23.9491
NADP	HMDB00217	C00006	0.00405837	+	2.16022	26.4207	25.9669	25.5161	26.2058	26.0021	26.8591	24.9806	24.5977	24.247	25.6311	25.1168	25.7304
ADP	HMDB01341	C00008	0.00738685	+	2.5261	30.4833	28.9228	28.4875	28.6264	28.3576	29.0415	27.738	27.5593	26.7049	28.5438	27.5146	27.837
L-Methionine	HMDB00696	C00073	0.617544		-1.2583	28.5826	31.6136	31.6925	31.0767	31.4376	31.9369	30.9106	30.0536	31.3148	32.1159	32.8167	31.1173
L-Tryptophan	HMDB00929	C00078	0.745673		-1.13732	31.4022	34.0145	34.0581	33.1073	33.7233	34.2843	33.0734	32.6187	33.7154	34.1674	34.9374	33.1914
L-Phenylalanine	HMDB00159	C00079	0.404994		-1.54571	31.5343	35.6196	35.3514	34.8571	35.4294	35.6951	34.9544	34.3555	35.7083	35.9781	36.344	34.9164
L-Tyrosine	HMDB00158	C00082	0.514144		-1.27827	31.8959	34.1298	34.069	33.5624	33.6245	34.3033	33.6811	32.6058	34.2574	34.6691	35.1584	33.3381
Uracil	HMDB00300	C00106	0.0411083		-4.8378	27.3494	30.0809	28.8089	27.8996	31.8077	31.3626	32.1072	30.2296	31.2945	32.6435	34.2603	30.4202
L-Leucine	HMDB00687	C00123	0.522085		-1.42367	31.0505	35.3272	35.093	34.6367	35.1248	35.6782	34.5491	34.0735	35.2694	35.7171	35.9734	34.3855
L-Proline	HMDB00162	C00148	0.590365		-1.18684	33.8874	34.406	34.6738	34.2024	34.2769	35.0743	33.7305	33.7779	34.0536	34.8969	35.253	36.2918
L-Valine	HMDB00883	C00183	0.604742		-1.17666	33.2035	34.8859	35.0904	34.1882	34.0491	35.0023	34.1313	33.3847	34.4932	35.1411	35.4563	35.2211
Ethanolamine	HMDB00149	C00189	0.0310789		-2.63244	28.5407	28.995	29.3686	28.2796	30.0485	28.511	30.7477	28.5225	30.2971	30.6665	32.1291	29.759
Guanine	HMDB00132	C00242	0.3771		-1.53339	29.8125	32.2544	32.6759	31.3588	33.1589	33.7723	33.0821	31.6955	32.6088	33.7886	33.493	32.0654
Riboflavin	HMDB00244	C00255	0.723677		-1.28972	26.7142	31.5088	31.6046	28.5798	31.6248	30.1462	31.0302	29.7662	31.3201	29.2571	32.4099	28.5971
Hypoxanthine	HMDB00157	C00262	0.600762		-1.43593	33.0039	38.7423	37.9631	37.1308	39.0597	38.2885	37.7053	37.1303	37.9809	37.9652	39.2757	37.2628
Creatine	HMDB00064	C00300	0.0647557		1.88715	35.0669	35.5224	37.2719	37.2462	35.8325	36.75	35.3259	34.9799	34.5923	36.1156	35.4241	35.7547
Thiamine	HMDB00235	C00378	0.516676		1.3934	30.3378	33.0532	32.3781	32.629	34.0506	31.6109	32.5812	30.8439	32.3968	31.3268	33.5962	30.4429
Guanosine	HMDB00133	C00387	0.314173		-1.69699	29.7807	32.4788	32.856	31.5994	33.5191	34.1309	33.503	32.0628	33.0078	34.1752	33.8723	32.3217
L-Isoleucine	HMDB00172	C00407	0.857954		-1.08422	31.9438	35.3105	35.1288	34.5867	34.7925	35.5811	34.2977	33.6067	34.8403	35.3312	35.8035	34.164
N-Acetyl-L-glutamic_acid	HMDB01138	C00624	0.00601747	+	-9.62129	28.5569	29.5633	27.7568	28.6208	29.1152	29.067	33.1902	29.5182	32.7083	34.0932	33.7752	28.9923
Pantothenic acid	HMDB00210	C00864	0.597201		-1.53302	29.2856	34.5805	35.0532	33.2336	35.724	34.1237	34.2987	34.0665	35.2116	33.0191	36.6772	32.4259
Kynurenic acid	HMDB00715	C01717	0.000832237	+	-13.2734	23.8394	28.4182	26.8592	27.1927	25.8992	27.7446	29.2883	29.199	30.079	31.1085	30.7386	31.9225
Protoporphyrin IX	HMDB00241	C02191	0.584956		-1.45698	26.6554	29.8359	28.5092	27.9441	24.8093	30.3975	30.256	27.8103	27.6988	29.3357	27.3492	28.9593
Biliverdin	HMDB01008	C00500	0.917506		1.07965	28.4738	29.866	32.0402	29.74	29.0843	32.2682	29.7269	28.7925	27.2612	32.0197	30.3272	32.6816
Succinic acid	HMDB00254	C00042	0.484523		-1.24267	31.6768	34.094	32.7369	32.4434	32.8823	34.1429	33.0278	32.6696	33.1722	33.8492	33.49	33.6483
Uridine diphosphate-N-acetylglucosamine	HMDB00290	C00043	0.0193911		2.39894	29.8436	29.4371	30.4508	30.0187	30.6688	30.8884	29.8382	28.241	30.3785	28.8782	27.8706	28.5266
Fumaric acid	HMDB00134	C00122	0.842458		1.12136	31.4083	27.0363	26.8488	27.6487	28.1507	27.5821	28.2877	27.0757	28.0201	27.7547	29.7633	26.782
Inosine	HMDB00195	C00294	0.792582		-1.08498	33.2661	35.2549	34.4948	33.8349	34.0643	35.3407	34.5638	33.4269	33.9696	35.1832	35.1513	34.6668
Uridine	HMDB00296	C00299	0.0313228		-4.17788	27.7594	28.9255	27.5359	26.3505	30.0861	30.3341	30.7272	28.8801	29.9051	31.2601	32.5959	29.9997
Xanthine	HMDB00292	C00385	0.458067		-1.4231	29.306	32.7806	32.0116	30.4704	32.5337	32.3352	31.4698	31.4769	32.0984	32.0832	33.7011	31.6624
Cyclic AMP	HMDB00058	C00575	0.235126		1.3583	26.3622	25.8773	24.7675	24.8294	24.6369	25.7411	25.0448	24.6763	24.4557	25.6986	24.537	25.1514
L-Lysine	HMDB00182	C00047	0.312213		-1.87758	29.6866	33.2247	34.6563	33.6936	34.1255	33.8057	34.5727	32.6547	34.9849	34.1739	35.322	32.9375
L-Glutamine	HMDB00641	C00064	0.00469765	+	-12.2238	25.214	28.4036	28.725	30.5121	29.349	30.6935	32.0597	30.1079	31.726	33.8015	33.6705	33.2012
Niacinamide	HMDB01406	C00153	0.523559		-1.44546	34.6458	38.2524	37.9338	37.1092	39.2304	38.414	37.5929	37.3314	37.5607	38.7417	40.2093	37.3387
Adenosine	HMDB00050	C00212	0.932472		1.06804	35.3737	39.5475	39.6405	38.5752	41.3132	41.7316	40.2002	38.3348	39.6452	40.8969	39.5391	36.9956
Deoxyadenosine	HMDB00101	C00559	0.760182		1.20719	25.8464	28.3229	30.2198	29.3179	29.8585	31.2532	29.5734	28.9589	29.5249	29.3404	28.8304	26.9608
Betaine	HMDB00043	C00719	0.0334934		-4.82072	35.7605	35.0272	36.2594	34.1523	34.8817	35.2229	35.7153	39.2871	35.7897	36.7362	36.4536	40.9375
Hippuric acid	HMDB00714	C01586	0.00737952	+	-18.5273	27.8469	33.5481	32.3807	34.572	32.9491	34.9789	34.7177	35.8602	35.7372	38.5541	37.9838	38.6922
Sucrose	HMDB00258	C00089	0.0765942		-2.89012	22.9591	22.3252	23.1775	23.5409	22.123	23.1985	25.1433	21.3639	23.5919	26.2791	24.1473	25.9855
L-Lactic acid	HMDB00190	C00186	0.535798		1.22311	32.8582	35.351	34.5113	33.8047	34.096	35.2375	33.2071	33.8552	33.6027	34.1523	34.4307	34.8675
Uric acid	HMDB00289	C00366	0.413579		-1.48202	31.7825	32.3207	34.0008	32.9563	31.8924	33.1606	31.6908	32.7854	31.9657	33.6372	34.0467	35.3928
Methylmalonic acid	HMDB00202	C02170	0.689332		-1.14507	30.8916	33.3309	32.169	31.7781	32.1609	33.5713	31.955	31.863	32.2148	33.1004	32.6479	33.2932
Malic acid	HMDB00156	C00149	0.0570312		-2.75618	22.7377	25.6126	25.6847	25.1093	26.8835	26.6949	25.9444	26.7261	26.4788	26.917	28.0835	27.3487
Trehalose	HMDB00975	C01083	0.0604509		-3.14587	22.5081	21.8047	22.7127	23.029	21.0575	22.8568	24.7132	21.062	23.1444	25.754	23.6605	25.5555
Adenosine monophosphate	HMDB00045	C00020	0.246228		1.71402	35.8226	35.9008	35.0672	35.6116	33.6766	34.2894	34.6519	34.1828	33.6729	35.3691	32.1992	35.628
S-Adenosylhomocysteine	HMDB00939	C00021	0.825741		1.09516	28.3329	30.3868	30.0534	30.693	30.2042	30.2322	29.7799	28.1783	29.1352	31.3655	30.8429	29.8138
L-Glutamic acid	HMDB00148	C00025	0.0330498		-1.78347	34.1438	36.2009	35.3085	34.907	35.1243	35.1555	36.5293	35.3317	35.7959	36.4465	36.2081	35.5366
L-Alanine	HMDB00161	C00041	0.00746994	+	-2.50955	30.0349	31.9056	31.6121	30.423	31.0149	32.1652	32.9906	32.1907	32.0508	32.0697	32.7046	33.1138
L-Aspartic acid	HMDB00191	C00049	0.89532		1.02602	30.0518	31.229	31.4525	30.8516	31.1057	30.5849	31.2488	30.2482	30.5265	30.7462	31.4428	30.8407
L-Arginine	HMDB00517	C00062	0.389882		-1.3599	34.6383	36.4171	36.274	35.9004	35.0604	36.5955	36.0619	34.6273	36.4472	37.1516	37.0492	36.2095
L-Serine	HMDB00187	C00065	0.00318652	+	-2.32307	28.772	30.3188	30.1637	29.9008	30.2719	30.4241	31.1777	30.3583	31.087	31.5882	31.6593	31.2771
Inositol	HMDB00211	C00137	0.448622		-1.24067	30.9309	30.9395	31.2393	31.3384	31.0642	30.997	30.7849	32.2078	30.559	31.4292	30.5548	32.8404
L-Threonine	HMDB00167	C00188	0.00902782	+	-2.02451	28.8635	30.4542	30.937	30.1591	30.2065	30.4035	31.8091	30.8784	31.0877	31.0002	31.0793	31.2745
N-Acetylneuraminic acid	HMDB00230	C00270	1.01858e-05	+	10.438	33.0458	33.6541	32.4899	31.9501	31.4499	33.086	28.7852	29.3204	28.6322	29.6987	28.7634	30.1732
Guanidoacetic acid	HMDB00128	C00581	8.62274e-05	+	-28.4631	24.8741	28.3218	27.1002	26.0437	26.2571	27.6414	32.5781	30.284	32.1144	32.625	32.3345	29.2884
Creatinine	HMDB00562	C00791	0.000343593	+	-5.90808	32.6839	34.6048	33.694	35.0969	33.2598	34.5058	36.0719	35.8144	35.9887	36.5738	36.989	37.7835
L-Palmitoylcarnitine	HMDB00222	C02990	0.331629		-1.59809	33.5481	32.1882	33.0746	32.3067	30.4429	31.9315	33.4657	34.2307	31.7709	32.8563	31.2141	34.0123
Dehydroascorbate	HMDB01264	C05422	0.706261		-1.17168	28.7961	28.0924	28.6613	27.1242	26.4499	26.9006	27.6461	27.5677	27.1648	28.8635	26.6794	29.4744
Reduced glutathione	HMDB00125	C00051	9.99521e-05	+	5413.33	31.9323	32.7379	31.7724	31.861	32.3173	32.9951	17.7004	17.35	18.2149	18.9908	17.2365	29.7098
Beta-Alanine	HMDB00056	C00099	0.00554173	+	-3.0768	25.2495	27.8177	26.5066	26.0952	26.4795	26.536	27.4897	27.415	27.4719	28.1741	29.3186	28.5438
Acetoacetic acid	HMDB00060	C00164	0.587384		-1.21807	28.8477	31.6015	31.2702	30.4157	29.976	31.2932	30.2763	31.2555	30.5296	30.9542	30.1467	31.9496
5'-Methylthioadenosine	HMDB01173	C00170	0.0987036		1.90012	29.6119	30.845	30.4225	30.203	30.0793	31.4028	29.0243	29.087	28.337	29.9865	29.1513	31.4219
Sarcosine	HMDB00271	C00213	0.130997		1.50527	29.0025	29.874	30.6924	30.7276	30.1926	30.7207	29.064	29.0093	29.3321	30.327	29.8702	30.0673
Histamine	HMDB00870	C00388	0.0887456		-7.4405	25.822	32.3868	29.1553	25.6247	27.3389	31.6254	31.6718	33.3833	30.4834	34.1717	32.1909	27.4244
Hypotaurine	HMDB00965	C00519	0.203648		-2.15926	27.2891	29.6708	28.386	28.0242	28.6002	28.0074	27.8109	29.6718	26.8559	30.2587	30.0774	31.9663
Aminoadipic acid	HMDB00510	C00956	0.362955		-1.78191	26.945	30.7764	27.2163	26.7412	27.822	29.7427	27.2178	29.053	28.5799	29.8476	28.3867	31.1592
L-Norleucine	HMDB01645	C01933	0.998148		-1.00102	31.2995	35.1988	33.3144	32.7067	32.6187	33.4651	32.3165	31.8536	33.3278	33.7374	33.8091	33.5675
L-Alpha-aminobutyric acid	HMDB00452	C02356	0.103093		-1.6325	29.419	28.9439	30.4431	29.486	29.1743	29.8609	30.3362	29.085	29.6637	30.6663	30.4156	31.403
Oxidized glutathione	HMDB03337	C00127	0.000535993	+	267.427	32.0759	32.0441	31.3521	31.2648	31.3336	31.4896	22.3512	25.995	20.0604	20.7772	21.6399	30.3584
Citric acid	HMDB00094	C00158	0.363604		-1.19556	32.8176	33.6438	33.3693	33.6681	33.244	33.2354	33.1049	34.0162	33.2799	33.7335	32.9367	34.4531
L-Acetylcarnitine	HMDB00201	n/a	0.56156		1.31748	39.4326	39.9722	39.3298	40.2315	38.5026	40.4069	39.0582	40.4727	38.2331	40.2091	36.9256	40.5903
Propionylcarnitine	HMDB00824	C03017	0.0808773		-2.79898	30.9732	34.9194	33.3489	33.2961	33.6261	36.1375	34.378	35.7166	35.2609	35.7341	34.3107	35.8103
Butyrylcarnitine, Isobutyryl-L-carnitine	HMDB02013/HMDB00736	C02862 / n/a	0.654313		1.29166	35.1901	37.9872	37.6126	36.6226	33.8911	37.7252	35.2434	37.1555	35.6759	37.046	34.6909	37.0019
2-Methylbutyroylcarnitine, Isovalerylcarnitine, Pivaloylcarnitine, Valerylcarnitine	HMDB00378/HMDB00688/HMDB41993/HMDB13128	n/a	0.00261779	+	-6.34153	29.9017	33.0864	31.9829	31.9292	31.9573	33.3073	33.3983	35.3261	34.2121	34.5859	34.0736	36.5579
Hydroxybutyrylcarnitine, Malonylcarnitine	HMDB13127/HMDB02095	n/a	0.0171633		3.66954	36.4129	37.7077	36.0165	37.2192	34.0323	36.9584	34.9596	34.8692	33.755	35.997	33.3875	34.1249
Fumarycarnitine, Hexanoylcarnitine, L-Hexanoylcarnitine	HMDB13134/HMDB00705/HMDB00756	n/a	0.932518		-1.05467	32.4866	34.3245	33.5206	33.4109	30.2461	34.1843	32.0459	34.0061	31.7134	34.1974	31.4846	35.1866
Methylmalonylcarnitine	HMDB13133	n/a	0.309629		-1.54344	29.7067	32.5154	31.6403	31.6688	33.8328	32.4947	32.47	32.4599	33.1626	32.8216	31.9169	32.7846
Glutaconylcarnitine, Heptanoylcarnitine	HMDB13129/HMDB13238	n/a	0.0813734		-4.2221	26.6568	27.9476	26.4446	26.328	22.6409	28.787	27.3965	28.8703	27.3694	29.2743	27.1713	31.1908
Glutarylcarnitine, Hydroxyhexanoycarnitine	HMDB13130/HMDB13131	n/a	0.00198485	+	4.64484	32.8501	34.1576	34.5863	34.2115	31.9927	34.4244	31.2165	32.2095	30.5301	32.3794	30.6807	31.9127
Pimelylcarnitine	HMDB13328	n/a	0.053974		3.44585	32.3956	32.9259	32.4905	32.6714	29.0763	32.9348	29.6596	31.0271	28.7495	31.2019	29.0467	32.1005
Tetradecanoylcarnitine	HMDB05066	n/a	0.473494		1.60557	33.6618	31.655	31.4958	31.7223	28.2738	30.5721	30.5834	31.4251	29.6096	31.3481	28.2799	32.0362
9,12-Hexadecadienoylcarnitine	HMDB13334	n/a	0.475384		1.58133	30.6595	28.5717	29.0988	28.858	26.1084	27.7878	27.7399	28.8711	26.8797	28.5907	25.3161	29.7198
9-Hexadecenoylcarnitine, trans-Hexadec-2-enoyl carnitine	HMDB13207	n/a	0.248947		2.07503	33.2814	31.845	31.8996	31.7008	29.1351	29.9046	30.042	31.2992	29.2894	31.072	27.8979	31.8473
3-Hydroxyhexadecadienoylcarnitine	HMDB13335	n/a	0.168045		2.20512	29.2961	28.4231	27.7905	27.7215	25.2893	26.7743	26.4113	27.2858	25.212	27.3199	24.5521	27.6686
3-Hydroxy-9-hexadecenoylcarnitine, Heptadecanoyl carnitine	HMDB13333/HMDB06210	n/a	0.181335		2.24238	31.6428	30.4279	29.4586	29.4766	26.8211	28.1553	27.7905	29.0145	27.099	29.0651	26.8705	29.1525
Linoelaidyl carnitine, Linoleyl carnitine	HMDB06461/HMDB06469	n/a	0.281137		1.73475	32.3887	32.3325	31.9153	30.9959	30.4167	30.6143	29.861	31.5051	29.9175	30.8827	28.7772	32.9516
Elaidiccarnitine, Oleoylcarnitine, Vaccenylcarnitine, 11Z-Octadecenylcarnitine	HMDB06464/HMDB05065/HMDB06351/HMDB13338	n/a	0.202431		2.07053	34.2041	34.3061	34.1283	33.0014	31.2842	31.8313	31.3427	32.9683	31.4155	32.4717	30.2316	34.0257
Stearoylcarnitine	HMDB00848	n/a	0.191971		1.79975	32.9081	33.9911	33.4748	32.631	30.4987	32.0045	30.7746	32.0176	31.4445	31.989	31.0897	33.1061
3-Hydroxy-9Z-octadecenoylcarnitine, 3-Hydroxy-11Z-octadecenoylcarnitine	HMDB13340/HMDB13339	n/a	0.0457419		3.10958	31.5691	30.507	30.0424	29.7157	27.3144	28.4817	28.0477	28.8799	27.4092	29.012	26.622	27.8393
12-Hydroxy-12-octadecanoylcarnitine	HMDB13154	n/a	0.04396		3.28192	30.7437	29.5675	29.3202	29.6313	25.9137	28.3554	27.4511	27.4704	26.8583	28.332	26.0619	27.0709
Arachidyl carnitine	HMDB06460	n/a	0.0083068	+	3.75588	29.6042	32.9352	31.7067	30.6647	29.5516	30.4204	28.0213	28.4128	29.5375	29.048	29.2982	29.1101
Cervonyl carnitine	HMDB06510	n/a	0.00523824	+	3.87321	28.1005	28.054	27.5379	27.4605	24.8081	26.7515	25.0523	24.876	25.155	26.0652	24.4541	25.3887
Sphingomyelin (d18:1/12:0)	HMDB12096		0.0738756		1.27271	33.8838	33.6679	33.8464	33.5572	33.2357	33.0014	33.1309	33.4724	33.2403	33.0088	32.8314	33.4211
Sphingomyelin (d18:1/14:0)	HMDB12097		0.461185		-1.19701	35.0669	35.2392	34.2516	34.3862	34.0565	34.2566	35.5512	34.2832	34.8721	35.4898	34.786	33.8312
Sphingomyelin (d18:0/14:0)	HMDB12085		0.741896		-1.07228	31.7981	32.067	31.1355	31.443	30.8551	31.2289	32.169	31.0371	31.4657	32.2037	31.4605	30.7956
Sphingomyelin (d18:0/14:1(9Z)(OH))	HMDB13462		0.169048		-1.59969	34.1694	34.6172	33.5466	33.9976	33.4422	33.1325	35.4526	33.9029	34.7259	35.3934	34.6292	32.8682
Sphingomyelin (d18:0/16:1(9Z))	HMDB13464		0.189025		-1.56022	39.0805	38.9391	38.4331	38.3087	38.2168	38.3048	40.4671	38.0861	39.6562	40.0331	39.0187	37.8724
Sphingomyelin (d18:1/16:0)	HMDB10169		0.219661		-1.44328	37.6225	37.4922	37.0942	36.9039	36.8191	36.9486	38.7671	36.7525	38.2371	38.3429	37.5135	36.4435
Sphingomyelin (d18:0/16:0)	HMDB10168		0.164634		-1.46116	35.9737	35.7264	35.2472	35.2011	34.9717	35.5198	36.9421	35.191	36.4503	36.622	35.7791	34.9382
Sphingomyelin (d18:0/16:1(9Z)(OH))	HMDB13463		0.35873		-1.31541	33.9565	34.0768	33.2059	33.4319	33.1847	32.9431	34.6575	33.2351	34.031	34.8467	33.955	32.4467
Sphingomyelin (d18:1/18:1(9Z)), Sphingomyelin (d18:1/18:1(11Z))	HMDB12101, HMDB12100		0.165091		-1.56191	33.8431	33.7598	33.4325	33.3876	33.0501	33.0122	34.8703	32.7502	34.3238	34.9674	34.564	32.8696
Sphingomyelin (d18:0/18:1(9Z)), Sphingomyelin (d18:0/18:1(11Z))	HMDB12089, HMDB12088		0.887494		-1.05667	37.2819	37.1331	36.663	36.3403	35.4528	35.9323	37.5435	35.3096	37.2117	37.4888	36.7975	34.9296
Sphingomyelin (d18:1/18:0)	HMDB01348		0.765276		-1.06676	36.9763	37.2934	36.9768	36.5333	36.2396	36.1417	37.3945	36.4526	37.0137	37.2561	36.7975	35.8063
Sphingomyelin (d18:0/18:0)	HMDB12087		0.712235		-1.07514	35.4331	35.7167	35.4558	35.012	34.7684	34.6839	35.8737	35.0351	35.4682	35.6694	35.2671	34.3836
Sphingomyelin (d18:0/20:2(11Z,14Z))	HMDB13465		0.931826		1.02089	31.5062	31.6446	31.0229	30.5329	30.2434	30.411	31.167	30.2592	31.2355	31.242	31.3055	29.9727
Sphingomyelin (d18:1/20:0)	HMDB12102		0.14304		1.53197	39.6066	39.902	38.7816	38.7109	38.5376	38.7337	39.1158	37.7122	38.9742	38.957	38.5478	37.2732
Sphingomyelin (d18:0/20:0)	HMDB12090		0.264354		1.20668	39.2084	39.1094	39.1627	39.099	38.52	38.4364	39.2567	38.4376	39.0426	38.7591	38.1951	38.2185
Sphingomyelin (d18:0/22:3(10Z,13Z,16Z))	HMDB13468		0.292471		1.29565	33.9966	34.4881	33.8174	33.5781	32.5969	34.0429	33.6198	32.8089	33.5611	34.166	33.2847	32.8376
Sphingomyelin (d18:1/22:1(13Z))	HMDB12104		0.0377199		1.71529	38.2991	38.4902	38.1417	38.0858	37.3181	37.7778	37.8693	36.559	37.8269	37.7059	37.1782	36.3028
Sphingomyelin (d16:1/24:1(15Z))	HMDB11694		0.000237879	+	2.87573	39.7547	40.3749	39.8746	39.979	39.2787	39.7996	38.8455	37.9521	38.7116	38.8626	38.0549	37.4913
Sphingomyelin (d18:1/22:0), Sphingomyelin (d18:0/22:1(13Z))	HMDB12103, HMDB12092		0.00488483	+	2.37236	39.8889	39.9876	39.3701	39.3195	38.8869	39.356	39.0082	37.5529	38.7503	38.793	38.04	37.1867
Sphingomyelin (d18:0/22:0)	HMDB12091		0.000231968	+	2.79158	37.5712	37.7109	37.7421	37.9278	37.2104	37.4696	36.7727	35.8159	36.5896	36.5698	35.7062	35.2913
Sphingomyelin (d18:0/22:2(13Z,16Z)(OH))	HMDB13467		0.539445		-1.19993	34.896	34.8746	34.8523	34.4351	33.5527	33.7428	35.388	33.9904	35.0859	35.4002	34.6729	33.3936
Sphingomyelin (d17:1/24:1(15Z))	HMDB11696		0.0267035		1.84168	34.424	34.8878	34.8905	35.0129	34.1898	34.2553	34.3949	33.2061	34.0899	34.4828	33.6462	32.5544
Sphingomyelin (d18:0/22:1(13Z)(OH))	HMDB13466		0.315587		1.31138	37.1763	36.743	36.3113	35.8688	35.6828	35.6118	36.357	35.3586	36.3123	36.5739	35.458	34.9875
Sphingomyelin (d18:1/23:0)	HMDB12105		0.319099		1.31828	37.2523	36.713	36.2962	35.9029	35.6999	35.5391	36.3979	35.4086	36.3195	36.5227	35.4347	34.9279
Sphingomyelin (d17:1/24:0)	HMDB11695		0.0624199		1.61941	36.1076	35.7088	35.4758	35.2081	34.8367	34.8031	35.131	34.2813	35.0839	35.4225	34.2046	33.8439
Sphingomyelin (d18:0/23:0)	HMDB12093		0.0395583		1.7144	34.6055	34.0566	33.7989	33.7436	33.2589	33.2347	33.5206	32.6076	33.4362	33.6949	32.5623	32.2104
Sphingomyelin (d18:1/24:1(15Z))	HMDB12107		0.752344		-1.10389	38.3353	38.2584	38.2332	37.9443	37.4197	38.1444	39.3804	37.1745	38.8914	38.7855	38.1571	36.802
Sphingomyelin (d18:0/24:1(15Z))	HMDB12095		0.257258		1.39923	38.5509	38.0902	38.5018	38.073	37.4453	37.9478	38.6616	36.7505	38.2432	38.1964	37.4424	36.4072
Sphingomyelin (d18:1/24:0)	HMDB11697		0.127831		1.58108	37.4419	37.0557	37.5148	37.2196	36.3935	36.9299	37.4472	35.5943	37.0747	37.0181	36.1966	35.259
Sphingomyelin (d18:0/24:0)	HMDB12094		0.0722657		1.68481	35.8583	35.2104	35.7316	35.5373	34.6099	35.339	35.5639	33.859	35.2184	35.1563	34.3684	33.6052
Sphingomyelin (d19:1/24:1(15Z))	HMDB11699		0.472428		1.19067	32.1556	32.6675	32.8569	33.0234	31.7636	32.1412	32.7401	31.6597	32.4793	32.9165	32.1206	31.1814
Sphingomyelin (d18:0/24:1(15Z)(OH)), Sphingomyelin (d18:1/25:0)	HMDB13469, n/a		0.299379		-1.29084	33.5743	33.4389	33.3955	32.9209	32.4819	32.5945	34.0032	32.9563	33.6891	34.3204	33.1038	32.5429
Sphingomyelin (d18:1/26:1(17Z)), Sphingomyelin (d18:0/26:1(17Z))	n/a, HMDB13461		0.00519142	+	2.26376	32.8112	33.0208	33.9064	33.5665	32.4697	33.6118	32.4489	31.6864	32.2159	32.9649	31.5836	31.4144
Sphingomyelin (d18:1/26:0)	HMDB11698		0.00696521	+	2.5978	31.5329	31.9984	33.3073	33.0859	31.3882	32.4646	30.7846	30.6893	30.7531	32.0506	30.2703	30.9655
Sphingomyelin (d18:0/26:0)	n/a		0.180083		1.48994	30.462	30.847	32.0421	31.9178	30.325	31.2119	30.482	30.9622	30.3465	31.5154	29.5523	30.4958
Ceramide (d18:0/16:0)	HMDB11760		0.0278181		-1.68476	24.6353	25.7383	25.0073	24.6799	25.7026	25.3492	25.7859	25.5616	26.491	25.1687	26.4506	26.1702
Ceramide (d18:0/18:0)	HMDB11761		0.285145		-1.34061	24.4501	24.2892	24.0031	23.7661	24.8412	23.5199	24.5398	24.1194	24.9233	23.3096	25.5669	24.948
Ceramide (d18:0/20:0)	HMDB11764		0.043049		1.79311	23.8413	23.8292	22.7042	23.0151	23.7327	23.5996	22.6458	21.9068	22.9039	21.6106	23.6816	22.9186
Ceramide (d18:0/22:0)	HMDB11765		0.798048		-1.12717	26.9282	27.0932	25.308	26.1747	26.9626	27.2477	25.3115	26.5434	27.7306	25.0009	28.5997	27.5644
Ceramide (d18:0/23:0)	HMDB11767		0.387839		-1.52473	25.0842	25.1413	22.3822	24.133	24.7163	24.3567	23.4892	25.3845	25.3916	23.0875	26.0461	26.0661
Ceramide (d18:0/24:0)	HMDB11768		0.593707		-1.36733	26.5043	26.7464	24.2583	26.6984	27.046	26.8643	24.3467	27.6894	26.9409	25.0964	28.4003	28.3522
Ceramide (d18:1/14:0)	HMDB11773		0.00797793	+	2.43169	27.0813	27.6365	26.0933	26.9154	27.3027	26.516	24.2957	26.2015	25.4157	25.648	26.535	25.7574
Ceramide (d18:1/16:0)	HMDB04949		0.0846481		-1.52913	27.2891	28.5738	28.3947	27.1785	27.4584	27.3672	28.3261	28.3024	28.3459	27.7508	29.2105	28.0021
Ceramide (d18:1/18:0)	HMDB04950		0.855131		-1.08441	27.7155	27.0019	25.6776	25.1114	25.9292	24.8197	26.5992	24.6861	26.7535	26.3317	27.4492	25.1371
Ceramide (d18:1/20:0)	HMDB04951		0.0159686		3.54917	32.9465	33.9359	31.8995	31.7878	31.9103	31.3923	30.8991	28.8358	31.0215	30.559	32.2249	29.367
Ceramide (d18:1/21:0)	n/a		0.0353225		2.6481	31.3657	31.3184	29.6598	29.8785	29.2441	28.811	29.2062	27.7393	29.0131	28.493	29.9238	27.4721
Ceramide (d18:1/22:0)	HMDB04952		0.0544785		2.16993	33.4727	34.6587	32.5673	33.1188	33.2309	32.7261	32.4958	31.0972	32.7185	31.5976	33.7845	31.3748
Ceramide (d18:1/23:0)	HMDB00950		0.632915		1.14321	31.7219	32.3665	30.7946	31.4138	31.7411	30.5104	30.69	30.8945	31.6285	30.6292	32.4004	31.1471
Ceramide (d18:1/24:0)	HMDB04956		0.96773		1.01283	32.806	33.561	32.411	33.2439	33.5273	32.6858	32.8281	32.3668	33.5318	31.9012	34.6785	32.8182
Ceramide (d18:1/25:0)	HMDB04957		0.991935		1.00376	30.84	32.2124	30.6395	32.0655	31.6806	31.2404	30.3505	31.9566	31.4862	29.8751	32.5016	32.4758
Ceramide (d18:1/26:0)	HMDB04955		0.0840697		-2.76496	25.4343	27.1382	26.5568	27.1638	27.6501	26.4225	26.01	29.5513	27.0597	27.14	29.0047	30.4036
Ceramide (d18:1/23:1)	n/a		0.122973		-2.16727	28.9716	29.1871	28.3032	27.6778	27.2858	26.6197	30.3685	27.8245	29.4827	29.5346	30.2496	27.2806
Ceramide (d18:1/24:1)	HMDB04953		0.359414		-1.337	32.7741	32.6677	32.4042	31.7101	31.8151	31.6939	33.3386	31.2034	33.2559	32.5503	33.4951	31.7359
Ceramide (d18:1/25:1)	n/a		0.00157875	+	-2.46299	26.1263	26.8862	26.6868	26.2604	26.2215	25.2384	26.9861	27.1964	27.9861	27.8558	28.0394	27.1584
Ceramide (d18:1/26:1)	n/a		0.00286943	+	-2.2793	26.6622	27.3182	27.3512	27.1186	27.0387	26.5201	27.2317	28.272	27.7647	28.0541	28.82	28.9982
Ceramide (d18:2/16:0)	n/a		0.325203		-1.48043	24.8093	26.7239	27.5749	25.3006	25.925	24.9744	26.4845	26.3639	26.9431	25.4552	27.6487	25.8089
Ceramide (d18:2/18:0)	n/a		0.0677359		-1.86869	22.0889	21.9027	21.961	21.4844	21.3736	20.7295	23.6233	23.3818	22.0086	22.005	22.8161	21.1175
Ceramide (d18:2/20:0)	n/a		0.0273466		3.19452	31.0368	30.7336	30.1351	28.9721	28.9246	28.931	29.2035	26.4162	28.4196	28.5421	29.3843	26.7141
Ceramide (d18:2/21:0)	n/a		0.079104		2.51722	28.5657	27.0972	26.2514	25.7777	25.4561	24.6262	25.5496	23.8289	25.0921	25.6858	25.8508	23.776
Ceramide (d18:2/22:0)	n/a		0.316009		1.5745	31.7593	31.5124	31.0261	30.2838	29.7056	30.0768	31.1545	28.3078	30.5487	30.5127	31.2555	28.6553
Ceramide (d18:2/23:0)	n/a		0.493176		1.2593	30.3662	29.3125	29.5134	28.3002	28.2836	28.183	29.524	27.8897	28.9225	28.9609	29.0222	27.6439
Ceramide (d18:2/24:0)	n/a		0.32867		-1.53921	30.8332	30.0469	31.3054	29.4951	29.1165	30.119	31.9538	29.2465	31.245	31.193	31.8164	29.1947
